# Supplementary material for: Causal role of immune cells on cervical cancer onset revealed by two-sample Mendelian randomization study
Source: Sci Rep. 2024 Jun 28;14:14890. doi: 10.1038/s41598-024-65957-7 (PMC11211447; doi:10.1038/s41598-024-65957-7)
Supplement: Supplementary file 5 — Supplementary Table 2. [file 41598_2024_65957_MOESM5_ESM.xlsx]

## Sheet: Data Information
Supplementary Table 2. Information on different patient backgrounds.
disease	num_cases	num_controls	Median age at first event (years)	Unadjusted period prevalence (%)	Ethnicity
Inflammatory disease of cervix uteri	2009	205362	35.37	0.85	Finn
Other noninflammatory disorders of cervix uteri	1512	111583	39.26	0.66	Finn
Carcinoma in situ of cervix uteri (controls excluding all cancers)	2458	180963	35.4	1.32	Finn
Adenocarcinomas of cervix (controls excluding all cancers)	116	182927	42.97	0.05	Finn
Squamous cell neoplasms and carcinoma of cervix (controls excluding all cancers)	168	182927	43.06	0.08	Finn
Malignant neoplasm of cervix uteri (controls excluding all cancers)	388	182927	42.94	0.19	Finn
