# Supplementary material for: Causal role of immune cells on cervical cancer onset revealed by two-sample Mendelian randomization study
Source: Sci Rep. 2024 Jun 28;14:14890. doi: 10.1038/s41598-024-65957-7 (PMC11211447; doi:10.1038/s41598-024-65957-7)
Supplement: Supplementary file 6 — Supplementary Table 3. [file 41598_2024_65957_MOESM6_ESM.xlsx]

## Sheet: Supplementary Table 3
Supplementary Table 3 Results of the causal effect of immune cell traits on adenocarcinomas of cervix
id.exposure	id.outcome	outcome	exposure	method	nsnp	b	se	pval	lo_ci	up_ci	or	or_lci95	or_uci95
0b1jhy	d0yz5R	Adenocarcinomas of cervix	CD25 on CD20- CD38-	MR Egger	19	0.0755005	0.274045	0.78625	-0.461628	0.61263	1.07842	0.630256	1.84528
0b1jhy	d0yz5R	Adenocarcinomas of cervix	CD25 on CD20- CD38-	Weighted median	19	0.0473582	0.254184	0.852198	-0.450842	0.545558	1.0485	0.637092	1.72557
0b1jhy	d0yz5R	Adenocarcinomas of cervix	CD25 on CD20- CD38-	Inverse variance weighted	19	-0.211739	0.18368	0.249011	-0.571752	0.148275	0.809176	0.564535	1.15983
0b1jhy	d0yz5R	Adenocarcinomas of cervix	CD25 on CD20- CD38-	Simple mode	19	-0.857599	0.433747	0.0635426	-1.70774	-0.00745424	0.424179	0.181274	0.992573
0b1jhy	d0yz5R	Adenocarcinomas of cervix	CD25 on CD20- CD38-	Weighted mode	19	0.0426761	0.27268	0.877376	-0.491777	0.577129	1.0436	0.611539	1.78092
0Cecv5	d0yz5R	Adenocarcinomas of cervix	CD28 on CD28+ CD45RA- CD8br	MR Egger	17	0.652173	0.525889	0.233976	-0.37857	1.68292	1.91971	0.68484	5.38122
0Cecv5	d0yz5R	Adenocarcinomas of cervix	CD28 on CD28+ CD45RA- CD8br	Weighted median	17	0.750454	0.358972	0.0365674	0.0468679	1.45404	2.11796	1.04798	4.28037
0Cecv5	d0yz5R	Adenocarcinomas of cervix	CD28 on CD28+ CD45RA- CD8br	Inverse variance weighted	17	0.485708	0.258921	0.0606706	-0.0217783	0.993194	1.62532	0.978457	2.69984
0Cecv5	d0yz5R	Adenocarcinomas of cervix	CD28 on CD28+ CD45RA- CD8br	Simple mode	17	1.09299	0.669193	0.121927	-0.218628	2.40461	2.98318	0.803621	11.0741
0Cecv5	d0yz5R	Adenocarcinomas of cervix	CD28 on CD28+ CD45RA- CD8br	Weighted mode	17	1.03059	0.59414	0.102034	-0.133928	2.1951	2.80271	0.874653	8.98093
0fcTbB	d0yz5R	Adenocarcinomas of cervix	T cell %leukocyte	MR Egger	17	0.00896537	0.180898	0.961127	-0.345594	0.363525	1.00901	0.7078	1.43839
0fcTbB	d0yz5R	Adenocarcinomas of cervix	T cell %leukocyte	Weighted median	17	0.00219699	0.188584	0.990705	-0.367429	0.371823	1.0022	0.692513	1.45038
0fcTbB	d0yz5R	Adenocarcinomas of cervix	T cell %leukocyte	Inverse variance weighted	17	0.006042	0.145332	0.966838	-0.278808	0.290892	1.00606	0.756685	1.33762
0fcTbB	d0yz5R	Adenocarcinomas of cervix	T cell %leukocyte	Simple mode	17	0.507099	0.456745	0.283301	-0.388121	1.40232	1.66047	0.67833	4.06462
0fcTbB	d0yz5R	Adenocarcinomas of cervix	T cell %leukocyte	Weighted mode	17	-0.00874686	0.159472	0.956938	-0.321312	0.303818	0.991291	0.725197	1.35502
0GQmUT	d0yz5R	Adenocarcinomas of cervix	CD3 on CD28+ CD45RA- CD8br	MR Egger	18	-0.468569	0.417785	0.278603	-1.28743	0.35029	0.625897	0.27598	1.41948
0GQmUT	d0yz5R	Adenocarcinomas of cervix	CD3 on CD28+ CD45RA- CD8br	Weighted median	18	-0.264149	0.254892	0.300056	-0.763738	0.235441	0.767859	0.465922	1.26547
0GQmUT	d0yz5R	Adenocarcinomas of cervix	CD3 on CD28+ CD45RA- CD8br	Inverse variance weighted	18	-0.144229	0.185432	0.436687	-0.507676	0.219218	0.865689	0.601893	1.2451
0GQmUT	d0yz5R	Adenocarcinomas of cervix	CD3 on CD28+ CD45RA- CD8br	Simple mode	18	-0.382319	0.415631	0.370518	-1.19696	0.432317	0.682277	0.302113	1.54082
0GQmUT	d0yz5R	Adenocarcinomas of cervix	CD3 on CD28+ CD45RA- CD8br	Weighted mode	18	-0.255048	0.304167	0.413377	-0.851215	0.341118	0.774879	0.426896	1.40652
0jMXW8	d0yz5R	Adenocarcinomas of cervix	CD19 on PB/PC	MR Egger	23	-0.734466	0.427577	0.100556	-1.57252	0.103585	0.479762	0.207522	1.10914
0jMXW8	d0yz5R	Adenocarcinomas of cervix	CD19 on PB/PC	Weighted median	23	-0.578519	0.329263	0.078916	-1.22387	0.066837	0.560728	0.294089	1.06912
0jMXW8	d0yz5R	Adenocarcinomas of cervix	CD19 on PB/PC	Inverse variance weighted	23	-0.337404	0.227044	0.13726	-0.782411	0.107603	0.71362	0.457302	1.11361
0jMXW8	d0yz5R	Adenocarcinomas of cervix	CD19 on PB/PC	Simple mode	23	-0.607102	0.525204	0.260107	-1.6365	0.422298	0.544928	0.19466	1.52546
0jMXW8	d0yz5R	Adenocarcinomas of cervix	CD19 on PB/PC	Weighted mode	23	-0.765171	0.427409	0.0871867	-1.60289	0.0725512	0.465254	0.201313	1.07525
0lxX0e	d0yz5R	Adenocarcinomas of cervix	CD19 on IgD+ CD24-	MR Egger	25	0.015205	0.0962022	0.875795	-0.173351	0.203761	1.01532	0.840842	1.22601
0lxX0e	d0yz5R	Adenocarcinomas of cervix	CD19 on IgD+ CD24-	Weighted median	25	0.0736457	0.107321	0.492575	-0.136704	0.283995	1.07643	0.872229	1.32843
0lxX0e	d0yz5R	Adenocarcinomas of cervix	CD19 on IgD+ CD24-	Inverse variance weighted	25	0.0564707	0.0822971	0.492599	-0.104832	0.217773	1.0581	0.900476	1.2433
0lxX0e	d0yz5R	Adenocarcinomas of cervix	CD19 on IgD+ CD24-	Simple mode	25	0.113116	0.230749	0.628436	-0.339152	0.565383	1.11976	0.712374	1.76012
0lxX0e	d0yz5R	Adenocarcinomas of cervix	CD19 on IgD+ CD24-	Weighted mode	25	0.0583346	0.091397	0.529351	-0.120803	0.237473	1.06007	0.886208	1.26804
0MnCJQ	d0yz5R	Adenocarcinomas of cervix	PDL-1 on CD14+ CD16- monocyte	MR Egger	15	-0.259115	0.463808	0.585884	-1.16818	0.64995	0.771735	0.310933	1.91544
0MnCJQ	d0yz5R	Adenocarcinomas of cervix	PDL-1 on CD14+ CD16- monocyte	Weighted median	15	-0.235259	0.372324	0.527474	-0.965014	0.494496	0.790366	0.380978	1.63967
0MnCJQ	d0yz5R	Adenocarcinomas of cervix	PDL-1 on CD14+ CD16- monocyte	Inverse variance weighted	15	-0.507739	0.288638	0.0785628	-1.07347	0.0579912	0.601855	0.341821	1.05971
0MnCJQ	d0yz5R	Adenocarcinomas of cervix	PDL-1 on CD14+ CD16- monocyte	Simple mode	15	-0.44514	0.559422	0.439482	-1.54161	0.651327	0.640735	0.214037	1.91808
0MnCJQ	d0yz5R	Adenocarcinomas of cervix	PDL-1 on CD14+ CD16- monocyte	Weighted mode	15	-0.243172	0.358251	0.508345	-0.945344	0.458999	0.784136	0.388546	1.58249
0NF0e9	d0yz5R	Adenocarcinomas of cervix	CD28- DN (CD4-CD8-) %T cell	MR Egger	22	-0.457849	0.265513	0.100059	-0.978255	0.0625562	0.632643	0.375967	1.06455
0NF0e9	d0yz5R	Adenocarcinomas of cervix	CD28- DN (CD4-CD8-) %T cell	Weighted median	22	-0.414046	0.257562	0.107932	-0.918868	0.0907756	0.660971	0.398971	1.09502
0NF0e9	d0yz5R	Adenocarcinomas of cervix	CD28- DN (CD4-CD8-) %T cell	Inverse variance weighted	22	-0.211017	0.176614	0.232169	-0.557181	0.135147	0.80976	0.572821	1.14471
0NF0e9	d0yz5R	Adenocarcinomas of cervix	CD28- DN (CD4-CD8-) %T cell	Simple mode	22	-0.24555	0.431733	0.575556	-1.09175	0.600647	0.782274	0.33563	1.8233
0NF0e9	d0yz5R	Adenocarcinomas of cervix	CD28- DN (CD4-CD8-) %T cell	Weighted mode	22	-0.427598	0.235987	0.0843193	-0.890133	0.0349373	0.652074	0.410601	1.03555
0o7oJ0	d0yz5R	Adenocarcinomas of cervix	TD CD8br %CD8br	MR Egger	23	0.142132	0.221907	0.528773	-0.292806	0.57707	1.15273	0.746167	1.78081
0o7oJ0	d0yz5R	Adenocarcinomas of cervix	TD CD8br %CD8br	Weighted median	23	0.30185	0.197267	0.125977	-0.0847935	0.688494	1.35236	0.918702	1.99071
0o7oJ0	d0yz5R	Adenocarcinomas of cervix	TD CD8br %CD8br	Inverse variance weighted	23	0.2108	0.143773	0.142594	-0.0709951	0.492595	1.23467	0.931466	1.63656
0o7oJ0	d0yz5R	Adenocarcinomas of cervix	TD CD8br %CD8br	Simple mode	23	0.26105	0.341521	0.452766	-0.408331	0.930431	1.29829	0.664759	2.5356
0o7oJ0	d0yz5R	Adenocarcinomas of cervix	TD CD8br %CD8br	Weighted mode	23	0.299196	0.196649	0.142385	-0.0862359	0.684629	1.34877	0.917378	1.98304
0rrWx9	d0yz5R	Adenocarcinomas of cervix	CD3 on CD4 Treg	MR Egger	11	-0.487953	0.331123	0.174675	-1.13695	0.161048	0.613882	0.320795	1.17474
0rrWx9	d0yz5R	Adenocarcinomas of cervix	CD3 on CD4 Treg	Weighted median	11	-0.257411	0.221812	0.245849	-0.692162	0.177341	0.773051	0.500493	1.19404
0rrWx9	d0yz5R	Adenocarcinomas of cervix	CD3 on CD4 Treg	Inverse variance weighted	11	-0.221446	0.181946	0.223567	-0.578059	0.135168	0.80136	0.560986	1.14473
0rrWx9	d0yz5R	Adenocarcinomas of cervix	CD3 on CD4 Treg	Simple mode	11	-0.154537	0.351072	0.669165	-0.842637	0.533564	0.856812	0.430574	1.705
0rrWx9	d0yz5R	Adenocarcinomas of cervix	CD3 on CD4 Treg	Weighted mode	11	-0.219716	0.221415	0.344442	-0.653689	0.214257	0.802747	0.520124	1.23894
0ug0My	d0yz5R	Adenocarcinomas of cervix	CD33 on CD14+ monocyte	MR Egger	21	0.0441075	0.13902	0.754495	-0.228371	0.316586	1.04509	0.795829	1.37243
0ug0My	d0yz5R	Adenocarcinomas of cervix	CD33 on CD14+ monocyte	Weighted median	21	0.00658343	0.112046	0.953146	-0.213027	0.226193	1.00661	0.808135	1.25382
0ug0My	d0yz5R	Adenocarcinomas of cervix	CD33 on CD14+ monocyte	Inverse variance weighted	21	-0.0717	0.0897396	0.424303	-0.24759	0.10419	0.93081	0.78068	1.10981
0ug0My	d0yz5R	Adenocarcinomas of cervix	CD33 on CD14+ monocyte	Simple mode	21	-0.149076	0.201935	0.468944	-0.54487	0.246717	0.861503	0.579917	1.27982
0ug0My	d0yz5R	Adenocarcinomas of cervix	CD33 on CD14+ monocyte	Weighted mode	21	-0.00957256	0.0976098	0.922853	-0.200888	0.181743	0.990473	0.818004	1.19931
0vDc7G	d0yz5R	Adenocarcinomas of cervix	CD127 on CD28+ CD4+	MR Egger	20	0.0393292	0.209262	0.853024	-0.370823	0.449482	1.04011	0.690166	1.5675
0vDc7G	d0yz5R	Adenocarcinomas of cervix	CD127 on CD28+ CD4+	Weighted median	20	-0.0159867	0.219046	0.941819	-0.445317	0.413343	0.98414	0.640621	1.51186
0vDc7G	d0yz5R	Adenocarcinomas of cervix	CD127 on CD28+ CD4+	Inverse variance weighted	20	0.0511379	0.143189	0.72099	-0.229513	0.331788	1.05247	0.794921	1.39346
0vDc7G	d0yz5R	Adenocarcinomas of cervix	CD127 on CD28+ CD4+	Simple mode	20	0.345706	0.397326	0.395115	-0.433053	1.12447	1.41299	0.648526	3.07857
0vDc7G	d0yz5R	Adenocarcinomas of cervix	CD127 on CD28+ CD4+	Weighted mode	20	-0.17879	0.24427	0.473141	-0.657559	0.29998	0.836282	0.518114	1.34983
0vxjnU	d0yz5R	Adenocarcinomas of cervix	HLA DR on HLA DR+ T cell	MR Egger	19	-0.122	0.206111	0.561698	-0.525976	0.281977	0.885148	0.590978	1.32575
0vxjnU	d0yz5R	Adenocarcinomas of cervix	HLA DR on HLA DR+ T cell	Weighted median	19	-0.0869675	0.189853	0.646897	-0.45908	0.285145	0.916707	0.631865	1.32996
0vxjnU	d0yz5R	Adenocarcinomas of cervix	HLA DR on HLA DR+ T cell	Inverse variance weighted	19	-0.0123115	0.152214	0.935536	-0.310651	0.286029	0.987764	0.732969	1.33113
0vxjnU	d0yz5R	Adenocarcinomas of cervix	HLA DR on HLA DR+ T cell	Simple mode	19	-0.221303	0.335921	0.518366	-0.879708	0.437101	0.801474	0.414904	1.54821
0vxjnU	d0yz5R	Adenocarcinomas of cervix	HLA DR on HLA DR+ T cell	Weighted mode	19	-0.0973538	0.155132	0.538176	-0.401412	0.206705	0.907235	0.669374	1.22962
0yYQU0	d0yz5R	Adenocarcinomas of cervix	CD45 on lymphocyte	MR Egger	24	0.073362	0.251433	0.773192	-0.419447	0.566171	1.07612	0.65741	1.76151
0yYQU0	d0yz5R	Adenocarcinomas of cervix	CD45 on lymphocyte	Weighted median	24	0.0823181	0.24469	0.736556	-0.397274	0.56191	1.0858	0.67215	1.75402
0yYQU0	d0yz5R	Adenocarcinomas of cervix	CD45 on lymphocyte	Inverse variance weighted	24	0.0351358	0.168735	0.835049	-0.295586	0.365857	1.03576	0.744096	1.44175
0yYQU0	d0yz5R	Adenocarcinomas of cervix	CD45 on lymphocyte	Simple mode	24	0.152968	0.407401	0.71075	-0.645538	0.951473	1.16529	0.52438	2.58952
0yYQU0	d0yz5R	Adenocarcinomas of cervix	CD45 on lymphocyte	Weighted mode	24	0.0963161	0.231405	0.681106	-0.357238	0.549871	1.10111	0.699606	1.73303
13tq0D	d0yz5R	Adenocarcinomas of cervix	SSC-A on lymphocyte	MR Egger	21	0.206847	0.529288	0.700291	-0.830557	1.24425	1.22979	0.435806	3.47033
13tq0D	d0yz5R	Adenocarcinomas of cervix	SSC-A on lymphocyte	Weighted median	21	0.0878602	0.358125	0.806198	-0.614065	0.789786	1.09184	0.541146	2.20292
13tq0D	d0yz5R	Adenocarcinomas of cervix	SSC-A on lymphocyte	Inverse variance weighted	21	-0.0112015	0.276608	0.967698	-0.553353	0.53095	0.988861	0.575018	1.70055
13tq0D	d0yz5R	Adenocarcinomas of cervix	SSC-A on lymphocyte	Simple mode	21	-0.666671	0.678847	0.3378	-1.99721	0.66387	0.513415	0.135713	1.94229
13tq0D	d0yz5R	Adenocarcinomas of cervix	SSC-A on lymphocyte	Weighted mode	21	0.0696816	0.405052	0.865142	-0.724221	0.863584	1.07217	0.484702	2.37165
17yCR9	d0yz5R	Adenocarcinomas of cervix	CD28+ DN (CD4-CD8-) AC	MR Egger	12	0.62012	0.616989	0.338561	-0.589179	1.82942	1.85915	0.554783	6.23027
17yCR9	d0yz5R	Adenocarcinomas of cervix	CD28+ DN (CD4-CD8-) AC	Weighted median	12	0.364922	0.4759	0.443199	-0.567842	1.29769	1.4404	0.566747	3.66081
17yCR9	d0yz5R	Adenocarcinomas of cervix	CD28+ DN (CD4-CD8-) AC	Inverse variance weighted	12	0.00189762	0.393061	0.996148	-0.768503	0.772298	1.0019	0.463707	2.16474
17yCR9	d0yz5R	Adenocarcinomas of cervix	CD28+ DN (CD4-CD8-) AC	Simple mode	12	0.2709	0.723774	0.715305	-1.1477	1.6895	1.31114	0.317367	5.41676
17yCR9	d0yz5R	Adenocarcinomas of cervix	CD28+ DN (CD4-CD8-) AC	Weighted mode	12	0.339356	0.479168	0.493543	-0.599812	1.27852	1.40404	0.548915	3.59134
19HM9x	d0yz5R	Adenocarcinomas of cervix	FSC-A on granulocyte	MR Egger	21	-0.35332	0.229536	0.140226	-0.803211	0.0965712	0.702353	0.447889	1.10139
19HM9x	d0yz5R	Adenocarcinomas of cervix	FSC-A on granulocyte	Weighted median	21	-0.103775	0.200882	0.605437	-0.497503	0.289953	0.901428	0.608047	1.33636
19HM9x	d0yz5R	Adenocarcinomas of cervix	FSC-A on granulocyte	Inverse variance weighted	21	0.0021813	0.148738	0.988299	-0.289344	0.293707	1.00218	0.748754	1.34139
19HM9x	d0yz5R	Adenocarcinomas of cervix	FSC-A on granulocyte	Simple mode	21	0.0439247	0.336503	0.897449	-0.615622	0.703471	1.0449	0.540305	2.02076
19HM9x	d0yz5R	Adenocarcinomas of cervix	FSC-A on granulocyte	Weighted mode	21	-0.087961	0.184626	0.638932	-0.449827	0.273905	0.915797	0.637738	1.31509
1EoIyH	d0yz5R	Adenocarcinomas of cervix	CD45 on CD14+ monocyte	MR Egger	17	0.0559319	0.261774	0.833686	-0.457145	0.569009	1.05753	0.633088	1.76652
1EoIyH	d0yz5R	Adenocarcinomas of cervix	CD45 on CD14+ monocyte	Weighted median	17	0.151934	0.227955	0.505085	-0.294858	0.598726	1.16408	0.744638	1.8198
1EoIyH	d0yz5R	Adenocarcinomas of cervix	CD45 on CD14+ monocyte	Inverse variance weighted	17	-0.0200007	0.184773	0.913801	-0.382155	0.342153	0.980198	0.682389	1.40798
1EoIyH	d0yz5R	Adenocarcinomas of cervix	CD45 on CD14+ monocyte	Simple mode	17	-0.94791	0.425495	0.0405947	-1.78188	-0.11394	0.38755	0.168321	0.892311
1EoIyH	d0yz5R	Adenocarcinomas of cervix	CD45 on CD14+ monocyte	Weighted mode	17	0.1614	0.20802	0.449135	-0.24632	0.569119	1.17515	0.781672	1.76671
1IpZo3	d0yz5R	Adenocarcinomas of cervix	CD19 on IgD+ CD38- unsw mem	MR Egger	21	-0.0569942	0.12249	0.647007	-0.297074	0.183086	0.9446	0.742989	1.20092
1IpZo3	d0yz5R	Adenocarcinomas of cervix	CD19 on IgD+ CD38- unsw mem	Weighted median	21	-0.114296	0.112342	0.308964	-0.334486	0.105893	0.891994	0.715706	1.1117
1IpZo3	d0yz5R	Adenocarcinomas of cervix	CD19 on IgD+ CD38- unsw mem	Inverse variance weighted	21	-0.0258665	0.0824635	0.75377	-0.187495	0.135762	0.974465	0.829033	1.14541
1IpZo3	d0yz5R	Adenocarcinomas of cervix	CD19 on IgD+ CD38- unsw mem	Simple mode	21	0.191873	0.165218	0.259181	-0.131955	0.5157	1.21152	0.876381	1.67481
1IpZo3	d0yz5R	Adenocarcinomas of cervix	CD19 on IgD+ CD38- unsw mem	Weighted mode	21	-0.0241573	0.10469	0.819853	-0.22935	0.181036	0.976132	0.79505	1.19846
1J8NjU	d0yz5R	Adenocarcinomas of cervix	CD11b on Mo MDSC	MR Egger	16	0.275465	0.204393	0.199153	-0.125145	0.676075	1.31714	0.882369	1.96614
1J8NjU	d0yz5R	Adenocarcinomas of cervix	CD11b on Mo MDSC	Weighted median	16	0.20971	0.170591	0.218953	-0.124648	0.544069	1.23332	0.882807	1.723
1J8NjU	d0yz5R	Adenocarcinomas of cervix	CD11b on Mo MDSC	Inverse variance weighted	16	0.212627	0.118711	0.073272	-0.0200464	0.445301	1.23692	0.980153	1.56096
1J8NjU	d0yz5R	Adenocarcinomas of cervix	CD11b on Mo MDSC	Simple mode	16	0.58473	0.307998	0.0770432	-0.0189468	1.18841	1.79451	0.981232	3.28185
1J8NjU	d0yz5R	Adenocarcinomas of cervix	CD11b on Mo MDSC	Weighted mode	16	0.225506	0.201885	0.281567	-0.170189	0.621201	1.25296	0.843505	1.86116
1RmyRR	d0yz5R	Adenocarcinomas of cervix	CD25 on CD28+ CD4+	MR Egger	5	0.284171	1.19176	0.826894	-2.05167	2.62001	1.32866	0.12852	13.7359
1RmyRR	d0yz5R	Adenocarcinomas of cervix	CD25 on CD28+ CD4+	Weighted median	5	0.331847	0.568015	0.559071	-0.781463	1.44516	1.39354	0.457736	4.24251
1RmyRR	d0yz5R	Adenocarcinomas of cervix	CD25 on CD28+ CD4+	Inverse variance weighted	5	0.0471225	0.433807	0.913499	-0.803138	0.897383	1.04825	0.447921	2.45318
1RmyRR	d0yz5R	Adenocarcinomas of cervix	CD25 on CD28+ CD4+	Simple mode	5	0.720705	0.853711	0.446088	-0.952569	2.39398	2.05588	0.385749	10.957
1RmyRR	d0yz5R	Adenocarcinomas of cervix	CD25 on CD28+ CD4+	Weighted mode	5	0.71391	0.909945	0.476568	-1.06958	2.4974	2.04196	0.343152	12.1509
1twJ7V	d0yz5R	Adenocarcinomas of cervix	Unsw mem AC	MR Egger	20	-0.211826	0.381273	0.585342	-0.959121	0.53547	0.809106	0.38323	1.70825
1twJ7V	d0yz5R	Adenocarcinomas of cervix	Unsw mem AC	Weighted median	20	0.103889	0.306372	0.734539	-0.4966	0.704378	1.10948	0.608596	2.02259
1twJ7V	d0yz5R	Adenocarcinomas of cervix	Unsw mem AC	Inverse variance weighted	20	0.0976567	0.217932	0.654077	-0.32949	0.524804	1.10258	0.71929	1.69013
1twJ7V	d0yz5R	Adenocarcinomas of cervix	Unsw mem AC	Simple mode	20	-0.227999	0.443915	0.613445	-1.09807	0.642073	0.796125	0.333513	1.90042
1twJ7V	d0yz5R	Adenocarcinomas of cervix	Unsw mem AC	Weighted mode	20	-0.0221991	0.368835	0.952635	-0.745116	0.700718	0.978045	0.474679	2.0152
1uc1eL	d0yz5R	Adenocarcinomas of cervix	CD28 on activated & secreting Treg	MR Egger	24	0.0893039	0.144103	0.541805	-0.193137	0.371745	1.09341	0.824369	1.45026
1uc1eL	d0yz5R	Adenocarcinomas of cervix	CD28 on activated & secreting Treg	Weighted median	24	0.169001	0.155217	0.27624	-0.135225	0.473228	1.18412	0.87352	1.60517
1uc1eL	d0yz5R	Adenocarcinomas of cervix	CD28 on activated & secreting Treg	Inverse variance weighted	24	0.0556016	0.111215	0.617113	-0.16238	0.273583	1.05718	0.850118	1.31467
1uc1eL	d0yz5R	Adenocarcinomas of cervix	CD28 on activated & secreting Treg	Simple mode	24	0.147725	0.30886	0.636958	-0.45764	0.75309	1.15919	0.632775	2.12355
1uc1eL	d0yz5R	Adenocarcinomas of cervix	CD28 on activated & secreting Treg	Weighted mode	24	0.173843	0.156737	0.278836	-0.133363	0.481048	1.18987	0.875148	1.61777
1ZR9wa	d0yz5R	Adenocarcinomas of cervix	CD45RA+ CD8br %CD8br	MR Egger	26	-0.0559541	0.0911158	0.544928	-0.234541	0.122633	0.945583	0.790934	1.13047
1ZR9wa	d0yz5R	Adenocarcinomas of cervix	CD45RA+ CD8br %CD8br	Weighted median	26	-0.0765529	0.102516	0.45522	-0.277484	0.124378	0.926304	0.757687	1.13244
1ZR9wa	d0yz5R	Adenocarcinomas of cervix	CD45RA+ CD8br %CD8br	Inverse variance weighted	26	-0.0623802	0.0787727	0.428418	-0.216775	0.0920142	0.939526	0.805111	1.09638
1ZR9wa	d0yz5R	Adenocarcinomas of cervix	CD45RA+ CD8br %CD8br	Simple mode	26	-0.209422	0.222376	0.355333	-0.645278	0.226434	0.811053	0.524516	1.25412
1ZR9wa	d0yz5R	Adenocarcinomas of cervix	CD45RA+ CD8br %CD8br	Weighted mode	26	-0.0744202	0.0859078	0.394575	-0.2428	0.0939591	0.928282	0.784429	1.09851
23s9xR	d0yz5R	Adenocarcinomas of cervix	Activated & resting Treg %CD4+	MR Egger	26	-0.145483	0.216953	0.508894	-0.570711	0.279745	0.864605	0.565124	1.32279
23s9xR	d0yz5R	Adenocarcinomas of cervix	Activated & resting Treg %CD4+	Weighted median	26	-0.141934	0.193459	0.463153	-0.521114	0.237246	0.867678	0.593858	1.26775
23s9xR	d0yz5R	Adenocarcinomas of cervix	Activated & resting Treg %CD4+	Inverse variance weighted	26	-0.238383	0.152849	0.118856	-0.537967	0.061202	0.787901	0.583934	1.06311
23s9xR	d0yz5R	Adenocarcinomas of cervix	Activated & resting Treg %CD4+	Simple mode	26	-0.305262	0.354079	0.396811	-0.999258	0.388733	0.73693	0.368153	1.47511
23s9xR	d0yz5R	Adenocarcinomas of cervix	Activated & resting Treg %CD4+	Weighted mode	26	-0.133605	0.179942	0.464711	-0.486291	0.219081	0.874936	0.614903	1.24493
274gp9	d0yz5R	Adenocarcinomas of cervix	CD64 on CD14- CD16+ monocyte	MR Egger	20	0.421425	0.365952	0.264558	-0.29584	1.13869	1.52413	0.743906	3.12267
274gp9	d0yz5R	Adenocarcinomas of cervix	CD64 on CD14- CD16+ monocyte	Weighted median	20	0.179327	0.309079	0.56178	-0.426468	0.785123	1.19641	0.652811	2.19268
274gp9	d0yz5R	Adenocarcinomas of cervix	CD64 on CD14- CD16+ monocyte	Inverse variance weighted	20	0.119185	0.206397	0.563633	-0.285353	0.523722	1.12658	0.751749	1.6883
274gp9	d0yz5R	Adenocarcinomas of cervix	CD64 on CD14- CD16+ monocyte	Simple mode	20	-0.250936	0.573048	0.666398	-1.37411	0.872237	0.778072	0.253065	2.39226
274gp9	d0yz5R	Adenocarcinomas of cervix	CD64 on CD14- CD16+ monocyte	Weighted mode	20	0.339894	0.30149	0.273619	-0.251028	0.930815	1.4048	0.778001	2.53658
279wX6	d0yz5R	Adenocarcinomas of cervix	CD4+ %T cell	MR Egger	22	-0.298107	0.377498	0.438971	-1.038	0.441789	0.742222	0.354162	1.55549
279wX6	d0yz5R	Adenocarcinomas of cervix	CD4+ %T cell	Weighted median	22	-0.260214	0.299362	0.384722	-0.846964	0.326535	0.770886	0.428714	1.38616
279wX6	d0yz5R	Adenocarcinomas of cervix	CD4+ %T cell	Inverse variance weighted	22	-0.232544	0.229414	0.310752	-0.682195	0.217107	0.792515	0.505506	1.24248
279wX6	d0yz5R	Adenocarcinomas of cervix	CD4+ %T cell	Simple mode	22	-0.553625	0.466742	0.248812	-1.46844	0.36119	0.574862	0.230285	1.43504
279wX6	d0yz5R	Adenocarcinomas of cervix	CD4+ %T cell	Weighted mode	22	-0.263705	0.276489	0.351054	-0.805622	0.278213	0.7682	0.44681	1.32077
2AP8ON	d0yz5R	Adenocarcinomas of cervix	CD25 on IgD- CD38br	MR Egger	19	-0.563191	0.410912	0.188331	-1.36858	0.242197	0.569389	0.254468	1.27405
2AP8ON	d0yz5R	Adenocarcinomas of cervix	CD25 on IgD- CD38br	Weighted median	19	-0.188446	0.373785	0.614151	-0.921064	0.544172	0.828245	0.398095	1.72318
2AP8ON	d0yz5R	Adenocarcinomas of cervix	CD25 on IgD- CD38br	Inverse variance weighted	19	-0.332262	0.243861	0.173038	-0.810229	0.145705	0.717299	0.444756	1.15685
2AP8ON	d0yz5R	Adenocarcinomas of cervix	CD25 on IgD- CD38br	Simple mode	19	-0.106639	0.587237	0.857931	-1.25762	1.04435	0.89885	0.284329	2.84154
2AP8ON	d0yz5R	Adenocarcinomas of cervix	CD25 on IgD- CD38br	Weighted mode	19	-0.158216	0.403631	0.699673	-0.949332	0.6329	0.853665	0.386999	1.88306
2BYU23	d0yz5R	Adenocarcinomas of cervix	CD25 on CD24+ CD27+	MR Egger	24	0.0474038	0.0629253	0.459235	-0.0759298	0.170737	1.04855	0.926881	1.18618
2BYU23	d0yz5R	Adenocarcinomas of cervix	CD25 on CD24+ CD27+	Weighted median	24	0.0462803	0.0703017	0.510339	-0.091511	0.184072	1.04737	0.912551	1.2021
2BYU23	d0yz5R	Adenocarcinomas of cervix	CD25 on CD24+ CD27+	Inverse variance weighted	24	0.0323523	0.0567616	0.568699	-0.0789004	0.143605	1.03288	0.924132	1.15443
2BYU23	d0yz5R	Adenocarcinomas of cervix	CD25 on CD24+ CD27+	Simple mode	24	-0.511692	0.311523	0.114079	-1.12228	0.0988925	0.599481	0.325538	1.10395
2BYU23	d0yz5R	Adenocarcinomas of cervix	CD25 on CD24+ CD27+	Weighted mode	24	0.047075	0.062143	0.456426	-0.0747253	0.168875	1.0482	0.927998	1.18397
2ja7gK	d0yz5R	Adenocarcinomas of cervix	CD62L- monocyte %monocyte	MR Egger	23	0.632871	0.350383	0.0852373	-0.0538803	1.31962	1.88301	0.947546	3.74201
2ja7gK	d0yz5R	Adenocarcinomas of cervix	CD62L- monocyte %monocyte	Weighted median	23	0.152785	0.232421	0.510947	-0.30276	0.608331	1.16507	0.738776	1.83736
2ja7gK	d0yz5R	Adenocarcinomas of cervix	CD62L- monocyte %monocyte	Inverse variance weighted	23	0.204563	0.15554	0.18845	-0.100296	0.509421	1.22699	0.90457	1.66433
2ja7gK	d0yz5R	Adenocarcinomas of cervix	CD62L- monocyte %monocyte	Simple mode	23	-0.211585	0.467456	0.655246	-1.1278	0.704628	0.8093	0.323745	2.02309
2ja7gK	d0yz5R	Adenocarcinomas of cervix	CD62L- monocyte %monocyte	Weighted mode	23	-0.0394062	0.367674	0.91562	-0.760048	0.681236	0.96136	0.467644	1.97632
2nEgXI	d0yz5R	Adenocarcinomas of cervix	CD25 on IgD- CD24-	MR Egger	26	-0.16119	0.416727	0.702312	-0.977975	0.655594	0.85113	0.376072	1.92629
2nEgXI	d0yz5R	Adenocarcinomas of cervix	CD25 on IgD- CD24-	Weighted median	26	0.0333029	0.303947	0.912752	-0.562433	0.629038	1.03386	0.569821	1.87581
2nEgXI	d0yz5R	Adenocarcinomas of cervix	CD25 on IgD- CD24-	Inverse variance weighted	26	-0.0288841	0.220941	0.895987	-0.461929	0.404161	0.971529	0.630067	1.49805
2nEgXI	d0yz5R	Adenocarcinomas of cervix	CD25 on IgD- CD24-	Simple mode	26	0.225271	0.508919	0.661828	-0.77221	1.22275	1.25266	0.461991	3.39653
2nEgXI	d0yz5R	Adenocarcinomas of cervix	CD25 on IgD- CD24-	Weighted mode	26	-0.00869786	0.342403	0.979936	-0.679807	0.662411	0.99134	0.506715	1.93946
2pRuFb	d0yz5R	Adenocarcinomas of cervix	CD20 on IgD+ CD24-	MR Egger	23	-0.0739017	0.0997197	0.466843	-0.269352	0.121549	0.928763	0.763874	1.12924
2pRuFb	d0yz5R	Adenocarcinomas of cervix	CD20 on IgD+ CD24-	Weighted median	23	-0.0372473	0.109343	0.733371	-0.25156	0.177066	0.963438	0.777587	1.19371
2pRuFb	d0yz5R	Adenocarcinomas of cervix	CD20 on IgD+ CD24-	Inverse variance weighted	23	0.0423655	0.0863214	0.623576	-0.126824	0.211556	1.04328	0.880888	1.2356
2pRuFb	d0yz5R	Adenocarcinomas of cervix	CD20 on IgD+ CD24-	Simple mode	23	0.28147	0.304686	0.365611	-0.315715	0.878656	1.32508	0.729267	2.40766
2pRuFb	d0yz5R	Adenocarcinomas of cervix	CD20 on IgD+ CD24-	Weighted mode	23	-0.0300877	0.102982	0.772898	-0.231933	0.171757	0.97036	0.793	1.18739
2v3nyu	d0yz5R	Adenocarcinomas of cervix	CD19 on unsw mem	MR Egger	21	-0.140478	0.154171	0.373617	-0.442653	0.161698	0.868943	0.64233	1.1755
2v3nyu	d0yz5R	Adenocarcinomas of cervix	CD19 on unsw mem	Weighted median	21	-0.143081	0.171873	0.405135	-0.479952	0.193789	0.866684	0.618813	1.21384
2v3nyu	d0yz5R	Adenocarcinomas of cervix	CD19 on unsw mem	Inverse variance weighted	21	-0.0510608	0.127365	0.688493	-0.300697	0.198575	0.950221	0.740302	1.21966
2v3nyu	d0yz5R	Adenocarcinomas of cervix	CD19 on unsw mem	Simple mode	21	0.218452	0.330024	0.515571	-0.428394	0.865299	1.24415	0.651555	2.37572
2v3nyu	d0yz5R	Adenocarcinomas of cervix	CD19 on unsw mem	Weighted mode	21	-0.108683	0.145179	0.462803	-0.393235	0.175868	0.897014	0.67487	1.19228
2vrwdl	d0yz5R	Adenocarcinomas of cervix	CD3 on Naive CD4+	MR Egger	28	-0.103353	0.162605	0.530588	-0.422059	0.215353	0.901809	0.655695	1.2403
2vrwdl	d0yz5R	Adenocarcinomas of cervix	CD3 on Naive CD4+	Weighted median	28	-0.197155	0.153408	0.198733	-0.497834	0.103524	0.821063	0.607846	1.10907
2vrwdl	d0yz5R	Adenocarcinomas of cervix	CD3 on Naive CD4+	Inverse variance weighted	28	-0.120361	0.112042	0.282714	-0.339964	0.0992425	0.886601	0.711796	1.10433
2vrwdl	d0yz5R	Adenocarcinomas of cervix	CD3 on Naive CD4+	Simple mode	28	0.10777	0.274864	0.698075	-0.430964	0.646503	1.11379	0.649882	1.90885
2vrwdl	d0yz5R	Adenocarcinomas of cervix	CD3 on Naive CD4+	Weighted mode	28	-0.167268	0.143408	0.25366	-0.448347	0.113811	0.845973	0.638683	1.12054
2w4W99	d0yz5R	Adenocarcinomas of cervix	CD4 on CD4+	MR Egger	22	0.723378	0.351633	0.0529446	0.034177	1.41258	2.06138	1.03477	4.10653
2w4W99	d0yz5R	Adenocarcinomas of cervix	CD4 on CD4+	Weighted median	22	0.435895	0.2439	0.0739077	-0.0421499	0.91394	1.54635	0.958726	2.49413
2w4W99	d0yz5R	Adenocarcinomas of cervix	CD4 on CD4+	Inverse variance weighted	22	0.466824	0.168715	0.00565869	0.136142	0.797506	1.59492	1.14584	2.22
2w4W99	d0yz5R	Adenocarcinomas of cervix	CD4 on CD4+	Simple mode	22	0.497594	0.398436	0.225456	-0.28334	1.27853	1.64476	0.753264	3.59135
2w4W99	d0yz5R	Adenocarcinomas of cervix	CD4 on CD4+	Weighted mode	22	0.423078	0.308758	0.185079	-0.182089	1.02824	1.52665	0.833527	2.79615
2ZLdcc	d0yz5R	Adenocarcinomas of cervix	CD62L- monocyte AC	MR Egger	20	0.227716	0.160433	0.172872	-0.0867316	0.542164	1.25573	0.916923	1.71972
2ZLdcc	d0yz5R	Adenocarcinomas of cervix	CD62L- monocyte AC	Weighted median	20	0.225974	0.161834	0.162614	-0.0912202	0.543168	1.25354	0.912817	1.72145
2ZLdcc	d0yz5R	Adenocarcinomas of cervix	CD62L- monocyte AC	Inverse variance weighted	20	0.148754	0.124828	0.233391	-0.0959096	0.393417	1.16039	0.908546	1.48204
2ZLdcc	d0yz5R	Adenocarcinomas of cervix	CD62L- monocyte AC	Simple mode	20	-0.00334532	0.317663	0.991707	-0.625964	0.619274	0.99666	0.534746	1.85758
2ZLdcc	d0yz5R	Adenocarcinomas of cervix	CD62L- monocyte AC	Weighted mode	20	0.206532	0.156396	0.202332	-0.100004	0.513068	1.22941	0.904834	1.67041
36lKRo	d0yz5R	Adenocarcinomas of cervix	DN (CD4-CD8-) %leukocyte	MR Egger	20	0.0338622	0.148488	0.82218	-0.257174	0.324898	1.03444	0.773234	1.38389
36lKRo	d0yz5R	Adenocarcinomas of cervix	DN (CD4-CD8-) %leukocyte	Weighted median	20	-0.0862611	0.146144	0.555026	-0.372704	0.200182	0.917355	0.688869	1.22162
36lKRo	d0yz5R	Adenocarcinomas of cervix	DN (CD4-CD8-) %leukocyte	Inverse variance weighted	20	-0.0379571	0.121256	0.754256	-0.275619	0.199704	0.962754	0.759102	1.22104
36lKRo	d0yz5R	Adenocarcinomas of cervix	DN (CD4-CD8-) %leukocyte	Simple mode	20	-0.094444	0.375747	0.804242	-0.830908	0.64202	0.909879	0.435653	1.90032
36lKRo	d0yz5R	Adenocarcinomas of cervix	DN (CD4-CD8-) %leukocyte	Weighted mode	20	-0.0602596	0.136154	0.663063	-0.327121	0.206601	0.94152	0.720997	1.22949
37BWd2	d0yz5R	Adenocarcinomas of cervix	B cell %lymphocyte	MR Egger	34	0.280986	0.26039	0.288613	-0.229379	0.79135	1.32443	0.795027	2.20637
37BWd2	d0yz5R	Adenocarcinomas of cervix	B cell %lymphocyte	Weighted median	34	0.144863	0.226913	0.523209	-0.299887	0.589612	1.15588	0.740902	1.80329
37BWd2	d0yz5R	Adenocarcinomas of cervix	B cell %lymphocyte	Inverse variance weighted	34	0.172067	0.150574	0.253147	-0.123059	0.467193	1.18776	0.884212	1.59551
37BWd2	d0yz5R	Adenocarcinomas of cervix	B cell %lymphocyte	Simple mode	34	0.0652625	0.373091	0.862209	-0.665997	0.796522	1.06744	0.513761	2.21781
37BWd2	d0yz5R	Adenocarcinomas of cervix	B cell %lymphocyte	Weighted mode	34	0.107497	0.282008	0.70551	-0.445239	0.660232	1.11349	0.640671	1.93524
37E1jl	d0yz5R	Adenocarcinomas of cervix	CD33br HLA DR+ CD14- %CD33br HLA DR+	MR Egger	19	-0.0589186	0.179499	0.74674	-0.410737	0.2929	0.942784	0.663161	1.34031
37E1jl	d0yz5R	Adenocarcinomas of cervix	CD33br HLA DR+ CD14- %CD33br HLA DR+	Weighted median	19	0.0216204	0.170092	0.898853	-0.31176	0.355001	1.02186	0.732157	1.42618
37E1jl	d0yz5R	Adenocarcinomas of cervix	CD33br HLA DR+ CD14- %CD33br HLA DR+	Inverse variance weighted	19	0.0647336	0.122755	0.597957	-0.175866	0.305333	1.06687	0.838731	1.35708
37E1jl	d0yz5R	Adenocarcinomas of cervix	CD33br HLA DR+ CD14- %CD33br HLA DR+	Simple mode	19	0.014307	0.29332	0.961635	-0.5606	0.589214	1.01441	0.570867	1.80257
37E1jl	d0yz5R	Adenocarcinomas of cervix	CD33br HLA DR+ CD14- %CD33br HLA DR+	Weighted mode	19	-0.00283307	0.161675	0.986212	-0.319716	0.31405	0.997171	0.726356	1.36896
39SchT	d0yz5R	Adenocarcinomas of cervix	CD33 on basophil	MR Egger	22	0.0334149	0.101258	0.744834	-0.165052	0.231881	1.03398	0.84785	1.26097
39SchT	d0yz5R	Adenocarcinomas of cervix	CD33 on basophil	Weighted median	22	0.0260624	0.0883814	0.768081	-0.147165	0.19929	1.02641	0.863151	1.22054
39SchT	d0yz5R	Adenocarcinomas of cervix	CD33 on basophil	Inverse variance weighted	22	0.0299609	0.0738335	0.684896	-0.114753	0.174675	1.03041	0.891587	1.19086
39SchT	d0yz5R	Adenocarcinomas of cervix	CD33 on basophil	Simple mode	22	0.0749645	0.200392	0.712088	-0.317803	0.467732	1.07785	0.727746	1.59637
39SchT	d0yz5R	Adenocarcinomas of cervix	CD33 on basophil	Weighted mode	22	0.0345672	0.0782371	0.663131	-0.118777	0.187912	1.03517	0.888005	1.20673
3ggtwA	d0yz5R	Adenocarcinomas of cervix	CD64 on CD14+ CD16- monocyte	MR Egger	34	0.132331	0.0750841	0.0875461	-0.0148339	0.279496	1.14149	0.985276	1.32246
3ggtwA	d0yz5R	Adenocarcinomas of cervix	CD64 on CD14+ CD16- monocyte	Weighted median	34	0.157268	0.0819475	0.0549679	-0.0033492	0.317885	1.17031	0.996656	1.37422
3ggtwA	d0yz5R	Adenocarcinomas of cervix	CD64 on CD14+ CD16- monocyte	Inverse variance weighted	34	0.0384152	0.0711735	0.589376	-0.101085	0.177915	1.03916	0.903856	1.19472
3ggtwA	d0yz5R	Adenocarcinomas of cervix	CD64 on CD14+ CD16- monocyte	Simple mode	34	0.0286078	0.175128	0.871236	-0.314643	0.371858	1.02902	0.73005	1.45043
3ggtwA	d0yz5R	Adenocarcinomas of cervix	CD64 on CD14+ CD16- monocyte	Weighted mode	34	0.132673	0.0647875	0.0486042	0.00568958	0.259657	1.14188	1.00571	1.29648
3i0iNQ	d0yz5R	Adenocarcinomas of cervix	CD20- CD38- %B cell	MR Egger	23	-0.115356	0.178848	0.525915	-0.465898	0.235186	0.891049	0.627572	1.26514
3i0iNQ	d0yz5R	Adenocarcinomas of cervix	CD20- CD38- %B cell	Weighted median	23	-0.172523	0.177405	0.330809	-0.520237	0.17519	0.841539	0.59438	1.19147
3i0iNQ	d0yz5R	Adenocarcinomas of cervix	CD20- CD38- %B cell	Inverse variance weighted	23	-0.0684626	0.134731	0.611353	-0.332535	0.19561	0.933828	0.717103	1.21605
3i0iNQ	d0yz5R	Adenocarcinomas of cervix	CD20- CD38- %B cell	Simple mode	23	-0.333356	0.350811	0.352311	-1.02095	0.354233	0.716515	0.360254	1.42509
3i0iNQ	d0yz5R	Adenocarcinomas of cervix	CD20- CD38- %B cell	Weighted mode	23	-0.19892	0.185226	0.294493	-0.561963	0.164124	0.819616	0.570089	1.17836
3KX3o4	d0yz5R	Adenocarcinomas of cervix	CD20 on IgD+ CD38br	MR Egger	26	0.109212	0.201189	0.592251	-0.285119	0.503543	1.1154	0.751925	1.65457
3KX3o4	d0yz5R	Adenocarcinomas of cervix	CD20 on IgD+ CD38br	Weighted median	26	0.191286	0.216969	0.377979	-0.233973	0.616544	1.21081	0.791383	1.85252
3KX3o4	d0yz5R	Adenocarcinomas of cervix	CD20 on IgD+ CD38br	Inverse variance weighted	26	0.260254	0.138724	0.0606477	-0.0116452	0.532154	1.29726	0.988422	1.7026
3KX3o4	d0yz5R	Adenocarcinomas of cervix	CD20 on IgD+ CD38br	Simple mode	26	0.593882	0.342261	0.0950235	-0.0769493	1.26471	1.81101	0.925937	3.54208
3KX3o4	d0yz5R	Adenocarcinomas of cervix	CD20 on IgD+ CD38br	Weighted mode	26	0.139856	0.196727	0.483719	-0.24573	0.525441	1.15011	0.782134	1.6912
3m6IQo	d0yz5R	Adenocarcinomas of cervix	HLA DR on B cell	MR Egger	22	0.0245816	0.24038	0.919567	-0.446563	0.495726	1.02489	0.639824	1.64169
3m6IQo	d0yz5R	Adenocarcinomas of cervix	HLA DR on B cell	Weighted median	22	0.0102491	0.164939	0.950452	-0.31303	0.333529	1.0103	0.731228	1.39588
3m6IQo	d0yz5R	Adenocarcinomas of cervix	HLA DR on B cell	Inverse variance weighted	22	-0.0421087	0.143068	0.768508	-0.322521	0.238304	0.958766	0.72432	1.26909
3m6IQo	d0yz5R	Adenocarcinomas of cervix	HLA DR on B cell	Simple mode	22	0.0274374	0.242533	0.911003	-0.447928	0.502803	1.02782	0.638951	1.65335
3m6IQo	d0yz5R	Adenocarcinomas of cervix	HLA DR on B cell	Weighted mode	22	-0.0784396	0.15251	0.612396	-0.377359	0.22048	0.924558	0.68567	1.24667
3O2ntA	d0yz5R	Adenocarcinomas of cervix	HVEM on CM CD4+	MR Egger	18	-0.110954	0.1112	0.333233	-0.328905	0.106997	0.89498	0.719711	1.11293
3O2ntA	d0yz5R	Adenocarcinomas of cervix	HVEM on CM CD4+	Weighted median	18	-0.0776016	0.103982	0.455489	-0.281407	0.126204	0.925333	0.754721	1.13451
3O2ntA	d0yz5R	Adenocarcinomas of cervix	HVEM on CM CD4+	Inverse variance weighted	18	-0.0793858	0.0763993	0.298763	-0.229129	0.0703569	0.923683	0.795226	1.07289
3O2ntA	d0yz5R	Adenocarcinomas of cervix	HVEM on CM CD4+	Simple mode	18	-0.0737478	0.180625	0.688155	-0.427772	0.280277	0.928906	0.65196	1.3235
3O2ntA	d0yz5R	Adenocarcinomas of cervix	HVEM on CM CD4+	Weighted mode	18	-0.0737478	0.0925924	0.436736	-0.255229	0.107733	0.928906	0.774739	1.11375
3qwLVI	d0yz5R	Adenocarcinomas of cervix	CD11c on CD62L+ myeloid DC	MR Egger	26	-0.136647	0.152576	0.379362	-0.435695	0.162402	0.872278	0.646815	1.17633
3qwLVI	d0yz5R	Adenocarcinomas of cervix	CD11c on CD62L+ myeloid DC	Weighted median	26	0.0447434	0.16547	0.786852	-0.279579	0.369065	1.04576	0.756102	1.44638
3qwLVI	d0yz5R	Adenocarcinomas of cervix	CD11c on CD62L+ myeloid DC	Inverse variance weighted	26	0.00559092	0.119443	0.962666	-0.228517	0.239699	1.00561	0.795713	1.27087
3qwLVI	d0yz5R	Adenocarcinomas of cervix	CD11c on CD62L+ myeloid DC	Simple mode	26	-0.101309	0.270468	0.711139	-0.631426	0.428808	0.903654	0.531833	1.53543
3qwLVI	d0yz5R	Adenocarcinomas of cervix	CD11c on CD62L+ myeloid DC	Weighted mode	26	-0.0265059	0.131654	0.842069	-0.284547	0.231535	0.973842	0.752355	1.26053
3TRFBX	d0yz5R	Adenocarcinomas of cervix	PDL-1 on monocyte	MR Egger	15	0.0518433	0.410029	0.90132	-0.751815	0.855501	1.05321	0.47151	2.35255
3TRFBX	d0yz5R	Adenocarcinomas of cervix	PDL-1 on monocyte	Weighted median	15	-0.183338	0.329165	0.577541	-0.828503	0.461826	0.832486	0.436703	1.58697
3TRFBX	d0yz5R	Adenocarcinomas of cervix	PDL-1 on monocyte	Inverse variance weighted	15	-0.0564249	0.234424	0.809791	-0.515896	0.403046	0.945137	0.596966	1.49638
3TRFBX	d0yz5R	Adenocarcinomas of cervix	PDL-1 on monocyte	Simple mode	15	-0.1615	0.479944	0.741486	-1.10219	0.77919	0.850867	0.332143	2.17971
3TRFBX	d0yz5R	Adenocarcinomas of cervix	PDL-1 on monocyte	Weighted mode	15	-0.175438	0.353261	0.627161	-0.86783	0.516954	0.839089	0.419862	1.67691
3uElBm	d0yz5R	Adenocarcinomas of cervix	CD45 on CD66b++ myelod cell	MR Egger	16	0.0138592	0.218721	0.950372	-0.414835	0.442553	1.01396	0.660449	1.55668
3uElBm	d0yz5R	Adenocarcinomas of cervix	CD45 on CD66b++ myelod cell	Weighted median	16	-0.0483208	0.196175	0.805439	-0.432824	0.336183	0.952828	0.648674	1.39959
3uElBm	d0yz5R	Adenocarcinomas of cervix	CD45 on CD66b++ myelod cell	Inverse variance weighted	16	0.0196923	0.143089	0.890539	-0.260762	0.300147	1.01989	0.770464	1.35006
3uElBm	d0yz5R	Adenocarcinomas of cervix	CD45 on CD66b++ myelod cell	Simple mode	16	0.303122	0.302558	0.332298	-0.289892	0.896137	1.35408	0.748344	2.45012
3uElBm	d0yz5R	Adenocarcinomas of cervix	CD45 on CD66b++ myelod cell	Weighted mode	16	0.02301	0.18506	0.902698	-0.339708	0.385728	1.02328	0.711979	1.47068
3UMhrd	d0yz5R	Adenocarcinomas of cervix	CD62L- plasmacytoid DC %DC	MR Egger	18	-0.0915624	0.198512	0.650832	-0.480646	0.297521	0.912504	0.618384	1.34652
3UMhrd	d0yz5R	Adenocarcinomas of cervix	CD62L- plasmacytoid DC %DC	Weighted median	18	0.0676254	0.217409	0.755761	-0.358496	0.493747	1.06996	0.698727	1.63844
3UMhrd	d0yz5R	Adenocarcinomas of cervix	CD62L- plasmacytoid DC %DC	Inverse variance weighted	18	-0.0444018	0.144184	0.758118	-0.327002	0.238198	0.95657	0.721082	1.26896
3UMhrd	d0yz5R	Adenocarcinomas of cervix	CD62L- plasmacytoid DC %DC	Simple mode	18	0.0542348	0.323268	0.868743	-0.57937	0.68784	1.05573	0.560251	1.98941
3UMhrd	d0yz5R	Adenocarcinomas of cervix	CD62L- plasmacytoid DC %DC	Weighted mode	18	0.0542348	0.189547	0.778237	-0.317277	0.425747	1.05573	0.728129	1.53073
3WgcFH	d0yz5R	Adenocarcinomas of cervix	CD127- CD8br AC	MR Egger	13	-0.16449	0.403033	0.691009	-0.954434	0.625454	0.848326	0.38503	1.86909
3WgcFH	d0yz5R	Adenocarcinomas of cervix	CD127- CD8br AC	Weighted median	13	-0.0777968	0.292894	0.790536	-0.651869	0.496275	0.925152	0.521071	1.64259
3WgcFH	d0yz5R	Adenocarcinomas of cervix	CD127- CD8br AC	Inverse variance weighted	13	-0.258743	0.20745	0.212305	-0.665345	0.147859	0.772022	0.514096	1.15935
3WgcFH	d0yz5R	Adenocarcinomas of cervix	CD127- CD8br AC	Simple mode	13	0.0634477	0.443074	0.88851	-0.804977	0.931872	1.0655	0.447098	2.53926
3WgcFH	d0yz5R	Adenocarcinomas of cervix	CD127- CD8br AC	Weighted mode	13	0.00398371	0.288568	0.989212	-0.56161	0.569577	1.00399	0.57029	1.76752
3X0Rs3	d0yz5R	Adenocarcinomas of cervix	CD4 on monocyte	MR Egger	15	-0.220126	0.287992	0.458311	-0.78459	0.344339	0.802418	0.456307	1.41106
3X0Rs3	d0yz5R	Adenocarcinomas of cervix	CD4 on monocyte	Weighted median	15	0.0233113	0.276061	0.932704	-0.517769	0.564391	1.02359	0.595849	1.75838
3X0Rs3	d0yz5R	Adenocarcinomas of cervix	CD4 on monocyte	Inverse variance weighted	15	-0.00817952	0.198692	0.967163	-0.397615	0.381256	0.991854	0.671921	1.46412
3X0Rs3	d0yz5R	Adenocarcinomas of cervix	CD4 on monocyte	Simple mode	15	0.733733	0.485442	0.152908	-0.217733	1.6852	2.08284	0.80434	5.39353
3X0Rs3	d0yz5R	Adenocarcinomas of cervix	CD4 on monocyte	Weighted mode	15	0.0190351	0.269857	0.944763	-0.509885	0.547955	1.01922	0.600565	1.72971
3yEF0R	d0yz5R	Adenocarcinomas of cervix	CD38 on IgD+ CD38dim	MR Egger	23	-0.0052195	0.229676	0.982084	-0.455384	0.444945	0.994794	0.634204	1.5604
3yEF0R	d0yz5R	Adenocarcinomas of cervix	CD38 on IgD+ CD38dim	Weighted median	23	0.118385	0.234964	0.61437	-0.342143	0.578914	1.12568	0.710246	1.7841
3yEF0R	d0yz5R	Adenocarcinomas of cervix	CD38 on IgD+ CD38dim	Inverse variance weighted	23	-0.0917877	0.152485	0.547211	-0.390659	0.207084	0.912299	0.676611	1.23009
3yEF0R	d0yz5R	Adenocarcinomas of cervix	CD38 on IgD+ CD38dim	Simple mode	23	-0.0358548	0.393683	0.928257	-0.807474	0.735764	0.96478	0.445983	2.08708
3yEF0R	d0yz5R	Adenocarcinomas of cervix	CD38 on IgD+ CD38dim	Weighted mode	23	0.108902	0.288069	0.709023	-0.455714	0.673518	1.11505	0.633995	1.96112
48sgSW	d0yz5R	Adenocarcinomas of cervix	HLA DR on DC	MR Egger	19	0.00937172	0.196896	0.962592	-0.376545	0.395288	1.00942	0.686228	1.48481
48sgSW	d0yz5R	Adenocarcinomas of cervix	HLA DR on DC	Weighted median	19	-0.266116	0.161148	0.0986619	-0.581967	0.0497343	0.76635	0.558798	1.05099
48sgSW	d0yz5R	Adenocarcinomas of cervix	HLA DR on DC	Inverse variance weighted	19	-0.0795581	0.117076	0.496794	-0.309027	0.149911	0.923524	0.734161	1.16173
48sgSW	d0yz5R	Adenocarcinomas of cervix	HLA DR on DC	Simple mode	19	0.283383	0.357822	0.438694	-0.417948	0.984714	1.32761	0.658396	2.67704
48sgSW	d0yz5R	Adenocarcinomas of cervix	HLA DR on DC	Weighted mode	19	-0.259903	0.164233	0.130941	-0.581799	0.0619934	0.771126	0.558892	1.06396
4afdaa	d0yz5R	Adenocarcinomas of cervix	HLA DR+ CD4+ %T cell	MR Egger	25	-0.286289	0.385544	0.465267	-1.04196	0.469379	0.751046	0.352764	1.599
4afdaa	d0yz5R	Adenocarcinomas of cervix	HLA DR+ CD4+ %T cell	Weighted median	25	-0.151772	0.309695	0.624085	-0.758773	0.45523	0.859184	0.468241	1.57654
4afdaa	d0yz5R	Adenocarcinomas of cervix	HLA DR+ CD4+ %T cell	Inverse variance weighted	25	0.0244502	0.213145	0.908674	-0.393314	0.442214	1.02475	0.674817	1.55615
4afdaa	d0yz5R	Adenocarcinomas of cervix	HLA DR+ CD4+ %T cell	Simple mode	25	0.183326	0.53298	0.733869	-0.861315	1.22797	1.20121	0.422606	3.41428
4afdaa	d0yz5R	Adenocarcinomas of cervix	HLA DR+ CD4+ %T cell	Weighted mode	25	-0.0629414	0.321243	0.846314	-0.692578	0.566695	0.938998	0.500285	1.76243
4aq3D0	d0yz5R	Adenocarcinomas of cervix	CD28 on activated Treg	MR Egger	18	0.245279	0.211642	0.263487	-0.169539	0.660098	1.27798	0.844054	1.93498
4aq3D0	d0yz5R	Adenocarcinomas of cervix	CD28 on activated Treg	Weighted median	18	0.133582	0.224169	0.551242	-0.30579	0.572955	1.14292	0.736542	1.7735
4aq3D0	d0yz5R	Adenocarcinomas of cervix	CD28 on activated Treg	Inverse variance weighted	18	0.177221	0.151989	0.243609	-0.120677	0.475119	1.19389	0.88632	1.60821
4aq3D0	d0yz5R	Adenocarcinomas of cervix	CD28 on activated Treg	Simple mode	18	0.0743499	0.330429	0.824654	-0.57329	0.72199	1.07718	0.563668	2.05853
4aq3D0	d0yz5R	Adenocarcinomas of cervix	CD28 on activated Treg	Weighted mode	18	0.138224	0.208912	0.517073	-0.271244	0.547691	1.14823	0.762431	1.72925
4IhfeQ	d0yz5R	Adenocarcinomas of cervix	CD39+ resting Treg % CD4 Treg	MR Egger	35	-0.0165132	0.0837034	0.844816	-0.180572	0.147546	0.983622	0.834793	1.15899
4IhfeQ	d0yz5R	Adenocarcinomas of cervix	CD39+ resting Treg % CD4 Treg	Weighted median	35	0.00827791	0.0924442	0.928649	-0.172913	0.189469	1.00831	0.841211	1.20861
4IhfeQ	d0yz5R	Adenocarcinomas of cervix	CD39+ resting Treg % CD4 Treg	Inverse variance weighted	35	-0.00217214	0.0663075	0.973867	-0.132135	0.127791	0.99783	0.876223	1.13631
4IhfeQ	d0yz5R	Adenocarcinomas of cervix	CD39+ resting Treg % CD4 Treg	Simple mode	35	0.0535679	0.177029	0.764043	-0.293409	0.400545	1.05503	0.745717	1.49264
4IhfeQ	d0yz5R	Adenocarcinomas of cervix	CD39+ resting Treg % CD4 Treg	Weighted mode	35	0.0149655	0.0795121	0.851826	-0.140878	0.170809	1.01508	0.868595	1.18626
4LfUvF	d0yz5R	Adenocarcinomas of cervix	CD25 on naive-mature B cell	MR Egger	23	0.149932	0.360375	0.681598	-0.556404	0.856268	1.16176	0.573267	2.35436
4LfUvF	d0yz5R	Adenocarcinomas of cervix	CD25 on naive-mature B cell	Weighted median	23	-0.0690275	0.277797	0.803762	-0.613511	0.475456	0.933301	0.541447	1.60875
4LfUvF	d0yz5R	Adenocarcinomas of cervix	CD25 on naive-mature B cell	Inverse variance weighted	23	0.0523425	0.23664	0.824944	-0.411472	0.516157	1.05374	0.662674	1.67558
4LfUvF	d0yz5R	Adenocarcinomas of cervix	CD25 on naive-mature B cell	Simple mode	23	0.159953	0.453917	0.727904	-0.729724	1.04963	1.17346	0.482042	2.85659
4LfUvF	d0yz5R	Adenocarcinomas of cervix	CD25 on naive-mature B cell	Weighted mode	23	0.0455172	0.268375	0.866872	-0.480498	0.571533	1.04657	0.618475	1.77098
4QHJ38	d0yz5R	Adenocarcinomas of cervix	CD4 on activated & secreting Treg	MR Egger	32	-0.0654302	0.163681	0.692178	-0.386244	0.255384	0.936664	0.679605	1.29096
4QHJ38	d0yz5R	Adenocarcinomas of cervix	CD4 on activated & secreting Treg	Weighted median	32	-0.00859112	0.137395	0.950142	-0.277886	0.260704	0.991446	0.757383	1.29784
4QHJ38	d0yz5R	Adenocarcinomas of cervix	CD4 on activated & secreting Treg	Inverse variance weighted	32	0.054353	0.125602	0.665204	-0.191827	0.300533	1.05586	0.825449	1.35058
4QHJ38	d0yz5R	Adenocarcinomas of cervix	CD4 on activated & secreting Treg	Simple mode	32	0.120945	0.253026	0.636008	-0.374986	0.616876	1.12856	0.687299	1.85313
4QHJ38	d0yz5R	Adenocarcinomas of cervix	CD4 on activated & secreting Treg	Weighted mode	32	-0.0140759	0.132855	0.916305	-0.274471	0.24632	0.986023	0.759974	1.27931
4qvmuG	d0yz5R	Adenocarcinomas of cervix	CD14- CD16- AC	MR Egger	24	0.0201165	0.107455	0.853212	-0.190494	0.230727	1.02032	0.82655	1.25952
4qvmuG	d0yz5R	Adenocarcinomas of cervix	CD14- CD16- AC	Weighted median	24	0.0278287	0.110155	0.800553	-0.188075	0.243733	1.02822	0.828552	1.276
4qvmuG	d0yz5R	Adenocarcinomas of cervix	CD14- CD16- AC	Inverse variance weighted	24	0.0623724	0.0939587	0.5068	-0.121787	0.246531	1.06436	0.885337	1.27958
4qvmuG	d0yz5R	Adenocarcinomas of cervix	CD14- CD16- AC	Simple mode	24	0.298498	0.282916	0.302347	-0.256016	0.853013	1.34783	0.774129	2.34671
4qvmuG	d0yz5R	Adenocarcinomas of cervix	CD14- CD16- AC	Weighted mode	24	0.0325733	0.103451	0.755702	-0.170191	0.235337	1.03311	0.843504	1.26534
4rTC5v	d0yz5R	Adenocarcinomas of cervix	CD38 on transitional	MR Egger	24	0.110913	0.222216	0.622647	-0.32463	0.546456	1.1173	0.722795	1.72712
4rTC5v	d0yz5R	Adenocarcinomas of cervix	CD38 on transitional	Weighted median	24	0.0926474	0.222634	0.677306	-0.343716	0.529011	1.09707	0.70913	1.69725
4rTC5v	d0yz5R	Adenocarcinomas of cervix	CD38 on transitional	Inverse variance weighted	24	0.132504	0.141395	0.348699	-0.144631	0.409639	1.14168	0.865342	1.50627
4rTC5v	d0yz5R	Adenocarcinomas of cervix	CD38 on transitional	Simple mode	24	-0.0261518	0.352916	0.94157	-0.717867	0.665563	0.974187	0.487792	1.94559
4rTC5v	d0yz5R	Adenocarcinomas of cervix	CD38 on transitional	Weighted mode	24	0.104738	0.192592	0.591788	-0.272742	0.482218	1.11042	0.761289	1.61966
4RU2ca	d0yz5R	Adenocarcinomas of cervix	T cell AC	MR Egger	17	0.285241	0.340852	0.415813	-0.38283	0.953311	1.33008	0.681929	2.59428
4RU2ca	d0yz5R	Adenocarcinomas of cervix	T cell AC	Weighted median	17	0.272826	0.282701	0.334511	-0.281269	0.82692	1.31367	0.754825	2.28627
4RU2ca	d0yz5R	Adenocarcinomas of cervix	T cell AC	Inverse variance weighted	17	0.0754967	0.201133	0.707395	-0.318725	0.469718	1.07842	0.727076	1.59954
4RU2ca	d0yz5R	Adenocarcinomas of cervix	T cell AC	Simple mode	17	0.297331	0.43039	0.499565	-0.546232	1.1409	1.34626	0.579128	3.12957
4RU2ca	d0yz5R	Adenocarcinomas of cervix	T cell AC	Weighted mode	17	0.316093	0.306551	0.317816	-0.284746	0.916932	1.37176	0.752205	2.5016
4UcF2K	d0yz5R	Adenocarcinomas of cervix	CD28 on CD39+ resting Treg	MR Egger	22	0.176454	0.105103	0.108735	-0.0295478	0.382455	1.19298	0.970884	1.46588
4UcF2K	d0yz5R	Adenocarcinomas of cervix	CD28 on CD39+ resting Treg	Weighted median	22	0.19059	0.12691	0.133155	-0.0581533	0.439334	1.20996	0.943505	1.55167
4UcF2K	d0yz5R	Adenocarcinomas of cervix	CD28 on CD39+ resting Treg	Inverse variance weighted	22	0.154086	0.0919106	0.093644	-0.0260584	0.334231	1.16659	0.974278	1.39687
4UcF2K	d0yz5R	Adenocarcinomas of cervix	CD28 on CD39+ resting Treg	Simple mode	22	0.387219	0.261329	0.153263	-0.124986	0.899423	1.47288	0.882509	2.45818
4UcF2K	d0yz5R	Adenocarcinomas of cervix	CD28 on CD39+ resting Treg	Weighted mode	22	0.19605	0.10862	0.0854477	-0.0168448	0.408946	1.21659	0.983296	1.50523
4VOG6f	d0yz5R	Adenocarcinomas of cervix	CD19 on CD20- CD38-	MR Egger	19	0.175634	0.365195	0.636697	-0.540148	0.891416	1.192	0.582662	2.43858
4VOG6f	d0yz5R	Adenocarcinomas of cervix	CD19 on CD20- CD38-	Weighted median	19	0.244871	0.307804	0.426297	-0.358424	0.848166	1.27746	0.698777	2.33536
4VOG6f	d0yz5R	Adenocarcinomas of cervix	CD19 on CD20- CD38-	Inverse variance weighted	19	0.0950838	0.208974	0.649107	-0.314505	0.504673	1.09975	0.73015	1.65644
4VOG6f	d0yz5R	Adenocarcinomas of cervix	CD19 on CD20- CD38-	Simple mode	19	-0.419898	0.529795	0.438353	-1.4583	0.618501	0.657114	0.232632	1.85614
4VOG6f	d0yz5R	Adenocarcinomas of cervix	CD19 on CD20- CD38-	Weighted mode	19	0.437276	0.363024	0.243982	-0.274251	1.1488	1.54848	0.760141	3.15442
4xDN5m	d0yz5R	Adenocarcinomas of cervix	CD127 on CD28- CD8br	MR Egger	20	0.124412	0.271545	0.652319	-0.407816	0.656639	1.13248	0.665101	1.9283
4xDN5m	d0yz5R	Adenocarcinomas of cervix	CD127 on CD28- CD8br	Weighted median	20	-0.0688414	0.249326	0.782464	-0.557521	0.419838	0.933475	0.572627	1.52172
4xDN5m	d0yz5R	Adenocarcinomas of cervix	CD127 on CD28- CD8br	Inverse variance weighted	20	-0.124872	0.167617	0.456281	-0.453401	0.203657	0.88261	0.635463	1.22588
4xDN5m	d0yz5R	Adenocarcinomas of cervix	CD127 on CD28- CD8br	Simple mode	20	-0.315758	0.419547	0.460904	-1.13807	0.506554	0.729236	0.320437	1.65956
4xDN5m	d0yz5R	Adenocarcinomas of cervix	CD127 on CD28- CD8br	Weighted mode	20	-0.0992891	0.225984	0.665355	-0.542218	0.34364	0.905481	0.581457	1.41007
55eqDj	d0yz5R	Adenocarcinomas of cervix	CD45 on NK	MR Egger	29	0.246097	0.22417	0.281979	-0.193276	0.68547	1.27902	0.824255	1.9847
55eqDj	d0yz5R	Adenocarcinomas of cervix	CD45 on NK	Weighted median	29	0.300402	0.218028	0.168261	-0.126933	0.727737	1.3504	0.880792	2.07039
55eqDj	d0yz5R	Adenocarcinomas of cervix	CD45 on NK	Inverse variance weighted	29	0.181299	0.149449	0.225087	-0.111622	0.474219	1.19877	0.894382	1.60676
55eqDj	d0yz5R	Adenocarcinomas of cervix	CD45 on NK	Simple mode	29	0.130094	0.386901	0.739191	-0.628232	0.88842	1.13894	0.533535	2.43129
55eqDj	d0yz5R	Adenocarcinomas of cervix	CD45 on NK	Weighted mode	29	0.213383	0.207363	0.312274	-0.193049	0.619815	1.23786	0.824441	1.85858
55LMqf	d0yz5R	Adenocarcinomas of cervix	CD62L- HLA DR++ monocyte %monocyte	MR Egger	11	-0.293197	0.955508	0.765939	-2.16599	1.5796	0.745875	0.114636	4.853
55LMqf	d0yz5R	Adenocarcinomas of cervix	CD62L- HLA DR++ monocyte %monocyte	Weighted median	11	0.646236	0.427513	0.130631	-0.191689	1.48416	1.90834	0.825564	4.41126
55LMqf	d0yz5R	Adenocarcinomas of cervix	CD62L- HLA DR++ monocyte %monocyte	Inverse variance weighted	11	0.178082	0.362396	0.623142	-0.532214	0.888379	1.19492	0.587303	2.43118
55LMqf	d0yz5R	Adenocarcinomas of cervix	CD62L- HLA DR++ monocyte %monocyte	Simple mode	11	0.871699	0.707359	0.246014	-0.514725	2.25812	2.39097	0.597665	9.56511
55LMqf	d0yz5R	Adenocarcinomas of cervix	CD62L- HLA DR++ monocyte %monocyte	Weighted mode	11	0.751285	0.537443	0.19238	-0.302103	1.80467	2.11972	0.739262	6.07799
5BH8MO	d0yz5R	Adenocarcinomas of cervix	CD39+ activated Treg AC	MR Egger	30	0.0267831	0.0861504	0.758188	-0.142072	0.195638	1.02715	0.867559	1.21609
5BH8MO	d0yz5R	Adenocarcinomas of cervix	CD39+ activated Treg AC	Weighted median	30	0.0125407	0.0868349	0.885169	-0.157656	0.182737	1.01262	0.854144	1.2005
5BH8MO	d0yz5R	Adenocarcinomas of cervix	CD39+ activated Treg AC	Inverse variance weighted	30	0.0184368	0.0689302	0.789107	-0.116666	0.15354	1.01861	0.889882	1.16595
5BH8MO	d0yz5R	Adenocarcinomas of cervix	CD39+ activated Treg AC	Simple mode	30	0.208154	0.242136	0.397028	-0.266432	0.682741	1.2314	0.766108	1.97929
5BH8MO	d0yz5R	Adenocarcinomas of cervix	CD39+ activated Treg AC	Weighted mode	30	0.00835289	0.0753825	0.912533	-0.139397	0.156103	1.00839	0.869883	1.16895
5FesUV	d0yz5R	Adenocarcinomas of cervix	CD3 on T cell	MR Egger	31	-0.146337	0.131357	0.274409	-0.403797	0.111122	0.863866	0.66778	1.11753
5FesUV	d0yz5R	Adenocarcinomas of cervix	CD3 on T cell	Weighted median	31	-0.130126	0.146808	0.37542	-0.41787	0.157618	0.877985	0.658448	1.17072
5FesUV	d0yz5R	Adenocarcinomas of cervix	CD3 on T cell	Inverse variance weighted	31	-0.0730335	0.0970448	0.451705	-0.263241	0.117174	0.92957	0.768556	1.12432
5FesUV	d0yz5R	Adenocarcinomas of cervix	CD3 on T cell	Simple mode	31	-0.0672009	0.263357	0.800333	-0.58338	0.448979	0.935007	0.558009	1.56671
5FesUV	d0yz5R	Adenocarcinomas of cervix	CD3 on T cell	Weighted mode	31	-0.183694	0.131042	0.17124	-0.440537	0.0731489	0.832191	0.643691	1.07589
5fPSOj	d0yz5R	Adenocarcinomas of cervix	CD16 on CD14+ CD16+ monocyte	MR Egger	22	0.167142	0.229397	0.474683	-0.282477	0.616761	1.18192	0.753914	1.85292
5fPSOj	d0yz5R	Adenocarcinomas of cervix	CD16 on CD14+ CD16+ monocyte	Weighted median	22	0.105997	0.210064	0.613843	-0.305728	0.517722	1.11182	0.736587	1.6782
5fPSOj	d0yz5R	Adenocarcinomas of cervix	CD16 on CD14+ CD16+ monocyte	Inverse variance weighted	22	0.0889337	0.154071	0.563786	-0.213045	0.390912	1.09301	0.80812	1.47833
5fPSOj	d0yz5R	Adenocarcinomas of cervix	CD16 on CD14+ CD16+ monocyte	Simple mode	22	-0.199858	0.429426	0.64643	-1.04153	0.641816	0.818847	0.352914	1.89993
5fPSOj	d0yz5R	Adenocarcinomas of cervix	CD16 on CD14+ CD16+ monocyte	Weighted mode	22	0.159066	0.194223	0.421991	-0.221612	0.539744	1.17242	0.801227	1.71557
5Ik0UX	d0yz5R	Adenocarcinomas of cervix	CD11b on CD66b++ myeloid cell	MR Egger	17	-0.214582	0.368239	0.568736	-0.93633	0.507166	0.806879	0.392064	1.66058
5Ik0UX	d0yz5R	Adenocarcinomas of cervix	CD11b on CD66b++ myeloid cell	Weighted median	17	-0.0363362	0.236784	0.878038	-0.500433	0.427761	0.964316	0.606268	1.53382
5Ik0UX	d0yz5R	Adenocarcinomas of cervix	CD11b on CD66b++ myeloid cell	Inverse variance weighted	17	0.0848057	0.181603	0.640511	-0.271136	0.440748	1.08851	0.762513	1.55387
5Ik0UX	d0yz5R	Adenocarcinomas of cervix	CD11b on CD66b++ myeloid cell	Simple mode	17	0.123562	0.325892	0.709562	-0.515187	0.76231	1.13152	0.597389	2.14322
5Ik0UX	d0yz5R	Adenocarcinomas of cervix	CD11b on CD66b++ myeloid cell	Weighted mode	17	-0.0319044	0.249438	0.899818	-0.520803	0.456995	0.968599	0.594043	1.57932
5K7kmt	d0yz5R	Adenocarcinomas of cervix	CD3- lymphocyte %lymphocyte	MR Egger	6	-3.36433	3.5617	0.398356	-10.3453	3.61661	0.0345853	3.21446e-05	37.2112
5K7kmt	d0yz5R	Adenocarcinomas of cervix	CD3- lymphocyte %lymphocyte	Weighted median	6	-0.215423	0.737666	0.770261	-1.66125	1.2304	0.806201	0.189902	3.42261
5K7kmt	d0yz5R	Adenocarcinomas of cervix	CD3- lymphocyte %lymphocyte	Inverse variance weighted	6	-0.457011	0.84652	0.589286	-2.11619	1.20217	0.633173	0.12049	3.32732
5K7kmt	d0yz5R	Adenocarcinomas of cervix	CD3- lymphocyte %lymphocyte	Simple mode	6	0.210001	1.06408	0.851322	-1.8756	2.2956	1.23368	0.153263	9.93039
5K7kmt	d0yz5R	Adenocarcinomas of cervix	CD3- lymphocyte %lymphocyte	Weighted mode	6	-0.172691	0.934756	0.860689	-2.00481	1.65943	0.841398	0.134686	5.25632
5o9hxn	d0yz5R	Adenocarcinomas of cervix	IgD+ CD38br %B cell	MR Egger	25	0.23548	0.242135	0.340912	-0.239105	0.710064	1.26552	0.787332	2.03412
5o9hxn	d0yz5R	Adenocarcinomas of cervix	IgD+ CD38br %B cell	Weighted median	25	0.274359	0.2365	0.246017	-0.189182	0.7379	1.31569	0.827636	2.09154
5o9hxn	d0yz5R	Adenocarcinomas of cervix	IgD+ CD38br %B cell	Inverse variance weighted	25	0.0104552	0.162375	0.948661	-0.3078	0.32871	1.01051	0.735062	1.38918
5o9hxn	d0yz5R	Adenocarcinomas of cervix	IgD+ CD38br %B cell	Simple mode	25	0.441161	0.382654	0.260306	-0.308841	1.19116	1.55451	0.734298	3.2909
5o9hxn	d0yz5R	Adenocarcinomas of cervix	IgD+ CD38br %B cell	Weighted mode	25	0.41293	0.272008	0.142058	-0.120206	0.946065	1.51124	0.886738	2.57556
5Qk9MV	d0yz5R	Adenocarcinomas of cervix	CD80 on myeloid DC	MR Egger	26	-0.0703819	0.23553	0.767647	-0.532021	0.391257	0.932038	0.587417	1.47884
5Qk9MV	d0yz5R	Adenocarcinomas of cervix	CD80 on myeloid DC	Weighted median	26	0.0722687	0.194412	0.710094	-0.308779	0.453316	1.07494	0.734343	1.57352
5Qk9MV	d0yz5R	Adenocarcinomas of cervix	CD80 on myeloid DC	Inverse variance weighted	26	-0.126468	0.158021	0.423521	-0.436188	0.183252	0.881202	0.646496	1.20112
5Qk9MV	d0yz5R	Adenocarcinomas of cervix	CD80 on myeloid DC	Simple mode	26	-0.0170255	0.367664	0.963433	-0.737646	0.703595	0.983119	0.478238	2.02101
5Qk9MV	d0yz5R	Adenocarcinomas of cervix	CD80 on myeloid DC	Weighted mode	26	-0.000881481	0.188202	0.9963	-0.369757	0.367994	0.999119	0.690902	1.44483
5qX1We	d0yz5R	Adenocarcinomas of cervix	CD8dim NKT %T cell	MR Egger	19	0.316368	0.310612	0.322702	-0.292431	0.925168	1.37214	0.746447	2.52229
5qX1We	d0yz5R	Adenocarcinomas of cervix	CD8dim NKT %T cell	Weighted median	19	0.180837	0.262798	0.491375	-0.334246	0.695921	1.19822	0.715877	2.00556
5qX1We	d0yz5R	Adenocarcinomas of cervix	CD8dim NKT %T cell	Inverse variance weighted	19	-0.105945	0.199329	0.595067	-0.496631	0.284741	0.899474	0.608578	1.32942
5qX1We	d0yz5R	Adenocarcinomas of cervix	CD8dim NKT %T cell	Simple mode	19	-0.0162772	0.401643	0.968119	-0.803497	0.770942	0.983855	0.44776	2.1618
5qX1We	d0yz5R	Adenocarcinomas of cervix	CD8dim NKT %T cell	Weighted mode	19	0.130598	0.281744	0.648537	-0.421619	0.682816	1.13951	0.655984	1.97944
5yeE7h	d0yz5R	Adenocarcinomas of cervix	CD45RA on CD39+ resting Treg	MR Egger	8	0.00897877	0.271152	0.974658	-0.522479	0.540437	1.00902	0.593048	1.71676
5yeE7h	d0yz5R	Adenocarcinomas of cervix	CD45RA on CD39+ resting Treg	Weighted median	8	-0.0557229	0.252153	0.825101	-0.549942	0.438497	0.945801	0.576983	1.55037
5yeE7h	d0yz5R	Adenocarcinomas of cervix	CD45RA on CD39+ resting Treg	Inverse variance weighted	8	0.0119684	0.210731	0.954709	-0.401063	0.425	1.01204	0.669608	1.52959
5yeE7h	d0yz5R	Adenocarcinomas of cervix	CD45RA on CD39+ resting Treg	Simple mode	8	0.150134	0.371813	0.698419	-0.578619	0.878887	1.16199	0.560672	2.40822
5yeE7h	d0yz5R	Adenocarcinomas of cervix	CD45RA on CD39+ resting Treg	Weighted mode	8	-0.0912123	0.259981	0.736028	-0.600775	0.41835	0.912824	0.548386	1.51945
60xJfC	d0yz5R	Adenocarcinomas of cervix	CD20 on sw mem	MR Egger	31	-0.345453	0.279318	0.226094	-0.892915	0.20201	0.7079	0.40946	1.22386
60xJfC	d0yz5R	Adenocarcinomas of cervix	CD20 on sw mem	Weighted median	31	-0.40773	0.225152	0.0701551	-0.849028	0.0335684	0.665159	0.427831	1.03414
60xJfC	d0yz5R	Adenocarcinomas of cervix	CD20 on sw mem	Inverse variance weighted	31	-0.156002	0.166202	0.347923	-0.481758	0.169755	0.855558	0.617697	1.18501
60xJfC	d0yz5R	Adenocarcinomas of cervix	CD20 on sw mem	Simple mode	31	0.161901	0.419746	0.702432	-0.660802	0.984604	1.17574	0.516437	2.67675
60xJfC	d0yz5R	Adenocarcinomas of cervix	CD20 on sw mem	Weighted mode	31	-0.335773	0.238861	0.170078	-0.80394	0.132394	0.714785	0.447562	1.14156
6BKw8x	d0yz5R	Adenocarcinomas of cervix	CD86 on CD62L+ myeloid DC	MR Egger	22	-0.14594	0.221648	0.517768	-0.58037	0.288489	0.864209	0.559691	1.33441
6BKw8x	d0yz5R	Adenocarcinomas of cervix	CD86 on CD62L+ myeloid DC	Weighted median	22	-0.252893	0.236734	0.285403	-0.716891	0.211105	0.776551	0.488268	1.23504
6BKw8x	d0yz5R	Adenocarcinomas of cervix	CD86 on CD62L+ myeloid DC	Inverse variance weighted	22	-0.139285	0.151868	0.359068	-0.436947	0.158377	0.86998	0.646006	1.17161
6BKw8x	d0yz5R	Adenocarcinomas of cervix	CD86 on CD62L+ myeloid DC	Simple mode	22	-0.618086	0.386105	0.124353	-1.37485	0.138679	0.538975	0.252877	1.14876
6BKw8x	d0yz5R	Adenocarcinomas of cervix	CD86 on CD62L+ myeloid DC	Weighted mode	22	-0.207228	0.224724	0.366928	-0.647687	0.233232	0.812835	0.523254	1.26267
6ciN4c	d0yz5R	Adenocarcinomas of cervix	Secreting Treg % CD4 Treg	MR Egger	31	-0.0299312	0.137866	0.829648	-0.300149	0.240287	0.970512	0.740708	1.27161
6ciN4c	d0yz5R	Adenocarcinomas of cervix	Secreting Treg % CD4 Treg	Weighted median	31	-0.139055	0.133005	0.295797	-0.399745	0.121634	0.87018	0.670491	1.12934
6ciN4c	d0yz5R	Adenocarcinomas of cervix	Secreting Treg % CD4 Treg	Inverse variance weighted	31	-0.00257107	0.106501	0.98074	-0.211312	0.20617	0.997432	0.809521	1.22896
6ciN4c	d0yz5R	Adenocarcinomas of cervix	Secreting Treg % CD4 Treg	Simple mode	31	0.47122	0.310785	0.13993	-0.137919	1.08036	1.60195	0.871169	2.94574
6ciN4c	d0yz5R	Adenocarcinomas of cervix	Secreting Treg % CD4 Treg	Weighted mode	31	-0.0728405	0.119697	0.547409	-0.307446	0.161766	0.929749	0.735322	1.17558
6EkarO	d0yz5R	Adenocarcinomas of cervix	CD11b on CD33br HLA DR+ CD14dim	MR Egger	20	-0.287297	0.369479	0.44692	-1.01148	0.436881	0.750289	0.363682	1.54787
6EkarO	d0yz5R	Adenocarcinomas of cervix	CD11b on CD33br HLA DR+ CD14dim	Weighted median	20	-0.174701	0.213651	0.413533	-0.593457	0.244056	0.839708	0.552414	1.27642
6EkarO	d0yz5R	Adenocarcinomas of cervix	CD11b on CD33br HLA DR+ CD14dim	Inverse variance weighted	20	0.197544	0.180953	0.274972	-0.157125	0.552212	1.21841	0.854597	1.73709
6EkarO	d0yz5R	Adenocarcinomas of cervix	CD11b on CD33br HLA DR+ CD14dim	Simple mode	20	-0.192535	0.346109	0.58451	-0.870909	0.485839	0.824865	0.418571	1.62554
6EkarO	d0yz5R	Adenocarcinomas of cervix	CD11b on CD33br HLA DR+ CD14dim	Weighted mode	20	-0.192535	0.20243	0.353486	-0.589297	0.204227	0.824865	0.554717	1.22658
6fIyzr	d0yz5R	Adenocarcinomas of cervix	IgD+ %B cell	MR Egger	17	0.073185	0.32484	0.82479	-0.563502	0.709872	1.07593	0.569212	2.03373
6fIyzr	d0yz5R	Adenocarcinomas of cervix	IgD+ %B cell	Weighted median	17	-0.193029	0.297066	0.515832	-0.775279	0.389221	0.824458	0.460575	1.47583
6fIyzr	d0yz5R	Adenocarcinomas of cervix	IgD+ %B cell	Inverse variance weighted	17	-0.0726439	0.204178	0.722	-0.472833	0.327545	0.929932	0.623234	1.38756
6fIyzr	d0yz5R	Adenocarcinomas of cervix	IgD+ %B cell	Simple mode	17	-0.559822	0.422432	0.203707	-1.38779	0.268146	0.571311	0.249626	1.30754
6fIyzr	d0yz5R	Adenocarcinomas of cervix	IgD+ %B cell	Weighted mode	17	-0.30038	0.329038	0.374845	-0.945295	0.344535	0.740537	0.388565	1.41133
6kgxTd	d0yz5R	Adenocarcinomas of cervix	SSC-A on NK	MR Egger	23	0.598804	0.271583	0.0387502	0.0665007	1.13111	1.81994	1.06876	3.09909
6kgxTd	d0yz5R	Adenocarcinomas of cervix	SSC-A on NK	Weighted median	23	0.264874	0.24211	0.273944	-0.209661	0.73941	1.30327	0.810859	2.0947
6kgxTd	d0yz5R	Adenocarcinomas of cervix	SSC-A on NK	Inverse variance weighted	23	0.0195199	0.160973	0.903484	-0.295987	0.335027	1.01971	0.743797	1.39798
6kgxTd	d0yz5R	Adenocarcinomas of cervix	SSC-A on NK	Simple mode	23	-0.100934	0.411583	0.808548	-0.907636	0.705768	0.903993	0.403477	2.0254
6kgxTd	d0yz5R	Adenocarcinomas of cervix	SSC-A on NK	Weighted mode	23	0.374562	0.248169	0.14545	-0.111849	0.860973	1.45435	0.89418	2.36546
6muwsj	d0yz5R	Adenocarcinomas of cervix	HSC AC	MR Egger	19	-0.0572873	0.205923	0.784216	-0.460897	0.346322	0.944323	0.630718	1.41386
6muwsj	d0yz5R	Adenocarcinomas of cervix	HSC AC	Weighted median	19	-0.371927	0.208597	0.0745883	-0.780777	0.0369242	0.689405	0.45805	1.03761
6muwsj	d0yz5R	Adenocarcinomas of cervix	HSC AC	Inverse variance weighted	19	-0.306758	0.145411	0.0348929	-0.591763	-0.0217533	0.735829	0.553351	0.978482
6muwsj	d0yz5R	Adenocarcinomas of cervix	HSC AC	Simple mode	19	-0.301359	0.359996	0.413502	-1.00695	0.404232	0.739812	0.365331	1.49815
6muwsj	d0yz5R	Adenocarcinomas of cervix	HSC AC	Weighted mode	19	-0.402352	0.220961	0.0852845	-0.835435	0.0307308	0.668745	0.433686	1.03121
6nLuqH	d0yz5R	Adenocarcinomas of cervix	CD27 on unsw mem	MR Egger	30	0.433696	0.289572	0.145397	-0.133865	1.00126	1.54295	0.874708	2.7217
6nLuqH	d0yz5R	Adenocarcinomas of cervix	CD27 on unsw mem	Weighted median	30	0.0455144	0.23122	0.843949	-0.407676	0.498705	1.04657	0.665194	1.64659
6nLuqH	d0yz5R	Adenocarcinomas of cervix	CD27 on unsw mem	Inverse variance weighted	30	0.247406	0.148817	0.0964163	-0.0442759	0.539088	1.2807	0.95669	1.71444
6nLuqH	d0yz5R	Adenocarcinomas of cervix	CD27 on unsw mem	Simple mode	30	0.0503283	0.455892	0.912856	-0.84322	0.943876	1.05162	0.430323	2.56992
6nLuqH	d0yz5R	Adenocarcinomas of cervix	CD27 on unsw mem	Weighted mode	30	0.0185264	0.307139	0.952315	-0.583467	0.620519	1.0187	0.557961	1.85989
6QB8S2	d0yz5R	Adenocarcinomas of cervix	CD11c+ HLA DR++ monocyte AC	MR Egger	17	0.700108	0.362934	0.072869	-0.0112428	1.41146	2.01397	0.98882	4.10193
6QB8S2	d0yz5R	Adenocarcinomas of cervix	CD11c+ HLA DR++ monocyte AC	Weighted median	17	0.213386	0.31789	0.502056	-0.409679	0.836452	1.23786	0.663863	2.30816
6QB8S2	d0yz5R	Adenocarcinomas of cervix	CD11c+ HLA DR++ monocyte AC	Inverse variance weighted	17	0.194289	0.226465	0.390937	-0.249583	0.638161	1.21445	0.779126	1.893
6QB8S2	d0yz5R	Adenocarcinomas of cervix	CD11c+ HLA DR++ monocyte AC	Simple mode	17	0.315963	0.539526	0.566294	-0.741508	1.37343	1.37158	0.476395	3.94889
6QB8S2	d0yz5R	Adenocarcinomas of cervix	CD11c+ HLA DR++ monocyte AC	Weighted mode	17	0.147935	0.43788	0.739873	-0.71031	1.00618	1.15944	0.491492	2.73513
6ub2lw	d0yz5R	Adenocarcinomas of cervix	CD25 on IgD- CD38-	MR Egger	22	-0.340367	0.162775	0.0494976	-0.659406	-0.0213274	0.711509	0.517158	0.978898
6ub2lw	d0yz5R	Adenocarcinomas of cervix	CD25 on IgD- CD38-	Weighted median	22	-0.325054	0.179792	0.0706162	-0.677447	0.0273397	0.722489	0.507912	1.02772
6ub2lw	d0yz5R	Adenocarcinomas of cervix	CD25 on IgD- CD38-	Inverse variance weighted	22	-0.162373	0.125048	0.194122	-0.407467	0.0827218	0.850124	0.665333	1.08624
6ub2lw	d0yz5R	Adenocarcinomas of cervix	CD25 on IgD- CD38-	Simple mode	22	0.325458	0.404159	0.429687	-0.466694	1.11761	1.38466	0.627072	3.05754
6ub2lw	d0yz5R	Adenocarcinomas of cervix	CD25 on IgD- CD38-	Weighted mode	22	-0.348964	0.15943	0.0400499	-0.661448	-0.0364808	0.705418	0.516104	0.964177
6yZ435	d0yz5R	Adenocarcinomas of cervix	Naive DN (CD4-CD8-) AC	MR Egger	18	-0.199913	0.385683	0.611318	-0.955851	0.556025	0.818802	0.384485	1.74373
6yZ435	d0yz5R	Adenocarcinomas of cervix	Naive DN (CD4-CD8-) AC	Weighted median	18	0.176222	0.331751	0.595289	-0.47401	0.826453	1.1927	0.622501	2.2852
6yZ435	d0yz5R	Adenocarcinomas of cervix	Naive DN (CD4-CD8-) AC	Inverse variance weighted	18	0.0763636	0.235088	0.745309	-0.384408	0.537135	1.07935	0.680854	1.7111
6yZ435	d0yz5R	Adenocarcinomas of cervix	Naive DN (CD4-CD8-) AC	Simple mode	18	-0.0438199	0.529386	0.934997	-1.08142	0.993777	0.957126	0.339115	2.70142
6yZ435	d0yz5R	Adenocarcinomas of cervix	Naive DN (CD4-CD8-) AC	Weighted mode	18	0.097406	0.346976	0.782306	-0.582667	0.777479	1.10231	0.558407	2.17598
71o0Go	d0yz5R	Adenocarcinomas of cervix	IgD+ CD38br %lymphocyte	MR Egger	25	0.232137	0.295658	0.440377	-0.347353	0.811626	1.26129	0.706556	2.25157
71o0Go	d0yz5R	Adenocarcinomas of cervix	IgD+ CD38br %lymphocyte	Weighted median	25	0.573675	0.269344	0.0331802	0.0457606	1.10159	1.77478	1.04682	3.00895
71o0Go	d0yz5R	Adenocarcinomas of cervix	IgD+ CD38br %lymphocyte	Inverse variance weighted	25	0.119255	0.197677	0.546321	-0.268192	0.506702	1.12666	0.764761	1.65981
71o0Go	d0yz5R	Adenocarcinomas of cervix	IgD+ CD38br %lymphocyte	Simple mode	25	0.0835243	0.528593	0.875769	-0.952518	1.11957	1.08711	0.385769	3.06353
71o0Go	d0yz5R	Adenocarcinomas of cervix	IgD+ CD38br %lymphocyte	Weighted mode	25	0.449599	0.316632	0.168485	-0.171	1.0702	1.56768	0.842821	2.91596
7AchAZ	d0yz5R	Adenocarcinomas of cervix	EM CD8br AC	MR Egger	24	0.150695	0.112051	0.192366	-0.0689247	0.370314	1.16264	0.933397	1.44819
7AchAZ	d0yz5R	Adenocarcinomas of cervix	EM CD8br AC	Weighted median	24	0.102682	0.131258	0.434042	-0.154584	0.359948	1.10814	0.856772	1.43326
7AchAZ	d0yz5R	Adenocarcinomas of cervix	EM CD8br AC	Inverse variance weighted	24	0.00278754	0.094094	0.976366	-0.181637	0.187212	1.00279	0.833904	1.20588
7AchAZ	d0yz5R	Adenocarcinomas of cervix	EM CD8br AC	Simple mode	24	-0.00126555	0.294364	0.996607	-0.578219	0.575688	0.998735	0.560896	1.77835
7AchAZ	d0yz5R	Adenocarcinomas of cervix	EM CD8br AC	Weighted mode	24	0.0841796	0.107935	0.443395	-0.127373	0.295732	1.08782	0.880406	1.34411
7aVAAt	d0yz5R	Adenocarcinomas of cervix	BAFF-R on unsw mem	MR Egger	24	0.0173999	0.153163	0.910582	-0.282799	0.317599	1.01755	0.753671	1.37382
7aVAAt	d0yz5R	Adenocarcinomas of cervix	BAFF-R on unsw mem	Weighted median	24	0.210649	0.152432	0.166996	-0.0881175	0.509416	1.23448	0.915653	1.66432
7aVAAt	d0yz5R	Adenocarcinomas of cervix	BAFF-R on unsw mem	Inverse variance weighted	24	-0.0423226	0.11556	0.714187	-0.268821	0.184175	0.958561	0.76428	1.20223
7aVAAt	d0yz5R	Adenocarcinomas of cervix	BAFF-R on unsw mem	Simple mode	24	-0.0370641	0.275739	0.894242	-0.577512	0.503384	0.963614	0.561293	1.65431
7aVAAt	d0yz5R	Adenocarcinomas of cervix	BAFF-R on unsw mem	Weighted mode	24	0.105197	0.14167	0.465269	-0.172475	0.38287	1.11093	0.841579	1.46649
7BLo9p	d0yz5R	Adenocarcinomas of cervix	CCR2 on CD14- CD16-	MR Egger	17	0.191659	0.273764	0.494587	-0.344918	0.728236	1.21126	0.708279	2.07142
7BLo9p	d0yz5R	Adenocarcinomas of cervix	CCR2 on CD14- CD16-	Weighted median	17	0.0285953	0.259882	0.912384	-0.480773	0.537964	1.02901	0.618305	1.71252
7BLo9p	d0yz5R	Adenocarcinomas of cervix	CCR2 on CD14- CD16-	Inverse variance weighted	17	0.185977	0.188826	0.324666	-0.184121	0.556075	1.20439	0.831835	1.74381
7BLo9p	d0yz5R	Adenocarcinomas of cervix	CCR2 on CD14- CD16-	Simple mode	17	0.33661	0.374746	0.382379	-0.397893	1.07111	1.40019	0.671734	2.91863
7BLo9p	d0yz5R	Adenocarcinomas of cervix	CCR2 on CD14- CD16-	Weighted mode	17	0.143159	0.22558	0.534643	-0.298979	0.585296	1.15391	0.741575	1.79552
7CWZRe	d0yz5R	Adenocarcinomas of cervix	CD19 on IgD- CD24-	MR Egger	23	0.552106	0.423685	0.206646	-0.278315	1.38253	1.73691	0.757058	3.98496
7CWZRe	d0yz5R	Adenocarcinomas of cervix	CD19 on IgD- CD24-	Weighted median	23	-0.100109	0.320479	0.754756	-0.728249	0.52803	0.904739	0.482754	1.69559
7CWZRe	d0yz5R	Adenocarcinomas of cervix	CD19 on IgD- CD24-	Inverse variance weighted	23	0.151234	0.235882	0.521428	-0.311094	0.613563	1.16327	0.732645	1.847
7CWZRe	d0yz5R	Adenocarcinomas of cervix	CD19 on IgD- CD24-	Simple mode	23	-0.221483	0.576286	0.704425	-1.351	0.908038	0.80133	0.25898	2.47945
7CWZRe	d0yz5R	Adenocarcinomas of cervix	CD19 on IgD- CD24-	Weighted mode	23	-0.426467	0.70902	0.553663	-1.81615	0.963212	0.652811	0.162651	2.6201
7GlOms	d0yz5R	Adenocarcinomas of cervix	Sw mem %lymphocyte	MR Egger	18	0.52499	0.288978	0.0880408	-0.0414064	1.09139	1.69044	0.959439	2.9784
7GlOms	d0yz5R	Adenocarcinomas of cervix	Sw mem %lymphocyte	Weighted median	18	0.51844	0.275227	0.0596084	-0.0210056	1.05789	1.67941	0.979214	2.88027
7GlOms	d0yz5R	Adenocarcinomas of cervix	Sw mem %lymphocyte	Inverse variance weighted	18	0.429413	0.185032	0.0203004	0.06675	0.792076	1.53636	1.06903	2.20798
7GlOms	d0yz5R	Adenocarcinomas of cervix	Sw mem %lymphocyte	Simple mode	18	0.554609	0.399696	0.183187	-0.228795	1.33801	1.74126	0.795491	3.81146
7GlOms	d0yz5R	Adenocarcinomas of cervix	Sw mem %lymphocyte	Weighted mode	18	0.534765	0.253361	0.049916	0.0381773	1.03135	1.70705	1.03892	2.80486
7iW6eF	d0yz5R	Adenocarcinomas of cervix	CD4 on CD39+ activated Treg	MR Egger	23	-0.139836	0.243423	0.571762	-0.616945	0.337273	0.869501	0.53959	1.40112
7iW6eF	d0yz5R	Adenocarcinomas of cervix	CD4 on CD39+ activated Treg	Weighted median	23	-0.225721	0.224665	0.315041	-0.666065	0.214623	0.797941	0.513726	1.23939
7iW6eF	d0yz5R	Adenocarcinomas of cervix	CD4 on CD39+ activated Treg	Inverse variance weighted	23	0.0197344	0.154138	0.898124	-0.282375	0.321844	1.01993	0.753991	1.37967
7iW6eF	d0yz5R	Adenocarcinomas of cervix	CD4 on CD39+ activated Treg	Simple mode	23	0.611417	0.442139	0.180584	-0.255176	1.47801	1.84304	0.77478	4.38421
7iW6eF	d0yz5R	Adenocarcinomas of cervix	CD4 on CD39+ activated Treg	Weighted mode	23	-0.205026	0.205843	0.330066	-0.608478	0.198427	0.814626	0.544179	1.21948
7RFcgo	d0yz5R	Adenocarcinomas of cervix	CD28+ CD45RA+ CD8dim AC	MR Egger	49	-0.0259908	0.0312185	0.409313	-0.0871791	0.0351975	0.974344	0.916513	1.03582
7RFcgo	d0yz5R	Adenocarcinomas of cervix	CD28+ CD45RA+ CD8dim AC	Weighted median	49	-0.0562273	0.0353691	0.111896	-0.125551	0.0130962	0.945324	0.882011	1.01318
7RFcgo	d0yz5R	Adenocarcinomas of cervix	CD28+ CD45RA+ CD8dim AC	Inverse variance weighted	49	-0.0256501	0.0271861	0.345425	-0.0789348	0.0276346	0.974676	0.9241	1.02802
7RFcgo	d0yz5R	Adenocarcinomas of cervix	CD28+ CD45RA+ CD8dim AC	Simple mode	49	-0.0102943	0.0508825	0.840526	-0.110024	0.0894354	0.989759	0.895813	1.09356
7RFcgo	d0yz5R	Adenocarcinomas of cervix	CD28+ CD45RA+ CD8dim AC	Weighted mode	49	-0.0442566	0.0321986	0.175674	-0.107366	0.0188527	0.956708	0.898197	1.01903
7wSpjO	d0yz5R	Adenocarcinomas of cervix	CD16-CD56 on NK	MR Egger	28	0.367101	0.294543	0.223753	-0.210204	0.944406	1.44354	0.810419	2.57128
7wSpjO	d0yz5R	Adenocarcinomas of cervix	CD16-CD56 on NK	Weighted median	28	-0.358253	0.231424	0.121614	-0.811844	0.0953394	0.698897	0.444038	1.10003
7wSpjO	d0yz5R	Adenocarcinomas of cervix	CD16-CD56 on NK	Inverse variance weighted	28	-0.185856	0.142796	0.193071	-0.465737	0.0940246	0.830393	0.627672	1.09859
7wSpjO	d0yz5R	Adenocarcinomas of cervix	CD16-CD56 on NK	Simple mode	28	-0.562551	0.429529	0.201335	-1.40443	0.279325	0.569754	0.245507	1.32224
7wSpjO	d0yz5R	Adenocarcinomas of cervix	CD16-CD56 on NK	Weighted mode	28	-0.531412	0.376643	0.169688	-1.26963	0.206808	0.587774	0.280935	1.22975
7XMZKE	d0yz5R	Adenocarcinomas of cervix	CM DN (CD4-CD8-) %T cell	MR Egger	16	-0.0808543	0.263568	0.763535	-0.597448	0.435739	0.922328	0.550214	1.54611
7XMZKE	d0yz5R	Adenocarcinomas of cervix	CM DN (CD4-CD8-) %T cell	Weighted median	16	-0.23814	0.270586	0.378811	-0.768488	0.292209	0.788093	0.463713	1.33938
7XMZKE	d0yz5R	Adenocarcinomas of cervix	CM DN (CD4-CD8-) %T cell	Inverse variance weighted	16	-0.221352	0.204837	0.279863	-0.622832	0.180128	0.801434	0.536423	1.19737
7XMZKE	d0yz5R	Adenocarcinomas of cervix	CM DN (CD4-CD8-) %T cell	Simple mode	16	-0.172337	0.396402	0.66993	-0.949285	0.60461	0.841695	0.387018	1.83054
7XMZKE	d0yz5R	Adenocarcinomas of cervix	CM DN (CD4-CD8-) %T cell	Weighted mode	16	-0.172337	0.246586	0.495313	-0.655646	0.310971	0.841695	0.519107	1.36475
8B08XG	d0yz5R	Adenocarcinomas of cervix	CD27 on T cell	MR Egger	21	0.0600582	0.145441	0.684274	-0.225006	0.345122	1.0619	0.798512	1.41216
8B08XG	d0yz5R	Adenocarcinomas of cervix	CD27 on T cell	Weighted median	21	0.0159235	0.111387	0.886325	-0.202396	0.234243	1.01605	0.816772	1.26395
8B08XG	d0yz5R	Adenocarcinomas of cervix	CD27 on T cell	Inverse variance weighted	21	0.119152	0.118102	0.313023	-0.112327	0.350632	1.12654	0.893752	1.41996
8B08XG	d0yz5R	Adenocarcinomas of cervix	CD27 on T cell	Simple mode	21	-0.710622	0.367814	0.0676489	-1.43154	0.0102935	0.491339	0.238941	1.01035
8B08XG	d0yz5R	Adenocarcinomas of cervix	CD27 on T cell	Weighted mode	21	0.0507493	0.111047	0.65259	-0.166902	0.2684	1.05206	0.846283	1.30787
8BF5Tj	d0yz5R	Adenocarcinomas of cervix	CD45 on granulocyte	MR Egger	15	-0.3961	0.21835	0.0928065	-0.824065	0.0318663	0.67294	0.438645	1.03238
8BF5Tj	d0yz5R	Adenocarcinomas of cervix	CD45 on granulocyte	Weighted median	15	-0.174089	0.230369	0.449831	-0.625613	0.277435	0.840222	0.534933	1.31974
8BF5Tj	d0yz5R	Adenocarcinomas of cervix	CD45 on granulocyte	Inverse variance weighted	15	-0.276668	0.159423	0.0826634	-0.589137	0.0358004	0.758306	0.554806	1.03645
8BF5Tj	d0yz5R	Adenocarcinomas of cervix	CD45 on granulocyte	Simple mode	15	-0.0410689	0.400977	0.919874	-0.826985	0.744847	0.959763	0.437366	2.10612
8BF5Tj	d0yz5R	Adenocarcinomas of cervix	CD45 on granulocyte	Weighted mode	15	-0.1436	0.216424	0.51778	-0.56779	0.280591	0.866235	0.566777	1.32391
8ewY0i	d0yz5R	Adenocarcinomas of cervix	IgD+ CD38dim %B cell	MR Egger	15	-0.0842656	0.304958	0.786647	-0.681983	0.513452	0.919187	0.505613	1.67105
8ewY0i	d0yz5R	Adenocarcinomas of cervix	IgD+ CD38dim %B cell	Weighted median	15	0.0183382	0.27818	0.94744	-0.526894	0.563571	1.01851	0.590436	1.75694
8ewY0i	d0yz5R	Adenocarcinomas of cervix	IgD+ CD38dim %B cell	Inverse variance weighted	15	0.018884	0.210247	0.928432	-0.3932	0.430968	1.01906	0.674894	1.53875
8ewY0i	d0yz5R	Adenocarcinomas of cervix	IgD+ CD38dim %B cell	Simple mode	15	0.327394	0.453056	0.481803	-0.560596	1.21538	1.38735	0.570869	3.37159
8ewY0i	d0yz5R	Adenocarcinomas of cervix	IgD+ CD38dim %B cell	Weighted mode	15	-0.0163059	0.261584	0.951177	-0.52901	0.496398	0.983826	0.589188	1.64279
8nlnPk	d0yz5R	Adenocarcinomas of cervix	CD28- CD8br %CD8br	MR Egger	23	0.509704	0.469097	0.289545	-0.409727	1.42913	1.6648	0.663832	4.17508
8nlnPk	d0yz5R	Adenocarcinomas of cervix	CD28- CD8br %CD8br	Weighted median	23	0.221968	0.334622	0.507113	-0.433891	0.877828	1.24853	0.647983	2.40567
8nlnPk	d0yz5R	Adenocarcinomas of cervix	CD28- CD8br %CD8br	Inverse variance weighted	23	0.00760712	0.226835	0.973247	-0.436989	0.452203	1.00764	0.645978	1.57177
8nlnPk	d0yz5R	Adenocarcinomas of cervix	CD28- CD8br %CD8br	Simple mode	23	0.221891	0.574522	0.703045	-0.904172	1.34795	1.24844	0.404877	3.84954
8nlnPk	d0yz5R	Adenocarcinomas of cervix	CD28- CD8br %CD8br	Weighted mode	23	0.355405	0.418211	0.404578	-0.464289	1.1751	1.42676	0.628582	3.23846
8uQRxG	d0yz5R	Adenocarcinomas of cervix	IgD+ CD24+ %lymphocyte	MR Egger	15	-1.05823	0.639244	0.121761	-2.31115	0.194684	0.347068	0.0991469	1.21493
8uQRxG	d0yz5R	Adenocarcinomas of cervix	IgD+ CD24+ %lymphocyte	Weighted median	15	-0.233327	0.420966	0.579398	-1.05842	0.591766	0.791895	0.347004	1.80718
8uQRxG	d0yz5R	Adenocarcinomas of cervix	IgD+ CD24+ %lymphocyte	Inverse variance weighted	15	-0.041493	0.286071	0.884676	-0.602192	0.519206	0.959356	0.54761	1.68069
8uQRxG	d0yz5R	Adenocarcinomas of cervix	IgD+ CD24+ %lymphocyte	Simple mode	15	-0.115971	0.68202	0.867411	-1.45273	1.22079	0.890501	0.233931	3.38986
8uQRxG	d0yz5R	Adenocarcinomas of cervix	IgD+ CD24+ %lymphocyte	Weighted mode	15	-0.0915896	0.5162	0.861712	-1.10334	0.920163	0.91248	0.33176	2.5097
9646QZ	d0yz5R	Adenocarcinomas of cervix	CD8dim AC	MR Egger	27	-0.0811294	0.186114	0.666641	-0.445913	0.283654	0.922074	0.64024	1.32797
9646QZ	d0yz5R	Adenocarcinomas of cervix	CD8dim AC	Weighted median	27	-0.152756	0.17886	0.393077	-0.503321	0.19781	0.85834	0.60452	1.21873
9646QZ	d0yz5R	Adenocarcinomas of cervix	CD8dim AC	Inverse variance weighted	27	-0.119447	0.134747	0.375374	-0.383551	0.144657	0.887411	0.681437	1.15564
9646QZ	d0yz5R	Adenocarcinomas of cervix	CD8dim AC	Simple mode	27	0.10734	0.362889	0.769739	-0.603923	0.818602	1.11331	0.546663	2.26733
9646QZ	d0yz5R	Adenocarcinomas of cervix	CD8dim AC	Weighted mode	27	-0.167684	0.150066	0.274044	-0.461814	0.126446	0.845621	0.63014	1.13479
98Su8K	d0yz5R	Adenocarcinomas of cervix	CD45RA+ CD28- CD8br AC	MR Egger	712	1.14842e-05	5.27636e-05	0.827761	-9.19324e-05	0.000114901	1.00001	0.999908	1.00011
98Su8K	d0yz5R	Adenocarcinomas of cervix	CD45RA+ CD28- CD8br AC	Weighted median	712	-1.29497e-05	6.48849e-05	0.841809	-0.000140124	0.000114225	0.999987	0.99986	1.00011
98Su8K	d0yz5R	Adenocarcinomas of cervix	CD45RA+ CD28- CD8br AC	Inverse variance weighted	712	1.27411e-05	3.83368e-05	0.739627	-6.2399e-05	8.78813e-05	1.00001	0.999938	1.00009
98Su8K	d0yz5R	Adenocarcinomas of cervix	CD45RA+ CD28- CD8br AC	Simple mode	712	-0.000183182	0.000157728	0.245879	-0.000492329	0.000125966	0.999817	0.999508	1.00013
98Su8K	d0yz5R	Adenocarcinomas of cervix	CD45RA+ CD28- CD8br AC	Weighted mode	712	-3.24905e-05	0.000105436	0.758056	-0.000239146	0.000174165	0.999968	0.999761	1.00017
9apfXX	d0yz5R	Adenocarcinomas of cervix	CD62L- myeloid DC AC	MR Egger	16	-0.100444	0.306421	0.747916	-0.701028	0.500141	0.904436	0.496075	1.64895
9apfXX	d0yz5R	Adenocarcinomas of cervix	CD62L- myeloid DC AC	Weighted median	16	-0.0608922	0.241854	0.801217	-0.534925	0.413141	0.940925	0.585713	1.51156
9apfXX	d0yz5R	Adenocarcinomas of cervix	CD62L- myeloid DC AC	Inverse variance weighted	16	0.210735	0.18935	0.265736	-0.160392	0.581861	1.23458	0.85181	1.78936
9apfXX	d0yz5R	Adenocarcinomas of cervix	CD62L- myeloid DC AC	Simple mode	16	0.134522	0.527412	0.80214	-0.899205	1.16825	1.14399	0.406893	3.21636
9apfXX	d0yz5R	Adenocarcinomas of cervix	CD62L- myeloid DC AC	Weighted mode	16	-0.076423	0.264173	0.776318	-0.594201	0.441355	0.926424	0.552003	1.55481
9bU3b4	d0yz5R	Adenocarcinomas of cervix	CD33br HLA DR+ CD14dim AC	MR Egger	28	-0.172632	0.110558	0.130506	-0.389327	0.044062	0.841447	0.677513	1.04505
9bU3b4	d0yz5R	Adenocarcinomas of cervix	CD33br HLA DR+ CD14dim AC	Weighted median	28	-0.121006	0.123336	0.326539	-0.362743	0.120732	0.886029	0.695765	1.12832
9bU3b4	d0yz5R	Adenocarcinomas of cervix	CD33br HLA DR+ CD14dim AC	Inverse variance weighted	28	-0.160241	0.0875725	0.0672777	-0.331883	0.0114007	0.851938	0.717571	1.01147
9bU3b4	d0yz5R	Adenocarcinomas of cervix	CD33br HLA DR+ CD14dim AC	Simple mode	28	-0.217874	0.18766	0.2558	-0.585687	0.149938	0.804226	0.556723	1.16176
9bU3b4	d0yz5R	Adenocarcinomas of cervix	CD33br HLA DR+ CD14dim AC	Weighted mode	28	-0.119318	0.116687	0.315596	-0.348025	0.109388	0.887525	0.706081	1.1156
9CR10h	d0yz5R	Adenocarcinomas of cervix	CD62L on CD62L+ DC	MR Egger	26	0.360845	0.301374	0.242869	-0.229848	0.951538	1.43454	0.794654	2.58969
9CR10h	d0yz5R	Adenocarcinomas of cervix	CD62L on CD62L+ DC	Weighted median	26	0.0777526	0.256264	0.761579	-0.424526	0.580031	1.08086	0.65408	1.78609
9CR10h	d0yz5R	Adenocarcinomas of cervix	CD62L on CD62L+ DC	Inverse variance weighted	26	0.132319	0.161761	0.413363	-0.184733	0.44937	1.14147	0.831327	1.56732
9CR10h	d0yz5R	Adenocarcinomas of cervix	CD62L on CD62L+ DC	Simple mode	26	-0.198219	0.364962	0.591856	-0.913544	0.517107	0.82019	0.4011	1.67717
9CR10h	d0yz5R	Adenocarcinomas of cervix	CD62L on CD62L+ DC	Weighted mode	26	-0.00317171	0.252654	0.990084	-0.498374	0.492031	0.996833	0.607518	1.63563
9gKHZv	d0yz5R	Adenocarcinomas of cervix	HLA DR+ CD4+ AC	MR Egger	24	-0.0911166	0.140191	0.522455	-0.36589	0.183657	0.912911	0.693579	1.2016
9gKHZv	d0yz5R	Adenocarcinomas of cervix	HLA DR+ CD4+ AC	Weighted median	24	-0.175403	0.163174	0.2824	-0.495223	0.144418	0.839119	0.609435	1.15537
9gKHZv	d0yz5R	Adenocarcinomas of cervix	HLA DR+ CD4+ AC	Inverse variance weighted	24	-0.0918187	0.106833	0.390086	-0.301211	0.117574	0.912271	0.739922	1.12476
9gKHZv	d0yz5R	Adenocarcinomas of cervix	HLA DR+ CD4+ AC	Simple mode	24	-0.0983501	0.29021	0.737765	-0.667163	0.470462	0.906332	0.513163	1.60073
9gKHZv	d0yz5R	Adenocarcinomas of cervix	HLA DR+ CD4+ AC	Weighted mode	24	-0.11298	0.128879	0.389752	-0.365583	0.139624	0.893169	0.693792	1.14984
9gMEtc	d0yz5R	Adenocarcinomas of cervix	CD16 on CD14- CD16+ monocyte	MR Egger	20	0.251544	0.166874	0.149061	-0.0755292	0.578618	1.28601	0.927253	1.78357
9gMEtc	d0yz5R	Adenocarcinomas of cervix	CD16 on CD14- CD16+ monocyte	Weighted median	20	0.0479178	0.153468	0.754862	-0.252878	0.348714	1.04908	0.776562	1.41724
9gMEtc	d0yz5R	Adenocarcinomas of cervix	CD16 on CD14- CD16+ monocyte	Inverse variance weighted	20	0.0582568	0.118664	0.62347	-0.174325	0.290838	1.05999	0.840024	1.33755
9gMEtc	d0yz5R	Adenocarcinomas of cervix	CD16 on CD14- CD16+ monocyte	Simple mode	20	0.107145	0.239809	0.660076	-0.362881	0.57717	1.1131	0.695669	1.78099
9gMEtc	d0yz5R	Adenocarcinomas of cervix	CD16 on CD14- CD16+ monocyte	Weighted mode	20	0.0836369	0.145665	0.572587	-0.201867	0.369141	1.08723	0.817203	1.44649
9iBih4	d0yz5R	Adenocarcinomas of cervix	CD28 on CD39+ activated Treg	MR Egger	19	0.167147	0.176143	0.355951	-0.178092	0.512387	1.18193	0.836865	1.66927
9iBih4	d0yz5R	Adenocarcinomas of cervix	CD28 on CD39+ activated Treg	Weighted median	19	0.15388	0.163558	0.346791	-0.166693	0.474454	1.16635	0.846459	1.60714
9iBih4	d0yz5R	Adenocarcinomas of cervix	CD28 on CD39+ activated Treg	Inverse variance weighted	19	0.241946	0.125233	0.0533629	-0.00350999	0.487402	1.27373	0.996496	1.62808
9iBih4	d0yz5R	Adenocarcinomas of cervix	CD28 on CD39+ activated Treg	Simple mode	19	0.199523	0.207862	0.349832	-0.207887	0.606934	1.22082	0.812299	1.8348
9iBih4	d0yz5R	Adenocarcinomas of cervix	CD28 on CD39+ activated Treg	Weighted mode	19	0.156002	0.180862	0.399734	-0.198488	0.510492	1.16883	0.81997	1.66611
9iFKrA	d0yz5R	Adenocarcinomas of cervix	IgD+ CD38dim AC	MR Egger	25	0.0624738	0.0903274	0.496088	-0.114568	0.239516	1.06447	0.891751	1.27063
9iFKrA	d0yz5R	Adenocarcinomas of cervix	IgD+ CD38dim AC	Weighted median	25	0.0934728	0.107455	0.384369	-0.11714	0.304086	1.09798	0.889461	1.35538
9iFKrA	d0yz5R	Adenocarcinomas of cervix	IgD+ CD38dim AC	Inverse variance weighted	25	0.0461655	0.0775629	0.551709	-0.105858	0.198189	1.04725	0.899553	1.21919
9iFKrA	d0yz5R	Adenocarcinomas of cervix	IgD+ CD38dim AC	Simple mode	25	-0.0897683	0.257944	0.730864	-0.595339	0.415803	0.914143	0.551375	1.51559
9iFKrA	d0yz5R	Adenocarcinomas of cervix	IgD+ CD38dim AC	Weighted mode	25	0.044727	0.0828277	0.594173	-0.117615	0.207069	1.04574	0.889038	1.23007
9kp7qO	d0yz5R	Adenocarcinomas of cervix	IgD- CD38- %lymphocyte	MR Egger	28	0.0834747	0.332939	0.804001	-0.569086	0.736035	1.08706	0.566043	2.08764
9kp7qO	d0yz5R	Adenocarcinomas of cervix	IgD- CD38- %lymphocyte	Weighted median	28	0.150571	0.300306	0.616097	-0.43803	0.739171	1.1625	0.645306	2.0942
9kp7qO	d0yz5R	Adenocarcinomas of cervix	IgD- CD38- %lymphocyte	Inverse variance weighted	28	0.0172244	0.191155	0.928202	-0.35744	0.391889	1.01737	0.699465	1.47977
9kp7qO	d0yz5R	Adenocarcinomas of cervix	IgD- CD38- %lymphocyte	Simple mode	28	0.473976	0.504812	0.356098	-0.515456	1.46341	1.60637	0.597228	4.32066
9kp7qO	d0yz5R	Adenocarcinomas of cervix	IgD- CD38- %lymphocyte	Weighted mode	28	0.252686	0.386623	0.518915	-0.505095	1.01047	1.28748	0.603448	2.74689
9ljCkE	d0yz5R	Adenocarcinomas of cervix	IgD- CD38- AC	MR Egger	14	-0.122572	0.23995	0.618743	-0.592873	0.34773	0.884643	0.552737	1.41585
9ljCkE	d0yz5R	Adenocarcinomas of cervix	IgD- CD38- AC	Weighted median	14	-0.173649	0.254072	0.494315	-0.671631	0.324333	0.840592	0.510875	1.38311
9ljCkE	d0yz5R	Adenocarcinomas of cervix	IgD- CD38- AC	Inverse variance weighted	14	-0.129693	0.186175	0.48604	-0.494596	0.23521	0.878365	0.609817	1.26517
9ljCkE	d0yz5R	Adenocarcinomas of cervix	IgD- CD38- AC	Simple mode	14	-0.272909	0.381068	0.486553	-1.0198	0.473984	0.761162	0.360667	1.60638
9ljCkE	d0yz5R	Adenocarcinomas of cervix	IgD- CD38- AC	Weighted mode	14	-0.109148	0.22898	0.641509	-0.557949	0.339653	0.896598	0.572382	1.40446
9WJSWs	d0yz5R	Adenocarcinomas of cervix	CD11c on monocyte	MR Egger	19	0.211968	0.267911	0.439735	-0.313138	0.737074	1.23611	0.731149	2.08981
9WJSWs	d0yz5R	Adenocarcinomas of cervix	CD11c on monocyte	Weighted median	19	0.280359	0.204782	0.17098	-0.121014	0.681732	1.32361	0.886022	1.9773
9WJSWs	d0yz5R	Adenocarcinomas of cervix	CD11c on monocyte	Inverse variance weighted	19	0.052707	0.171335	0.758367	-0.283109	0.388523	1.05412	0.753438	1.4748
9WJSWs	d0yz5R	Adenocarcinomas of cervix	CD11c on monocyte	Simple mode	19	-0.0939773	0.357464	0.795613	-0.794606	0.606652	0.910303	0.451759	1.83428
9WJSWs	d0yz5R	Adenocarcinomas of cervix	CD11c on monocyte	Weighted mode	19	0.211236	0.185612	0.270019	-0.152563	0.575035	1.2352	0.858505	1.77719
9XjpAu	d0yz5R	Adenocarcinomas of cervix	CD3 on naive CD8br	MR Egger	25	-0.0666256	0.229535	0.774215	-0.516514	0.383263	0.935545	0.596597	1.46706
9XjpAu	d0yz5R	Adenocarcinomas of cervix	CD3 on naive CD8br	Weighted median	25	-0.121222	0.183542	0.508959	-0.480966	0.238521	0.885837	0.618186	1.26937
9XjpAu	d0yz5R	Adenocarcinomas of cervix	CD3 on naive CD8br	Inverse variance weighted	25	0.0906535	0.129452	0.483748	-0.163072	0.344379	1.09489	0.84953	1.41111
9XjpAu	d0yz5R	Adenocarcinomas of cervix	CD3 on naive CD8br	Simple mode	25	0.006808	0.321016	0.983255	-0.622384	0.636	1.00683	0.536663	1.88891
9XjpAu	d0yz5R	Adenocarcinomas of cervix	CD3 on naive CD8br	Weighted mode	25	-0.0775548	0.190753	0.687925	-0.45143	0.296321	0.925376	0.636717	1.3449
9xM5Pa	d0yz5R	Adenocarcinomas of cervix	CD28 on CD39+ CD8br	MR Egger	20	-0.017792	0.11943	0.88323	-0.251875	0.216291	0.982365	0.777342	1.24146
9xM5Pa	d0yz5R	Adenocarcinomas of cervix	CD28 on CD39+ CD8br	Weighted median	20	0.00940736	0.135155	0.944509	-0.255497	0.274312	1.00945	0.774532	1.31562
9xM5Pa	d0yz5R	Adenocarcinomas of cervix	CD28 on CD39+ CD8br	Inverse variance weighted	20	-0.00369296	0.100256	0.970616	-0.200196	0.19281	0.996314	0.818571	1.21265
9xM5Pa	d0yz5R	Adenocarcinomas of cervix	CD28 on CD39+ CD8br	Simple mode	20	-0.220439	0.237102	0.364177	-0.685159	0.244281	0.802166	0.50401	1.2767
9xM5Pa	d0yz5R	Adenocarcinomas of cervix	CD28 on CD39+ CD8br	Weighted mode	20	0.00603092	0.11608	0.959107	-0.221486	0.233548	1.00605	0.801327	1.26307
9xzfZC	d0yz5R	Adenocarcinomas of cervix	HLA DR on CD33dim HLA DR+ CD11b+	MR Egger	23	-0.112813	0.134721	0.411806	-0.376866	0.15124	0.893318	0.686008	1.16328
9xzfZC	d0yz5R	Adenocarcinomas of cervix	HLA DR on CD33dim HLA DR+ CD11b+	Weighted median	23	-0.0693003	0.132454	0.600833	-0.32891	0.190309	0.933046	0.719708	1.20962
9xzfZC	d0yz5R	Adenocarcinomas of cervix	HLA DR on CD33dim HLA DR+ CD11b+	Inverse variance weighted	23	0.0277463	0.0910114	0.760468	-0.150636	0.206129	1.02813	0.860161	1.22891
9xzfZC	d0yz5R	Adenocarcinomas of cervix	HLA DR on CD33dim HLA DR+ CD11b+	Simple mode	23	0.225368	0.190361	0.249087	-0.147739	0.598475	1.25278	0.862656	1.81934
9xzfZC	d0yz5R	Adenocarcinomas of cervix	HLA DR on CD33dim HLA DR+ CD11b+	Weighted mode	23	0.0120371	0.127878	0.925858	-0.238603	0.262677	1.01211	0.787727	1.30041
a1bz26	d0yz5R	Adenocarcinomas of cervix	CD28+ CD45RA- CD8br %CD8br	MR Egger	26	0.104763	0.0676899	0.134784	-0.0279094	0.237435	1.11045	0.972476	1.26799
a1bz26	d0yz5R	Adenocarcinomas of cervix	CD28+ CD45RA- CD8br %CD8br	Weighted median	26	0.0556275	0.0733024	0.447927	-0.0880453	0.1993	1.0572	0.915719	1.22055
a1bz26	d0yz5R	Adenocarcinomas of cervix	CD28+ CD45RA- CD8br %CD8br	Inverse variance weighted	26	0.0794179	0.0597163	0.183545	-0.037626	0.196462	1.08266	0.963073	1.21709
a1bz26	d0yz5R	Adenocarcinomas of cervix	CD28+ CD45RA- CD8br %CD8br	Simple mode	26	0.20273	0.144997	0.174345	-0.0814645	0.486925	1.22474	0.921765	1.6273
a1bz26	d0yz5R	Adenocarcinomas of cervix	CD28+ CD45RA- CD8br %CD8br	Weighted mode	26	0.08791	0.0560198	0.129157	-0.0218888	0.197709	1.09189	0.978349	1.21861
a2IiUy	d0yz5R	Adenocarcinomas of cervix	CD16-CD56 on NKT	MR Egger	28	-0.0677817	0.240955	0.780704	-0.540054	0.40449	0.934464	0.582717	1.49854
a2IiUy	d0yz5R	Adenocarcinomas of cervix	CD16-CD56 on NKT	Weighted median	28	-0.197786	0.22319	0.375523	-0.635239	0.239668	0.820546	0.529809	1.27083
a2IiUy	d0yz5R	Adenocarcinomas of cervix	CD16-CD56 on NKT	Inverse variance weighted	28	-0.178115	0.148089	0.229072	-0.46837	0.11214	0.836846	0.626022	1.11867
a2IiUy	d0yz5R	Adenocarcinomas of cervix	CD16-CD56 on NKT	Simple mode	28	-0.454744	0.424505	0.293547	-1.28677	0.377286	0.63461	0.27616	1.45832
a2IiUy	d0yz5R	Adenocarcinomas of cervix	CD16-CD56 on NKT	Weighted mode	28	-0.0568735	0.25345	0.824137	-0.553635	0.439888	0.944714	0.574856	1.55253
A9k5OC	d0yz5R	Adenocarcinomas of cervix	CD39+ secreting Treg AC	MR Egger	26	-0.00563485	0.180421	0.975343	-0.35926	0.34799	0.994381	0.698193	1.41622
A9k5OC	d0yz5R	Adenocarcinomas of cervix	CD39+ secreting Treg AC	Weighted median	26	0.0072477	0.128372	0.954977	-0.244362	0.258857	1.00727	0.783204	1.29545
A9k5OC	d0yz5R	Adenocarcinomas of cervix	CD39+ secreting Treg AC	Inverse variance weighted	26	0.00267477	0.109317	0.980479	-0.211586	0.216935	1.00268	0.8093	1.24226
A9k5OC	d0yz5R	Adenocarcinomas of cervix	CD39+ secreting Treg AC	Simple mode	26	-0.169502	0.325247	0.606851	-0.806987	0.467983	0.844085	0.446201	1.59677
A9k5OC	d0yz5R	Adenocarcinomas of cervix	CD39+ secreting Treg AC	Weighted mode	26	0.0114143	0.128127	0.929723	-0.239714	0.262542	1.01148	0.786853	1.30023
a9pzSg	d0yz5R	Adenocarcinomas of cervix	CD3 on CD45RA+ CD4+	MR Egger	31	-0.0651574	0.163929	0.69393	-0.386459	0.256144	0.93692	0.679459	1.29194
a9pzSg	d0yz5R	Adenocarcinomas of cervix	CD3 on CD45RA+ CD4+	Weighted median	31	-0.0325984	0.156501	0.834998	-0.33934	0.274144	0.967927	0.71224	1.3154
a9pzSg	d0yz5R	Adenocarcinomas of cervix	CD3 on CD45RA+ CD4+	Inverse variance weighted	31	0.0678622	0.116817	0.561291	-0.1611	0.296824	1.07022	0.851207	1.34558
a9pzSg	d0yz5R	Adenocarcinomas of cervix	CD3 on CD45RA+ CD4+	Simple mode	31	0.241552	0.240985	0.324189	-0.230778	0.713882	1.27322	0.793916	2.0419
a9pzSg	d0yz5R	Adenocarcinomas of cervix	CD3 on CD45RA+ CD4+	Weighted mode	31	-0.0119864	0.135373	0.930033	-0.277318	0.253345	0.988085	0.757813	1.28833
adutGs	d0yz5R	Adenocarcinomas of cervix	CD20 on IgD+ CD38-	MR Egger	25	0.00579154	0.216679	0.978907	-0.418899	0.430482	1.00581	0.657771	1.538
adutGs	d0yz5R	Adenocarcinomas of cervix	CD20 on IgD+ CD38-	Weighted median	25	-0.0265221	0.206241	0.897676	-0.430754	0.37771	0.973826	0.650019	1.45894
adutGs	d0yz5R	Adenocarcinomas of cervix	CD20 on IgD+ CD38-	Inverse variance weighted	25	0.000984222	0.155257	0.994942	-0.303319	0.305287	1.00098	0.738364	1.35702
adutGs	d0yz5R	Adenocarcinomas of cervix	CD20 on IgD+ CD38-	Simple mode	25	0.123887	0.517379	0.81279	-0.890176	1.13795	1.13189	0.410583	3.12036
adutGs	d0yz5R	Adenocarcinomas of cervix	CD20 on IgD+ CD38-	Weighted mode	25	0.0163761	0.215068	0.939936	-0.405157	0.43791	1.01651	0.666872	1.54947
AeAnC4	d0yz5R	Adenocarcinomas of cervix	CD25 on B cell	MR Egger	25	0.107918	0.150983	0.481945	-0.188009	0.403845	1.11396	0.828607	1.49757
AeAnC4	d0yz5R	Adenocarcinomas of cervix	CD25 on B cell	Weighted median	25	0.00409111	0.162618	0.979929	-0.31464	0.322822	1.0041	0.730052	1.38102
AeAnC4	d0yz5R	Adenocarcinomas of cervix	CD25 on B cell	Inverse variance weighted	25	0.0608682	0.122298	0.618694	-0.178837	0.300573	1.06276	0.836242	1.35063
AeAnC4	d0yz5R	Adenocarcinomas of cervix	CD25 on B cell	Simple mode	25	0.242888	0.310111	0.441153	-0.364929	0.850705	1.27493	0.694246	2.3413
AeAnC4	d0yz5R	Adenocarcinomas of cervix	CD25 on B cell	Weighted mode	25	0.0656965	0.140391	0.644039	-0.20947	0.340863	1.0679	0.811014	1.40616
AItOyj	d0yz5R	Adenocarcinomas of cervix	CD33 on CD33dim HLA DR+ CD11b-	MR Egger	22	0.0149135	0.159984	0.926657	-0.298655	0.328482	1.01503	0.741815	1.38886
AItOyj	d0yz5R	Adenocarcinomas of cervix	CD33 on CD33dim HLA DR+ CD11b-	Weighted median	22	0.00885692	0.116157	0.939221	-0.218811	0.236525	1.0089	0.803473	1.26684
AItOyj	d0yz5R	Adenocarcinomas of cervix	CD33 on CD33dim HLA DR+ CD11b-	Inverse variance weighted	22	-0.0266477	0.0975392	0.7847	-0.217824	0.164529	0.973704	0.804267	1.17884
AItOyj	d0yz5R	Adenocarcinomas of cervix	CD33 on CD33dim HLA DR+ CD11b-	Simple mode	22	-0.114443	0.289867	0.696963	-0.682583	0.453697	0.891863	0.50531	1.57412
AItOyj	d0yz5R	Adenocarcinomas of cervix	CD33 on CD33dim HLA DR+ CD11b-	Weighted mode	22	-0.0154003	0.117696	0.897141	-0.246085	0.215284	0.984718	0.781856	1.24021
AJu6Rn	d0yz5R	Adenocarcinomas of cervix	CD45 on Gr MDSC	MR Egger	18	0.244347	0.301613	0.429749	-0.346815	0.835509	1.27679	0.706936	2.30599
AJu6Rn	d0yz5R	Adenocarcinomas of cervix	CD45 on Gr MDSC	Weighted median	18	-0.0148357	0.218335	0.945826	-0.442773	0.413102	0.985274	0.642253	1.5115
AJu6Rn	d0yz5R	Adenocarcinomas of cervix	CD45 on Gr MDSC	Inverse variance weighted	18	0.0470811	0.146796	0.748419	-0.24064	0.334802	1.04821	0.786125	1.39766
AJu6Rn	d0yz5R	Adenocarcinomas of cervix	CD45 on Gr MDSC	Simple mode	18	-0.154819	0.316587	0.631074	-0.77533	0.465692	0.85657	0.460552	1.59312
AJu6Rn	d0yz5R	Adenocarcinomas of cervix	CD45 on Gr MDSC	Weighted mode	18	-0.0582729	0.225166	0.798897	-0.499597	0.383052	0.943393	0.606775	1.46675
AMIevF	d0yz5R	Adenocarcinomas of cervix	CD20 on IgD- CD24-	MR Egger	28	0.112012	0.249242	0.65686	-0.376503	0.600527	1.11853	0.686257	1.82308
AMIevF	d0yz5R	Adenocarcinomas of cervix	CD20 on IgD- CD24-	Weighted median	28	0.0391553	0.26466	0.882386	-0.479579	0.557889	1.03993	0.619044	1.74698
AMIevF	d0yz5R	Adenocarcinomas of cervix	CD20 on IgD- CD24-	Inverse variance weighted	28	0.232876	0.170283	0.171442	-0.100878	0.56663	1.26222	0.904043	1.76232
AMIevF	d0yz5R	Adenocarcinomas of cervix	CD20 on IgD- CD24-	Simple mode	28	0.0578824	0.468765	0.902643	-0.860896	0.976661	1.05959	0.422783	2.65557
AMIevF	d0yz5R	Adenocarcinomas of cervix	CD20 on IgD- CD24-	Weighted mode	28	0.0170878	0.239382	0.943619	-0.452101	0.486277	1.01723	0.63629	1.62625
apyJPu	d0yz5R	Adenocarcinomas of cervix	TD CD4+ %T cell	MR Egger	26	-0.123037	0.130752	0.356082	-0.379311	0.133236	0.884231	0.684333	1.14252
apyJPu	d0yz5R	Adenocarcinomas of cervix	TD CD4+ %T cell	Weighted median	26	-0.094619	0.14245	0.506544	-0.37382	0.184582	0.909719	0.688101	1.20272
apyJPu	d0yz5R	Adenocarcinomas of cervix	TD CD4+ %T cell	Inverse variance weighted	26	-0.0354278	0.108581	0.744213	-0.248247	0.177391	0.965192	0.780167	1.1941
apyJPu	d0yz5R	Adenocarcinomas of cervix	TD CD4+ %T cell	Simple mode	26	-0.0757246	0.254136	0.768189	-0.573831	0.422382	0.927071	0.563363	1.52559
apyJPu	d0yz5R	Adenocarcinomas of cervix	TD CD4+ %T cell	Weighted mode	26	-0.0757246	0.122555	0.54224	-0.315932	0.164483	0.927071	0.729109	1.17878
At3k7J	d0yz5R	Adenocarcinomas of cervix	CD3 on CM CD4+	MR Egger	24	0.328086	0.188304	0.0954165	-0.0409897	0.697163	1.38831	0.959839	2.00805
At3k7J	d0yz5R	Adenocarcinomas of cervix	CD3 on CM CD4+	Weighted median	24	0.282522	0.174615	0.105669	-0.0597239	0.624768	1.32647	0.942025	1.86781
At3k7J	d0yz5R	Adenocarcinomas of cervix	CD3 on CM CD4+	Inverse variance weighted	24	0.0272627	0.144865	0.850724	-0.256672	0.311197	1.02764	0.773622	1.36506
At3k7J	d0yz5R	Adenocarcinomas of cervix	CD3 on CM CD4+	Simple mode	24	-0.158889	0.30004	0.601492	-0.746967	0.429189	0.853091	0.473801	1.53601
At3k7J	d0yz5R	Adenocarcinomas of cervix	CD3 on CM CD4+	Weighted mode	24	0.139585	0.145619	0.347747	-0.145828	0.424999	1.1498	0.864306	1.52959
atLKod	d0yz5R	Adenocarcinomas of cervix	HLA DR on HSC	MR Egger	6	-0.188803	0.644004	0.783972	-1.45105	1.07344	0.827949	0.234324	2.92544
atLKod	d0yz5R	Adenocarcinomas of cervix	HLA DR on HSC	Weighted median	6	0.0827208	0.236498	0.726508	-0.380815	0.546256	1.08624	0.683305	1.72678
atLKod	d0yz5R	Adenocarcinomas of cervix	HLA DR on HSC	Inverse variance weighted	6	0.0649942	0.191046	0.733704	-0.309456	0.439444	1.06715	0.733846	1.55184
atLKod	d0yz5R	Adenocarcinomas of cervix	HLA DR on HSC	Simple mode	6	0.0334388	0.278793	0.9092	-0.512996	0.579873	1.034	0.598699	1.78581
atLKod	d0yz5R	Adenocarcinomas of cervix	HLA DR on HSC	Weighted mode	6	0.109838	0.229425	0.652317	-0.339835	0.559511	1.1161	0.711888	1.74982
auBOwy	d0yz5R	Adenocarcinomas of cervix	CD45 on CD33br HLA DR+ CD14dim	MR Egger	15	0.327677	0.230322	0.178376	-0.123753	0.779108	1.38774	0.883598	2.17953
auBOwy	d0yz5R	Adenocarcinomas of cervix	CD45 on CD33br HLA DR+ CD14dim	Weighted median	15	0.288828	0.223077	0.195407	-0.148402	0.726058	1.33486	0.862084	2.06692
auBOwy	d0yz5R	Adenocarcinomas of cervix	CD45 on CD33br HLA DR+ CD14dim	Inverse variance weighted	15	0.220241	0.151516	0.146064	-0.0767314	0.517213	1.24638	0.926139	1.67735
auBOwy	d0yz5R	Adenocarcinomas of cervix	CD45 on CD33br HLA DR+ CD14dim	Simple mode	15	0.352662	0.349873	0.330573	-0.333089	1.03841	1.42285	0.716706	2.82473
auBOwy	d0yz5R	Adenocarcinomas of cervix	CD45 on CD33br HLA DR+ CD14dim	Weighted mode	15	0.315555	0.231808	0.194935	-0.138789	0.769899	1.37102	0.870411	2.15955
avHRU7	d0yz5R	Adenocarcinomas of cervix	CD25hi %T cell	MR Egger	18	0.34985	0.256371	0.191258	-0.152638	0.852337	1.41885	0.858441	2.34512
avHRU7	d0yz5R	Adenocarcinomas of cervix	CD25hi %T cell	Weighted median	18	0.506067	0.272485	0.0632785	-0.0280034	1.04014	1.65875	0.972385	2.82961
avHRU7	d0yz5R	Adenocarcinomas of cervix	CD25hi %T cell	Inverse variance weighted	18	0.377012	0.18224	0.0385686	0.0198205	0.734203	1.45792	1.02002	2.08382
avHRU7	d0yz5R	Adenocarcinomas of cervix	CD25hi %T cell	Simple mode	18	0.585775	0.44408	0.204637	-0.284623	1.45617	1.79638	0.752298	4.28951
avHRU7	d0yz5R	Adenocarcinomas of cervix	CD25hi %T cell	Weighted mode	18	0.438078	0.288243	0.146935	-0.126878	1.00303	1.54973	0.880841	2.72654
awRSJu	d0yz5R	Adenocarcinomas of cervix	Mo MDSC AC	MR Egger	19	0.137189	0.258121	0.601955	-0.368729	0.643107	1.14705	0.691613	1.90238
awRSJu	d0yz5R	Adenocarcinomas of cervix	Mo MDSC AC	Weighted median	19	0.0499456	0.170564	0.769656	-0.284361	0.384252	1.05121	0.752495	1.46852
awRSJu	d0yz5R	Adenocarcinomas of cervix	Mo MDSC AC	Inverse variance weighted	19	0.076215	0.131034	0.560806	-0.180611	0.333041	1.07919	0.83476	1.3952
awRSJu	d0yz5R	Adenocarcinomas of cervix	Mo MDSC AC	Simple mode	19	-0.0910212	0.268355	0.738398	-0.616997	0.434954	0.912998	0.539562	1.54489
awRSJu	d0yz5R	Adenocarcinomas of cervix	Mo MDSC AC	Weighted mode	19	-0.00363516	0.170318	0.983207	-0.337458	0.330188	0.996371	0.713582	1.39123
axJTIg	d0yz5R	Adenocarcinomas of cervix	PDL-1 on CD14- CD16-	MR Egger	28	0.118898	0.186521	0.529406	-0.246684	0.48448	1.12625	0.781387	1.62333
axJTIg	d0yz5R	Adenocarcinomas of cervix	PDL-1 on CD14- CD16-	Weighted median	28	0.0477798	0.187218	0.798562	-0.319168	0.414728	1.04894	0.726753	1.51396
axJTIg	d0yz5R	Adenocarcinomas of cervix	PDL-1 on CD14- CD16-	Inverse variance weighted	28	0.112232	0.14077	0.425292	-0.163677	0.388142	1.11877	0.849016	1.47424
axJTIg	d0yz5R	Adenocarcinomas of cervix	PDL-1 on CD14- CD16-	Simple mode	28	0.487168	0.363956	0.191885	-0.226186	1.20052	1.6277	0.79757	3.32185
axJTIg	d0yz5R	Adenocarcinomas of cervix	PDL-1 on CD14- CD16-	Weighted mode	28	0.0832135	0.179278	0.646254	-0.268171	0.434598	1.08677	0.764777	1.54434
ayO6u4	d0yz5R	Adenocarcinomas of cervix	EM CD4+ AC	MR Egger	22	0.0923399	0.124443	0.466696	-0.151568	0.336248	1.09674	0.85936	1.39969
ayO6u4	d0yz5R	Adenocarcinomas of cervix	EM CD4+ AC	Weighted median	22	0.0887434	0.120315	0.460763	-0.147074	0.324561	1.0928	0.86323	1.38342
ayO6u4	d0yz5R	Adenocarcinomas of cervix	EM CD4+ AC	Inverse variance weighted	22	0.0168061	0.0968084	0.862178	-0.172938	0.206551	1.01695	0.841189	1.22943
ayO6u4	d0yz5R	Adenocarcinomas of cervix	EM CD4+ AC	Simple mode	22	0.100663	0.283608	0.726176	-0.455209	0.656535	1.1059	0.634315	1.9281
ayO6u4	d0yz5R	Adenocarcinomas of cervix	EM CD4+ AC	Weighted mode	22	0.0818319	0.11327	0.477985	-0.140177	0.30384	1.08527	0.869205	1.35505
az5m6U	d0yz5R	Adenocarcinomas of cervix	CD14+ CD16- monocyte AC	MR Egger	27	0.247462	0.131345	0.0712382	-0.00997512	0.504899	1.28077	0.990074	1.65682
az5m6U	d0yz5R	Adenocarcinomas of cervix	CD14+ CD16- monocyte AC	Weighted median	27	0.235301	0.144733	0.104001	-0.0483754	0.518978	1.26529	0.952776	1.68031
az5m6U	d0yz5R	Adenocarcinomas of cervix	CD14+ CD16- monocyte AC	Inverse variance weighted	27	0.225614	0.109003	0.0384715	0.0119681	0.43926	1.25309	1.01204	1.55156
az5m6U	d0yz5R	Adenocarcinomas of cervix	CD14+ CD16- monocyte AC	Simple mode	27	0.254074	0.343221	0.465772	-0.418638	0.926787	1.28927	0.657942	2.52638
az5m6U	d0yz5R	Adenocarcinomas of cervix	CD14+ CD16- monocyte AC	Weighted mode	27	0.210248	0.124587	0.103458	-0.033942	0.454437	1.23398	0.966628	1.57529
AZjTXL	d0yz5R	Adenocarcinomas of cervix	CD3- lymphocyte AC	MR Egger	18	-0.0920465	0.477843	0.849673	-1.02862	0.844525	0.912063	0.357501	2.32687
AZjTXL	d0yz5R	Adenocarcinomas of cervix	CD3- lymphocyte AC	Weighted median	18	-0.167902	0.345562	0.62705	-0.845204	0.509399	0.845436	0.42947	1.66429
AZjTXL	d0yz5R	Adenocarcinomas of cervix	CD3- lymphocyte AC	Inverse variance weighted	18	-0.0668403	0.242084	0.782468	-0.541324	0.407643	0.935345	0.581977	1.50327
AZjTXL	d0yz5R	Adenocarcinomas of cervix	CD3- lymphocyte AC	Simple mode	18	-0.495004	0.562887	0.391445	-1.59826	0.608256	0.609569	0.202247	1.83722
AZjTXL	d0yz5R	Adenocarcinomas of cervix	CD3- lymphocyte AC	Weighted mode	18	-0.438311	0.526393	0.416577	-1.47004	0.593419	0.645125	0.229916	1.81017
B0czXA	d0yz5R	Adenocarcinomas of cervix	CD11b on Gr MDSC	MR Egger	3	0.664848	0.626731	0.481217	-0.563544	1.89324	1.9442	0.569188	6.64086
B0czXA	d0yz5R	Adenocarcinomas of cervix	CD11b on Gr MDSC	Weighted median	3	0.157589	0.218566	0.470902	-0.270801	0.585979	1.17068	0.762769	1.79675
B0czXA	d0yz5R	Adenocarcinomas of cervix	CD11b on Gr MDSC	Inverse variance weighted	3	0.109023	0.183279	0.551943	-0.250203	0.46825	1.11519	0.778643	1.5972
B0czXA	d0yz5R	Adenocarcinomas of cervix	CD11b on Gr MDSC	Simple mode	3	0.176536	0.251764	0.555783	-0.316921	0.669993	1.19308	0.728389	1.95422
B0czXA	d0yz5R	Adenocarcinomas of cervix	CD11b on Gr MDSC	Weighted mode	3	0.167818	0.218216	0.522271	-0.259885	0.595521	1.18272	0.77114	1.81398
b3Ru32	d0yz5R	Adenocarcinomas of cervix	CD4 on naive CD4+	MR Egger	20	0.850783	0.388204	0.0418032	0.0899026	1.61166	2.34148	1.09407	5.01114
b3Ru32	d0yz5R	Adenocarcinomas of cervix	CD4 on naive CD4+	Weighted median	20	0.306639	0.257097	0.232988	-0.197271	0.810549	1.35885	0.820968	2.24914
b3Ru32	d0yz5R	Adenocarcinomas of cervix	CD4 on naive CD4+	Inverse variance weighted	20	0.191321	0.182298	0.293952	-0.165984	0.548625	1.21085	0.84706	1.73087
b3Ru32	d0yz5R	Adenocarcinomas of cervix	CD4 on naive CD4+	Simple mode	20	0.208243	0.448395	0.647625	-0.670611	1.0871	1.23151	0.511396	2.96565
b3Ru32	d0yz5R	Adenocarcinomas of cervix	CD4 on naive CD4+	Weighted mode	20	0.459614	0.352133	0.207401	-0.230566	1.14979	1.58346	0.794084	3.15754
B5NWgS	d0yz5R	Adenocarcinomas of cervix	CD45 on CD33- HLA DR+	MR Egger	24	-0.0202869	0.0744518	0.787791	-0.166212	0.125639	0.979917	0.846866	1.13387
B5NWgS	d0yz5R	Adenocarcinomas of cervix	CD45 on CD33- HLA DR+	Weighted median	24	-0.0429481	0.0767081	0.575555	-0.193296	0.1074	0.957961	0.824238	1.11338
B5NWgS	d0yz5R	Adenocarcinomas of cervix	CD45 on CD33- HLA DR+	Inverse variance weighted	24	-0.0229288	0.0615177	0.709358	-0.143504	0.097646	0.977332	0.866318	1.10257
B5NWgS	d0yz5R	Adenocarcinomas of cervix	CD45 on CD33- HLA DR+	Simple mode	24	0.0812568	0.157972	0.611897	-0.228368	0.390882	1.08465	0.795831	1.47828
B5NWgS	d0yz5R	Adenocarcinomas of cervix	CD45 on CD33- HLA DR+	Weighted mode	24	-0.0226631	0.0670903	0.738578	-0.15416	0.108834	0.977592	0.857135	1.11498
B6BJvi	d0yz5R	Adenocarcinomas of cervix	CD28 on CD45RA- CD4 not Treg	MR Egger	13	0.564185	0.417973	0.204198	-0.255042	1.38341	1.75801	0.774884	3.98849
B6BJvi	d0yz5R	Adenocarcinomas of cervix	CD28 on CD45RA- CD4 not Treg	Weighted median	13	0.218701	0.277322	0.430336	-0.324851	0.762253	1.24446	0.722635	2.1431
B6BJvi	d0yz5R	Adenocarcinomas of cervix	CD28 on CD45RA- CD4 not Treg	Inverse variance weighted	13	0.0904413	0.204888	0.65891	-0.311139	0.492022	1.09466	0.732612	1.63562
B6BJvi	d0yz5R	Adenocarcinomas of cervix	CD28 on CD45RA- CD4 not Treg	Simple mode	13	0.308374	0.445119	0.501629	-0.564059	1.18081	1.36121	0.568895	3.257
B6BJvi	d0yz5R	Adenocarcinomas of cervix	CD28 on CD45RA- CD4 not Treg	Weighted mode	13	0.208288	0.294021	0.492221	-0.367993	0.784569	1.23157	0.692122	2.19146
b7x39a	d0yz5R	Adenocarcinomas of cervix	CD19 on IgD- CD38-	MR Egger	22	0.193062	0.4465	0.670085	-0.682078	1.0682	1.21296	0.505565	2.91014
b7x39a	d0yz5R	Adenocarcinomas of cervix	CD19 on IgD- CD38-	Weighted median	22	0.0624678	0.329741	0.849744	-0.583825	0.708761	1.06446	0.557761	2.03147
b7x39a	d0yz5R	Adenocarcinomas of cervix	CD19 on IgD- CD38-	Inverse variance weighted	22	0.0102211	0.231787	0.964827	-0.444081	0.464523	1.01027	0.641414	1.59126
b7x39a	d0yz5R	Adenocarcinomas of cervix	CD19 on IgD- CD38-	Simple mode	22	0.202318	0.60552	0.741601	-0.984501	1.38914	1.22424	0.373626	4.01139
b7x39a	d0yz5R	Adenocarcinomas of cervix	CD19 on IgD- CD38-	Weighted mode	22	0.236898	0.513856	0.649523	-0.77026	1.24406	1.26731	0.462893	3.46966
b9jmYm	d0yz5R	Adenocarcinomas of cervix	IgD+ CD24- %B cell	MR Egger	18	-0.0993151	0.187322	0.603266	-0.466467	0.267836	0.905457	0.627214	1.30713
b9jmYm	d0yz5R	Adenocarcinomas of cervix	IgD+ CD24- %B cell	Weighted median	18	-0.10655	0.185922	0.566585	-0.470958	0.257858	0.89893	0.624404	1.29415
b9jmYm	d0yz5R	Adenocarcinomas of cervix	IgD+ CD24- %B cell	Inverse variance weighted	18	-0.0739696	0.13695	0.589112	-0.342391	0.194452	0.9287	0.710071	1.21464
b9jmYm	d0yz5R	Adenocarcinomas of cervix	IgD+ CD24- %B cell	Simple mode	18	-0.0506319	0.306129	0.870585	-0.650644	0.54938	0.950628	0.52171	1.73218
b9jmYm	d0yz5R	Adenocarcinomas of cervix	IgD+ CD24- %B cell	Weighted mode	18	-0.085181	0.161992	0.605795	-0.402685	0.232323	0.918346	0.668523	1.26153
BA98Fg	d0yz5R	Adenocarcinomas of cervix	SSC-A on NKT	MR Egger	20	0.0464075	0.103276	0.658541	-0.156014	0.248829	1.0475	0.855547	1.28252
BA98Fg	d0yz5R	Adenocarcinomas of cervix	SSC-A on NKT	Weighted median	20	0.106102	0.136519	0.437044	-0.161475	0.373678	1.11193	0.850888	1.45307
BA98Fg	d0yz5R	Adenocarcinomas of cervix	SSC-A on NKT	Inverse variance weighted	20	0.0312409	0.0886882	0.724647	-0.142588	0.20507	1.03173	0.867111	1.22761
BA98Fg	d0yz5R	Adenocarcinomas of cervix	SSC-A on NKT	Simple mode	20	-0.00412199	0.267198	0.987853	-0.527829	0.519585	0.995886	0.589884	1.68133
BA98Fg	d0yz5R	Adenocarcinomas of cervix	SSC-A on NKT	Weighted mode	20	0.0871116	0.0987353	0.388655	-0.10641	0.280633	1.09102	0.899056	1.32397
BAbWUq	d0yz5R	Adenocarcinomas of cervix	NK %CD3- lymphocyte	MR Egger	27	-0.192453	0.148445	0.206659	-0.483406	0.0985002	0.824933	0.61668	1.10351
BAbWUq	d0yz5R	Adenocarcinomas of cervix	NK %CD3- lymphocyte	Weighted median	27	-0.206596	0.15363	0.178703	-0.507711	0.0945195	0.813348	0.601871	1.09913
BAbWUq	d0yz5R	Adenocarcinomas of cervix	NK %CD3- lymphocyte	Inverse variance weighted	27	-0.0494546	0.116027	0.669938	-0.276868	0.177959	0.951748	0.758155	1.19478
BAbWUq	d0yz5R	Adenocarcinomas of cervix	NK %CD3- lymphocyte	Simple mode	27	0.312003	0.316703	0.333625	-0.308735	0.932742	1.36616	0.734375	2.54147
BAbWUq	d0yz5R	Adenocarcinomas of cervix	NK %CD3- lymphocyte	Weighted mode	27	-0.0771112	0.148267	0.607407	-0.367715	0.213493	0.925787	0.692314	1.23799
bAsrvo	d0yz5R	Adenocarcinomas of cervix	HVEM on naive CD8br	MR Egger	21	-0.110087	0.133007	0.418128	-0.37078	0.150606	0.895756	0.690196	1.16254
bAsrvo	d0yz5R	Adenocarcinomas of cervix	HVEM on naive CD8br	Weighted median	21	-0.115721	0.114156	0.310721	-0.339467	0.108025	0.890724	0.71215	1.11408
bAsrvo	d0yz5R	Adenocarcinomas of cervix	HVEM on naive CD8br	Inverse variance weighted	21	-0.0570099	0.0890589	0.522084	-0.231565	0.117546	0.944585	0.793291	1.12473
bAsrvo	d0yz5R	Adenocarcinomas of cervix	HVEM on naive CD8br	Simple mode	21	-0.135461	0.201071	0.508216	-0.529559	0.258638	0.873313	0.588864	1.29516
bAsrvo	d0yz5R	Adenocarcinomas of cervix	HVEM on naive CD8br	Weighted mode	21	-0.120814	0.0959874	0.222653	-0.308949	0.0673212	0.886199	0.734218	1.06964
bC5Cgt	d0yz5R	Adenocarcinomas of cervix	EM CD8br %CD8br	MR Egger	24	0.0593199	0.0872945	0.503884	-0.111777	0.230417	1.06111	0.894243	1.25913
bC5Cgt	d0yz5R	Adenocarcinomas of cervix	EM CD8br %CD8br	Weighted median	24	0.0604904	0.0986611	0.539802	-0.132885	0.253866	1.06236	0.875565	1.289
bC5Cgt	d0yz5R	Adenocarcinomas of cervix	EM CD8br %CD8br	Inverse variance weighted	24	0.0528438	0.0761936	0.487967	-0.0964957	0.202183	1.05427	0.908014	1.22407
bC5Cgt	d0yz5R	Adenocarcinomas of cervix	EM CD8br %CD8br	Simple mode	24	0.245345	0.228805	0.294714	-0.203113	0.693803	1.27806	0.816186	2.00131
bC5Cgt	d0yz5R	Adenocarcinomas of cervix	EM CD8br %CD8br	Weighted mode	24	0.061643	0.0797139	0.447218	-0.0945962	0.217882	1.06358	0.90974	1.24344
BcaJoT	d0yz5R	Adenocarcinomas of cervix	BAFF-R on CD20- CD38-	MR Egger	17	0.209661	0.199967	0.311019	-0.182274	0.601596	1.23326	0.833373	1.82503
BcaJoT	d0yz5R	Adenocarcinomas of cervix	BAFF-R on CD20- CD38-	Weighted median	17	0.0622247	0.199043	0.75457	-0.3279	0.45235	1.0642	0.720435	1.572
BcaJoT	d0yz5R	Adenocarcinomas of cervix	BAFF-R on CD20- CD38-	Inverse variance weighted	17	0.0424644	0.140908	0.763137	-0.233715	0.318643	1.04338	0.791588	1.37526
BcaJoT	d0yz5R	Adenocarcinomas of cervix	BAFF-R on CD20- CD38-	Simple mode	17	-0.251029	0.344194	0.476346	-0.925649	0.423592	0.778	0.396274	1.52744
BcaJoT	d0yz5R	Adenocarcinomas of cervix	BAFF-R on CD20- CD38-	Weighted mode	17	0.066648	0.168782	0.698149	-0.264165	0.397461	1.06892	0.767847	1.48804
bCH8ry	d0yz5R	Adenocarcinomas of cervix	SSC-A on CD14+ monocyte	MR Egger	22	0.462641	0.276149	0.109434	-0.0786107	1.00389	1.58826	0.9244	2.72889
bCH8ry	d0yz5R	Adenocarcinomas of cervix	SSC-A on CD14+ monocyte	Weighted median	22	0.191581	0.23627	0.417447	-0.271507	0.65467	1.21116	0.76223	1.92451
bCH8ry	d0yz5R	Adenocarcinomas of cervix	SSC-A on CD14+ monocyte	Inverse variance weighted	22	0.0758844	0.171014	0.657236	-0.259303	0.411072	1.07884	0.771589	1.50843
bCH8ry	d0yz5R	Adenocarcinomas of cervix	SSC-A on CD14+ monocyte	Simple mode	22	0.203035	0.433969	0.644706	-0.647544	1.05361	1.22512	0.523329	2.868
bCH8ry	d0yz5R	Adenocarcinomas of cervix	SSC-A on CD14+ monocyte	Weighted mode	22	0.203035	0.238751	0.404691	-0.264916	0.670986	1.22512	0.76727	1.95617
bd7P8Q	d0yz5R	Adenocarcinomas of cervix	CD27 on IgD+ CD38- unsw mem	MR Egger	23	-0.234474	0.239584	0.338881	-0.704058	0.235109	0.790986	0.494574	1.26505
bd7P8Q	d0yz5R	Adenocarcinomas of cervix	CD27 on IgD+ CD38- unsw mem	Weighted median	23	0.00770064	0.184219	0.966657	-0.353369	0.36877	1.00773	0.702318	1.44595
bd7P8Q	d0yz5R	Adenocarcinomas of cervix	CD27 on IgD+ CD38- unsw mem	Inverse variance weighted	23	0.0924868	0.138729	0.504981	-0.179422	0.364396	1.0969	0.835753	1.43964
bd7P8Q	d0yz5R	Adenocarcinomas of cervix	CD27 on IgD+ CD38- unsw mem	Simple mode	23	0.0471455	0.335206	0.889429	-0.609859	0.70415	1.04827	0.543427	2.02213
bd7P8Q	d0yz5R	Adenocarcinomas of cervix	CD27 on IgD+ CD38- unsw mem	Weighted mode	23	-0.10567	0.177131	0.556891	-0.452847	0.241508	0.899722	0.635815	1.27317
BFbcRX	d0yz5R	Adenocarcinomas of cervix	CD64 on CD14- CD16-	MR Egger	16	-0.101561	0.5925	0.866353	-1.26286	1.05974	0.903426	0.282843	2.88562
BFbcRX	d0yz5R	Adenocarcinomas of cervix	CD64 on CD14- CD16-	Weighted median	16	-0.25671	0.366342	0.483467	-0.974741	0.461321	0.773593	0.37729	1.58617
BFbcRX	d0yz5R	Adenocarcinomas of cervix	CD64 on CD14- CD16-	Inverse variance weighted	16	-0.0603134	0.282102	0.830703	-0.613233	0.492606	0.941469	0.541597	1.63658
BFbcRX	d0yz5R	Adenocarcinomas of cervix	CD64 on CD14- CD16-	Simple mode	16	-0.510561	0.58592	0.397277	-1.65896	0.637842	0.600159	0.190336	1.89239
BFbcRX	d0yz5R	Adenocarcinomas of cervix	CD64 on CD14- CD16-	Weighted mode	16	-0.445506	0.521258	0.406176	-1.46717	0.57616	0.6405	0.230577	1.77919
Bfol1h	d0yz5R	Adenocarcinomas of cervix	CD19 on IgD- CD38br	MR Egger	18	-0.11862	0.319627	0.715417	-0.745088	0.507849	0.888145	0.474692	1.66171
Bfol1h	d0yz5R	Adenocarcinomas of cervix	CD19 on IgD- CD38br	Weighted median	18	-0.0299963	0.287823	0.916997	-0.59413	0.534138	0.970449	0.552042	1.70598
Bfol1h	d0yz5R	Adenocarcinomas of cervix	CD19 on IgD- CD38br	Inverse variance weighted	18	-0.0184882	0.201223	0.926794	-0.412885	0.375909	0.981682	0.661738	1.45631
Bfol1h	d0yz5R	Adenocarcinomas of cervix	CD19 on IgD- CD38br	Simple mode	18	-0.00759688	0.494508	0.987922	-0.976832	0.961639	0.992432	0.376502	2.61598
Bfol1h	d0yz5R	Adenocarcinomas of cervix	CD19 on IgD- CD38br	Weighted mode	18	-0.199625	0.31264	0.531647	-0.8124	0.413149	0.819038	0.443792	1.51157
BfOMOL	d0yz5R	Adenocarcinomas of cervix	CD28+ CD45RA- CD8br %T cell	MR Egger	26	0.117947	0.0681233	0.0962214	-0.0155743	0.251469	1.12518	0.984546	1.28591
BfOMOL	d0yz5R	Adenocarcinomas of cervix	CD28+ CD45RA- CD8br %T cell	Weighted median	26	0.0640356	0.0809771	0.429069	-0.0946795	0.222751	1.06613	0.909664	1.24951
BfOMOL	d0yz5R	Adenocarcinomas of cervix	CD28+ CD45RA- CD8br %T cell	Inverse variance weighted	26	0.0577715	0.0609404	0.343129	-0.0616717	0.177215	1.05947	0.940192	1.19389
BfOMOL	d0yz5R	Adenocarcinomas of cervix	CD28+ CD45RA- CD8br %T cell	Simple mode	26	0.0842036	0.177712	0.639741	-0.264113	0.43252	1.08785	0.767887	1.54114
BfOMOL	d0yz5R	Adenocarcinomas of cervix	CD28+ CD45RA- CD8br %T cell	Weighted mode	26	0.0842036	0.0647307	0.20518	-0.0426685	0.211076	1.08785	0.958229	1.23501
BHC8hh	d0yz5R	Adenocarcinomas of cervix	CD16-CD56 on HLA DR+ NK	MR Egger	24	0.251459	0.120743	0.0491231	0.0148038	0.488115	1.2859	1.01491	1.62924
BHC8hh	d0yz5R	Adenocarcinomas of cervix	CD16-CD56 on HLA DR+ NK	Weighted median	24	0.205941	0.128776	0.109774	-0.0464609	0.458342	1.22868	0.954602	1.58145
BHC8hh	d0yz5R	Adenocarcinomas of cervix	CD16-CD56 on HLA DR+ NK	Inverse variance weighted	24	0.157843	0.0950775	0.0968834	-0.0285086	0.344195	1.17098	0.971894	1.41085
BHC8hh	d0yz5R	Adenocarcinomas of cervix	CD16-CD56 on HLA DR+ NK	Simple mode	24	0.311246	0.226037	0.181777	-0.131786	0.754278	1.36513	0.876529	2.12608
BHC8hh	d0yz5R	Adenocarcinomas of cervix	CD16-CD56 on HLA DR+ NK	Weighted mode	24	0.192793	0.105336	0.0802014	-0.0136663	0.399252	1.21263	0.986427	1.49071
bhCtgR	d0yz5R	Adenocarcinomas of cervix	CD3 on EM CD4+	MR Egger	19	-0.181021	0.221212	0.4245	-0.614595	0.252554	0.834418	0.54086	1.28731
bhCtgR	d0yz5R	Adenocarcinomas of cervix	CD3 on EM CD4+	Weighted median	19	-0.0541092	0.210449	0.797091	-0.466588	0.35837	0.947329	0.627138	1.43099
bhCtgR	d0yz5R	Adenocarcinomas of cervix	CD3 on EM CD4+	Inverse variance weighted	19	-0.102699	0.141313	0.46738	-0.379674	0.174275	0.902398	0.684085	1.19038
bhCtgR	d0yz5R	Adenocarcinomas of cervix	CD3 on EM CD4+	Simple mode	19	0.0367568	0.330863	0.912771	-0.611734	0.685248	1.03744	0.542409	1.98426
bhCtgR	d0yz5R	Adenocarcinomas of cervix	CD3 on EM CD4+	Weighted mode	19	-0.107484	0.198495	0.594807	-0.496535	0.281567	0.898091	0.608636	1.3252
bIKBfM	d0yz5R	Adenocarcinomas of cervix	CD4 on CD4 Treg	MR Egger	29	0.117169	0.213687	0.587977	-0.301657	0.535996	1.12431	0.739592	1.70915
bIKBfM	d0yz5R	Adenocarcinomas of cervix	CD4 on CD4 Treg	Weighted median	29	0.081431	0.191352	0.670431	-0.293618	0.45648	1.08484	0.745561	1.57851
bIKBfM	d0yz5R	Adenocarcinomas of cervix	CD4 on CD4 Treg	Inverse variance weighted	29	0.133165	0.153374	0.385267	-0.167449	0.433778	1.14244	0.84582	1.54308
bIKBfM	d0yz5R	Adenocarcinomas of cervix	CD4 on CD4 Treg	Simple mode	29	0.311006	0.316826	0.334689	-0.309974	0.931985	1.3648	0.733466	2.53955
bIKBfM	d0yz5R	Adenocarcinomas of cervix	CD4 on CD4 Treg	Weighted mode	29	0.123405	0.159372	0.445232	-0.188964	0.435774	1.13134	0.827816	1.54616
Bj9uaz	d0yz5R	Adenocarcinomas of cervix	CD28 on CD4+	MR Egger	26	-0.0794354	0.193558	0.685156	-0.458808	0.299938	0.923638	0.632036	1.34977
Bj9uaz	d0yz5R	Adenocarcinomas of cervix	CD28 on CD4+	Weighted median	26	0.0984843	0.17791	0.579878	-0.250219	0.447188	1.1035	0.77863	1.56391
Bj9uaz	d0yz5R	Adenocarcinomas of cervix	CD28 on CD4+	Inverse variance weighted	26	0.0759528	0.12812	0.553298	-0.175162	0.327068	1.07891	0.839321	1.3869
Bj9uaz	d0yz5R	Adenocarcinomas of cervix	CD28 on CD4+	Simple mode	26	0.243529	0.300607	0.425514	-0.345661	0.832719	1.27574	0.707752	2.29956
Bj9uaz	d0yz5R	Adenocarcinomas of cervix	CD28 on CD4+	Weighted mode	26	-0.0490157	0.192064	0.800653	-0.425461	0.32743	0.952166	0.653468	1.3874
bJV0Uv	d0yz5R	Adenocarcinomas of cervix	CD45RA- CD4+ %CD4+	MR Egger	30	-0.123439	0.21468	0.569892	-0.544212	0.297335	0.883876	0.580299	1.34627
bJV0Uv	d0yz5R	Adenocarcinomas of cervix	CD45RA- CD4+ %CD4+	Weighted median	30	-0.175573	0.217195	0.418882	-0.601276	0.25013	0.838976	0.548112	1.28419
bJV0Uv	d0yz5R	Adenocarcinomas of cervix	CD45RA- CD4+ %CD4+	Inverse variance weighted	30	-0.00765557	0.145364	0.957999	-0.29257	0.277258	0.992374	0.746343	1.31951
bJV0Uv	d0yz5R	Adenocarcinomas of cervix	CD45RA- CD4+ %CD4+	Simple mode	30	0.131806	0.390976	0.738454	-0.634507	0.898119	1.14089	0.530197	2.45498
bJV0Uv	d0yz5R	Adenocarcinomas of cervix	CD45RA- CD4+ %CD4+	Weighted mode	30	-0.195559	0.223328	0.388412	-0.633282	0.242164	0.822375	0.530847	1.274
bKRCIk	d0yz5R	Adenocarcinomas of cervix	CD20 on IgD- CD38br	MR Egger	16	0.263562	0.116161	0.0396126	0.0358861	0.491238	1.30156	1.03654	1.63434
bKRCIk	d0yz5R	Adenocarcinomas of cervix	CD20 on IgD- CD38br	Weighted median	16	0.195495	0.150875	0.195065	-0.10022	0.491209	1.21591	0.904638	1.63429
bKRCIk	d0yz5R	Adenocarcinomas of cervix	CD20 on IgD- CD38br	Inverse variance weighted	16	0.119168	0.100501	0.235725	-0.0778142	0.316151	1.12656	0.925136	1.37184
bKRCIk	d0yz5R	Adenocarcinomas of cervix	CD20 on IgD- CD38br	Simple mode	16	0.101401	0.291012	0.732351	-0.468983	0.671784	1.10672	0.625638	1.95773
bKRCIk	d0yz5R	Adenocarcinomas of cervix	CD20 on IgD- CD38br	Weighted mode	16	0.187754	0.120108	0.138852	-0.0476584	0.423167	1.20654	0.953459	1.52679
bl9NQN	d0yz5R	Adenocarcinomas of cervix	FSC-A on plasmacytoid DC	MR Egger	26	-0.0315161	0.111332	0.779541	-0.249727	0.186695	0.968975	0.779014	1.20526
bl9NQN	d0yz5R	Adenocarcinomas of cervix	FSC-A on plasmacytoid DC	Weighted median	26	-0.0779442	0.107851	0.469863	-0.289332	0.133444	0.925016	0.748763	1.14276
bl9NQN	d0yz5R	Adenocarcinomas of cervix	FSC-A on plasmacytoid DC	Inverse variance weighted	26	-0.028115	0.0846452	0.739775	-0.19402	0.13779	0.972277	0.823642	1.14773
bl9NQN	d0yz5R	Adenocarcinomas of cervix	FSC-A on plasmacytoid DC	Simple mode	26	-0.0232429	0.200324	0.908559	-0.415878	0.369392	0.977025	0.659761	1.44685
bl9NQN	d0yz5R	Adenocarcinomas of cervix	FSC-A on plasmacytoid DC	Weighted mode	26	-0.0590533	0.0927409	0.530072	-0.240826	0.122719	0.942657	0.785979	1.13057
BlKWAy	d0yz5R	Adenocarcinomas of cervix	T/B	MR Egger	28	-0.0897979	0.308734	0.773467	-0.694916	0.51532	0.914116	0.499117	1.67417
BlKWAy	d0yz5R	Adenocarcinomas of cervix	T/B	Weighted median	28	0.0199595	0.249967	0.936358	-0.469975	0.509895	1.02016	0.625018	1.66512
BlKWAy	d0yz5R	Adenocarcinomas of cervix	T/B	Inverse variance weighted	28	0.0167279	0.168288	0.920821	-0.313117	0.346573	1.01687	0.731164	1.41421
BlKWAy	d0yz5R	Adenocarcinomas of cervix	T/B	Simple mode	28	0.0612493	0.421279	0.885484	-0.764458	0.886956	1.06316	0.465586	2.42773
BlKWAy	d0yz5R	Adenocarcinomas of cervix	T/B	Weighted mode	28	-0.0269488	0.308983	0.931142	-0.632555	0.578657	0.973411	0.531233	1.78364
BmfJdZ	d0yz5R	Adenocarcinomas of cervix	CD62L- CD86+ myeloid DC %DC	MR Egger	18	-0.0490739	0.192779	0.802305	-0.42692	0.328773	0.952111	0.652515	1.38926
BmfJdZ	d0yz5R	Adenocarcinomas of cervix	CD62L- CD86+ myeloid DC %DC	Weighted median	18	0.0773737	0.196	0.693018	-0.306787	0.461534	1.08045	0.735807	1.58651
BmfJdZ	d0yz5R	Adenocarcinomas of cervix	CD62L- CD86+ myeloid DC %DC	Inverse variance weighted	18	0.116744	0.145534	0.422452	-0.168503	0.40199	1.12383	0.844929	1.4948
BmfJdZ	d0yz5R	Adenocarcinomas of cervix	CD62L- CD86+ myeloid DC %DC	Simple mode	18	0.312509	0.410933	0.457382	-0.492919	1.11794	1.36685	0.61084	3.05854
BmfJdZ	d0yz5R	Adenocarcinomas of cervix	CD62L- CD86+ myeloid DC %DC	Weighted mode	18	0.0800382	0.18224	0.666055	-0.277153	0.437229	1.08333	0.757939	1.54841
BNcFaU	d0yz5R	Adenocarcinomas of cervix	DN (CD4-CD8-) NKT %T cell	MR Egger	30	-0.233326	0.356366	0.51798	-0.931802	0.465151	0.791896	0.393843	1.59225
BNcFaU	d0yz5R	Adenocarcinomas of cervix	DN (CD4-CD8-) NKT %T cell	Weighted median	30	0.310037	0.262547	0.237649	-0.204555	0.82463	1.36348	0.81501	2.28104
BNcFaU	d0yz5R	Adenocarcinomas of cervix	DN (CD4-CD8-) NKT %T cell	Inverse variance weighted	30	0.00468237	0.185222	0.979832	-0.358352	0.367717	1.00469	0.698827	1.44443
BNcFaU	d0yz5R	Adenocarcinomas of cervix	DN (CD4-CD8-) NKT %T cell	Simple mode	30	0.251257	0.423761	0.557829	-0.579314	1.08183	1.28564	0.560282	2.95007
BNcFaU	d0yz5R	Adenocarcinomas of cervix	DN (CD4-CD8-) NKT %T cell	Weighted mode	30	0.218806	0.297578	0.468069	-0.364448	0.80206	1.24459	0.69458	2.23013
BnOllh	d0yz5R	Adenocarcinomas of cervix	NKT %lymphocyte	MR Egger	33	0.0146629	0.217139	0.946595	-0.41093	0.440256	1.01477	0.663033	1.5531
BnOllh	d0yz5R	Adenocarcinomas of cervix	NKT %lymphocyte	Weighted median	33	0.00322595	0.220777	0.988342	-0.429496	0.435948	1.00323	0.650837	1.54643
BnOllh	d0yz5R	Adenocarcinomas of cervix	NKT %lymphocyte	Inverse variance weighted	33	-0.238066	0.150031	0.112563	-0.532127	0.055995	0.788151	0.587354	1.05759
BnOllh	d0yz5R	Adenocarcinomas of cervix	NKT %lymphocyte	Simple mode	33	0.20745	0.435788	0.637285	-0.646695	1.06159	1.23054	0.523774	2.89098
BnOllh	d0yz5R	Adenocarcinomas of cervix	NKT %lymphocyte	Weighted mode	33	0.0728339	0.197207	0.714316	-0.313691	0.459359	1.07555	0.730745	1.58306
bo5iIY	d0yz5R	Adenocarcinomas of cervix	DN (CD4-CD8-) AC	MR Egger	20	-0.260491	0.511373	0.616664	-1.26278	0.7418	0.770673	0.282866	2.09971
bo5iIY	d0yz5R	Adenocarcinomas of cervix	DN (CD4-CD8-) AC	Weighted median	20	-0.0738976	0.310128	0.811663	-0.681749	0.533954	0.928767	0.505732	1.70566
bo5iIY	d0yz5R	Adenocarcinomas of cervix	DN (CD4-CD8-) AC	Inverse variance weighted	20	-0.0362881	0.234673	0.877111	-0.496247	0.423671	0.964362	0.608811	1.52756
bo5iIY	d0yz5R	Adenocarcinomas of cervix	DN (CD4-CD8-) AC	Simple mode	20	-0.268344	0.466048	0.571517	-1.1818	0.645109	0.764645	0.306727	1.9062
bo5iIY	d0yz5R	Adenocarcinomas of cervix	DN (CD4-CD8-) AC	Weighted mode	20	-0.148964	0.415806	0.724103	-0.963943	0.666015	0.8616	0.381386	1.94647
BOaadM	d0yz5R	Adenocarcinomas of cervix	HLA DR on CD14+ CD16+ monocyte	MR Egger	19	0.115515	0.101869	0.27255	-0.0841481	0.315178	1.12245	0.919295	1.3705
BOaadM	d0yz5R	Adenocarcinomas of cervix	HLA DR on CD14+ CD16+ monocyte	Weighted median	19	-0.0532832	0.111167	0.63172	-0.271171	0.164605	0.948111	0.762486	1.17893
BOaadM	d0yz5R	Adenocarcinomas of cervix	HLA DR on CD14+ CD16+ monocyte	Inverse variance weighted	19	0.0119307	0.077638	0.87787	-0.14024	0.164101	1.012	0.86915	1.17833
BOaadM	d0yz5R	Adenocarcinomas of cervix	HLA DR on CD14+ CD16+ monocyte	Simple mode	19	-0.1786	0.194917	0.37163	-0.560637	0.203438	0.836441	0.570845	1.22561
BOaadM	d0yz5R	Adenocarcinomas of cervix	HLA DR on CD14+ CD16+ monocyte	Weighted mode	19	0.0337074	0.08867	0.708287	-0.140086	0.2075	1.03428	0.869284	1.2306
bOkJfv	d0yz5R	Adenocarcinomas of cervix	CD14+ CD16- monocyte %monocyte	MR Egger	24	0.100163	0.0939213	0.297781	-0.0839228	0.284249	1.10535	0.919502	1.32876
bOkJfv	d0yz5R	Adenocarcinomas of cervix	CD14+ CD16- monocyte %monocyte	Weighted median	24	0.112168	0.100993	0.266721	-0.0857791	0.310114	1.1187	0.917797	1.36358
bOkJfv	d0yz5R	Adenocarcinomas of cervix	CD14+ CD16- monocyte %monocyte	Inverse variance weighted	24	0.134612	0.0833452	0.106287	-0.0287449	0.297968	1.14409	0.971664	1.34712
bOkJfv	d0yz5R	Adenocarcinomas of cervix	CD14+ CD16- monocyte %monocyte	Simple mode	24	0.00860268	0.265386	0.97442	-0.511554	0.528759	1.00864	0.599563	1.69683
bOkJfv	d0yz5R	Adenocarcinomas of cervix	CD14+ CD16- monocyte %monocyte	Weighted mode	24	0.0968201	0.0906648	0.296651	-0.0808829	0.274523	1.10166	0.922302	1.3159
bphLpD	d0yz5R	Adenocarcinomas of cervix	CD4 on CD39+ CD4+	MR Egger	27	0.408355	0.28318	0.161705	-0.146678	0.963388	1.50434	0.863572	2.62056
bphLpD	d0yz5R	Adenocarcinomas of cervix	CD4 on CD39+ CD4+	Weighted median	27	0.139557	0.233889	0.55072	-0.318865	0.597979	1.14976	0.726974	1.81844
bphLpD	d0yz5R	Adenocarcinomas of cervix	CD4 on CD39+ CD4+	Inverse variance weighted	27	0.139146	0.154583	0.368047	-0.163836	0.442127	1.14929	0.848881	1.55601
bphLpD	d0yz5R	Adenocarcinomas of cervix	CD4 on CD39+ CD4+	Simple mode	27	0.454253	0.364699	0.224036	-0.260557	1.16906	1.575	0.770622	3.21897
bphLpD	d0yz5R	Adenocarcinomas of cervix	CD4 on CD39+ CD4+	Weighted mode	27	0.220453	0.238837	0.364481	-0.247668	0.688573	1.24664	0.780619	1.99087
bpkErz	d0yz5R	Adenocarcinomas of cervix	CD4 Treg AC	MR Egger	21	0.1506	0.258286	0.5667	-0.35564	0.65684	1.16253	0.700725	1.92869
bpkErz	d0yz5R	Adenocarcinomas of cervix	CD4 Treg AC	Weighted median	21	0.0148656	0.246217	0.951856	-0.467719	0.497451	1.01498	0.626429	1.64452
bpkErz	d0yz5R	Adenocarcinomas of cervix	CD4 Treg AC	Inverse variance weighted	21	-0.187084	0.162384	0.249277	-0.505356	0.131189	0.829374	0.603291	1.14018
bpkErz	d0yz5R	Adenocarcinomas of cervix	CD4 Treg AC	Simple mode	21	-0.554206	0.448352	0.230744	-1.43298	0.324564	0.574528	0.238598	1.38343
bpkErz	d0yz5R	Adenocarcinomas of cervix	CD4 Treg AC	Weighted mode	21	0.188903	0.245669	0.450919	-0.292608	0.670413	1.20792	0.746315	1.95505
BqL1Vv	d0yz5R	Adenocarcinomas of cervix	CD39+ resting Treg %resting Treg	MR Egger	28	-0.0278466	0.144844	0.849039	-0.311742	0.256048	0.972538	0.732171	1.29182
BqL1Vv	d0yz5R	Adenocarcinomas of cervix	CD39+ resting Treg %resting Treg	Weighted median	28	-0.0323441	0.131315	0.805443	-0.289722	0.225034	0.968173	0.748472	1.25236
BqL1Vv	d0yz5R	Adenocarcinomas of cervix	CD39+ resting Treg %resting Treg	Inverse variance weighted	28	-0.0212446	0.100884	0.833213	-0.218978	0.176489	0.97898	0.803339	1.19302
BqL1Vv	d0yz5R	Adenocarcinomas of cervix	CD39+ resting Treg %resting Treg	Simple mode	28	-0.14209	0.252543	0.578324	-0.637075	0.352894	0.867543	0.528837	1.42318
BqL1Vv	d0yz5R	Adenocarcinomas of cervix	CD39+ resting Treg %resting Treg	Weighted mode	28	-0.0362302	0.118358	0.761872	-0.268212	0.195752	0.964418	0.764745	1.21623
BU5WKv	d0yz5R	Adenocarcinomas of cervix	CCR2 on CD14- CD16+ monocyte	MR Egger	28	0.0116056	0.119937	0.923656	-0.223471	0.246682	1.01167	0.799738	1.27977
BU5WKv	d0yz5R	Adenocarcinomas of cervix	CCR2 on CD14- CD16+ monocyte	Weighted median	28	0.0828848	0.146585	0.571775	-0.204422	0.370191	1.08642	0.815119	1.44801
BU5WKv	d0yz5R	Adenocarcinomas of cervix	CCR2 on CD14- CD16+ monocyte	Inverse variance weighted	28	0.106233	0.0983999	0.280317	-0.0866304	0.299097	1.11208	0.917016	1.34864
BU5WKv	d0yz5R	Adenocarcinomas of cervix	CCR2 on CD14- CD16+ monocyte	Simple mode	28	0.0446139	0.255603	0.862741	-0.456369	0.545596	1.04562	0.63358	1.72564
BU5WKv	d0yz5R	Adenocarcinomas of cervix	CCR2 on CD14- CD16+ monocyte	Weighted mode	28	0.0285943	0.108733	0.794565	-0.184523	0.241711	1.02901	0.831501	1.27343
BWl5T9	d0yz5R	Adenocarcinomas of cervix	CD8 on CD28+ CD45RA- CD8br	MR Egger	14	-0.247824	0.477168	0.612951	-1.18307	0.687425	0.780497	0.306336	1.98859
BWl5T9	d0yz5R	Adenocarcinomas of cervix	CD8 on CD28+ CD45RA- CD8br	Weighted median	14	-0.255603	0.324782	0.431282	-0.892175	0.380969	0.774449	0.409763	1.4637
BWl5T9	d0yz5R	Adenocarcinomas of cervix	CD8 on CD28+ CD45RA- CD8br	Inverse variance weighted	14	-0.288449	0.246666	0.242247	-0.771915	0.195017	0.749425	0.462127	1.21533
BWl5T9	d0yz5R	Adenocarcinomas of cervix	CD8 on CD28+ CD45RA- CD8br	Simple mode	14	-0.286727	0.45353	0.538209	-1.17565	0.602193	0.750717	0.308619	1.82612
BWl5T9	d0yz5R	Adenocarcinomas of cervix	CD8 on CD28+ CD45RA- CD8br	Weighted mode	14	-0.273198	0.380251	0.485181	-1.01849	0.472093	0.760942	0.36114	1.60335
c2ifEM	d0yz5R	Adenocarcinomas of cervix	CD14 on CD33dim HLA DR+ CD11b+	MR Egger	19	-0.0912261	0.299795	0.764596	-0.678824	0.496372	0.912811	0.507213	1.64275
c2ifEM	d0yz5R	Adenocarcinomas of cervix	CD14 on CD33dim HLA DR+ CD11b+	Weighted median	19	0.147858	0.207117	0.475298	-0.258091	0.553807	1.15935	0.772525	1.73986
c2ifEM	d0yz5R	Adenocarcinomas of cervix	CD14 on CD33dim HLA DR+ CD11b+	Inverse variance weighted	19	-0.0287534	0.145204	0.843029	-0.313353	0.255846	0.971656	0.730992	1.29155
c2ifEM	d0yz5R	Adenocarcinomas of cervix	CD14 on CD33dim HLA DR+ CD11b+	Simple mode	19	0.309724	0.346911	0.383742	-0.370221	0.989669	1.36305	0.690582	2.69034
c2ifEM	d0yz5R	Adenocarcinomas of cervix	CD14 on CD33dim HLA DR+ CD11b+	Weighted mode	19	0.284089	0.265146	0.298126	-0.235597	0.803776	1.32855	0.790099	2.23396
C37SLj	d0yz5R	Adenocarcinomas of cervix	CD25hi CD45RA- CD4 not Treg %CD4+	MR Egger	24	-0.0675058	0.123182	0.589198	-0.308942	0.17393	0.934722	0.734223	1.18997
C37SLj	d0yz5R	Adenocarcinomas of cervix	CD25hi CD45RA- CD4 not Treg %CD4+	Weighted median	24	-0.0796432	0.131013	0.543251	-0.336429	0.177142	0.923446	0.714317	1.1938
C37SLj	d0yz5R	Adenocarcinomas of cervix	CD25hi CD45RA- CD4 not Treg %CD4+	Inverse variance weighted	24	-0.0934991	0.101256	0.355803	-0.291961	0.104963	0.910739	0.746798	1.11067
C37SLj	d0yz5R	Adenocarcinomas of cervix	CD25hi CD45RA- CD4 not Treg %CD4+	Simple mode	24	0.0048942	0.291158	0.986734	-0.565776	0.575565	1.00491	0.567919	1.77813
C37SLj	d0yz5R	Adenocarcinomas of cervix	CD25hi CD45RA- CD4 not Treg %CD4+	Weighted mode	24	-0.0772124	0.112128	0.497958	-0.296984	0.142559	0.925693	0.743056	1.15322
c50uLb	d0yz5R	Adenocarcinomas of cervix	CD25 on secreting Treg	MR Egger	14	-0.0564006	0.142124	0.698451	-0.334963	0.222162	0.94516	0.715364	1.24877
c50uLb	d0yz5R	Adenocarcinomas of cervix	CD25 on secreting Treg	Weighted median	14	0.0526139	0.157529	0.738383	-0.256143	0.36137	1.05402	0.774032	1.43529
c50uLb	d0yz5R	Adenocarcinomas of cervix	CD25 on secreting Treg	Inverse variance weighted	14	0.0181512	0.123061	0.882739	-0.223048	0.25935	1.01832	0.800077	1.29609
c50uLb	d0yz5R	Adenocarcinomas of cervix	CD25 on secreting Treg	Simple mode	14	0.0521948	0.267855	0.848513	-0.472801	0.577191	1.05358	0.623254	1.78103
c50uLb	d0yz5R	Adenocarcinomas of cervix	CD25 on secreting Treg	Weighted mode	14	0.00432005	0.114253	0.970413	-0.219615	0.228255	1.00433	0.802828	1.25641
CArINL	d0yz5R	Adenocarcinomas of cervix	CD62L- DC AC	MR Egger	18	-0.0160712	0.10632	0.88174	-0.224459	0.192317	0.984057	0.798948	1.21205
CArINL	d0yz5R	Adenocarcinomas of cervix	CD62L- DC AC	Weighted median	18	-0.100549	0.118886	0.397686	-0.333566	0.132468	0.904341	0.716364	1.14164
CArINL	d0yz5R	Adenocarcinomas of cervix	CD62L- DC AC	Inverse variance weighted	18	-0.0327965	0.0912777	0.719368	-0.211701	0.146108	0.967736	0.809207	1.15732
CArINL	d0yz5R	Adenocarcinomas of cervix	CD62L- DC AC	Simple mode	18	0.144025	0.273878	0.605771	-0.392776	0.680825	1.15491	0.67518	1.97551
CArINL	d0yz5R	Adenocarcinomas of cervix	CD62L- DC AC	Weighted mode	18	-0.0348973	0.094951	0.71776	-0.221001	0.151207	0.965705	0.801716	1.16324
CbUz5Y	d0yz5R	Adenocarcinomas of cervix	CD33br HLA DR+ CD14- AC	MR Egger	29	-0.0566041	0.0686015	0.416537	-0.191063	0.0778548	0.944968	0.826081	1.08097
CbUz5Y	d0yz5R	Adenocarcinomas of cervix	CD33br HLA DR+ CD14- AC	Weighted median	29	-0.0226624	0.077339	0.769501	-0.174247	0.128922	0.977592	0.84009	1.1376
CbUz5Y	d0yz5R	Adenocarcinomas of cervix	CD33br HLA DR+ CD14- AC	Inverse variance weighted	29	-0.022535	0.0581798	0.69851	-0.136567	0.0914974	0.977717	0.872348	1.09581
CbUz5Y	d0yz5R	Adenocarcinomas of cervix	CD33br HLA DR+ CD14- AC	Simple mode	29	0.0311803	0.111638	0.782068	-0.187629	0.24999	1.03167	0.828922	1.28401
CbUz5Y	d0yz5R	Adenocarcinomas of cervix	CD33br HLA DR+ CD14- AC	Weighted mode	29	-0.00871819	0.0701325	0.901958	-0.146178	0.128742	0.99132	0.864004	1.1374
CfuRqc	d0yz5R	Adenocarcinomas of cervix	CD8 on EM CD8br	MR Egger	24	0.0976308	0.301283	0.748961	-0.492885	0.688146	1.10256	0.610862	1.99002
CfuRqc	d0yz5R	Adenocarcinomas of cervix	CD8 on EM CD8br	Weighted median	24	-0.09883	0.226825	0.663047	-0.543407	0.345747	0.905897	0.580766	1.41304
CfuRqc	d0yz5R	Adenocarcinomas of cervix	CD8 on EM CD8br	Inverse variance weighted	24	-0.023234	0.167865	0.889918	-0.35225	0.305782	0.977034	0.703104	1.35769
CfuRqc	d0yz5R	Adenocarcinomas of cervix	CD8 on EM CD8br	Simple mode	24	0.0932739	0.441125	0.834402	-0.771332	0.957879	1.09776	0.462397	2.60616
CfuRqc	d0yz5R	Adenocarcinomas of cervix	CD8 on EM CD8br	Weighted mode	24	-0.0325143	0.248274	0.896945	-0.519131	0.454103	0.968009	0.595037	1.57476
cGvOBF	d0yz5R	Adenocarcinomas of cervix	BAFF-R on naive-mature B cell	MR Egger	23	0.112428	0.176143	0.530191	-0.232812	0.457669	1.11899	0.792303	1.58039
cGvOBF	d0yz5R	Adenocarcinomas of cervix	BAFF-R on naive-mature B cell	Weighted median	23	0.129278	0.151487	0.393442	-0.167637	0.426194	1.13801	0.84566	1.53142
cGvOBF	d0yz5R	Adenocarcinomas of cervix	BAFF-R on naive-mature B cell	Inverse variance weighted	23	-0.0228478	0.129145	0.859575	-0.275972	0.230276	0.977411	0.758834	1.25895
cGvOBF	d0yz5R	Adenocarcinomas of cervix	BAFF-R on naive-mature B cell	Simple mode	23	-0.471741	0.384157	0.232427	-1.22469	0.281207	0.623915	0.293849	1.32473
cGvOBF	d0yz5R	Adenocarcinomas of cervix	BAFF-R on naive-mature B cell	Weighted mode	23	0.268528	0.160873	0.10925	-0.0467833	0.583839	1.30804	0.954294	1.79291
CHgcVN	d0yz5R	Adenocarcinomas of cervix	HLA DR on HLA DR+ CD8br	MR Egger	20	-0.467621	0.425826	0.286612	-1.30224	0.366998	0.626491	0.271922	1.4434
CHgcVN	d0yz5R	Adenocarcinomas of cervix	HLA DR on HLA DR+ CD8br	Weighted median	20	-0.322965	0.304046	0.288134	-0.918895	0.272966	0.723999	0.39896	1.31385
CHgcVN	d0yz5R	Adenocarcinomas of cervix	HLA DR on HLA DR+ CD8br	Inverse variance weighted	20	-0.244141	0.220505	0.268212	-0.676331	0.188049	0.783377	0.508479	1.20689
CHgcVN	d0yz5R	Adenocarcinomas of cervix	HLA DR on HLA DR+ CD8br	Simple mode	20	-0.40341	0.456242	0.38764	-1.29764	0.490825	0.668038	0.273174	1.63366
CHgcVN	d0yz5R	Adenocarcinomas of cervix	HLA DR on HLA DR+ CD8br	Weighted mode	20	-0.460008	0.39863	0.262821	-1.24132	0.321307	0.631279	0.289002	1.37893
CHlvJ0	d0yz5R	Adenocarcinomas of cervix	CD25 on CD39+ resting Treg	MR Egger	15	-0.158892	0.487579	0.749702	-1.11455	0.796763	0.853089	0.328064	2.21835
CHlvJ0	d0yz5R	Adenocarcinomas of cervix	CD25 on CD39+ resting Treg	Weighted median	15	-0.184496	0.34835	0.596371	-0.867262	0.498271	0.831524	0.4201	1.64587
CHlvJ0	d0yz5R	Adenocarcinomas of cervix	CD25 on CD39+ resting Treg	Inverse variance weighted	15	-0.262876	0.269121	0.328669	-0.790353	0.2646	0.768837	0.453685	1.30291
CHlvJ0	d0yz5R	Adenocarcinomas of cervix	CD25 on CD39+ resting Treg	Simple mode	15	-0.0197613	0.543999	0.971535	-1.086	1.04648	0.980433	0.337564	2.8476
CHlvJ0	d0yz5R	Adenocarcinomas of cervix	CD25 on CD39+ resting Treg	Weighted mode	15	-0.0986115	0.474792	0.838459	-1.0292	0.831981	0.906095	0.357291	2.29787
cIrQhw	d0yz5R	Adenocarcinomas of cervix	CD25hi CD45RA+ CD4 not Treg %T cell	MR Egger	27	-0.183298	0.101304	0.0824312	-0.381853	0.0152574	0.83252	0.682595	1.01537
cIrQhw	d0yz5R	Adenocarcinomas of cervix	CD25hi CD45RA+ CD4 not Treg %T cell	Weighted median	27	-0.158284	0.121369	0.19218	-0.396166	0.0795989	0.853608	0.672895	1.08285
cIrQhw	d0yz5R	Adenocarcinomas of cervix	CD25hi CD45RA+ CD4 not Treg %T cell	Inverse variance weighted	27	-0.155157	0.0820928	0.0587547	-0.316059	0.00574449	0.85628	0.729016	1.00576
cIrQhw	d0yz5R	Adenocarcinomas of cervix	CD25hi CD45RA+ CD4 not Treg %T cell	Simple mode	27	-0.101074	0.162642	0.539714	-0.419853	0.217704	0.903866	0.657144	1.24322
cIrQhw	d0yz5R	Adenocarcinomas of cervix	CD25hi CD45RA+ CD4 not Treg %T cell	Weighted mode	27	-0.149536	0.10926	0.182827	-0.363685	0.0646137	0.861108	0.69511	1.06675
cJBA4e	d0yz5R	Adenocarcinomas of cervix	CCR2 on granulocyte	MR Egger	16	0.162765	0.223751	0.478946	-0.275786	0.601317	1.17676	0.758975	1.82452
cJBA4e	d0yz5R	Adenocarcinomas of cervix	CCR2 on granulocyte	Weighted median	16	0.14652	0.218119	0.501747	-0.280993	0.574033	1.1578	0.755034	1.77541
cJBA4e	d0yz5R	Adenocarcinomas of cervix	CCR2 on granulocyte	Inverse variance weighted	16	0.0841449	0.168093	0.616663	-0.245318	0.413608	1.08779	0.782456	1.51226
cJBA4e	d0yz5R	Adenocarcinomas of cervix	CCR2 on granulocyte	Simple mode	16	0.203244	0.41085	0.627984	-0.602021	1.00851	1.22537	0.547704	2.74151
cJBA4e	d0yz5R	Adenocarcinomas of cervix	CCR2 on granulocyte	Weighted mode	16	0.14973	0.219261	0.50509	-0.280021	0.579481	1.16152	0.755768	1.78511
cMoPPU	d0yz5R	Adenocarcinomas of cervix	CD8br NKT %T cell	MR Egger	27	-0.0134327	0.353622	0.970001	-0.706533	0.679667	0.986657	0.493352	1.97322
cMoPPU	d0yz5R	Adenocarcinomas of cervix	CD8br NKT %T cell	Weighted median	27	-0.0427342	0.257501	0.86819	-0.547436	0.461967	0.958166	0.578431	1.58719
cMoPPU	d0yz5R	Adenocarcinomas of cervix	CD8br NKT %T cell	Inverse variance weighted	27	-0.222182	0.191709	0.246475	-0.597932	0.153568	0.80077	0.549948	1.16599
cMoPPU	d0yz5R	Adenocarcinomas of cervix	CD8br NKT %T cell	Simple mode	27	-0.109504	0.474635	0.819345	-1.03979	0.820781	0.896279	0.353529	2.27227
cMoPPU	d0yz5R	Adenocarcinomas of cervix	CD8br NKT %T cell	Weighted mode	27	-0.141794	0.357639	0.694992	-0.842765	0.559178	0.8678	0.430518	1.74923
cNllWM	d0yz5R	Adenocarcinomas of cervix	CD27 on PB/PC	MR Egger	19	0.0456098	0.264669	0.865215	-0.473141	0.56436	1.04667	0.623042	1.75832
cNllWM	d0yz5R	Adenocarcinomas of cervix	CD27 on PB/PC	Weighted median	19	0.199516	0.296344	0.500783	-0.381318	0.780349	1.22081	0.682961	2.18223
cNllWM	d0yz5R	Adenocarcinomas of cervix	CD27 on PB/PC	Inverse variance weighted	19	0.0120837	0.19355	0.950219	-0.367274	0.391441	1.01216	0.69262	1.47911
cNllWM	d0yz5R	Adenocarcinomas of cervix	CD27 on PB/PC	Simple mode	19	0.158451	0.433698	0.719109	-0.691598	1.0085	1.17169	0.500775	2.74149
cNllWM	d0yz5R	Adenocarcinomas of cervix	CD27 on PB/PC	Weighted mode	19	0.158451	0.264468	0.556551	-0.359905	0.676808	1.17169	0.697742	1.96759
CNnGJY	d0yz5R	Adenocarcinomas of cervix	Im MDSC AC	MR Egger	22	-0.358763	0.269088	0.197436	-0.886175	0.168649	0.69854	0.41223	1.1837
CNnGJY	d0yz5R	Adenocarcinomas of cervix	Im MDSC AC	Weighted median	22	-0.107822	0.193878	0.57812	-0.487823	0.272179	0.897788	0.613962	1.31282
CNnGJY	d0yz5R	Adenocarcinomas of cervix	Im MDSC AC	Inverse variance weighted	22	-0.0594551	0.141342	0.674012	-0.336485	0.217575	0.942278	0.714277	1.24306
CNnGJY	d0yz5R	Adenocarcinomas of cervix	Im MDSC AC	Simple mode	22	-0.213827	0.289852	0.468853	-0.781937	0.354282	0.807488	0.457519	1.42516
CNnGJY	d0yz5R	Adenocarcinomas of cervix	Im MDSC AC	Weighted mode	22	-0.151627	0.231773	0.520081	-0.605902	0.302648	0.859309	0.545582	1.35344
CNo6PN	d0yz5R	Adenocarcinomas of cervix	CD25 on IgD+ CD38-	MR Egger	28	-0.0222478	0.0837998	0.792728	-0.186495	0.142	0.977998	0.829862	1.15258
CNo6PN	d0yz5R	Adenocarcinomas of cervix	CD25 on IgD+ CD38-	Weighted median	28	-0.0224092	0.102468	0.826888	-0.223246	0.178428	0.97784	0.799918	1.19534
CNo6PN	d0yz5R	Adenocarcinomas of cervix	CD25 on IgD+ CD38-	Inverse variance weighted	28	-0.0436969	0.0715475	0.541372	-0.18393	0.0965361	0.957244	0.831994	1.10135
CNo6PN	d0yz5R	Adenocarcinomas of cervix	CD25 on IgD+ CD38-	Simple mode	28	0.0892644	0.233752	0.705542	-0.368889	0.547418	1.09337	0.691502	1.72878
CNo6PN	d0yz5R	Adenocarcinomas of cervix	CD25 on IgD+ CD38-	Weighted mode	28	-0.0364132	0.0741038	0.627127	-0.181657	0.10883	0.964242	0.833888	1.11497
cOAhk2	d0yz5R	Adenocarcinomas of cervix	CD20 on B cell	MR Egger	23	0.0218396	0.458142	0.96243	-0.87612	0.919799	1.02208	0.416396	2.50879
cOAhk2	d0yz5R	Adenocarcinomas of cervix	CD20 on B cell	Weighted median	23	-0.126424	0.268271	0.637458	-0.652235	0.399387	0.881241	0.52088	1.49091
cOAhk2	d0yz5R	Adenocarcinomas of cervix	CD20 on B cell	Inverse variance weighted	23	-0.0759907	0.199404	0.703137	-0.466822	0.31484	0.926825	0.626992	1.37004
cOAhk2	d0yz5R	Adenocarcinomas of cervix	CD20 on B cell	Simple mode	23	0.42697	0.472343	0.375819	-0.498821	1.35276	1.53261	0.607246	3.86809
cOAhk2	d0yz5R	Adenocarcinomas of cervix	CD20 on B cell	Weighted mode	23	-0.182385	0.488492	0.712452	-1.13983	0.775059	0.833281	0.319874	2.17072
CObq16	d0yz5R	Adenocarcinomas of cervix	BAFF-R on IgD- CD38-	MR Egger	17	0.0292153	0.197741	0.884511	-0.358356	0.416787	1.02965	0.698824	1.51708
CObq16	d0yz5R	Adenocarcinomas of cervix	BAFF-R on IgD- CD38-	Weighted median	17	0.296746	0.158938	0.0618935	-0.014772	0.608264	1.34547	0.985337	1.83724
CObq16	d0yz5R	Adenocarcinomas of cervix	BAFF-R on IgD- CD38-	Inverse variance weighted	17	0.00213874	0.139439	0.987762	-0.271161	0.275439	1.00214	0.762493	1.31711
CObq16	d0yz5R	Adenocarcinomas of cervix	BAFF-R on IgD- CD38-	Simple mode	17	0.0908856	0.319559	0.779745	-0.535451	0.717222	1.09514	0.585405	2.04873
CObq16	d0yz5R	Adenocarcinomas of cervix	BAFF-R on IgD- CD38-	Weighted mode	17	0.272662	0.152598	0.0929299	-0.026431	0.571754	1.31346	0.973915	1.77137
CP2njl	d0yz5R	Adenocarcinomas of cervix	CD28 on CD39+ CD4+	MR Egger	17	0.339864	0.230324	0.160735	-0.11157	0.791299	1.40476	0.894428	2.20626
CP2njl	d0yz5R	Adenocarcinomas of cervix	CD28 on CD39+ CD4+	Weighted median	17	0.14707	0.194377	0.449278	-0.23391	0.528049	1.15843	0.791433	1.69562
CP2njl	d0yz5R	Adenocarcinomas of cervix	CD28 on CD39+ CD4+	Inverse variance weighted	17	0.13031	0.141143	0.355878	-0.14633	0.40695	1.13918	0.863872	1.50223
CP2njl	d0yz5R	Adenocarcinomas of cervix	CD28 on CD39+ CD4+	Simple mode	17	-0.00263266	0.286142	0.992773	-0.563471	0.558206	0.997371	0.56923	1.74753
CP2njl	d0yz5R	Adenocarcinomas of cervix	CD28 on CD39+ CD4+	Weighted mode	17	0.155386	0.208936	0.467839	-0.254129	0.564901	1.16811	0.775592	1.75927
cP3s0x	d0yz5R	Adenocarcinomas of cervix	CD4+ CD8dim %leukocyte	MR Egger	14	-0.0394266	0.618959	0.950259	-1.25259	1.17373	0.96134	0.285765	3.23404
cP3s0x	d0yz5R	Adenocarcinomas of cervix	CD4+ CD8dim %leukocyte	Weighted median	14	-0.0374579	0.370366	0.919441	-0.763375	0.688459	0.963235	0.466091	1.99065
cP3s0x	d0yz5R	Adenocarcinomas of cervix	CD4+ CD8dim %leukocyte	Inverse variance weighted	14	-0.464548	0.275971	0.0923123	-1.00545	0.0763543	0.628419	0.36588	1.07934
cP3s0x	d0yz5R	Adenocarcinomas of cervix	CD4+ CD8dim %leukocyte	Simple mode	14	-0.664584	0.652807	0.327232	-1.94409	0.614918	0.514487	0.143118	1.84951
cP3s0x	d0yz5R	Adenocarcinomas of cervix	CD4+ CD8dim %leukocyte	Weighted mode	14	-0.147789	0.40074	0.71822	-0.933239	0.63766	0.862613	0.393278	1.89205
cPrPtq	d0yz5R	Adenocarcinomas of cervix	CD38 on CD20-	MR Egger	19	1.61013	0.597944	0.0154053	0.438164	2.7821	5.00348	1.54986	16.1529
cPrPtq	d0yz5R	Adenocarcinomas of cervix	CD38 on CD20-	Weighted median	19	0.331038	0.380463	0.384249	-0.414669	1.07675	1.39241	0.660559	2.93511
cPrPtq	d0yz5R	Adenocarcinomas of cervix	CD38 on CD20-	Inverse variance weighted	19	0.568213	0.267579	0.0337089	0.043759	1.09267	1.76511	1.04473	2.98222
cPrPtq	d0yz5R	Adenocarcinomas of cervix	CD38 on CD20-	Simple mode	19	0.511875	0.630295	0.427333	-0.723504	1.74725	1.66842	0.48505	5.73882
cPrPtq	d0yz5R	Adenocarcinomas of cervix	CD38 on CD20-	Weighted mode	19	0.18443	0.635281	0.774895	-1.06072	1.42958	1.20253	0.346206	4.17695
CqeSO7	d0yz5R	Adenocarcinomas of cervix	CD25++ CD8br %T cell	MR Egger	17	0.0656748	0.36608	0.860025	-0.651843	0.783192	1.06788	0.521085	2.18845
CqeSO7	d0yz5R	Adenocarcinomas of cervix	CD25++ CD8br %T cell	Weighted median	17	-0.010939	0.303527	0.971251	-0.605853	0.583975	0.989121	0.545609	1.79315
CqeSO7	d0yz5R	Adenocarcinomas of cervix	CD25++ CD8br %T cell	Inverse variance weighted	17	-0.0860446	0.21898	0.694369	-0.515246	0.343157	0.917553	0.597354	1.40939
CqeSO7	d0yz5R	Adenocarcinomas of cervix	CD25++ CD8br %T cell	Simple mode	17	-0.188014	0.451184	0.682426	-1.07233	0.696306	0.828603	0.342209	2.00633
CqeSO7	d0yz5R	Adenocarcinomas of cervix	CD25++ CD8br %T cell	Weighted mode	17	-0.055315	0.340289	0.872906	-0.722282	0.611652	0.946187	0.485643	1.84347
CQv8tL	d0yz5R	Adenocarcinomas of cervix	TD CD4+ %CD4+	MR Egger	21	-0.530186	0.509418	0.311046	-1.52865	0.468273	0.588495	0.216829	1.59723
CQv8tL	d0yz5R	Adenocarcinomas of cervix	TD CD4+ %CD4+	Weighted median	21	-0.148247	0.337931	0.660885	-0.810592	0.514097	0.862218	0.444595	1.67213
CQv8tL	d0yz5R	Adenocarcinomas of cervix	TD CD4+ %CD4+	Inverse variance weighted	21	-0.00447082	0.234509	0.98479	-0.464109	0.455167	0.995539	0.628695	1.57644
CQv8tL	d0yz5R	Adenocarcinomas of cervix	TD CD4+ %CD4+	Simple mode	21	-0.38488	0.538569	0.483094	-1.44047	0.670715	0.680533	0.236815	1.95564
CQv8tL	d0yz5R	Adenocarcinomas of cervix	TD CD4+ %CD4+	Weighted mode	21	-0.31064	0.402708	0.449502	-1.09995	0.478668	0.732978	0.332889	1.61392
Cqx3Gq	d0yz5R	Adenocarcinomas of cervix	CD14 on CD33br HLA DR+ CD14dim	MR Egger	18	-0.731427	0.398876	0.0853643	-1.51322	0.0503695	0.481222	0.220199	1.05166
Cqx3Gq	d0yz5R	Adenocarcinomas of cervix	CD14 on CD33br HLA DR+ CD14dim	Weighted median	18	0.0205913	0.242593	0.932357	-0.454892	0.496074	1.0208	0.634517	1.64226
Cqx3Gq	d0yz5R	Adenocarcinomas of cervix	CD14 on CD33br HLA DR+ CD14dim	Inverse variance weighted	18	-0.0448828	0.174638	0.797175	-0.387173	0.297407	0.95611	0.678974	1.34636
Cqx3Gq	d0yz5R	Adenocarcinomas of cervix	CD14 on CD33br HLA DR+ CD14dim	Simple mode	18	0.28038	0.423698	0.517005	-0.550068	1.11083	1.32363	0.57691	3.03687
Cqx3Gq	d0yz5R	Adenocarcinomas of cervix	CD14 on CD33br HLA DR+ CD14dim	Weighted mode	18	-0.205746	0.342653	0.556128	-0.877346	0.465855	0.81404	0.415885	1.59338
cr67B3	d0yz5R	Adenocarcinomas of cervix	CD33dim HLA DR- AC	MR Egger	24	0.0672094	0.0813435	0.417538	-0.0922239	0.226643	1.06952	0.911901	1.25438
cr67B3	d0yz5R	Adenocarcinomas of cervix	CD33dim HLA DR- AC	Weighted median	24	0.0179164	0.0906845	0.843383	-0.159825	0.195658	1.01808	0.852293	1.21611
cr67B3	d0yz5R	Adenocarcinomas of cervix	CD33dim HLA DR- AC	Inverse variance weighted	24	0.0165609	0.0649549	0.798754	-0.110751	0.143873	1.0167	0.895162	1.15474
cr67B3	d0yz5R	Adenocarcinomas of cervix	CD33dim HLA DR- AC	Simple mode	24	0.174333	0.124005	0.173134	-0.0687174	0.417384	1.19045	0.933591	1.51798
cr67B3	d0yz5R	Adenocarcinomas of cervix	CD33dim HLA DR- AC	Weighted mode	24	0.0284444	0.0808143	0.728064	-0.129952	0.18684	1.02885	0.878138	1.20543
cT72d8	d0yz5R	Adenocarcinomas of cervix	CD8dim NKT %lymphocyte	MR Egger	26	0.298723	0.295518	0.322173	-0.280492	0.877939	1.34814	0.755412	2.40594
cT72d8	d0yz5R	Adenocarcinomas of cervix	CD8dim NKT %lymphocyte	Weighted median	26	-0.0195539	0.248027	0.937162	-0.505688	0.46658	0.980636	0.603091	1.59453
cT72d8	d0yz5R	Adenocarcinomas of cervix	CD8dim NKT %lymphocyte	Inverse variance weighted	26	-0.111596	0.176967	0.5283	-0.458451	0.235259	0.894405	0.632262	1.26524
cT72d8	d0yz5R	Adenocarcinomas of cervix	CD8dim NKT %lymphocyte	Simple mode	26	-0.195088	0.380088	0.612269	-0.940061	0.549886	0.822763	0.390604	1.73306
cT72d8	d0yz5R	Adenocarcinomas of cervix	CD8dim NKT %lymphocyte	Weighted mode	26	0.0483446	0.267967	0.858283	-0.47687	0.57356	1.04953	0.620723	1.77457
CUFIFd	d0yz5R	Adenocarcinomas of cervix	CD3 on CD28+ CD45RA+ CD8br	MR Egger	24	-0.191365	0.277719	0.497989	-0.735694	0.352964	0.825831	0.479173	1.42328
CUFIFd	d0yz5R	Adenocarcinomas of cervix	CD3 on CD28+ CD45RA+ CD8br	Weighted median	24	-0.16525	0.201073	0.411167	-0.559352	0.228852	0.847682	0.571579	1.25716
CUFIFd	d0yz5R	Adenocarcinomas of cervix	CD3 on CD28+ CD45RA+ CD8br	Inverse variance weighted	24	-0.031365	0.142862	0.826224	-0.311374	0.248644	0.969122	0.73244	1.28229
CUFIFd	d0yz5R	Adenocarcinomas of cervix	CD3 on CD28+ CD45RA+ CD8br	Simple mode	24	0.0412226	0.305287	0.893764	-0.557141	0.639586	1.04208	0.572845	1.8957
CUFIFd	d0yz5R	Adenocarcinomas of cervix	CD3 on CD28+ CD45RA+ CD8br	Weighted mode	24	-0.142835	0.195488	0.472366	-0.52599	0.240321	0.866897	0.59097	1.27166
cVF3aD	d0yz5R	Adenocarcinomas of cervix	BAFF-R on CD20-	MR Egger	14	0.26292	0.387082	0.509877	-0.49576	1.0216	1.30072	0.609108	2.77764
cVF3aD	d0yz5R	Adenocarcinomas of cervix	BAFF-R on CD20-	Weighted median	14	0.161731	0.278819	0.561875	-0.384754	0.708217	1.17554	0.680618	2.03037
cVF3aD	d0yz5R	Adenocarcinomas of cervix	BAFF-R on CD20-	Inverse variance weighted	14	0.0392086	0.257648	0.879046	-0.465782	0.544199	1.03999	0.627644	1.72323
cVF3aD	d0yz5R	Adenocarcinomas of cervix	BAFF-R on CD20-	Simple mode	14	1.06619	0.746612	0.176864	-0.397175	2.52955	2.90428	0.672217	12.5478
cVF3aD	d0yz5R	Adenocarcinomas of cervix	BAFF-R on CD20-	Weighted mode	14	0.172434	0.236736	0.479297	-0.291569	0.636437	1.18819	0.747091	1.88974
cvK4JG	d0yz5R	Adenocarcinomas of cervix	CD3 on HLA DR+ CD8br	MR Egger	26	0.0692086	0.244602	0.779646	-0.410211	0.548628	1.07166	0.66351	1.73088
cvK4JG	d0yz5R	Adenocarcinomas of cervix	CD3 on HLA DR+ CD8br	Weighted median	26	0.00248092	0.207435	0.990458	-0.404091	0.409053	1.00248	0.667583	1.50539
cvK4JG	d0yz5R	Adenocarcinomas of cervix	CD3 on HLA DR+ CD8br	Inverse variance weighted	26	0.0834869	0.152771	0.584734	-0.215945	0.382919	1.08707	0.80578	1.46656
cvK4JG	d0yz5R	Adenocarcinomas of cervix	CD3 on HLA DR+ CD8br	Simple mode	26	0.319879	0.359673	0.382288	-0.38508	1.02484	1.37696	0.680396	2.78664
cvK4JG	d0yz5R	Adenocarcinomas of cervix	CD3 on HLA DR+ CD8br	Weighted mode	26	-0.0211955	0.269341	0.937902	-0.549104	0.506713	0.979028	0.577467	1.65983
cvMJ36	d0yz5R	Adenocarcinomas of cervix	TD DN (CD4-CD8-) %T cell	MR Egger	23	0.210927	0.292578	0.478904	-0.362525	0.78438	1.23482	0.695917	2.19105
cvMJ36	d0yz5R	Adenocarcinomas of cervix	TD DN (CD4-CD8-) %T cell	Weighted median	23	-0.0731854	0.23195	0.752365	-0.527807	0.381437	0.929429	0.589897	1.46439
cvMJ36	d0yz5R	Adenocarcinomas of cervix	TD DN (CD4-CD8-) %T cell	Inverse variance weighted	23	0.0599967	0.194717	0.75799	-0.321649	0.441643	1.06183	0.724952	1.55526
cvMJ36	d0yz5R	Adenocarcinomas of cervix	TD DN (CD4-CD8-) %T cell	Simple mode	23	-0.188956	0.386302	0.629583	-0.946108	0.568196	0.827823	0.388249	1.76508
cvMJ36	d0yz5R	Adenocarcinomas of cervix	TD DN (CD4-CD8-) %T cell	Weighted mode	23	-0.0436677	0.224723	0.84771	-0.484126	0.39679	0.957272	0.616236	1.48704
CvpXgR	d0yz5R	Adenocarcinomas of cervix	CD45 on Mo MDSC	MR Egger	17	-0.188736	0.328597	0.57423	-0.832786	0.455313	0.828005	0.434836	1.57667
CvpXgR	d0yz5R	Adenocarcinomas of cervix	CD45 on Mo MDSC	Weighted median	17	-0.415843	0.221124	0.0600282	-0.849246	0.0175603	0.659784	0.427737	1.01772
CvpXgR	d0yz5R	Adenocarcinomas of cervix	CD45 on Mo MDSC	Inverse variance weighted	17	-0.146723	0.181611	0.419149	-0.50268	0.209234	0.863533	0.604907	1.23273
CvpXgR	d0yz5R	Adenocarcinomas of cervix	CD45 on Mo MDSC	Simple mode	17	-0.64808	0.381069	0.108353	-1.39498	0.0988162	0.523049	0.247839	1.10386
CvpXgR	d0yz5R	Adenocarcinomas of cervix	CD45 on Mo MDSC	Weighted mode	17	-0.538387	0.246554	0.0442255	-1.02163	-0.0551405	0.583689	0.360006	0.946352
cYjvMl	d0yz5R	Adenocarcinomas of cervix	CD25 on activated Treg	MR Egger	17	0.35145	0.743246	0.643122	-1.10531	1.80821	1.42113	0.331107	6.09953
cYjvMl	d0yz5R	Adenocarcinomas of cervix	CD25 on activated Treg	Weighted median	17	-0.0903161	0.439362	0.837133	-0.951466	0.770834	0.913642	0.386174	2.16157
cYjvMl	d0yz5R	Adenocarcinomas of cervix	CD25 on activated Treg	Inverse variance weighted	17	0.133465	0.361094	0.711672	-0.57428	0.84121	1.14278	0.56311	2.31917
cYjvMl	d0yz5R	Adenocarcinomas of cervix	CD25 on activated Treg	Simple mode	17	-0.401617	0.790043	0.618146	-1.9501	1.14687	0.669237	0.14226	3.14831
cYjvMl	d0yz5R	Adenocarcinomas of cervix	CD25 on activated Treg	Weighted mode	17	-0.460637	0.659946	0.495202	-1.75413	0.832857	0.630881	0.173057	2.29988
cz8ifc	d0yz5R	Adenocarcinomas of cervix	CD24 on IgD+ CD24+	MR Egger	25	0.0660702	0.134353	0.627545	-0.197261	0.329401	1.0683	0.820976	1.39014
cz8ifc	d0yz5R	Adenocarcinomas of cervix	CD24 on IgD+ CD24+	Weighted median	25	0.157638	0.139732	0.259261	-0.116238	0.431513	1.17074	0.890264	1.53959
cz8ifc	d0yz5R	Adenocarcinomas of cervix	CD24 on IgD+ CD24+	Inverse variance weighted	25	0.0869487	0.108878	0.424528	-0.126452	0.300349	1.09084	0.881217	1.35033
cz8ifc	d0yz5R	Adenocarcinomas of cervix	CD24 on IgD+ CD24+	Simple mode	25	0.257268	0.237647	0.28976	-0.208521	0.723057	1.29339	0.811784	2.06072
cz8ifc	d0yz5R	Adenocarcinomas of cervix	CD24 on IgD+ CD24+	Weighted mode	25	0.136137	0.114104	0.244493	-0.0875063	0.35978	1.14584	0.916213	1.43301
D3ptLJ	d0yz5R	Adenocarcinomas of cervix	CD14 on Mo MDSC	MR Egger	24	0.188545	0.145112	0.207288	-0.0958733	0.472964	1.20749	0.908579	1.60474
D3ptLJ	d0yz5R	Adenocarcinomas of cervix	CD14 on Mo MDSC	Weighted median	24	0.180021	0.15919	0.258117	-0.131992	0.492033	1.19724	0.876348	1.63564
D3ptLJ	d0yz5R	Adenocarcinomas of cervix	CD14 on Mo MDSC	Inverse variance weighted	24	0.0872067	0.102954	0.396968	-0.114582	0.288996	1.09112	0.891738	1.33509
D3ptLJ	d0yz5R	Adenocarcinomas of cervix	CD14 on Mo MDSC	Simple mode	24	0.274897	0.28497	0.344753	-0.283644	0.833438	1.3164	0.753034	2.30122
D3ptLJ	d0yz5R	Adenocarcinomas of cervix	CD14 on Mo MDSC	Weighted mode	24	0.197074	0.132173	0.14954	-0.0619838	0.456133	1.21783	0.939898	1.57796
D7Jr7k	d0yz5R	Adenocarcinomas of cervix	BAFF-R on IgD+ CD38- naive	MR Egger	28	0.252245	0.159871	0.126702	-0.0611023	0.565592	1.28691	0.940727	1.76049
D7Jr7k	d0yz5R	Adenocarcinomas of cervix	BAFF-R on IgD+ CD38- naive	Weighted median	28	0.316577	0.135033	0.0190554	0.0519128	0.581242	1.37242	1.05328	1.78826
D7Jr7k	d0yz5R	Adenocarcinomas of cervix	BAFF-R on IgD+ CD38- naive	Inverse variance weighted	28	0.232453	0.105052	0.0269153	0.0265512	0.438354	1.26169	1.02691	1.55015
D7Jr7k	d0yz5R	Adenocarcinomas of cervix	BAFF-R on IgD+ CD38- naive	Simple mode	28	0.664044	0.318352	0.046569	0.0400743	1.28801	1.94263	1.04089	3.62558
D7Jr7k	d0yz5R	Adenocarcinomas of cervix	BAFF-R on IgD+ CD38- naive	Weighted mode	28	0.335115	0.140679	0.0245194	0.0593839	0.610846	1.3981	1.06118	1.84199
d7YtHq	d0yz5R	Adenocarcinomas of cervix	IgD+ CD38br AC	MR Egger	29	-0.0157869	0.0897273	0.861652	-0.191652	0.160079	0.984337	0.825594	1.1736
d7YtHq	d0yz5R	Adenocarcinomas of cervix	IgD+ CD38br AC	Weighted median	29	-0.0773701	0.0904882	0.392535	-0.254727	0.0999868	0.925547	0.775128	1.10516
d7YtHq	d0yz5R	Adenocarcinomas of cervix	IgD+ CD38br AC	Inverse variance weighted	29	0.012202	0.0812264	0.880589	-0.147002	0.171406	1.01228	0.863293	1.18697
d7YtHq	d0yz5R	Adenocarcinomas of cervix	IgD+ CD38br AC	Simple mode	29	0.514297	0.360695	0.164966	-0.192665	1.22126	1.67246	0.824758	3.39145
d7YtHq	d0yz5R	Adenocarcinomas of cervix	IgD+ CD38br AC	Weighted mode	29	-0.0469213	0.0847879	0.584385	-0.213106	0.119263	0.954163	0.808071	1.12667
dAubah	d0yz5R	Adenocarcinomas of cervix	FSC-A on HLA DR+ T cell	MR Egger	18	-0.0349639	0.10551	0.744659	-0.241764	0.171836	0.96564	0.785241	1.18748
dAubah	d0yz5R	Adenocarcinomas of cervix	FSC-A on HLA DR+ T cell	Weighted median	18	0.00501009	0.105005	0.961945	-0.2008	0.21082	1.00502	0.818076	1.23469
dAubah	d0yz5R	Adenocarcinomas of cervix	FSC-A on HLA DR+ T cell	Inverse variance weighted	18	0.025757	0.0961204	0.788725	-0.162639	0.214153	1.02609	0.849898	1.23881
dAubah	d0yz5R	Adenocarcinomas of cervix	FSC-A on HLA DR+ T cell	Simple mode	18	0.0797501	0.310266	0.800235	-0.528371	0.687871	1.08302	0.589565	1.98948
dAubah	d0yz5R	Adenocarcinomas of cervix	FSC-A on HLA DR+ T cell	Weighted mode	18	0.00896382	0.0941413	0.925256	-0.175553	0.193481	1.009	0.838993	1.21347
DCSrBm	d0yz5R	Adenocarcinomas of cervix	EM CD4+ %T cell	MR Egger	20	0.0161908	0.265	0.951955	-0.50321	0.535592	1.01632	0.604587	1.70846
DCSrBm	d0yz5R	Adenocarcinomas of cervix	EM CD4+ %T cell	Weighted median	20	0.050344	0.231046	0.82751	-0.402507	0.503195	1.05163	0.668642	1.654
DCSrBm	d0yz5R	Adenocarcinomas of cervix	EM CD4+ %T cell	Inverse variance weighted	20	0.106187	0.166455	0.523519	-0.220065	0.432439	1.11203	0.802466	1.54101
DCSrBm	d0yz5R	Adenocarcinomas of cervix	EM CD4+ %T cell	Simple mode	20	0.617591	0.450902	0.186758	-0.266176	1.50136	1.85446	0.766304	4.48778
DCSrBm	d0yz5R	Adenocarcinomas of cervix	EM CD4+ %T cell	Weighted mode	20	-0.0163216	0.227268	0.943498	-0.461767	0.429124	0.983811	0.630169	1.53591
DfWoR9	d0yz5R	Adenocarcinomas of cervix	CD25 on CD4+	MR Egger	16	0.0207016	0.108037	0.850794	-0.19105	0.232453	1.02092	0.826091	1.26169
DfWoR9	d0yz5R	Adenocarcinomas of cervix	CD25 on CD4+	Weighted median	16	0.0860272	0.11312	0.446959	-0.135688	0.307743	1.08984	0.873115	1.36035
DfWoR9	d0yz5R	Adenocarcinomas of cervix	CD25 on CD4+	Inverse variance weighted	16	0.0980092	0.0942693	0.298492	-0.0867586	0.282777	1.10297	0.916898	1.32681
DfWoR9	d0yz5R	Adenocarcinomas of cervix	CD25 on CD4+	Simple mode	16	-0.0784257	0.287905	0.789027	-0.642719	0.485868	0.924571	0.525861	1.62558
DfWoR9	d0yz5R	Adenocarcinomas of cervix	CD25 on CD4+	Weighted mode	16	0.0840788	0.101803	0.421806	-0.115455	0.283613	1.08771	0.89096	1.32792
DgbBgL	d0yz5R	Adenocarcinomas of cervix	PB/PC %lymphocyte	MR Egger	18	-0.147899	0.101806	0.16562	-0.347438	0.0516395	0.862518	0.706496	1.053
DgbBgL	d0yz5R	Adenocarcinomas of cervix	PB/PC %lymphocyte	Weighted median	18	-0.064421	0.113821	0.571403	-0.28751	0.158668	0.93761	0.750129	1.17195
DgbBgL	d0yz5R	Adenocarcinomas of cervix	PB/PC %lymphocyte	Inverse variance weighted	18	-0.12375	0.0882296	0.16074	-0.296679	0.0491804	0.883601	0.743282	1.05041
DgbBgL	d0yz5R	Adenocarcinomas of cervix	PB/PC %lymphocyte	Simple mode	18	-0.145341	0.208131	0.494424	-0.553278	0.262597	0.864727	0.575061	1.3003
DgbBgL	d0yz5R	Adenocarcinomas of cervix	PB/PC %lymphocyte	Weighted mode	18	-0.102896	0.0968571	0.302935	-0.292736	0.0869436	0.902221	0.746219	1.09084
DIPVEt	d0yz5R	Adenocarcinomas of cervix	CD33 on CD33dim HLA DR-	MR Egger	19	-0.11569	0.153843	0.462337	-0.417222	0.185842	0.890752	0.658875	1.20423
DIPVEt	d0yz5R	Adenocarcinomas of cervix	CD33 on CD33dim HLA DR-	Weighted median	19	0.017798	0.116706	0.878791	-0.210946	0.246542	1.01796	0.809818	1.27959
DIPVEt	d0yz5R	Adenocarcinomas of cervix	CD33 on CD33dim HLA DR-	Inverse variance weighted	19	0.00560531	0.0958953	0.953388	-0.18235	0.19356	1.00562	0.83331	1.21356
DIPVEt	d0yz5R	Adenocarcinomas of cervix	CD33 on CD33dim HLA DR-	Simple mode	19	0.157397	0.293904	0.598833	-0.418655	0.733449	1.17046	0.657931	2.08225
DIPVEt	d0yz5R	Adenocarcinomas of cervix	CD33 on CD33dim HLA DR-	Weighted mode	19	0.0238138	0.105971	0.824729	-0.18389	0.231518	1.0241	0.832027	1.26051
dj6x8T	d0yz5R	Adenocarcinomas of cervix	CD4 on activated Treg	MR Egger	24	0.0210027	0.151414	0.890941	-0.275768	0.317773	1.02122	0.758989	1.37406
dj6x8T	d0yz5R	Adenocarcinomas of cervix	CD4 on activated Treg	Weighted median	24	-0.000592169	0.140036	0.996626	-0.275063	0.273879	0.999408	0.759524	1.31506
dj6x8T	d0yz5R	Adenocarcinomas of cervix	CD4 on activated Treg	Inverse variance weighted	24	0.0269179	0.114618	0.814326	-0.197734	0.25157	1.02728	0.820588	1.28604
dj6x8T	d0yz5R	Adenocarcinomas of cervix	CD4 on activated Treg	Simple mode	24	0.301191	0.273902	0.282871	-0.235658	0.838039	1.35147	0.790051	2.31183
dj6x8T	d0yz5R	Adenocarcinomas of cervix	CD4 on activated Treg	Weighted mode	24	-0.00285807	0.122137	0.981533	-0.242246	0.23653	0.997146	0.784863	1.26685
DkT5pC	d0yz5R	Adenocarcinomas of cervix	NK AC	MR Egger	22	-0.349346	0.36193	0.345957	-1.05873	0.360037	0.705149	0.346897	1.43338
DkT5pC	d0yz5R	Adenocarcinomas of cervix	NK AC	Weighted median	22	-0.145335	0.291196	0.617712	-0.716078	0.425409	0.864733	0.488665	1.53022
DkT5pC	d0yz5R	Adenocarcinomas of cervix	NK AC	Inverse variance weighted	22	-0.00273371	0.204537	0.989336	-0.403626	0.398159	0.99727	0.667894	1.48908
DkT5pC	d0yz5R	Adenocarcinomas of cervix	NK AC	Simple mode	22	-0.110383	0.523938	0.835168	-1.1373	0.916536	0.895491	0.320683	2.50061
DkT5pC	d0yz5R	Adenocarcinomas of cervix	NK AC	Weighted mode	22	-0.307995	0.391108	0.439792	-1.07457	0.458578	0.734919	0.341446	1.58182
DP4h9M	d0yz5R	Adenocarcinomas of cervix	IgD- CD38dim %lymphocyte	MR Egger	23	-0.238937	0.157054	0.143084	-0.546763	0.0688896	0.787465	0.57882	1.07132
DP4h9M	d0yz5R	Adenocarcinomas of cervix	IgD- CD38dim %lymphocyte	Weighted median	23	0.0287507	0.185876	0.877076	-0.335567	0.393068	1.02917	0.714933	1.48152
DP4h9M	d0yz5R	Adenocarcinomas of cervix	IgD- CD38dim %lymphocyte	Inverse variance weighted	23	-0.0731673	0.124559	0.556929	-0.317304	0.170969	0.929445	0.72811	1.18645
DP4h9M	d0yz5R	Adenocarcinomas of cervix	IgD- CD38dim %lymphocyte	Simple mode	23	0.690209	0.395456	0.0948774	-0.0848841	1.4653	1.99413	0.918619	4.32885
DP4h9M	d0yz5R	Adenocarcinomas of cervix	IgD- CD38dim %lymphocyte	Weighted mode	23	-0.138716	0.180294	0.449844	-0.492092	0.21466	0.870475	0.611346	1.23944
dpgjzu	d0yz5R	Adenocarcinomas of cervix	CD4+ %leukocyte	MR Egger	13	-1.31919	0.995212	0.211864	-3.2698	0.631427	0.267352	0.0380139	1.88029
dpgjzu	d0yz5R	Adenocarcinomas of cervix	CD4+ %leukocyte	Weighted median	13	0.425086	0.510013	0.404573	-0.574538	1.42471	1.52972	0.562965	4.15666
dpgjzu	d0yz5R	Adenocarcinomas of cervix	CD4+ %leukocyte	Inverse variance weighted	13	-0.0974269	0.432614	0.82182	-0.945351	0.750497	0.907169	0.388543	2.11805
dpgjzu	d0yz5R	Adenocarcinomas of cervix	CD4+ %leukocyte	Simple mode	13	0.384537	0.914501	0.681561	-1.40789	2.17696	1.46893	0.24466	8.81945
dpgjzu	d0yz5R	Adenocarcinomas of cervix	CD4+ %leukocyte	Weighted mode	13	0.426091	0.743281	0.577056	-1.03074	1.88292	1.53126	0.356743	6.57268
Dt9SKJ	d0yz5R	Adenocarcinomas of cervix	CD25 on CD45RA- CD4 not Treg	MR Egger	26	0.164702	0.141405	0.255566	-0.112452	0.441857	1.17904	0.89364	1.55559
Dt9SKJ	d0yz5R	Adenocarcinomas of cervix	CD25 on CD45RA- CD4 not Treg	Weighted median	26	0.0411883	0.146981	0.779302	-0.246895	0.329272	1.04205	0.781223	1.38996
Dt9SKJ	d0yz5R	Adenocarcinomas of cervix	CD25 on CD45RA- CD4 not Treg	Inverse variance weighted	26	-0.043661	0.110745	0.693398	-0.260721	0.173399	0.957278	0.770496	1.18934
Dt9SKJ	d0yz5R	Adenocarcinomas of cervix	CD25 on CD45RA- CD4 not Treg	Simple mode	26	-0.444541	0.234854	0.0700124	-0.904856	0.0157732	0.641118	0.4046	1.0159
Dt9SKJ	d0yz5R	Adenocarcinomas of cervix	CD25 on CD45RA- CD4 not Treg	Weighted mode	26	0.026853	0.134422	0.843279	-0.236615	0.290321	1.02722	0.789295	1.33686
dVoK94	d0yz5R	Adenocarcinomas of cervix	SSC-A on B cell	MR Egger	13	-0.0266623	0.350549	0.940738	-0.713739	0.660414	0.97369	0.489809	1.93559
dVoK94	d0yz5R	Adenocarcinomas of cervix	SSC-A on B cell	Weighted median	13	0.0221112	0.295773	0.940408	-0.557604	0.601826	1.02236	0.57258	1.82545
dVoK94	d0yz5R	Adenocarcinomas of cervix	SSC-A on B cell	Inverse variance weighted	13	-0.029943	0.209361	0.886274	-0.440291	0.380405	0.970501	0.643849	1.46288
dVoK94	d0yz5R	Adenocarcinomas of cervix	SSC-A on B cell	Simple mode	13	-0.120678	0.402608	0.769504	-0.909789	0.668433	0.886319	0.402609	1.95118
dVoK94	d0yz5R	Adenocarcinomas of cervix	SSC-A on B cell	Weighted mode	13	-0.0206157	0.282236	0.942974	-0.573798	0.532566	0.979595	0.563382	1.7033
dvXZ9g	d0yz5R	Adenocarcinomas of cervix	CD40 on monocytes	MR Egger	29	0.0795385	0.0919886	0.394845	-0.100759	0.259836	1.08279	0.904151	1.29672
dvXZ9g	d0yz5R	Adenocarcinomas of cervix	CD40 on monocytes	Weighted median	29	0.044368	0.097208	0.648086	-0.14616	0.234896	1.04537	0.86402	1.26478
dvXZ9g	d0yz5R	Adenocarcinomas of cervix	CD40 on monocytes	Inverse variance weighted	29	0.00168484	0.0711456	0.981107	-0.13776	0.14113	1.00169	0.871307	1.15157
dvXZ9g	d0yz5R	Adenocarcinomas of cervix	CD40 on monocytes	Simple mode	29	0.0725957	0.159382	0.652274	-0.239793	0.384984	1.0753	0.786791	1.46959
dvXZ9g	d0yz5R	Adenocarcinomas of cervix	CD40 on monocytes	Weighted mode	29	0.0284538	0.081851	0.730718	-0.131974	0.188882	1.02886	0.876364	1.2079
Dw97YO	d0yz5R	Adenocarcinomas of cervix	IgD- CD27- %B cell	MR Egger	15	0.263146	0.530051	0.627862	-0.775753	1.30205	1.30102	0.460357	3.67681
Dw97YO	d0yz5R	Adenocarcinomas of cervix	IgD- CD27- %B cell	Weighted median	15	0.0294744	0.293451	0.919995	-0.54569	0.604639	1.02991	0.579442	1.83059
Dw97YO	d0yz5R	Adenocarcinomas of cervix	IgD- CD27- %B cell	Inverse variance weighted	15	-0.166907	0.283069	0.555436	-0.721723	0.387908	0.846278	0.485914	1.47389
Dw97YO	d0yz5R	Adenocarcinomas of cervix	IgD- CD27- %B cell	Simple mode	15	0.165909	0.507021	0.74834	-0.827851	1.15967	1.18047	0.436987	3.18888
Dw97YO	d0yz5R	Adenocarcinomas of cervix	IgD- CD27- %B cell	Weighted mode	15	0.0667929	0.278057	0.813647	-0.478199	0.611785	1.06907	0.619899	1.84372
DwAthk	d0yz5R	Adenocarcinomas of cervix	CD19 on CD20-	MR Egger	21	-0.373803	0.295554	0.221253	-0.953088	0.205482	0.688113	0.385549	1.22812
DwAthk	d0yz5R	Adenocarcinomas of cervix	CD19 on CD20-	Weighted median	21	-0.0755186	0.290922	0.795185	-0.645726	0.494688	0.927263	0.524282	1.63999
DwAthk	d0yz5R	Adenocarcinomas of cervix	CD19 on CD20-	Inverse variance weighted	21	-0.0130212	0.219069	0.952603	-0.442396	0.416354	0.987063	0.642495	1.51642
DwAthk	d0yz5R	Adenocarcinomas of cervix	CD19 on CD20-	Simple mode	21	0.817397	0.551467	0.153867	-0.263478	1.89827	2.2646	0.768375	6.67436
DwAthk	d0yz5R	Adenocarcinomas of cervix	CD19 on CD20-	Weighted mode	21	-0.160752	0.265794	0.552112	-0.681708	0.360204	0.851503	0.505752	1.43362
DYEiNn	d0yz5R	Adenocarcinomas of cervix	BAFF-R on IgD+ CD38dim	MR Egger	25	-0.0300206	0.120751	0.805864	-0.266692	0.206651	0.970426	0.765909	1.22955
DYEiNn	d0yz5R	Adenocarcinomas of cervix	BAFF-R on IgD+ CD38dim	Weighted median	25	0.00957605	0.151998	0.949766	-0.28834	0.307492	1.00962	0.749507	1.36001
DYEiNn	d0yz5R	Adenocarcinomas of cervix	BAFF-R on IgD+ CD38dim	Inverse variance weighted	25	-0.0436851	0.0915703	0.633315	-0.223163	0.135793	0.957255	0.799984	1.14544
DYEiNn	d0yz5R	Adenocarcinomas of cervix	BAFF-R on IgD+ CD38dim	Simple mode	25	-0.231261	0.28228	0.420698	-0.78453	0.322007	0.793532	0.456334	1.37989
DYEiNn	d0yz5R	Adenocarcinomas of cervix	BAFF-R on IgD+ CD38dim	Weighted mode	25	0.142813	0.135068	0.300882	-0.12192	0.407546	1.15351	0.885219	1.50313
dYHItI	d0yz5R	Adenocarcinomas of cervix	CD3 on CD39+ CD4+	MR Egger	27	-0.224428	0.186172	0.239302	-0.589325	0.14047	0.798973	0.554701	1.15081
dYHItI	d0yz5R	Adenocarcinomas of cervix	CD3 on CD39+ CD4+	Weighted median	27	-0.259241	0.163429	0.11268	-0.579563	0.06108	0.771637	0.560143	1.06298
dYHItI	d0yz5R	Adenocarcinomas of cervix	CD3 on CD39+ CD4+	Inverse variance weighted	27	-0.105969	0.114296	0.353848	-0.329989	0.11805	0.899452	0.718931	1.1253
dYHItI	d0yz5R	Adenocarcinomas of cervix	CD3 on CD39+ CD4+	Simple mode	27	0.254559	0.263869	0.343575	-0.262624	0.771742	1.28989	0.769031	2.16353
dYHItI	d0yz5R	Adenocarcinomas of cervix	CD3 on CD39+ CD4+	Weighted mode	27	-0.279753	0.173324	0.118589	-0.619468	0.0599613	0.75597	0.538231	1.0618
E142U3	d0yz5R	Adenocarcinomas of cervix	CD4 on resting Treg	MR Egger	13	-0.380157	0.410509	0.374285	-1.18476	0.424441	0.683754	0.305821	1.52874
E142U3	d0yz5R	Adenocarcinomas of cervix	CD4 on resting Treg	Weighted median	13	-0.364232	0.352025	0.300821	-1.0542	0.325737	0.69473	0.348471	1.38505
E142U3	d0yz5R	Adenocarcinomas of cervix	CD4 on resting Treg	Inverse variance weighted	13	-0.198399	0.247532	0.422837	-0.683562	0.286764	0.820042	0.504815	1.33211
E142U3	d0yz5R	Adenocarcinomas of cervix	CD4 on resting Treg	Simple mode	13	-0.317978	0.53016	0.55981	-1.35709	0.721135	0.727619	0.257408	2.05677
E142U3	d0yz5R	Adenocarcinomas of cervix	CD4 on resting Treg	Weighted mode	13	-0.370884	0.418178	0.392559	-1.19051	0.448745	0.690124	0.304065	1.56635
E14g2w	d0yz5R	Adenocarcinomas of cervix	TD CD4+ AC	MR Egger	11	-0.0480092	0.555648	0.933038	-1.13708	1.04106	0.953125	0.320754	2.83222
E14g2w	d0yz5R	Adenocarcinomas of cervix	TD CD4+ AC	Weighted median	11	-0.0139832	0.365524	0.969484	-0.73041	0.702443	0.986114	0.481712	2.01868
E14g2w	d0yz5R	Adenocarcinomas of cervix	TD CD4+ AC	Inverse variance weighted	11	0.057213	0.285682	0.841271	-0.502723	0.617149	1.05888	0.604881	1.85364
E14g2w	d0yz5R	Adenocarcinomas of cervix	TD CD4+ AC	Simple mode	11	0.304244	0.547671	0.590748	-0.769191	1.37768	1.3556	0.463388	3.96568
E14g2w	d0yz5R	Adenocarcinomas of cervix	TD CD4+ AC	Weighted mode	11	0.00126794	0.433246	0.997722	-0.847893	0.850429	1.00127	0.428316	2.34065
e1dQuO	d0yz5R	Adenocarcinomas of cervix	HLA DR+ CD8br %lymphocyte	MR Egger	30	-0.183415	0.213299	0.397149	-0.60148	0.23465	0.832423	0.548	1.26447
e1dQuO	d0yz5R	Adenocarcinomas of cervix	HLA DR+ CD8br %lymphocyte	Weighted median	30	0.0169986	0.19412	0.93022	-0.363477	0.397474	1.01714	0.695255	1.48806
e1dQuO	d0yz5R	Adenocarcinomas of cervix	HLA DR+ CD8br %lymphocyte	Inverse variance weighted	30	-0.122525	0.136082	0.367921	-0.389246	0.144196	0.884684	0.677568	1.15511
e1dQuO	d0yz5R	Adenocarcinomas of cervix	HLA DR+ CD8br %lymphocyte	Simple mode	30	-0.00709938	0.315014	0.982174	-0.624526	0.610328	0.992926	0.535515	1.84103
e1dQuO	d0yz5R	Adenocarcinomas of cervix	HLA DR+ CD8br %lymphocyte	Weighted mode	30	-0.0758089	0.185265	0.685405	-0.438928	0.28731	0.926993	0.644727	1.33284
e4tJ5T	d0yz5R	Adenocarcinomas of cervix	IgD+ CD38- %B cell	MR Egger	22	-0.0504104	0.115659	0.66761	-0.277101	0.17628	0.950839	0.757978	1.19277
e4tJ5T	d0yz5R	Adenocarcinomas of cervix	IgD+ CD38- %B cell	Weighted median	22	-0.0343454	0.139911	0.806084	-0.308571	0.23988	0.966238	0.734496	1.2711
e4tJ5T	d0yz5R	Adenocarcinomas of cervix	IgD+ CD38- %B cell	Inverse variance weighted	22	-0.0137143	0.10299	0.894066	-0.215575	0.188147	0.986379	0.806078	1.20701
e4tJ5T	d0yz5R	Adenocarcinomas of cervix	IgD+ CD38- %B cell	Simple mode	22	-0.178705	0.381092	0.643952	-0.925644	0.568235	0.836353	0.396276	1.76515
e4tJ5T	d0yz5R	Adenocarcinomas of cervix	IgD+ CD38- %B cell	Weighted mode	22	-0.0632048	0.0974232	0.523522	-0.254154	0.127745	0.938751	0.775572	1.13626
e6CtwM	d0yz5R	Adenocarcinomas of cervix	CCR2 on plasmacytoid DC	MR Egger	19	-0.1154	0.229446	0.621453	-0.565115	0.334315	0.89101	0.568295	1.39698
e6CtwM	d0yz5R	Adenocarcinomas of cervix	CCR2 on plasmacytoid DC	Weighted median	19	-0.261394	0.226738	0.248974	-0.7058	0.183013	0.769978	0.493714	1.20083
e6CtwM	d0yz5R	Adenocarcinomas of cervix	CCR2 on plasmacytoid DC	Inverse variance weighted	19	-0.225201	0.153503	0.142354	-0.526067	0.0756645	0.798355	0.590924	1.0786
e6CtwM	d0yz5R	Adenocarcinomas of cervix	CCR2 on plasmacytoid DC	Simple mode	19	-0.441067	0.349641	0.223238	-1.12636	0.24423	0.64335	0.32421	1.27664
e6CtwM	d0yz5R	Adenocarcinomas of cervix	CCR2 on plasmacytoid DC	Weighted mode	19	-0.166473	0.226035	0.470922	-0.609501	0.276556	0.846646	0.543622	1.31858
e87jbc	d0yz5R	Adenocarcinomas of cervix	CD64 on monocyte	MR Egger	28	-0.0410593	0.194388	0.83436	-0.42206	0.339942	0.959772	0.655694	1.40487
e87jbc	d0yz5R	Adenocarcinomas of cervix	CD64 on monocyte	Weighted median	28	0.125617	0.172358	0.466117	-0.212206	0.463439	1.13385	0.808798	1.58953
e87jbc	d0yz5R	Adenocarcinomas of cervix	CD64 on monocyte	Inverse variance weighted	28	-0.0891179	0.121659	0.463851	-0.32757	0.149334	0.914738	0.720673	1.16106
e87jbc	d0yz5R	Adenocarcinomas of cervix	CD64 on monocyte	Simple mode	28	0.105372	0.231735	0.652953	-0.348829	0.559573	1.11112	0.705514	1.74992
e87jbc	d0yz5R	Adenocarcinomas of cervix	CD64 on monocyte	Weighted mode	28	0.146331	0.164385	0.381237	-0.175864	0.468527	1.15758	0.838732	1.59764
ea8cSk	d0yz5R	Adenocarcinomas of cervix	HLA DR on CD33dim HLA DR+ CD11b-	MR Egger	18	-0.232984	0.27833	0.414878	-0.778511	0.312544	0.792167	0.459089	1.3669
ea8cSk	d0yz5R	Adenocarcinomas of cervix	HLA DR on CD33dim HLA DR+ CD11b-	Weighted median	18	0.0606591	0.180919	0.737412	-0.293943	0.415261	1.06254	0.745319	1.51477
ea8cSk	d0yz5R	Adenocarcinomas of cervix	HLA DR on CD33dim HLA DR+ CD11b-	Inverse variance weighted	18	0.0379629	0.127162	0.765291	-0.211274	0.2872	1.03869	0.809552	1.33269
ea8cSk	d0yz5R	Adenocarcinomas of cervix	HLA DR on CD33dim HLA DR+ CD11b-	Simple mode	18	0.127978	0.296864	0.671813	-0.453876	0.709832	1.13653	0.635161	2.03365
ea8cSk	d0yz5R	Adenocarcinomas of cervix	HLA DR on CD33dim HLA DR+ CD11b-	Weighted mode	18	0.113228	0.241132	0.64463	-0.359391	0.585847	1.11989	0.698101	1.79651
eboHzs	d0yz5R	Adenocarcinomas of cervix	CD123 on CD62L+ plasmacytoid DC	MR Egger	18	0.110862	0.091821	0.244836	-0.0691072	0.290831	1.11724	0.933227	1.33754
eboHzs	d0yz5R	Adenocarcinomas of cervix	CD123 on CD62L+ plasmacytoid DC	Weighted median	18	0.0407528	0.11008	0.711225	-0.175003	0.256509	1.04159	0.839454	1.29241
eboHzs	d0yz5R	Adenocarcinomas of cervix	CD123 on CD62L+ plasmacytoid DC	Inverse variance weighted	18	0.102904	0.0761241	0.176441	-0.046299	0.252108	1.10839	0.954756	1.28673
eboHzs	d0yz5R	Adenocarcinomas of cervix	CD123 on CD62L+ plasmacytoid DC	Simple mode	18	-0.0558823	0.213258	0.796439	-0.473868	0.362104	0.94565	0.622589	1.43635
eboHzs	d0yz5R	Adenocarcinomas of cervix	CD123 on CD62L+ plasmacytoid DC	Weighted mode	18	0.0606509	0.0931483	0.523672	-0.12192	0.243222	1.06253	0.885219	1.27535
edniy4	d0yz5R	Adenocarcinomas of cervix	Activated & secreting Treg %CD4 Treg	MR Egger	37	0.0629648	0.0568287	0.275428	-0.0484194	0.174349	1.06499	0.952734	1.19047
edniy4	d0yz5R	Adenocarcinomas of cervix	Activated & secreting Treg %CD4 Treg	Weighted median	37	-0.017699	0.0705878	0.802017	-0.156051	0.120653	0.982457	0.855516	1.12823
edniy4	d0yz5R	Adenocarcinomas of cervix	Activated & secreting Treg %CD4 Treg	Inverse variance weighted	37	0.0272277	0.0476527	0.567744	-0.0661717	0.120627	1.0276	0.93597	1.1282
edniy4	d0yz5R	Adenocarcinomas of cervix	Activated & secreting Treg %CD4 Treg	Simple mode	37	0.116982	0.118577	0.330448	-0.115429	0.349394	1.1241	0.890984	1.41821
edniy4	d0yz5R	Adenocarcinomas of cervix	Activated & secreting Treg %CD4 Treg	Weighted mode	37	0.0335	0.0537292	0.536889	-0.0718093	0.138809	1.03407	0.930708	1.1489
eeFIR0	d0yz5R	Adenocarcinomas of cervix	CD4+ CD8dim %lymphocyte	MR Egger	19	0.461397	0.413102	0.279572	-0.348284	1.27108	1.58629	0.705898	3.56469
eeFIR0	d0yz5R	Adenocarcinomas of cervix	CD4+ CD8dim %lymphocyte	Weighted median	19	0.0336273	0.318113	0.915813	-0.589875	0.65713	1.0342	0.554397	1.92925
eeFIR0	d0yz5R	Adenocarcinomas of cervix	CD4+ CD8dim %lymphocyte	Inverse variance weighted	19	-0.13555	0.22175	0.541018	-0.57018	0.29908	0.873235	0.565424	1.34862
eeFIR0	d0yz5R	Adenocarcinomas of cervix	CD4+ CD8dim %lymphocyte	Simple mode	19	-0.0721053	0.481442	0.882612	-1.01573	0.871521	0.930433	0.362137	2.39054
eeFIR0	d0yz5R	Adenocarcinomas of cervix	CD4+ CD8dim %lymphocyte	Weighted mode	19	0.110666	0.324113	0.736724	-0.524595	0.745927	1.11702	0.591795	2.1084
eevAr0	d0yz5R	Adenocarcinomas of cervix	CCR2 on CD62L+ plasmacytoid DC	MR Egger	19	-0.0996686	0.230061	0.670298	-0.550589	0.351252	0.905137	0.57661	1.42085
eevAr0	d0yz5R	Adenocarcinomas of cervix	CCR2 on CD62L+ plasmacytoid DC	Weighted median	19	-0.261238	0.229179	0.254334	-0.710429	0.187953	0.770098	0.491434	1.20678
eevAr0	d0yz5R	Adenocarcinomas of cervix	CCR2 on CD62L+ plasmacytoid DC	Inverse variance weighted	19	-0.235788	0.154656	0.127361	-0.538914	0.0673385	0.789948	0.583381	1.06966
eevAr0	d0yz5R	Adenocarcinomas of cervix	CCR2 on CD62L+ plasmacytoid DC	Simple mode	19	-0.497381	0.357041	0.180567	-1.19718	0.202419	0.608121	0.302044	1.22436
eevAr0	d0yz5R	Adenocarcinomas of cervix	CCR2 on CD62L+ plasmacytoid DC	Weighted mode	19	-0.235159	0.223355	0.306338	-0.672934	0.202616	0.790445	0.510209	1.2246
EFiGXK	d0yz5R	Adenocarcinomas of cervix	Transitional %B cell	MR Egger	15	0.108254	0.547126	0.846215	-0.964112	1.18062	1.11433	0.381322	3.2564
EFiGXK	d0yz5R	Adenocarcinomas of cervix	Transitional %B cell	Weighted median	15	0.000887569	0.396714	0.998215	-0.776673	0.778448	1.00089	0.459934	2.17809
EFiGXK	d0yz5R	Adenocarcinomas of cervix	Transitional %B cell	Inverse variance weighted	15	0.118448	0.27896	0.671124	-0.428313	0.665208	1.12575	0.651607	1.9449
EFiGXK	d0yz5R	Adenocarcinomas of cervix	Transitional %B cell	Simple mode	15	-0.299523	0.573978	0.609941	-1.42452	0.825473	0.741172	0.240624	2.28296
EFiGXK	d0yz5R	Adenocarcinomas of cervix	Transitional %B cell	Weighted mode	15	-0.141989	0.463656	0.763931	-1.05076	0.766777	0.867631	0.349674	2.15282
EjGnjd	d0yz5R	Adenocarcinomas of cervix	CD28- CD8dim %CD8dim	MR Egger	15	-0.00134357	0.0694707	0.984863	-0.137506	0.134819	0.998657	0.871529	1.14433
EjGnjd	d0yz5R	Adenocarcinomas of cervix	CD28- CD8dim %CD8dim	Weighted median	15	0.0149423	0.0699303	0.830801	-0.122121	0.152006	1.01505	0.885041	1.16417
EjGnjd	d0yz5R	Adenocarcinomas of cervix	CD28- CD8dim %CD8dim	Inverse variance weighted	15	0.0179878	0.0630055	0.775264	-0.105503	0.141479	1.01815	0.899872	1.15198
EjGnjd	d0yz5R	Adenocarcinomas of cervix	CD28- CD8dim %CD8dim	Simple mode	15	-0.0352396	0.271038	0.898402	-0.566474	0.495995	0.965374	0.567523	1.64213
EjGnjd	d0yz5R	Adenocarcinomas of cervix	CD28- CD8dim %CD8dim	Weighted mode	15	0.00910089	0.0598976	0.881402	-0.108298	0.1265	1.00914	0.89736	1.13485
EJSyCE	d0yz5R	Adenocarcinomas of cervix	CD39+ activated Treg %CD4 Treg	MR Egger	22	0.0895135	0.119555	0.462739	-0.144814	0.323841	1.09364	0.865183	1.38243
EJSyCE	d0yz5R	Adenocarcinomas of cervix	CD39+ activated Treg %CD4 Treg	Weighted median	22	0.0623576	0.110304	0.571851	-0.153837	0.278553	1.06434	0.857411	1.32122
EJSyCE	d0yz5R	Adenocarcinomas of cervix	CD39+ activated Treg %CD4 Treg	Inverse variance weighted	22	0.0322773	0.084397	0.70213	-0.133141	0.197695	1.0328	0.875342	1.21859
EJSyCE	d0yz5R	Adenocarcinomas of cervix	CD39+ activated Treg %CD4 Treg	Simple mode	22	0.00918251	0.160107	0.954807	-0.304628	0.322993	1.00922	0.737398	1.38126
EJSyCE	d0yz5R	Adenocarcinomas of cervix	CD39+ activated Treg %CD4 Treg	Weighted mode	22	0.0409316	0.0972933	0.678246	-0.149763	0.231626	1.04178	0.860912	1.26065
em8K6M	d0yz5R	Adenocarcinomas of cervix	CD24 on IgD- CD38dim	MR Egger	7	0.277394	0.5724	0.648433	-0.844511	1.3993	1.31969	0.429768	4.05236
em8K6M	d0yz5R	Adenocarcinomas of cervix	CD24 on IgD- CD38dim	Weighted median	7	-0.398032	0.480298	0.407264	-1.33942	0.543353	0.671641	0.261998	1.72177
em8K6M	d0yz5R	Adenocarcinomas of cervix	CD24 on IgD- CD38dim	Inverse variance weighted	7	-0.430189	0.376907	0.253718	-1.16893	0.308549	0.650386	0.3107	1.36145
em8K6M	d0yz5R	Adenocarcinomas of cervix	CD24 on IgD- CD38dim	Simple mode	7	-0.779077	0.726185	0.324587	-2.2024	0.644245	0.458829	0.110538	1.90455
em8K6M	d0yz5R	Adenocarcinomas of cervix	CD24 on IgD- CD38dim	Weighted mode	7	-0.384639	0.657919	0.5801	-1.67416	0.904883	0.680697	0.187465	2.47164
enaBo8	d0yz5R	Adenocarcinomas of cervix	CD45RA- CD28- CD8br AC	MR Egger	333	0.000267675	0.000123252	0.0305824	2.61016e-05	0.000509249	1.00027	1.00003	1.00051
enaBo8	d0yz5R	Adenocarcinomas of cervix	CD45RA- CD28- CD8br AC	Weighted median	333	7.01102e-05	0.000152197	0.645046	-0.000228195	0.000368416	1.00007	0.999772	1.00037
enaBo8	d0yz5R	Adenocarcinomas of cervix	CD45RA- CD28- CD8br AC	Inverse variance weighted	333	0.000101339	8.56821e-05	0.236913	-6.65974e-05	0.000269276	1.0001	0.999933	1.00027
enaBo8	d0yz5R	Adenocarcinomas of cervix	CD45RA- CD28- CD8br AC	Simple mode	333	2.86433e-05	0.000252055	0.909592	-0.000465384	0.000522671	1.00003	0.999535	1.00052
enaBo8	d0yz5R	Adenocarcinomas of cervix	CD45RA- CD28- CD8br AC	Weighted mode	333	2.86433e-05	0.000181767	0.874881	-0.00032762	0.000384907	1.00003	0.999672	1.00038
enMg3R	d0yz5R	Adenocarcinomas of cervix	CD25 on transitional	MR Egger	22	-0.155104	0.332715	0.646127	-0.807226	0.497018	0.856326	0.446094	1.64381
enMg3R	d0yz5R	Adenocarcinomas of cervix	CD25 on transitional	Weighted median	22	-0.335916	0.268736	0.211305	-0.862639	0.190807	0.714683	0.422047	1.21023
enMg3R	d0yz5R	Adenocarcinomas of cervix	CD25 on transitional	Inverse variance weighted	22	-0.184291	0.215534	0.392528	-0.606738	0.238156	0.831694	0.545126	1.26891
enMg3R	d0yz5R	Adenocarcinomas of cervix	CD25 on transitional	Simple mode	22	-0.425413	0.50985	0.413454	-1.42472	0.573893	0.6535	0.240576	1.77516
enMg3R	d0yz5R	Adenocarcinomas of cervix	CD25 on transitional	Weighted mode	22	-0.157656	0.279737	0.579003	-0.705941	0.390628	0.854143	0.493644	1.47791
EO98wU	d0yz5R	Adenocarcinomas of cervix	CD66b++ myeloid cell AC	MR Egger	16	-0.342047	0.311196	0.290251	-0.951992	0.267898	0.710315	0.385971	1.30721
EO98wU	d0yz5R	Adenocarcinomas of cervix	CD66b++ myeloid cell AC	Weighted median	16	-0.17499	0.246763	0.478237	-0.658645	0.308665	0.839466	0.517552	1.36161
EO98wU	d0yz5R	Adenocarcinomas of cervix	CD66b++ myeloid cell AC	Inverse variance weighted	16	-0.0222489	0.179055	0.901111	-0.373197	0.328699	0.977997	0.68853	1.38916
EO98wU	d0yz5R	Adenocarcinomas of cervix	CD66b++ myeloid cell AC	Simple mode	16	-0.128449	0.342577	0.712946	-0.7999	0.543002	0.879458	0.449374	1.72117
EO98wU	d0yz5R	Adenocarcinomas of cervix	CD66b++ myeloid cell AC	Weighted mode	16	-0.153473	0.275251	0.585359	-0.692964	0.386018	0.857724	0.500092	1.47111
eRoc5D	d0yz5R	Adenocarcinomas of cervix	CD28+ CD45RA+ CD8dim %T cell	MR Egger	38	-0.104676	0.0449908	0.02573	-0.192858	-0.0164938	0.900616	0.824599	0.983641
eRoc5D	d0yz5R	Adenocarcinomas of cervix	CD28+ CD45RA+ CD8dim %T cell	Weighted median	38	-0.0966294	0.0558494	0.0835984	-0.206094	0.0128354	0.907892	0.813756	1.01292
eRoc5D	d0yz5R	Adenocarcinomas of cervix	CD28+ CD45RA+ CD8dim %T cell	Inverse variance weighted	38	-0.0921451	0.0402704	0.0221284	-0.171075	-0.013215	0.911973	0.842758	0.986872
eRoc5D	d0yz5R	Adenocarcinomas of cervix	CD28+ CD45RA+ CD8dim %T cell	Simple mode	38	-0.023871	0.0851908	0.78088	-0.190845	0.143103	0.976412	0.826261	1.15385
eRoc5D	d0yz5R	Adenocarcinomas of cervix	CD28+ CD45RA+ CD8dim %T cell	Weighted mode	38	-0.10519	0.0462869	0.0289543	-0.195913	-0.0144678	0.900153	0.822084	0.985636
ErOTvF	d0yz5R	Adenocarcinomas of cervix	CD33 on Gr MDSC	MR Egger	20	0.0872918	0.195571	0.660672	-0.296027	0.47061	1.09122	0.743768	1.60097
ErOTvF	d0yz5R	Adenocarcinomas of cervix	CD33 on Gr MDSC	Weighted median	20	0.0424943	0.147369	0.773077	-0.24635	0.331338	1.04341	0.781649	1.39283
ErOTvF	d0yz5R	Adenocarcinomas of cervix	CD33 on Gr MDSC	Inverse variance weighted	20	-0.100757	0.10453	0.335094	-0.305637	0.104122	0.904153	0.736654	1.10974
ErOTvF	d0yz5R	Adenocarcinomas of cervix	CD33 on Gr MDSC	Simple mode	20	-0.24153	0.281127	0.400969	-0.792539	0.309479	0.785425	0.452694	1.36272
ErOTvF	d0yz5R	Adenocarcinomas of cervix	CD33 on Gr MDSC	Weighted mode	20	0.025478	0.147804	0.864963	-0.264217	0.315173	1.02581	0.767807	1.3705
EscrXz	d0yz5R	Adenocarcinomas of cervix	CD19 on IgD+ CD38dim	MR Egger	24	0.0495845	0.0985862	0.619993	-0.143644	0.242813	1.05083	0.866196	1.27483
EscrXz	d0yz5R	Adenocarcinomas of cervix	CD19 on IgD+ CD38dim	Weighted median	24	0.0762624	0.111136	0.492581	-0.141564	0.294089	1.07925	0.868	1.3419
EscrXz	d0yz5R	Adenocarcinomas of cervix	CD19 on IgD+ CD38dim	Inverse variance weighted	24	0.0158105	0.0824591	0.847948	-0.145809	0.17743	1.01594	0.864322	1.19414
EscrXz	d0yz5R	Adenocarcinomas of cervix	CD19 on IgD+ CD38dim	Simple mode	24	-0.0823099	0.220995	0.712966	-0.515459	0.35084	0.920987	0.597226	1.42026
EscrXz	d0yz5R	Adenocarcinomas of cervix	CD19 on IgD+ CD38dim	Weighted mode	24	0.0464355	0.0874612	0.600559	-0.124988	0.217859	1.04753	0.882507	1.24341
esXQZk	d0yz5R	Adenocarcinomas of cervix	CD3 on activated Treg	MR Egger	21	-0.156631	0.215605	0.476405	-0.579218	0.265955	0.855019	0.560336	1.30468
esXQZk	d0yz5R	Adenocarcinomas of cervix	CD3 on activated Treg	Weighted median	21	-0.0492777	0.179684	0.783895	-0.401459	0.302904	0.951917	0.669343	1.35378
esXQZk	d0yz5R	Adenocarcinomas of cervix	CD3 on activated Treg	Inverse variance weighted	21	0.0232284	0.13284	0.86119	-0.237138	0.283594	1.0235	0.788883	1.32789
esXQZk	d0yz5R	Adenocarcinomas of cervix	CD3 on activated Treg	Simple mode	21	0.0938221	0.317084	0.770364	-0.527662	0.715306	1.09836	0.589983	2.04481
esXQZk	d0yz5R	Adenocarcinomas of cervix	CD3 on activated Treg	Weighted mode	21	-0.11942	0.191833	0.540631	-0.495413	0.256572	0.887435	0.609319	1.29249
eutmIQ	d0yz5R	Adenocarcinomas of cervix	CD20 on IgD+ CD38- unsw mem	MR Egger	19	0.652581	0.640986	0.322907	-0.603752	1.90891	1.92049	0.546756	6.74575
eutmIQ	d0yz5R	Adenocarcinomas of cervix	CD20 on IgD+ CD38- unsw mem	Weighted median	19	0.521795	0.278363	0.0608597	-0.0237962	1.06739	1.68505	0.976485	2.90777
eutmIQ	d0yz5R	Adenocarcinomas of cervix	CD20 on IgD+ CD38- unsw mem	Inverse variance weighted	19	0.221937	0.22777	0.329863	-0.224492	0.668365	1.24849	0.798922	1.95105
eutmIQ	d0yz5R	Adenocarcinomas of cervix	CD20 on IgD+ CD38- unsw mem	Simple mode	19	0.555445	0.45619	0.239107	-0.338687	1.44958	1.74272	0.712705	4.26131
eutmIQ	d0yz5R	Adenocarcinomas of cervix	CD20 on IgD+ CD38- unsw mem	Weighted mode	19	0.555445	0.380977	0.162082	-0.19127	1.30216	1.74272	0.825909	3.67723
EVqCUv	d0yz5R	Adenocarcinomas of cervix	SSC-A on myeloid DC	MR Egger	18	-0.0711178	0.0821984	0.399718	-0.232227	0.0899911	0.931352	0.792766	1.09416
EVqCUv	d0yz5R	Adenocarcinomas of cervix	SSC-A on myeloid DC	Weighted median	18	-0.0455151	0.0826565	0.581872	-0.207522	0.116492	0.955505	0.812596	1.12355
EVqCUv	d0yz5R	Adenocarcinomas of cervix	SSC-A on myeloid DC	Inverse variance weighted	18	-0.019871	0.071646	0.781511	-0.160297	0.120555	0.980325	0.851891	1.12812
EVqCUv	d0yz5R	Adenocarcinomas of cervix	SSC-A on myeloid DC	Simple mode	18	0.680451	0.351772	0.0698924	-0.0090232	1.36992	1.97477	0.991017	3.93506
EVqCUv	d0yz5R	Adenocarcinomas of cervix	SSC-A on myeloid DC	Weighted mode	18	-0.03669	0.0718859	0.61634	-0.177586	0.104206	0.963975	0.837289	1.10983
EXIwMd	d0yz5R	Adenocarcinomas of cervix	CD27 on IgD- CD38-	MR Egger	30	0.201384	0.257993	0.441599	-0.304282	0.707049	1.22309	0.737653	2.028
EXIwMd	d0yz5R	Adenocarcinomas of cervix	CD27 on IgD- CD38-	Weighted median	30	0.189298	0.200932	0.346142	-0.204529	0.583125	1.2084	0.815031	1.79163
EXIwMd	d0yz5R	Adenocarcinomas of cervix	CD27 on IgD- CD38-	Inverse variance weighted	30	0.378576	0.138177	0.00614763	0.10775	0.649403	1.4602	1.11377	1.9144
EXIwMd	d0yz5R	Adenocarcinomas of cervix	CD27 on IgD- CD38-	Simple mode	30	0.491229	0.351977	0.173422	-0.198646	1.1811	1.63432	0.81984	3.25796
EXIwMd	d0yz5R	Adenocarcinomas of cervix	CD27 on IgD- CD38-	Weighted mode	30	0.091597	0.231301	0.694998	-0.361753	0.544947	1.09592	0.696455	1.72452
ExRtA1	d0yz5R	Adenocarcinomas of cervix	CD8br %T cell	MR Egger	22	-0.117129	0.258067	0.654807	-0.622941	0.388682	0.88947	0.536365	1.47503
ExRtA1	d0yz5R	Adenocarcinomas of cervix	CD8br %T cell	Weighted median	22	-0.018267	0.234588	0.937933	-0.47806	0.441526	0.981899	0.619985	1.55508
ExRtA1	d0yz5R	Adenocarcinomas of cervix	CD8br %T cell	Inverse variance weighted	22	0.0110853	0.163255	0.945864	-0.308894	0.331065	1.01115	0.734258	1.39245
ExRtA1	d0yz5R	Adenocarcinomas of cervix	CD8br %T cell	Simple mode	22	0.247017	0.411987	0.555205	-0.560479	1.05451	1.2802	0.570936	2.87057
ExRtA1	d0yz5R	Adenocarcinomas of cervix	CD8br %T cell	Weighted mode	22	0.00873766	0.240966	0.971417	-0.463555	0.48103	1.00878	0.629043	1.61774
ezC8YW	d0yz5R	Adenocarcinomas of cervix	CD14+ CD16+ monocyte %monocyte	MR Egger	24	0.319085	0.312085	0.317691	-0.292603	0.930772	1.37587	0.746319	2.53647
ezC8YW	d0yz5R	Adenocarcinomas of cervix	CD14+ CD16+ monocyte %monocyte	Weighted median	24	0.0952335	0.251978	0.705473	-0.398644	0.589111	1.09992	0.671229	1.80239
ezC8YW	d0yz5R	Adenocarcinomas of cervix	CD14+ CD16+ monocyte %monocyte	Inverse variance weighted	24	-0.144725	0.178648	0.417876	-0.494875	0.205426	0.86526	0.609647	1.22805
ezC8YW	d0yz5R	Adenocarcinomas of cervix	CD14+ CD16+ monocyte %monocyte	Simple mode	24	-0.362673	0.403108	0.377607	-1.15276	0.427418	0.695814	0.315763	1.53329
ezC8YW	d0yz5R	Adenocarcinomas of cervix	CD14+ CD16+ monocyte %monocyte	Weighted mode	24	0.0180936	0.251422	0.943252	-0.474693	0.51088	1.01826	0.622076	1.66676
F4nG6j	d0yz5R	Adenocarcinomas of cervix	CD28- CD8br AC	MR Egger	14	-0.223642	0.953901	0.818588	-2.09329	1.646	0.799601	0.123281	5.18621
F4nG6j	d0yz5R	Adenocarcinomas of cervix	CD28- CD8br AC	Weighted median	14	-0.137642	0.393703	0.726632	-0.909299	0.634015	0.871411	0.402807	1.88516
F4nG6j	d0yz5R	Adenocarcinomas of cervix	CD28- CD8br AC	Inverse variance weighted	14	-0.056501	0.306817	0.853894	-0.657863	0.544861	0.945066	0.517957	1.72437
F4nG6j	d0yz5R	Adenocarcinomas of cervix	CD28- CD8br AC	Simple mode	14	0.11628	0.499528	0.819557	-0.862794	1.09535	1.12331	0.421982	2.99024
F4nG6j	d0yz5R	Adenocarcinomas of cervix	CD28- CD8br AC	Weighted mode	14	-0.0168792	0.419666	0.968528	-0.839425	0.805667	0.983262	0.431959	2.23819
f816bR	d0yz5R	Adenocarcinomas of cervix	Lymphocyte AC	MR Egger	19	-0.0109004	0.322517	0.973432	-0.643033	0.621232	0.989159	0.525696	1.86122
f816bR	d0yz5R	Adenocarcinomas of cervix	Lymphocyte AC	Weighted median	19	-0.243526	0.31406	0.438096	-0.859083	0.372031	0.783859	0.42355	1.45068
f816bR	d0yz5R	Adenocarcinomas of cervix	Lymphocyte AC	Inverse variance weighted	19	-0.159578	0.206331	0.439282	-0.563986	0.244831	0.852504	0.568937	1.2774
f816bR	d0yz5R	Adenocarcinomas of cervix	Lymphocyte AC	Simple mode	19	-0.423222	0.511562	0.418893	-1.42588	0.57944	0.654933	0.240296	1.78504
f816bR	d0yz5R	Adenocarcinomas of cervix	Lymphocyte AC	Weighted mode	19	-0.316289	0.363337	0.395482	-1.02843	0.395851	0.728849	0.357569	1.48565
FFYjMP	d0yz5R	Adenocarcinomas of cervix	HLA DR+ CD8br %T cell	MR Egger	30	-0.153825	0.137169	0.271632	-0.422676	0.115026	0.857422	0.655291	1.1219
FFYjMP	d0yz5R	Adenocarcinomas of cervix	HLA DR+ CD8br %T cell	Weighted median	30	-0.118387	0.137888	0.390575	-0.388648	0.151873	0.888352	0.677973	1.16401
FFYjMP	d0yz5R	Adenocarcinomas of cervix	HLA DR+ CD8br %T cell	Inverse variance weighted	30	-0.122688	0.102788	0.232635	-0.324153	0.078777	0.88454	0.72314	1.08196
FFYjMP	d0yz5R	Adenocarcinomas of cervix	HLA DR+ CD8br %T cell	Simple mode	30	-0.149304	0.212263	0.48742	-0.56534	0.266731	0.861307	0.568167	1.30569
FFYjMP	d0yz5R	Adenocarcinomas of cervix	HLA DR+ CD8br %T cell	Weighted mode	30	-0.10969	0.118351	0.36167	-0.341657	0.122278	0.896112	0.710592	1.13007
fgFlCp	d0yz5R	Adenocarcinomas of cervix	Secreting Treg AC	MR Egger	23	0.0770283	0.0718341	0.295751	-0.0637666	0.217823	1.08007	0.938224	1.24337
fgFlCp	d0yz5R	Adenocarcinomas of cervix	Secreting Treg AC	Weighted median	23	0.0303932	0.0848918	0.720326	-0.135995	0.196781	1.03086	0.872847	1.21748
fgFlCp	d0yz5R	Adenocarcinomas of cervix	Secreting Treg AC	Inverse variance weighted	23	-0.0125871	0.0593742	0.83211	-0.128961	0.103786	0.987492	0.879009	1.10936
fgFlCp	d0yz5R	Adenocarcinomas of cervix	Secreting Treg AC	Simple mode	23	-0.0299593	0.119178	0.803851	-0.263548	0.203629	0.970485	0.768321	1.22584
fgFlCp	d0yz5R	Adenocarcinomas of cervix	Secreting Treg AC	Weighted mode	23	0.021774	0.0739399	0.77115	-0.123148	0.166696	1.02201	0.884133	1.1814
Fh5DWb	d0yz5R	Adenocarcinomas of cervix	CD45 on CD4+	MR Egger	13	0.665064	0.698647	0.36158	-0.704283	2.03441	1.94462	0.494463	7.64775
Fh5DWb	d0yz5R	Adenocarcinomas of cervix	CD45 on CD4+	Weighted median	13	-0.211664	0.389495	0.586832	-0.975074	0.551746	0.809237	0.377165	1.73628
Fh5DWb	d0yz5R	Adenocarcinomas of cervix	CD45 on CD4+	Inverse variance weighted	13	-0.138138	0.28891	0.632554	-0.704401	0.428126	0.870979	0.494404	1.53438
Fh5DWb	d0yz5R	Adenocarcinomas of cervix	CD45 on CD4+	Simple mode	13	-0.464353	0.642087	0.48342	-1.72284	0.794138	0.628542	0.178558	2.21253
Fh5DWb	d0yz5R	Adenocarcinomas of cervix	CD45 on CD4+	Weighted mode	13	-0.464353	0.641561	0.483069	-1.72181	0.793107	0.628542	0.178742	2.21025
fhbVHz	d0yz5R	Adenocarcinomas of cervix	CD45 on CD33dim HLA DR-	MR Egger	18	0.00967605	0.3073	0.97527	-0.592632	0.611984	1.00972	0.55287	1.84409
fhbVHz	d0yz5R	Adenocarcinomas of cervix	CD45 on CD33dim HLA DR-	Weighted median	18	-0.0833054	0.213128	0.695894	-0.501037	0.334426	0.92007	0.605902	1.39714
fhbVHz	d0yz5R	Adenocarcinomas of cervix	CD45 on CD33dim HLA DR-	Inverse variance weighted	18	-0.190607	0.156059	0.221944	-0.496483	0.115269	0.826457	0.608667	1.12218
fhbVHz	d0yz5R	Adenocarcinomas of cervix	CD45 on CD33dim HLA DR-	Simple mode	18	-0.03206	0.340975	0.926189	-0.700372	0.636252	0.968448	0.496401	1.88939
fhbVHz	d0yz5R	Adenocarcinomas of cervix	CD45 on CD33dim HLA DR-	Weighted mode	18	0.0589218	0.294623	0.843861	-0.518539	0.636382	1.06069	0.59539	1.88963
fJTfhF	d0yz5R	Adenocarcinomas of cervix	CD45 on NKT	MR Egger	22	-0.120463	0.209098	0.570968	-0.530296	0.289369	0.88651	0.588431	1.33558
fJTfhF	d0yz5R	Adenocarcinomas of cervix	CD45 on NKT	Weighted median	22	-0.0342496	0.186708	0.854453	-0.400197	0.331698	0.96633	0.670188	1.39333
fJTfhF	d0yz5R	Adenocarcinomas of cervix	CD45 on NKT	Inverse variance weighted	22	-0.0701501	0.135962	0.605886	-0.336635	0.196335	0.932254	0.71417	1.21693
fJTfhF	d0yz5R	Adenocarcinomas of cervix	CD45 on NKT	Simple mode	22	-0.145301	0.280031	0.609272	-0.694162	0.403559	0.864762	0.499493	1.49714
fJTfhF	d0yz5R	Adenocarcinomas of cervix	CD45 on NKT	Weighted mode	22	-0.122388	0.228166	0.59732	-0.569592	0.324817	0.884805	0.565756	1.38378
fKbmq2	d0yz5R	Adenocarcinomas of cervix	CD11b on CD33dim HLA DR-	MR Egger	23	-0.0383709	0.28544	0.894345	-0.597833	0.521091	0.962356	0.550002	1.68386
fKbmq2	d0yz5R	Adenocarcinomas of cervix	CD11b on CD33dim HLA DR-	Weighted median	23	0.074472	0.189386	0.694151	-0.296725	0.445669	1.07732	0.743249	1.56153
fKbmq2	d0yz5R	Adenocarcinomas of cervix	CD11b on CD33dim HLA DR-	Inverse variance weighted	23	-0.104122	0.141937	0.463206	-0.382318	0.174075	0.901115	0.682278	1.19014
fKbmq2	d0yz5R	Adenocarcinomas of cervix	CD11b on CD33dim HLA DR-	Simple mode	23	0.0742353	0.28445	0.796537	-0.483288	0.631758	1.07706	0.616752	1.88091
fKbmq2	d0yz5R	Adenocarcinomas of cervix	CD11b on CD33dim HLA DR-	Weighted mode	23	0.121172	0.201116	0.553001	-0.273014	0.515359	1.12882	0.761082	1.67424
Fmbz5k	d0yz5R	Adenocarcinomas of cervix	CD28- CD127- CD25++ CD8br %CD8br	MR Egger	18	-0.249499	0.182642	0.190816	-0.607478	0.108479	0.779191	0.544723	1.11458
Fmbz5k	d0yz5R	Adenocarcinomas of cervix	CD28- CD127- CD25++ CD8br %CD8br	Weighted median	18	-0.257311	0.197474	0.192572	-0.644361	0.129739	0.773128	0.524998	1.13853
Fmbz5k	d0yz5R	Adenocarcinomas of cervix	CD28- CD127- CD25++ CD8br %CD8br	Inverse variance weighted	18	-0.0908236	0.139513	0.515044	-0.364269	0.182622	0.913179	0.694704	1.20036
Fmbz5k	d0yz5R	Adenocarcinomas of cervix	CD28- CD127- CD25++ CD8br %CD8br	Simple mode	18	-0.234233	0.370801	0.53599	-0.961003	0.492538	0.791178	0.382509	1.63646
Fmbz5k	d0yz5R	Adenocarcinomas of cervix	CD28- CD127- CD25++ CD8br %CD8br	Weighted mode	18	-0.20631	0.177143	0.260243	-0.553509	0.14089	0.813581	0.574929	1.1513
FOEFJI	d0yz5R	Adenocarcinomas of cervix	CD24+ CD27+ %B cell	MR Egger	26	-0.0838089	0.212553	0.696844	-0.500412	0.332795	0.919607	0.606281	1.39486
FOEFJI	d0yz5R	Adenocarcinomas of cervix	CD24+ CD27+ %B cell	Weighted median	26	-0.206713	0.214144	0.334393	-0.626435	0.213008	0.813253	0.534494	1.23739
FOEFJI	d0yz5R	Adenocarcinomas of cervix	CD24+ CD27+ %B cell	Inverse variance weighted	26	-0.00901468	0.140867	0.948975	-0.285115	0.267085	0.991026	0.751928	1.30615
FOEFJI	d0yz5R	Adenocarcinomas of cervix	CD24+ CD27+ %B cell	Simple mode	26	-0.148386	0.376233	0.696631	-0.885804	0.589031	0.862098	0.412383	1.80224
FOEFJI	d0yz5R	Adenocarcinomas of cervix	CD24+ CD27+ %B cell	Weighted mode	26	-0.189023	0.225284	0.409398	-0.63058	0.252534	0.827768	0.532283	1.28728
fopnHH	d0yz5R	Adenocarcinomas of cervix	CD39 on granulocyte	MR Egger	26	0.164543	0.232291	0.485552	-0.290747	0.619834	1.17885	0.747705	1.85862
fopnHH	d0yz5R	Adenocarcinomas of cervix	CD39 on granulocyte	Weighted median	26	0.0816985	0.217921	0.707736	-0.345427	0.508824	1.08513	0.707918	1.66333
fopnHH	d0yz5R	Adenocarcinomas of cervix	CD39 on granulocyte	Inverse variance weighted	26	0.108584	0.158313	0.492786	-0.201709	0.418877	1.1147	0.817333	1.52025
fopnHH	d0yz5R	Adenocarcinomas of cervix	CD39 on granulocyte	Simple mode	26	0.0658944	0.412451	0.874352	-0.74251	0.874299	1.06811	0.475918	2.3972
fopnHH	d0yz5R	Adenocarcinomas of cervix	CD39 on granulocyte	Weighted mode	26	0.0830933	0.218077	0.706402	-0.344338	0.510525	1.08664	0.708689	1.66617
fQgOdn	d0yz5R	Adenocarcinomas of cervix	CD45RA+ CD8br AC	MR Egger	27	-0.00839707	0.0615433	0.892565	-0.129022	0.112228	0.991638	0.878955	1.11877
fQgOdn	d0yz5R	Adenocarcinomas of cervix	CD45RA+ CD8br AC	Weighted median	27	-0.0132638	0.0662557	0.841332	-0.143125	0.116597	0.986824	0.866646	1.12367
fQgOdn	d0yz5R	Adenocarcinomas of cervix	CD45RA+ CD8br AC	Inverse variance weighted	27	-0.0177891	0.0549969	0.746349	-0.125583	0.0900049	0.982368	0.881982	1.09418
fQgOdn	d0yz5R	Adenocarcinomas of cervix	CD45RA+ CD8br AC	Simple mode	27	-0.0799824	0.156709	0.614086	-0.387132	0.227167	0.923133	0.679001	1.25504
fQgOdn	d0yz5R	Adenocarcinomas of cervix	CD45RA+ CD8br AC	Weighted mode	27	-0.00295069	0.0530983	0.956109	-0.107023	0.101122	0.997054	0.898505	1.10641
fqXkgN	d0yz5R	Adenocarcinomas of cervix	CD38 on IgD- CD38dim	MR Egger	20	-0.0775429	0.124274	0.540476	-0.321119	0.166034	0.925387	0.725337	1.18061
fqXkgN	d0yz5R	Adenocarcinomas of cervix	CD38 on IgD- CD38dim	Weighted median	20	-0.0550796	0.121869	0.651298	-0.293942	0.183783	0.94641	0.74532	1.20175
fqXkgN	d0yz5R	Adenocarcinomas of cervix	CD38 on IgD- CD38dim	Inverse variance weighted	20	-0.0141552	0.103745	0.891472	-0.217496	0.189185	0.985944	0.804531	1.20826
fqXkgN	d0yz5R	Adenocarcinomas of cervix	CD38 on IgD- CD38dim	Simple mode	20	-0.0162223	0.244878	0.947874	-0.496183	0.463739	0.983909	0.60885	1.59001
fqXkgN	d0yz5R	Adenocarcinomas of cervix	CD38 on IgD- CD38dim	Weighted mode	20	-0.0494794	0.103986	0.639622	-0.253292	0.154333	0.951725	0.776241	1.16688
FrbTg3	d0yz5R	Adenocarcinomas of cervix	CD8 on CM CD8br	MR Egger	14	-0.559163	0.864927	0.530135	-2.25442	1.13609	0.571687	0.104934	3.11458
FrbTg3	d0yz5R	Adenocarcinomas of cervix	CD8 on CM CD8br	Weighted median	14	-0.519543	0.338726	0.125075	-1.18345	0.14436	0.594792	0.306222	1.1553
FrbTg3	d0yz5R	Adenocarcinomas of cervix	CD8 on CM CD8br	Inverse variance weighted	14	-0.323021	0.320736	0.313875	-0.951663	0.305621	0.723958	0.386098	1.35747
FrbTg3	d0yz5R	Adenocarcinomas of cervix	CD8 on CM CD8br	Simple mode	14	-0.485785	0.461055	0.311239	-1.38945	0.417883	0.615214	0.249212	1.51874
FrbTg3	d0yz5R	Adenocarcinomas of cervix	CD8 on CM CD8br	Weighted mode	14	-0.506385	0.383075	0.208993	-1.25721	0.244442	0.60267	0.284446	1.27691
Ft1d6y	d0yz5R	Adenocarcinomas of cervix	Activated Treg AC	MR Egger	15	0.124096	0.196425	0.538488	-0.260898	0.50909	1.13212	0.77036	1.66378
Ft1d6y	d0yz5R	Adenocarcinomas of cervix	Activated Treg AC	Weighted median	15	0.236934	0.170709	0.165154	-0.0976551	0.571523	1.26736	0.906962	1.77096
Ft1d6y	d0yz5R	Adenocarcinomas of cervix	Activated Treg AC	Inverse variance weighted	15	0.144708	0.149493	0.33305	-0.148299	0.437715	1.1557	0.862173	1.54916
Ft1d6y	d0yz5R	Adenocarcinomas of cervix	Activated Treg AC	Simple mode	15	0.259618	0.297325	0.397296	-0.323139	0.842375	1.29643	0.723873	2.32187
Ft1d6y	d0yz5R	Adenocarcinomas of cervix	Activated Treg AC	Weighted mode	15	0.240015	0.160393	0.156745	-0.0743548	0.554385	1.27127	0.928342	1.74087
FuI0RZ	d0yz5R	Adenocarcinomas of cervix	CD62L on granulocyte	MR Egger	16	0.0578313	0.431195	0.895218	-0.78731	0.902973	1.05954	0.455067	2.46693
FuI0RZ	d0yz5R	Adenocarcinomas of cervix	CD62L on granulocyte	Weighted median	16	0.135969	0.366688	0.710784	-0.582739	0.854677	1.14565	0.558367	2.35061
FuI0RZ	d0yz5R	Adenocarcinomas of cervix	CD62L on granulocyte	Inverse variance weighted	16	0.0892849	0.242629	0.712881	-0.386268	0.564838	1.09339	0.679588	1.75916
FuI0RZ	d0yz5R	Adenocarcinomas of cervix	CD62L on granulocyte	Simple mode	16	0.0327325	0.502182	0.948891	-0.951544	1.01701	1.03327	0.386144	2.76491
FuI0RZ	d0yz5R	Adenocarcinomas of cervix	CD62L on granulocyte	Weighted mode	16	0.100977	0.367566	0.78728	-0.619452	0.821407	1.10625	0.538239	2.2737
Fv8o4l	d0yz5R	Adenocarcinomas of cervix	CD127- CD8br %T cell	MR Egger	14	0.323986	0.579183	0.586188	-0.811212	1.45919	1.38263	0.444319	4.30245
Fv8o4l	d0yz5R	Adenocarcinomas of cervix	CD127- CD8br %T cell	Weighted median	14	0.336975	0.373949	0.367523	-0.395966	1.06992	1.4007	0.673029	2.91513
Fv8o4l	d0yz5R	Adenocarcinomas of cervix	CD127- CD8br %T cell	Inverse variance weighted	14	0.187812	0.262377	0.474107	-0.326446	0.702071	1.20661	0.721484	2.01793
Fv8o4l	d0yz5R	Adenocarcinomas of cervix	CD127- CD8br %T cell	Simple mode	14	0.337569	0.609002	0.588784	-0.856074	1.53121	1.40154	0.424827	4.62378
Fv8o4l	d0yz5R	Adenocarcinomas of cervix	CD127- CD8br %T cell	Weighted mode	14	0.403372	0.471979	0.408225	-0.521707	1.32845	1.49686	0.593507	3.77519
fvBZTm	d0yz5R	Adenocarcinomas of cervix	Memory B cell AC	MR Egger	17	0.0911187	0.121724	0.465693	-0.14746	0.329697	1.0954	0.862897	1.39055
fvBZTm	d0yz5R	Adenocarcinomas of cervix	Memory B cell AC	Weighted median	17	0.113336	0.115585	0.326819	-0.113211	0.339884	1.12001	0.892962	1.40478
fvBZTm	d0yz5R	Adenocarcinomas of cervix	Memory B cell AC	Inverse variance weighted	17	0.0837526	0.103084	0.416521	-0.118291	0.285796	1.08736	0.888437	1.33082
fvBZTm	d0yz5R	Adenocarcinomas of cervix	Memory B cell AC	Simple mode	17	0.133496	0.420477	0.754979	-0.690638	0.957631	1.14282	0.501256	2.60552
fvBZTm	d0yz5R	Adenocarcinomas of cervix	Memory B cell AC	Weighted mode	17	0.115901	0.110616	0.310312	-0.100907	0.332709	1.12288	0.904017	1.39474
fWN9Xz	d0yz5R	Adenocarcinomas of cervix	CD28 on CD28+ DN (CD4-CD8-)	MR Egger	3	-2.94125	3.31	0.53751	-9.42884	3.54635	0.0527999	8.03725e-05	34.6864
fWN9Xz	d0yz5R	Adenocarcinomas of cervix	CD28 on CD28+ DN (CD4-CD8-)	Weighted median	3	-0.537763	0.915148	0.556785	-2.33145	1.25593	0.584053	0.0971544	3.51109
fWN9Xz	d0yz5R	Adenocarcinomas of cervix	CD28 on CD28+ DN (CD4-CD8-)	Inverse variance weighted	3	-0.58227	0.786807	0.459274	-2.12441	0.95987	0.558629	0.119503	2.61136
fWN9Xz	d0yz5R	Adenocarcinomas of cervix	CD28 on CD28+ DN (CD4-CD8-)	Simple mode	3	-1.05786	1.11886	0.444212	-3.25082	1.1351	0.347197	0.0387423	3.11149
fWN9Xz	d0yz5R	Adenocarcinomas of cervix	CD28 on CD28+ DN (CD4-CD8-)	Weighted mode	3	-0.297948	1.00588	0.794998	-2.26947	1.67357	0.74234	0.103367	5.33118
fwNFkA	d0yz5R	Adenocarcinomas of cervix	CD45 on T cell	MR Egger	15	-0.155504	0.222069	0.496112	-0.59076	0.279751	0.855984	0.553906	1.3228
fwNFkA	d0yz5R	Adenocarcinomas of cervix	CD45 on T cell	Weighted median	15	-0.1106	0.217356	0.610863	-0.536619	0.315419	0.895297	0.584722	1.37083
fwNFkA	d0yz5R	Adenocarcinomas of cervix	CD45 on T cell	Inverse variance weighted	15	-0.0505951	0.167209	0.762205	-0.378324	0.277134	0.950664	0.685008	1.31934
fwNFkA	d0yz5R	Adenocarcinomas of cervix	CD45 on T cell	Simple mode	15	0.105931	0.299922	0.729204	-0.481916	0.693778	1.11175	0.617599	2.00126
fwNFkA	d0yz5R	Adenocarcinomas of cervix	CD45 on T cell	Weighted mode	15	-0.103989	0.198747	0.609002	-0.493532	0.285555	0.901236	0.610466	1.3305
FYrG5T	d0yz5R	Adenocarcinomas of cervix	Naive DN (CD4-CD8-) %DN	MR Egger	22	-0.219536	0.317289	0.496948	-0.841423	0.402351	0.802891	0.431097	1.49534
FYrG5T	d0yz5R	Adenocarcinomas of cervix	Naive DN (CD4-CD8-) %DN	Weighted median	22	-0.470012	0.289814	0.104852	-1.03805	0.0980223	0.624995	0.354146	1.10299
FYrG5T	d0yz5R	Adenocarcinomas of cervix	Naive DN (CD4-CD8-) %DN	Inverse variance weighted	22	-0.0536788	0.227172	0.813207	-0.498937	0.391579	0.947736	0.607176	1.47931
FYrG5T	d0yz5R	Adenocarcinomas of cervix	Naive DN (CD4-CD8-) %DN	Simple mode	22	-0.299378	0.555926	0.59588	-1.38899	0.790238	0.741279	0.249326	2.20392
FYrG5T	d0yz5R	Adenocarcinomas of cervix	Naive DN (CD4-CD8-) %DN	Weighted mode	22	-0.410481	0.25034	0.115964	-0.901147	0.0801856	0.663331	0.406103	1.08349
FZlctj	d0yz5R	Adenocarcinomas of cervix	CD25hi CD45RA- CD4 not Treg AC	MR Egger	20	-0.189579	0.111999	0.107752	-0.409098	0.0299394	0.827307	0.664249	1.03039
FZlctj	d0yz5R	Adenocarcinomas of cervix	CD25hi CD45RA- CD4 not Treg AC	Weighted median	20	-0.107099	0.110392	0.33196	-0.323468	0.109269	0.898436	0.723635	1.11546
FZlctj	d0yz5R	Adenocarcinomas of cervix	CD25hi CD45RA- CD4 not Treg AC	Inverse variance weighted	20	-0.138876	0.0810511	0.0866318	-0.297736	0.019984	0.870336	0.742497	1.02019
FZlctj	d0yz5R	Adenocarcinomas of cervix	CD25hi CD45RA- CD4 not Treg AC	Simple mode	20	-0.135267	0.169516	0.434752	-0.467518	0.196983	0.873482	0.626555	1.21772
FZlctj	d0yz5R	Adenocarcinomas of cervix	CD25hi CD45RA- CD4 not Treg AC	Weighted mode	20	-0.135267	0.0894801	0.147064	-0.310649	0.0401136	0.873482	0.732971	1.04093
G0ncJS	d0yz5R	Adenocarcinomas of cervix	BAFF-R on transitional	MR Egger	24	0.194812	0.154371	0.220173	-0.107754	0.497378	1.21508	0.897848	1.6444
G0ncJS	d0yz5R	Adenocarcinomas of cervix	BAFF-R on transitional	Weighted median	24	0.351896	0.15398	0.022293	0.0500957	0.653697	1.42176	1.05137	1.92264
G0ncJS	d0yz5R	Adenocarcinomas of cervix	BAFF-R on transitional	Inverse variance weighted	24	0.124238	0.113736	0.274687	-0.0986853	0.347161	1.13229	0.906028	1.41504
G0ncJS	d0yz5R	Adenocarcinomas of cervix	BAFF-R on transitional	Simple mode	24	0.0666047	0.332113	0.842815	-0.584337	0.717546	1.06887	0.557476	2.0494
G0ncJS	d0yz5R	Adenocarcinomas of cervix	BAFF-R on transitional	Weighted mode	24	0.285489	0.161679	0.0907073	-0.0314024	0.60238	1.33041	0.969085	1.82646
G2aRzD	d0yz5R	Adenocarcinomas of cervix	Secreting Treg %CD4	MR Egger	25	-0.0109583	0.114376	0.924502	-0.235136	0.213219	0.989102	0.790463	1.23766
G2aRzD	d0yz5R	Adenocarcinomas of cervix	Secreting Treg %CD4	Weighted median	25	-0.0976971	0.13294	0.462404	-0.35826	0.162866	0.906924	0.698891	1.17688
G2aRzD	d0yz5R	Adenocarcinomas of cervix	Secreting Treg %CD4	Inverse variance weighted	25	0.00124171	0.0955878	0.989636	-0.18611	0.188594	1.00124	0.830182	1.20755
G2aRzD	d0yz5R	Adenocarcinomas of cervix	Secreting Treg %CD4	Simple mode	25	0.0708191	0.239721	0.770212	-0.399034	0.540673	1.07339	0.670968	1.71716
G2aRzD	d0yz5R	Adenocarcinomas of cervix	Secreting Treg %CD4	Weighted mode	25	-0.0634044	0.11436	0.584416	-0.28755	0.160741	0.938564	0.750099	1.17438
g39sGp	d0yz5R	Adenocarcinomas of cervix	FSC-A on CD14+ monocyte	MR Egger	23	0.423727	0.205321	0.0516194	0.0212981	0.826156	1.52764	1.02153	2.28452
g39sGp	d0yz5R	Adenocarcinomas of cervix	FSC-A on CD14+ monocyte	Weighted median	23	0.343176	0.218598	0.116439	-0.0852759	0.771628	1.40942	0.918259	2.16328
g39sGp	d0yz5R	Adenocarcinomas of cervix	FSC-A on CD14+ monocyte	Inverse variance weighted	23	0.224198	0.14846	0.131002	-0.0667827	0.515179	1.25132	0.935398	1.67394
g39sGp	d0yz5R	Adenocarcinomas of cervix	FSC-A on CD14+ monocyte	Simple mode	23	0.308614	0.385823	0.432331	-0.447599	1.06483	1.36154	0.639161	2.90033
g39sGp	d0yz5R	Adenocarcinomas of cervix	FSC-A on CD14+ monocyte	Weighted mode	23	0.348458	0.19262	0.0841321	-0.029078	0.725994	1.41688	0.971341	2.06679
G6q32Z	d0yz5R	Adenocarcinomas of cervix	IgD on IgD+	MR Egger	21	-0.294781	0.289445	0.321265	-0.862094	0.272531	0.744694	0.422277	1.31328
G6q32Z	d0yz5R	Adenocarcinomas of cervix	IgD on IgD+	Weighted median	21	-0.329414	0.214268	0.124197	-0.749379	0.0905514	0.719345	0.47266	1.09478
G6q32Z	d0yz5R	Adenocarcinomas of cervix	IgD on IgD+	Inverse variance weighted	21	-0.0209436	0.157397	0.894144	-0.329441	0.287554	0.979274	0.719326	1.33316
G6q32Z	d0yz5R	Adenocarcinomas of cervix	IgD on IgD+	Simple mode	21	-0.0610816	0.375923	0.872555	-0.79789	0.675727	0.940746	0.450278	1.96546
G6q32Z	d0yz5R	Adenocarcinomas of cervix	IgD on IgD+	Weighted mode	21	-0.241914	0.210869	0.264828	-0.655217	0.171389	0.785124	0.519329	1.18695
g9fGVP	d0yz5R	Adenocarcinomas of cervix	CD39+ CD8br %CD8br	MR Egger	21	0.172728	0.195589	0.388209	-0.210626	0.556083	1.18854	0.810077	1.74383
g9fGVP	d0yz5R	Adenocarcinomas of cervix	CD39+ CD8br %CD8br	Weighted median	21	0.190108	0.18095	0.293437	-0.164554	0.54477	1.20938	0.848272	1.72421
g9fGVP	d0yz5R	Adenocarcinomas of cervix	CD39+ CD8br %CD8br	Inverse variance weighted	21	0.208042	0.139281	0.135256	-0.0649479	0.481032	1.23127	0.937116	1.61774
g9fGVP	d0yz5R	Adenocarcinomas of cervix	CD39+ CD8br %CD8br	Simple mode	21	0.171875	0.298678	0.571403	-0.413533	0.757283	1.18753	0.66131	2.13248
g9fGVP	d0yz5R	Adenocarcinomas of cervix	CD39+ CD8br %CD8br	Weighted mode	21	0.14388	0.180543	0.434851	-0.209984	0.497745	1.15475	0.810597	1.64501
gc8A6e	d0yz5R	Adenocarcinomas of cervix	FSC-A on monocyte	MR Egger	19	-0.102407	0.155188	0.518165	-0.406575	0.201761	0.902662	0.665927	1.22356
gc8A6e	d0yz5R	Adenocarcinomas of cervix	FSC-A on monocyte	Weighted median	19	-0.107623	0.157407	0.494148	-0.416141	0.200894	0.897966	0.659587	1.2225
gc8A6e	d0yz5R	Adenocarcinomas of cervix	FSC-A on monocyte	Inverse variance weighted	19	-0.0583547	0.128107	0.648739	-0.309445	0.192735	0.943315	0.733854	1.21256
gc8A6e	d0yz5R	Adenocarcinomas of cervix	FSC-A on monocyte	Simple mode	19	-0.267744	0.41534	0.527294	-1.08181	0.546324	0.765104	0.338981	1.72689
gc8A6e	d0yz5R	Adenocarcinomas of cervix	FSC-A on monocyte	Weighted mode	19	-0.115496	0.153855	0.462544	-0.417051	0.186059	0.890924	0.658987	1.20449
geARjh	d0yz5R	Adenocarcinomas of cervix	CD25 on CD4 Treg	MR Egger	22	0.136826	0.122539	0.277403	-0.10335	0.377002	1.14663	0.901812	1.45791
geARjh	d0yz5R	Adenocarcinomas of cervix	CD25 on CD4 Treg	Weighted median	22	0.176042	0.145435	0.226107	-0.109012	0.461095	1.19249	0.89672	1.58581
geARjh	d0yz5R	Adenocarcinomas of cervix	CD25 on CD4 Treg	Inverse variance weighted	22	0.153267	0.102788	0.135934	-0.0481969	0.354731	1.16564	0.952946	1.4258
geARjh	d0yz5R	Adenocarcinomas of cervix	CD25 on CD4 Treg	Simple mode	22	0.417247	0.299009	0.177468	-0.168811	1.0033	1.51778	0.844669	2.72728
geARjh	d0yz5R	Adenocarcinomas of cervix	CD25 on CD4 Treg	Weighted mode	22	0.148845	0.10546	0.172777	-0.0578575	0.355547	1.16049	0.943784	1.42696
GED8mQ	d0yz5R	Adenocarcinomas of cervix	CM CD8br %T cell	MR Egger	22	-0.360445	0.539666	0.511829	-1.41819	0.6973	0.697366	0.242152	2.00832
GED8mQ	d0yz5R	Adenocarcinomas of cervix	CM CD8br %T cell	Weighted median	22	0.0451819	0.346078	0.896128	-0.633131	0.723495	1.04622	0.530927	2.06163
GED8mQ	d0yz5R	Adenocarcinomas of cervix	CM CD8br %T cell	Inverse variance weighted	22	-0.131202	0.267198	0.623405	-0.65491	0.392505	0.87704	0.519489	1.48069
GED8mQ	d0yz5R	Adenocarcinomas of cervix	CM CD8br %T cell	Simple mode	22	0.284874	0.624194	0.652797	-0.938546	1.50829	1.32959	0.391196	4.51902
GED8mQ	d0yz5R	Adenocarcinomas of cervix	CM CD8br %T cell	Weighted mode	22	0.306229	0.545057	0.580179	-0.762082	1.37454	1.35829	0.466694	3.95326
GFtDLn	d0yz5R	Adenocarcinomas of cervix	Basophil %CD33dim HLA DR- CD66b-	MR Egger	20	-0.225503	0.333096	0.50702	-0.878371	0.427365	0.798115	0.415459	1.53321
GFtDLn	d0yz5R	Adenocarcinomas of cervix	Basophil %CD33dim HLA DR- CD66b-	Weighted median	20	0.00451066	0.204782	0.982427	-0.396862	0.405884	1.00452	0.672426	1.50063
GFtDLn	d0yz5R	Adenocarcinomas of cervix	Basophil %CD33dim HLA DR- CD66b-	Inverse variance weighted	20	-0.0639721	0.162961	0.694644	-0.383375	0.255431	0.938031	0.681557	1.29102
GFtDLn	d0yz5R	Adenocarcinomas of cervix	Basophil %CD33dim HLA DR- CD66b-	Simple mode	20	-0.315858	0.321228	0.337824	-0.945465	0.313748	0.729163	0.388499	1.36855
GFtDLn	d0yz5R	Adenocarcinomas of cervix	Basophil %CD33dim HLA DR- CD66b-	Weighted mode	20	-0.0449033	0.219288	0.839931	-0.474708	0.384901	0.95609	0.622067	1.46947
GkdWXy	d0yz5R	Adenocarcinomas of cervix	CD11c+ monocyte AC	MR Egger	15	0.105806	0.298553	0.728725	-0.479358	0.69097	1.11161	0.619181	1.99565
GkdWXy	d0yz5R	Adenocarcinomas of cervix	CD11c+ monocyte AC	Weighted median	15	0.116155	0.282994	0.681475	-0.438513	0.670823	1.12317	0.644995	1.95585
GkdWXy	d0yz5R	Adenocarcinomas of cervix	CD11c+ monocyte AC	Inverse variance weighted	15	-0.0216043	0.18868	0.90884	-0.391417	0.348209	0.978627	0.676098	1.41653
GkdWXy	d0yz5R	Adenocarcinomas of cervix	CD11c+ monocyte AC	Simple mode	15	-0.207113	0.417369	0.627429	-1.02516	0.61093	0.812928	0.358741	1.84214
GkdWXy	d0yz5R	Adenocarcinomas of cervix	CD11c+ monocyte AC	Weighted mode	15	-0.0426138	0.25707	0.87071	-0.54647	0.461243	0.958281	0.57899	1.58604
gkRp8S	d0yz5R	Adenocarcinomas of cervix	CD45 on basophil	MR Egger	17	0.328384	0.449663	0.476465	-0.552955	1.20972	1.38872	0.575247	3.35255
gkRp8S	d0yz5R	Adenocarcinomas of cervix	CD45 on basophil	Weighted median	17	0.0684303	0.249595	0.783958	-0.420776	0.557636	1.07083	0.656537	1.74654
gkRp8S	d0yz5R	Adenocarcinomas of cervix	CD45 on basophil	Inverse variance weighted	17	-0.0516081	0.18387	0.778958	-0.411993	0.308777	0.949701	0.662329	1.36176
gkRp8S	d0yz5R	Adenocarcinomas of cervix	CD45 on basophil	Simple mode	17	0.324485	0.471568	0.501246	-0.599788	1.24876	1.38332	0.548928	3.48601
gkRp8S	d0yz5R	Adenocarcinomas of cervix	CD45 on basophil	Weighted mode	17	0.372564	0.370303	0.329338	-0.353229	1.09836	1.45145	0.702416	2.99924
GL4WHO	d0yz5R	Adenocarcinomas of cervix	CD127 on CD8br	MR Egger	24	0.603245	0.372827	0.119905	-0.127496	1.33399	1.82804	0.880297	3.79615
GL4WHO	d0yz5R	Adenocarcinomas of cervix	CD127 on CD8br	Weighted median	24	0.121712	0.278476	0.662063	-0.4241	0.667525	1.12943	0.654359	1.94941
GL4WHO	d0yz5R	Adenocarcinomas of cervix	CD127 on CD8br	Inverse variance weighted	24	0.088715	0.194389	0.648118	-0.292287	0.469718	1.09277	0.746554	1.59954
GL4WHO	d0yz5R	Adenocarcinomas of cervix	CD127 on CD8br	Simple mode	24	0.161621	0.41002	0.69708	-0.642018	0.965261	1.17542	0.526229	2.62547
GL4WHO	d0yz5R	Adenocarcinomas of cervix	CD127 on CD8br	Weighted mode	24	0.244586	0.346606	0.487486	-0.434762	0.923935	1.27709	0.647419	2.51918
gMMmyz	d0yz5R	Adenocarcinomas of cervix	Naive CD8br AC	MR Egger	27	0.0410953	0.157101	0.795785	-0.266823	0.349014	1.04195	0.765809	1.41767
gMMmyz	d0yz5R	Adenocarcinomas of cervix	Naive CD8br AC	Weighted median	27	0.0488905	0.166512	0.769052	-0.277473	0.375254	1.05011	0.757696	1.45536
gMMmyz	d0yz5R	Adenocarcinomas of cervix	Naive CD8br AC	Inverse variance weighted	27	0.0669016	0.135802	0.622267	-0.19927	0.333074	1.06919	0.819328	1.39525
gMMmyz	d0yz5R	Adenocarcinomas of cervix	Naive CD8br AC	Simple mode	27	0.284116	0.489281	0.566455	-0.674874	1.24311	1.32859	0.509221	3.46636
gMMmyz	d0yz5R	Adenocarcinomas of cervix	Naive CD8br AC	Weighted mode	27	0.0368537	0.134618	0.786429	-0.226999	0.300706	1.03754	0.796922	1.35081
GoyIbt	d0yz5R	Adenocarcinomas of cervix	HVEM on CD8br	MR Egger	16	0.113361	0.411879	0.787161	-0.693923	0.920644	1.12004	0.499612	2.51091
GoyIbt	d0yz5R	Adenocarcinomas of cervix	HVEM on CD8br	Weighted median	16	-0.182484	0.246864	0.45978	-0.666338	0.30137	0.833198	0.513586	1.35171
GoyIbt	d0yz5R	Adenocarcinomas of cervix	HVEM on CD8br	Inverse variance weighted	16	-0.174007	0.178373	0.329299	-0.523618	0.175603	0.840291	0.592373	1.19197
GoyIbt	d0yz5R	Adenocarcinomas of cervix	HVEM on CD8br	Simple mode	16	0.367032	0.456574	0.434019	-0.527852	1.26192	1.44344	0.589871	3.53218
GoyIbt	d0yz5R	Adenocarcinomas of cervix	HVEM on CD8br	Weighted mode	16	-0.103506	0.393399	0.796049	-0.874568	0.667557	0.901671	0.417042	1.94947
gQJT2P	d0yz5R	Adenocarcinomas of cervix	CD127 on CD45RA- CD4 not Treg	MR Egger	16	-0.236498	0.191951	0.238214	-0.612722	0.139726	0.789387	0.541874	1.14996
gQJT2P	d0yz5R	Adenocarcinomas of cervix	CD127 on CD45RA- CD4 not Treg	Weighted median	16	-0.246327	0.205777	0.231282	-0.64965	0.156995	0.781666	0.522229	1.16999
gQJT2P	d0yz5R	Adenocarcinomas of cervix	CD127 on CD45RA- CD4 not Treg	Inverse variance weighted	16	-0.230544	0.14974	0.123651	-0.524036	0.0629468	0.794101	0.592126	1.06497
gQJT2P	d0yz5R	Adenocarcinomas of cervix	CD127 on CD45RA- CD4 not Treg	Simple mode	16	-0.207352	0.338427	0.549256	-0.870669	0.455965	0.812734	0.418672	1.5777
gQJT2P	d0yz5R	Adenocarcinomas of cervix	CD127 on CD45RA- CD4 not Treg	Weighted mode	16	-0.23701	0.177338	0.201309	-0.584592	0.110572	0.788983	0.557333	1.11692
gRIAn1	d0yz5R	Adenocarcinomas of cervix	CD25 on unsw mem	MR Egger	24	0.0510329	0.101298	0.619416	-0.147511	0.249577	1.05236	0.862853	1.28348
gRIAn1	d0yz5R	Adenocarcinomas of cervix	CD25 on unsw mem	Weighted median	24	0.0151136	0.110597	0.891304	-0.201657	0.231884	1.01523	0.817375	1.26097
gRIAn1	d0yz5R	Adenocarcinomas of cervix	CD25 on unsw mem	Inverse variance weighted	24	0.0260437	0.0855669	0.760848	-0.141667	0.193755	1.02639	0.86791	1.2138
gRIAn1	d0yz5R	Adenocarcinomas of cervix	CD25 on unsw mem	Simple mode	24	0.414057	0.28802	0.164015	-0.150462	0.978576	1.51294	0.860311	2.66066
gRIAn1	d0yz5R	Adenocarcinomas of cervix	CD25 on unsw mem	Weighted mode	24	0.0263483	0.100559	0.79564	-0.170747	0.223444	1.0267	0.843035	1.25038
Gs1uHz	d0yz5R	Adenocarcinomas of cervix	Memory B cell %B cell	MR Egger	28	-0.0079395	0.195359	0.967893	-0.390843	0.374964	0.992092	0.676486	1.45494
Gs1uHz	d0yz5R	Adenocarcinomas of cervix	Memory B cell %B cell	Weighted median	28	-0.0298584	0.187216	0.873285	-0.396801	0.337084	0.970583	0.672468	1.40086
Gs1uHz	d0yz5R	Adenocarcinomas of cervix	Memory B cell %B cell	Inverse variance weighted	28	-0.0856565	0.131768	0.515658	-0.343923	0.17261	0.917909	0.708984	1.1884
Gs1uHz	d0yz5R	Adenocarcinomas of cervix	Memory B cell %B cell	Simple mode	28	-0.335215	0.324379	0.310583	-0.970998	0.300568	0.715184	0.378705	1.35063
Gs1uHz	d0yz5R	Adenocarcinomas of cervix	Memory B cell %B cell	Weighted mode	28	-0.00273292	0.177817	0.987851	-0.351255	0.345789	0.997271	0.703804	1.4131
gSUGhT	d0yz5R	Adenocarcinomas of cervix	HVEM on TD CD8br	MR Egger	25	-0.378154	0.252081	0.147184	-0.872232	0.115924	0.685125	0.418018	1.12291
gSUGhT	d0yz5R	Adenocarcinomas of cervix	HVEM on TD CD8br	Weighted median	25	-0.228585	0.179674	0.203295	-0.580746	0.123576	0.795659	0.559481	1.13154
gSUGhT	d0yz5R	Adenocarcinomas of cervix	HVEM on TD CD8br	Inverse variance weighted	25	-0.0353586	0.121464	0.770971	-0.273427	0.20271	0.965259	0.760768	1.22472
gSUGhT	d0yz5R	Adenocarcinomas of cervix	HVEM on TD CD8br	Simple mode	25	-0.316594	0.32422	0.338568	-0.952064	0.318877	0.728627	0.385944	1.37558
gSUGhT	d0yz5R	Adenocarcinomas of cervix	HVEM on TD CD8br	Weighted mode	25	-0.29543	0.259525	0.266211	-0.804099	0.213239	0.744211	0.447491	1.23768
GtTmeL	d0yz5R	Adenocarcinomas of cervix	HLA DR+ NK AC	MR Egger	18	0.0416685	0.381335	0.914347	-0.705749	0.789086	1.04255	0.493739	2.20138
GtTmeL	d0yz5R	Adenocarcinomas of cervix	HLA DR+ NK AC	Weighted median	18	0.122076	0.272661	0.654354	-0.41234	0.656493	1.12984	0.662099	1.92802
GtTmeL	d0yz5R	Adenocarcinomas of cervix	HLA DR+ NK AC	Inverse variance weighted	18	0.253103	0.209176	0.22628	-0.156883	0.663089	1.28802	0.854804	1.94078
GtTmeL	d0yz5R	Adenocarcinomas of cervix	HLA DR+ NK AC	Simple mode	18	-0.040811	0.487359	0.934242	-0.996034	0.914412	0.960011	0.369341	2.49531
GtTmeL	d0yz5R	Adenocarcinomas of cervix	HLA DR+ NK AC	Weighted mode	18	0.127252	0.261372	0.632574	-0.385037	0.63954	1.1357	0.680426	1.89561
guaHxA	d0yz5R	Adenocarcinomas of cervix	CD3 on CD28+ DN (CD4-CD8-)	MR Egger	16	0.0631241	0.233878	0.791174	-0.395277	0.521525	1.06516	0.673493	1.6846
guaHxA	d0yz5R	Adenocarcinomas of cervix	CD3 on CD28+ DN (CD4-CD8-)	Weighted median	16	-0.0183114	0.220182	0.933721	-0.449869	0.413246	0.981855	0.637712	1.51172
guaHxA	d0yz5R	Adenocarcinomas of cervix	CD3 on CD28+ DN (CD4-CD8-)	Inverse variance weighted	16	0.0874113	0.16338	0.592637	-0.232814	0.407636	1.09135	0.792301	1.50326
guaHxA	d0yz5R	Adenocarcinomas of cervix	CD3 on CD28+ DN (CD4-CD8-)	Simple mode	16	-0.0586007	0.357816	0.872096	-0.75992	0.642718	0.943083	0.467704	1.90164
guaHxA	d0yz5R	Adenocarcinomas of cervix	CD3 on CD28+ DN (CD4-CD8-)	Weighted mode	16	-0.0732202	0.210313	0.732566	-0.485433	0.338993	0.929396	0.615431	1.40353
GUcR1l	d0yz5R	Adenocarcinomas of cervix	CD33 on CD33br HLA DR+ CD14dim	MR Egger	27	0.0355373	0.117161	0.764156	-0.194099	0.265173	1.03618	0.823577	1.30366
GUcR1l	d0yz5R	Adenocarcinomas of cervix	CD33 on CD33br HLA DR+ CD14dim	Weighted median	27	0.0132182	0.103001	0.897887	-0.188665	0.215101	1.01331	0.828064	1.23999
GUcR1l	d0yz5R	Adenocarcinomas of cervix	CD33 on CD33br HLA DR+ CD14dim	Inverse variance weighted	27	0.0277966	0.0755257	0.712842	-0.120234	0.175827	1.02819	0.886713	1.19223
GUcR1l	d0yz5R	Adenocarcinomas of cervix	CD33 on CD33br HLA DR+ CD14dim	Simple mode	27	-0.0715056	0.18185	0.697369	-0.427932	0.284921	0.930991	0.651856	1.32966
GUcR1l	d0yz5R	Adenocarcinomas of cervix	CD33 on CD33br HLA DR+ CD14dim	Weighted mode	27	0.0318495	0.0945975	0.739057	-0.153562	0.217261	1.03236	0.857648	1.24267
GUdwWm	d0yz5R	Adenocarcinomas of cervix	CD8 on CD39+ CD8br	MR Egger	25	-0.430365	0.380772	0.270023	-1.17668	0.315948	0.650271	0.308301	1.37156
GUdwWm	d0yz5R	Adenocarcinomas of cervix	CD8 on CD39+ CD8br	Weighted median	25	0.0909144	0.25552	0.721989	-0.409905	0.591733	1.09518	0.663714	1.80712
GUdwWm	d0yz5R	Adenocarcinomas of cervix	CD8 on CD39+ CD8br	Inverse variance weighted	25	0.183779	0.182133	0.312955	-0.173201	0.54076	1.20175	0.840969	1.71731
GUdwWm	d0yz5R	Adenocarcinomas of cervix	CD8 on CD39+ CD8br	Simple mode	25	0.0670507	0.43151	0.877816	-0.778709	0.91281	1.06935	0.458998	2.49131
GUdwWm	d0yz5R	Adenocarcinomas of cervix	CD8 on CD39+ CD8br	Weighted mode	25	0.093616	0.360238	0.797179	-0.612451	0.799683	1.09814	0.542021	2.22484
GUJ1mo	d0yz5R	Adenocarcinomas of cervix	CD28 on CD28+ CD4+	MR Egger	26	-0.074237	0.170114	0.66645	-0.40766	0.259186	0.928452	0.665205	1.29587
GUJ1mo	d0yz5R	Adenocarcinomas of cervix	CD28 on CD28+ CD4+	Weighted median	26	-0.00199115	0.177445	0.991047	-0.349783	0.345801	0.998011	0.704841	1.41312
GUJ1mo	d0yz5R	Adenocarcinomas of cervix	CD28 on CD28+ CD4+	Inverse variance weighted	26	0.103757	0.122294	0.396203	-0.135939	0.343453	1.10933	0.872896	1.40981
GUJ1mo	d0yz5R	Adenocarcinomas of cervix	CD28 on CD28+ CD4+	Simple mode	26	0.231845	0.280142	0.415728	-0.317234	0.780924	1.26092	0.728161	2.18349
GUJ1mo	d0yz5R	Adenocarcinomas of cervix	CD28 on CD28+ CD4+	Weighted mode	26	-0.0143589	0.15655	0.927651	-0.321197	0.292479	0.985744	0.72528	1.33975
GXMXd4	d0yz5R	Adenocarcinomas of cervix	CD127 on CD28+ CD45RA- CD8br	MR Egger	19	0.0197778	0.205092	0.924304	-0.382203	0.421758	1.01997	0.682357	1.52464
GXMXd4	d0yz5R	Adenocarcinomas of cervix	CD127 on CD28+ CD45RA- CD8br	Weighted median	19	0.131211	0.206107	0.524377	-0.27276	0.535181	1.14021	0.761276	1.70776
GXMXd4	d0yz5R	Adenocarcinomas of cervix	CD127 on CD28+ CD45RA- CD8br	Inverse variance weighted	19	0.0576573	0.144649	0.690187	-0.225855	0.341169	1.05935	0.797834	1.40659
GXMXd4	d0yz5R	Adenocarcinomas of cervix	CD127 on CD28+ CD45RA- CD8br	Simple mode	19	0.128783	0.330813	0.701627	-0.51961	0.777176	1.13744	0.594752	2.17532
GXMXd4	d0yz5R	Adenocarcinomas of cervix	CD127 on CD28+ CD45RA- CD8br	Weighted mode	19	0.0608696	0.196335	0.760099	-0.323946	0.445686	1.06276	0.723289	1.56156
gyadTF	d0yz5R	Adenocarcinomas of cervix	CD8 on HLA DR+ CD8br	MR Egger	25	-0.228247	0.143392	0.125088	-0.509295	0.0528008	0.795928	0.600919	1.05422
gyadTF	d0yz5R	Adenocarcinomas of cervix	CD8 on HLA DR+ CD8br	Weighted median	25	-0.130818	0.158515	0.409217	-0.441507	0.179871	0.877378	0.643067	1.19706
gyadTF	d0yz5R	Adenocarcinomas of cervix	CD8 on HLA DR+ CD8br	Inverse variance weighted	25	-0.271929	0.110382	0.0137581	-0.488279	-0.0555794	0.761908	0.613682	0.945937
gyadTF	d0yz5R	Adenocarcinomas of cervix	CD8 on HLA DR+ CD8br	Simple mode	25	-0.375599	0.238573	0.128497	-0.843202	0.0920049	0.686878	0.43033	1.09637
gyadTF	d0yz5R	Adenocarcinomas of cervix	CD8 on HLA DR+ CD8br	Weighted mode	25	-0.164994	0.136479	0.238465	-0.432494	0.102506	0.847899	0.648889	1.10794
gzsTPM	d0yz5R	Adenocarcinomas of cervix	CD20 on IgD- CD27-	MR Egger	19	0.634721	0.586073	0.293928	-0.513982	1.78342	1.88649	0.598109	5.95019
gzsTPM	d0yz5R	Adenocarcinomas of cervix	CD20 on IgD- CD27-	Weighted median	19	-0.0656811	0.323763	0.839238	-0.700257	0.568895	0.936429	0.496458	1.76631
gzsTPM	d0yz5R	Adenocarcinomas of cervix	CD20 on IgD- CD27-	Inverse variance weighted	19	0.0565236	0.254842	0.82447	-0.442966	0.556013	1.05815	0.642129	1.74371
gzsTPM	d0yz5R	Adenocarcinomas of cervix	CD20 on IgD- CD27-	Simple mode	19	-0.1693	0.576905	0.772525	-1.30003	0.961434	0.844255	0.272522	2.61544
gzsTPM	d0yz5R	Adenocarcinomas of cervix	CD20 on IgD- CD27-	Weighted mode	19	-0.113051	0.589705	0.850117	-1.26887	1.04277	0.893105	0.281148	2.83707
H000YL	d0yz5R	Adenocarcinomas of cervix	CD45 on B cell	MR Egger	15	-0.0332708	0.129444	0.801179	-0.28698	0.220439	0.967277	0.750526	1.24662
H000YL	d0yz5R	Adenocarcinomas of cervix	CD45 on B cell	Weighted median	15	-0.0767481	0.133191	0.564463	-0.337802	0.184306	0.926123	0.713336	1.20238
H000YL	d0yz5R	Adenocarcinomas of cervix	CD45 on B cell	Inverse variance weighted	15	-0.0288732	0.105308	0.783947	-0.235276	0.17753	0.97154	0.790352	1.19426
H000YL	d0yz5R	Adenocarcinomas of cervix	CD45 on B cell	Simple mode	15	-0.113604	0.236505	0.638401	-0.577155	0.349947	0.892611	0.561494	1.41899
H000YL	d0yz5R	Adenocarcinomas of cervix	CD45 on B cell	Weighted mode	15	-0.0923828	0.111115	0.419693	-0.310168	0.125402	0.911756	0.733324	1.1336
H6bufX	d0yz5R	Adenocarcinomas of cervix	DN (CD4-CD8-) %T cell	MR Egger	15	0.77273	0.681787	0.277521	-0.563572	2.10903	2.16567	0.569172	8.24027
H6bufX	d0yz5R	Adenocarcinomas of cervix	DN (CD4-CD8-) %T cell	Weighted median	15	-0.0662324	0.400012	0.868491	-0.850255	0.717791	0.935913	0.427306	2.0499
H6bufX	d0yz5R	Adenocarcinomas of cervix	DN (CD4-CD8-) %T cell	Inverse variance weighted	15	0.161389	0.291667	0.580034	-0.410278	0.733057	1.17514	0.663466	2.08143
H6bufX	d0yz5R	Adenocarcinomas of cervix	DN (CD4-CD8-) %T cell	Simple mode	15	-0.228507	0.651987	0.731198	-1.5064	1.04939	0.795721	0.221706	2.8559
H6bufX	d0yz5R	Adenocarcinomas of cervix	DN (CD4-CD8-) %T cell	Weighted mode	15	-0.213025	0.481657	0.665046	-1.15707	0.731023	0.808136	0.314405	2.0772
HCaXxu	d0yz5R	Adenocarcinomas of cervix	CD45RA on resting Treg	MR Egger	29	0.0517409	0.105431	0.627565	-0.154904	0.258386	1.0531	0.856497	1.29484
HCaXxu	d0yz5R	Adenocarcinomas of cervix	CD45RA on resting Treg	Weighted median	29	0.0279711	0.105509	0.790928	-0.178827	0.234769	1.02837	0.836251	1.26462
HCaXxu	d0yz5R	Adenocarcinomas of cervix	CD45RA on resting Treg	Inverse variance weighted	29	-0.0257566	0.0746295	0.729999	-0.17203	0.120517	0.974572	0.841954	1.12808
HCaXxu	d0yz5R	Adenocarcinomas of cervix	CD45RA on resting Treg	Simple mode	29	-0.0255695	0.153509	0.868908	-0.326446	0.275307	0.974755	0.721483	1.31694
HCaXxu	d0yz5R	Adenocarcinomas of cervix	CD45RA on resting Treg	Weighted mode	29	0.0225069	0.0963099	0.816924	-0.16626	0.211274	1.02276	0.846826	1.23525
hcbA9g	d0yz5R	Adenocarcinomas of cervix	HLA DR on HLA DR+ NK	MR Egger	27	0.0657328	0.197253	0.74173	-0.320882	0.452348	1.06794	0.725509	1.572
hcbA9g	d0yz5R	Adenocarcinomas of cervix	HLA DR on HLA DR+ NK	Weighted median	27	0.186685	0.17671	0.290765	-0.159667	0.533036	1.20525	0.852427	1.7041
hcbA9g	d0yz5R	Adenocarcinomas of cervix	HLA DR on HLA DR+ NK	Inverse variance weighted	27	0.215863	0.127408	0.0902159	-0.0338575	0.465584	1.24093	0.966709	1.59294
hcbA9g	d0yz5R	Adenocarcinomas of cervix	HLA DR on HLA DR+ NK	Simple mode	27	0.252958	0.26561	0.349682	-0.267638	0.773553	1.28783	0.765185	2.16745
hcbA9g	d0yz5R	Adenocarcinomas of cervix	HLA DR on HLA DR+ NK	Weighted mode	27	0.183565	0.189423	0.341437	-0.187704	0.554833	1.20149	0.82886	1.74165
hEIc6A	d0yz5R	Adenocarcinomas of cervix	CD45 on lymphocyte	MR Egger	17	-0.704531	0.523089	0.198021	-1.72979	0.320724	0.49434	0.177322	1.37812
hEIc6A	d0yz5R	Adenocarcinomas of cervix	CD45 on lymphocyte	Weighted median	17	-0.00864656	0.288913	0.976125	-0.574916	0.557623	0.991391	0.562752	1.74652
hEIc6A	d0yz5R	Adenocarcinomas of cervix	CD45 on lymphocyte	Inverse variance weighted	17	-0.0366674	0.204608	0.857774	-0.437698	0.364363	0.963997	0.64552	1.4396
hEIc6A	d0yz5R	Adenocarcinomas of cervix	CD45 on lymphocyte	Simple mode	17	-0.0635134	0.511364	0.902701	-1.06579	0.93876	0.938462	0.344457	2.55681
hEIc6A	d0yz5R	Adenocarcinomas of cervix	CD45 on lymphocyte	Weighted mode	17	-0.0215437	0.38017	0.955511	-0.766677	0.72359	0.978687	0.464554	2.06182
HeIviE	d0yz5R	Adenocarcinomas of cervix	Granulocyte %leukocyte	MR Egger	25	-0.0380939	0.248319	0.879415	-0.524799	0.448611	0.962623	0.591674	1.56614
HeIviE	d0yz5R	Adenocarcinomas of cervix	Granulocyte %leukocyte	Weighted median	25	-0.0540729	0.235476	0.818377	-0.515605	0.407459	0.947363	0.597139	1.50299
HeIviE	d0yz5R	Adenocarcinomas of cervix	Granulocyte %leukocyte	Inverse variance weighted	25	-0.171318	0.166092	0.302323	-0.496858	0.154222	0.842554	0.608439	1.16675
HeIviE	d0yz5R	Adenocarcinomas of cervix	Granulocyte %leukocyte	Simple mode	25	-0.143308	0.360328	0.694356	-0.84955	0.562935	0.866488	0.427607	1.75582
HeIviE	d0yz5R	Adenocarcinomas of cervix	Granulocyte %leukocyte	Weighted mode	25	-0.0502606	0.2127	0.815207	-0.467153	0.366632	0.950982	0.626784	1.44287
HeXhGj	d0yz5R	Adenocarcinomas of cervix	IgD+ CD24- AC	MR Egger	22	0.0731661	0.0961906	0.455749	-0.115367	0.2617	1.07591	0.891039	1.29914
HeXhGj	d0yz5R	Adenocarcinomas of cervix	IgD+ CD24- AC	Weighted median	22	0.0858677	0.113336	0.448669	-0.136271	0.308007	1.08966	0.872606	1.36071
HeXhGj	d0yz5R	Adenocarcinomas of cervix	IgD+ CD24- AC	Inverse variance weighted	22	0.0475738	0.0800029	0.552076	-0.109232	0.204379	1.04872	0.896523	1.22676
HeXhGj	d0yz5R	Adenocarcinomas of cervix	IgD+ CD24- AC	Simple mode	22	-0.0789257	0.220574	0.72405	-0.51125	0.353399	0.924109	0.599745	1.4239
HeXhGj	d0yz5R	Adenocarcinomas of cervix	IgD+ CD24- AC	Weighted mode	22	0.0603651	0.0832307	0.476289	-0.102767	0.223497	1.06222	0.902337	1.25044
hfSh3T	d0yz5R	Adenocarcinomas of cervix	CD38 on PB/PC	MR Egger	15	-0.178716	0.453461	0.699885	-1.0675	0.710068	0.836343	0.343867	2.03413
hfSh3T	d0yz5R	Adenocarcinomas of cervix	CD38 on PB/PC	Weighted median	15	0.26365	0.32014	0.410198	-0.363825	0.891125	1.30167	0.695013	2.43787
hfSh3T	d0yz5R	Adenocarcinomas of cervix	CD38 on PB/PC	Inverse variance weighted	15	0.177681	0.275019	0.518236	-0.361357	0.716718	1.19444	0.69673	2.0477
hfSh3T	d0yz5R	Adenocarcinomas of cervix	CD38 on PB/PC	Simple mode	15	0.40023	0.475194	0.413808	-0.53115	1.33161	1.49217	0.587928	3.78714
hfSh3T	d0yz5R	Adenocarcinomas of cervix	CD38 on PB/PC	Weighted mode	15	0.0923862	0.295827	0.759417	-0.487434	0.672207	1.09679	0.6142	1.95855
HIxL7F	d0yz5R	Adenocarcinomas of cervix	CD80 on granulocyte	MR Egger	32	-0.251498	0.184987	0.184105	-0.614073	0.111076	0.777635	0.541142	1.11748
HIxL7F	d0yz5R	Adenocarcinomas of cervix	CD80 on granulocyte	Weighted median	32	-0.135832	0.180786	0.452447	-0.490173	0.218509	0.872989	0.61252	1.24422
HIxL7F	d0yz5R	Adenocarcinomas of cervix	CD80 on granulocyte	Inverse variance weighted	32	-0.29365	0.12518	0.0189854	-0.539003	-0.0482968	0.745537	0.58333	0.952851
HIxL7F	d0yz5R	Adenocarcinomas of cervix	CD80 on granulocyte	Simple mode	32	-0.265694	0.300124	0.382821	-0.853936	0.322548	0.766674	0.425736	1.38064
HIxL7F	d0yz5R	Adenocarcinomas of cervix	CD80 on granulocyte	Weighted mode	32	-0.21391	0.1786	0.24011	-0.563965	0.136146	0.807421	0.568949	1.14585
hKUPbs	d0yz5R	Adenocarcinomas of cervix	CD38 on IgD- CD38br	MR Egger	14	-0.0208298	0.0688848	0.767535	-0.155844	0.114184	0.979386	0.855693	1.12096
hKUPbs	d0yz5R	Adenocarcinomas of cervix	CD38 on IgD- CD38br	Weighted median	14	-0.0262998	0.0805354	0.743999	-0.184149	0.13155	0.974043	0.831812	1.14059
hKUPbs	d0yz5R	Adenocarcinomas of cervix	CD38 on IgD- CD38br	Inverse variance weighted	14	-0.020391	0.0624426	0.744004	-0.142778	0.101996	0.979815	0.866946	1.10738
hKUPbs	d0yz5R	Adenocarcinomas of cervix	CD38 on IgD- CD38br	Simple mode	14	0.042309	0.151953	0.785058	-0.255518	0.340136	1.04322	0.774515	1.40514
hKUPbs	d0yz5R	Adenocarcinomas of cervix	CD38 on IgD- CD38br	Weighted mode	14	-0.0183612	0.0635409	0.777163	-0.142901	0.106179	0.981806	0.86684	1.11202
HKxACV	d0yz5R	Adenocarcinomas of cervix	IgD- CD38dim AC	MR Egger	17	0.104333	0.522868	0.844521	-0.920489	1.12915	1.10997	0.398324	3.09304
HKxACV	d0yz5R	Adenocarcinomas of cervix	IgD- CD38dim AC	Weighted median	17	0.121308	0.400951	0.762233	-0.664557	0.907172	1.12897	0.514502	2.47731
HKxACV	d0yz5R	Adenocarcinomas of cervix	IgD- CD38dim AC	Inverse variance weighted	17	-0.0509035	0.280163	0.855824	-0.600022	0.498215	0.95037	0.5488	1.64578
HKxACV	d0yz5R	Adenocarcinomas of cervix	IgD- CD38dim AC	Simple mode	17	-0.113769	0.67364	0.868002	-1.4341	1.20657	0.892464	0.238329	3.34199
HKxACV	d0yz5R	Adenocarcinomas of cervix	IgD- CD38dim AC	Weighted mode	17	0.083315	0.458873	0.858205	-0.816076	0.982706	1.08688	0.442163	2.67168
HKZBGd	d0yz5R	Adenocarcinomas of cervix	CD3 on TD CD8br	MR Egger	23	0.71699	0.389882	0.0801006	-0.0471791	1.48116	2.04826	0.953917	4.39804
HKZBGd	d0yz5R	Adenocarcinomas of cervix	CD3 on TD CD8br	Weighted median	23	0.364079	0.242619	0.133453	-0.111453	0.839612	1.43919	0.894533	2.31547
HKZBGd	d0yz5R	Adenocarcinomas of cervix	CD3 on TD CD8br	Inverse variance weighted	23	0.222042	0.186902	0.234829	-0.144286	0.588371	1.24862	0.86564	1.80105
HKZBGd	d0yz5R	Adenocarcinomas of cervix	CD3 on TD CD8br	Simple mode	23	0.220791	0.361665	0.547796	-0.488072	0.929655	1.24706	0.613809	2.53363
HKZBGd	d0yz5R	Adenocarcinomas of cervix	CD3 on TD CD8br	Weighted mode	23	0.319079	0.277749	0.262974	-0.225309	0.863467	1.37586	0.79827	2.37137
HlDJtY	d0yz5R	Adenocarcinomas of cervix	CD8 on CD8br	MR Egger	26	-0.0561773	0.196944	0.777904	-0.442187	0.329833	0.945372	0.642629	1.39074
HlDJtY	d0yz5R	Adenocarcinomas of cervix	CD8 on CD8br	Weighted median	26	-0.0290629	0.181657	0.872891	-0.385111	0.326986	0.971355	0.680375	1.38678
HlDJtY	d0yz5R	Adenocarcinomas of cervix	CD8 on CD8br	Inverse variance weighted	26	-0.0770262	0.13578	0.570519	-0.343155	0.189102	0.925866	0.709529	1.20816
HlDJtY	d0yz5R	Adenocarcinomas of cervix	CD8 on CD8br	Simple mode	26	-0.122747	0.298373	0.684295	-0.707558	0.462065	0.884488	0.492846	1.58735
HlDJtY	d0yz5R	Adenocarcinomas of cervix	CD8 on CD8br	Weighted mode	26	-0.0660832	0.198303	0.741729	-0.454757	0.322591	0.936053	0.634602	1.3807
hn2trk	d0yz5R	Adenocarcinomas of cervix	CD8br and CD8dim %leukocyte	MR Egger	14	0.416734	0.85149	0.633371	-1.25219	2.08565	1.517	0.285879	8.04986
hn2trk	d0yz5R	Adenocarcinomas of cervix	CD8br and CD8dim %leukocyte	Weighted median	14	0.322701	0.431754	0.454811	-0.523537	1.16894	1.38085	0.592422	3.21857
hn2trk	d0yz5R	Adenocarcinomas of cervix	CD8br and CD8dim %leukocyte	Inverse variance weighted	14	0.250437	0.315873	0.427869	-0.368673	0.869548	1.28459	0.691651	2.38583
hn2trk	d0yz5R	Adenocarcinomas of cervix	CD8br and CD8dim %leukocyte	Simple mode	14	0.519122	0.654392	0.441848	-0.763486	1.80173	1.68055	0.466039	6.06012
hn2trk	d0yz5R	Adenocarcinomas of cervix	CD8br and CD8dim %leukocyte	Weighted mode	14	0.626574	0.605924	0.319953	-0.561038	1.81419	1.87119	0.570617	6.13608
hnLcbZ	d0yz5R	Adenocarcinomas of cervix	CD28- CD8br %T cell	MR Egger	16	0.51867	0.658555	0.444068	-0.772098	1.80944	1.67979	0.462043	6.10701
hnLcbZ	d0yz5R	Adenocarcinomas of cervix	CD28- CD8br %T cell	Weighted median	16	0.164295	0.3492	0.638006	-0.520137	0.848727	1.17856	0.594439	2.33667
hnLcbZ	d0yz5R	Adenocarcinomas of cervix	CD28- CD8br %T cell	Inverse variance weighted	16	0.127951	0.265101	0.629345	-0.391648	0.64755	1.1365	0.675942	1.91085
hnLcbZ	d0yz5R	Adenocarcinomas of cervix	CD28- CD8br %T cell	Simple mode	16	0.435698	0.487253	0.385342	-0.519317	1.39071	1.54604	0.594927	4.01772
hnLcbZ	d0yz5R	Adenocarcinomas of cervix	CD28- CD8br %T cell	Weighted mode	16	0.266547	0.470075	0.579081	-0.654801	1.18789	1.30545	0.519546	3.28017
HnUAPV	d0yz5R	Adenocarcinomas of cervix	CD3 on CD39+ activated Treg	MR Egger	26	-0.280023	0.223965	0.223244	-0.718994	0.158948	0.755766	0.487242	1.17228
HnUAPV	d0yz5R	Adenocarcinomas of cervix	CD3 on CD39+ activated Treg	Weighted median	26	-0.0355696	0.186588	0.848814	-0.401283	0.330143	0.965056	0.669461	1.39117
HnUAPV	d0yz5R	Adenocarcinomas of cervix	CD3 on CD39+ activated Treg	Inverse variance weighted	26	-0.0274351	0.13124	0.834412	-0.284665	0.229795	0.972938	0.752266	1.25834
HnUAPV	d0yz5R	Adenocarcinomas of cervix	CD3 on CD39+ activated Treg	Simple mode	26	-0.111386	0.265416	0.678315	-0.6316	0.408829	0.894594	0.53174	1.50505
HnUAPV	d0yz5R	Adenocarcinomas of cervix	CD3 on CD39+ activated Treg	Weighted mode	26	-0.15514	0.181582	0.401007	-0.51104	0.20076	0.856295	0.599872	1.22233
Hpcymw	d0yz5R	Adenocarcinomas of cervix	Naive CD4+ %CD4+	MR Egger	35	-0.173097	0.243063	0.481378	-0.649501	0.303306	0.841056	0.522307	1.35433
Hpcymw	d0yz5R	Adenocarcinomas of cervix	Naive CD4+ %CD4+	Weighted median	35	0.169286	0.225521	0.452867	-0.272735	0.611306	1.18446	0.761295	1.84284
Hpcymw	d0yz5R	Adenocarcinomas of cervix	Naive CD4+ %CD4+	Inverse variance weighted	35	0.0623628	0.14951	0.676594	-0.230676	0.355402	1.06435	0.793996	1.42675
Hpcymw	d0yz5R	Adenocarcinomas of cervix	Naive CD4+ %CD4+	Simple mode	35	0.0749115	0.397058	0.851476	-0.703321	0.853144	1.07779	0.494939	2.34701
Hpcymw	d0yz5R	Adenocarcinomas of cervix	Naive CD4+ %CD4+	Weighted mode	35	0.132183	0.254377	0.606686	-0.366396	0.630762	1.14132	0.693228	1.87904
hpZnuo	d0yz5R	Adenocarcinomas of cervix	CD66b on Gr MDSC	MR Egger	21	-0.0785895	0.265525	0.770458	-0.599018	0.441839	0.924419	0.549351	1.55557
hpZnuo	d0yz5R	Adenocarcinomas of cervix	CD66b on Gr MDSC	Weighted median	21	-0.0126044	0.196249	0.94879	-0.397252	0.372043	0.987475	0.672165	1.4507
hpZnuo	d0yz5R	Adenocarcinomas of cervix	CD66b on Gr MDSC	Inverse variance weighted	21	0.0276412	0.134635	0.837334	-0.236243	0.291525	1.02803	0.789589	1.33847
hpZnuo	d0yz5R	Adenocarcinomas of cervix	CD66b on Gr MDSC	Simple mode	21	-0.136954	0.297168	0.649868	-0.719404	0.445495	0.87201	0.487042	1.56126
hpZnuo	d0yz5R	Adenocarcinomas of cervix	CD66b on Gr MDSC	Weighted mode	21	0.0264339	0.214718	0.903249	-0.394413	0.447281	1.02679	0.674075	1.56405
HqP3Hf	d0yz5R	Adenocarcinomas of cervix	CD80 on monocyte	MR Egger	23	0.0589043	0.273778	0.831723	-0.477701	0.595509	1.06067	0.620208	1.81395
HqP3Hf	d0yz5R	Adenocarcinomas of cervix	CD80 on monocyte	Weighted median	23	-0.0600985	0.249276	0.809484	-0.54868	0.428483	0.941672	0.577712	1.53493
HqP3Hf	d0yz5R	Adenocarcinomas of cervix	CD80 on monocyte	Inverse variance weighted	23	-0.195225	0.180214	0.278679	-0.548445	0.157996	0.82265	0.577848	1.17116
HqP3Hf	d0yz5R	Adenocarcinomas of cervix	CD80 on monocyte	Simple mode	23	0.17415	0.435825	0.693315	-0.680068	1.02837	1.19023	0.506582	2.7965
HqP3Hf	d0yz5R	Adenocarcinomas of cervix	CD80 on monocyte	Weighted mode	23	-0.0363457	0.267062	0.892984	-0.559787	0.487096	0.964307	0.571331	1.62758
hr2y73	d0yz5R	Adenocarcinomas of cervix	CD4 on CD39+ resting Treg	MR Egger	14	0.56072	0.223886	0.0276867	0.121902	0.999537	1.75193	1.12964	2.71702
hr2y73	d0yz5R	Adenocarcinomas of cervix	CD4 on CD39+ resting Treg	Weighted median	14	0.234028	0.213607	0.273253	-0.184642	0.652697	1.26368	0.831402	1.92071
hr2y73	d0yz5R	Adenocarcinomas of cervix	CD4 on CD39+ resting Treg	Inverse variance weighted	14	0.268298	0.165542	0.105075	-0.0561632	0.59276	1.30774	0.945385	1.80897
hr2y73	d0yz5R	Adenocarcinomas of cervix	CD4 on CD39+ resting Treg	Simple mode	14	-0.284628	0.351984	0.433274	-0.974517	0.405262	0.752294	0.377374	1.49969
hr2y73	d0yz5R	Adenocarcinomas of cervix	CD4 on CD39+ resting Treg	Weighted mode	14	0.328684	0.21398	0.1485	-0.0907164	0.748084	1.38914	0.913277	2.11295
HuVlRI	d0yz5R	Adenocarcinomas of cervix	CD45RA- CD4+ AC	MR Egger	15	0.0370827	0.129815	0.779641	-0.217354	0.29152	1.03778	0.804645	1.33846
HuVlRI	d0yz5R	Adenocarcinomas of cervix	CD45RA- CD4+ AC	Weighted median	15	0.06208	0.128841	0.629924	-0.190448	0.314608	1.06405	0.826589	1.36972
HuVlRI	d0yz5R	Adenocarcinomas of cervix	CD45RA- CD4+ AC	Inverse variance weighted	15	-0.018085	0.111233	0.870844	-0.236102	0.199932	0.982078	0.7897	1.22132
HuVlRI	d0yz5R	Adenocarcinomas of cervix	CD45RA- CD4+ AC	Simple mode	15	-0.288181	0.334109	0.402927	-0.943035	0.366674	0.749626	0.389444	1.44293
HuVlRI	d0yz5R	Adenocarcinomas of cervix	CD45RA- CD4+ AC	Weighted mode	15	0.0433202	0.108903	0.696786	-0.17013	0.25677	1.04427	0.843556	1.29275
HvDDsJ	d0yz5R	Adenocarcinomas of cervix	CX3CR1 on CD14- CD16+ monocyte	MR Egger	18	0.176269	0.23819	0.469999	-0.290583	0.643121	1.19276	0.747827	1.90241
HvDDsJ	d0yz5R	Adenocarcinomas of cervix	CX3CR1 on CD14- CD16+ monocyte	Weighted median	18	0.294987	0.219216	0.178416	-0.134676	0.72465	1.34311	0.873999	2.06401
HvDDsJ	d0yz5R	Adenocarcinomas of cervix	CX3CR1 on CD14- CD16+ monocyte	Inverse variance weighted	18	0.207906	0.16107	0.196779	-0.107791	0.523603	1.2311	0.897816	1.6881
HvDDsJ	d0yz5R	Adenocarcinomas of cervix	CX3CR1 on CD14- CD16+ monocyte	Simple mode	18	0.320595	0.32403	0.336343	-0.314505	0.955694	1.37795	0.73015	2.60047
HvDDsJ	d0yz5R	Adenocarcinomas of cervix	CX3CR1 on CD14- CD16+ monocyte	Weighted mode	18	0.289623	0.193172	0.152136	-0.0889937	0.66824	1.33592	0.914851	1.9508
hvO40l	d0yz5R	Adenocarcinomas of cervix	BAFF-R on IgD+	MR Egger	24	0.0799975	0.149076	0.596914	-0.212192	0.372187	1.08328	0.80881	1.4509
hvO40l	d0yz5R	Adenocarcinomas of cervix	BAFF-R on IgD+	Weighted median	24	0.0988481	0.154609	0.522601	-0.204186	0.401882	1.1039	0.815311	1.49464
hvO40l	d0yz5R	Adenocarcinomas of cervix	BAFF-R on IgD+	Inverse variance weighted	24	-0.0209526	0.112857	0.852714	-0.242152	0.200247	0.979265	0.784937	1.2217
hvO40l	d0yz5R	Adenocarcinomas of cervix	BAFF-R on IgD+	Simple mode	24	-0.571186	0.408301	0.175174	-1.37146	0.229085	0.564855	0.253737	1.25745
hvO40l	d0yz5R	Adenocarcinomas of cervix	BAFF-R on IgD+	Weighted mode	24	0.309953	0.159971	0.0650515	-0.00359008	0.623496	1.36336	0.996416	1.86544
Hwp7co	d0yz5R	Adenocarcinomas of cervix	CD4RA on TD CD4+	MR Egger	33	-0.145542	0.103102	0.168015	-0.347622	0.0565369	0.864553	0.706366	1.05817
Hwp7co	d0yz5R	Adenocarcinomas of cervix	CD4RA on TD CD4+	Weighted median	33	-0.124509	0.133405	0.350658	-0.385982	0.136965	0.882931	0.679783	1.14679
Hwp7co	d0yz5R	Adenocarcinomas of cervix	CD4RA on TD CD4+	Inverse variance weighted	33	-0.130975	0.0813978	0.1076	-0.290515	0.0285646	0.87724	0.747878	1.02898
Hwp7co	d0yz5R	Adenocarcinomas of cervix	CD4RA on TD CD4+	Simple mode	33	-0.339583	0.210341	0.116251	-0.751852	0.0726858	0.712067	0.471492	1.07539
Hwp7co	d0yz5R	Adenocarcinomas of cervix	CD4RA on TD CD4+	Weighted mode	33	-0.116836	0.119243	0.334526	-0.350552	0.116879	0.889731	0.704299	1.12398
HwrM4G	d0yz5R	Adenocarcinomas of cervix	CD45 on CD33- HLA DR-	MR Egger	14	0.354014	0.437831	0.434504	-0.504135	1.21216	1.42478	0.604028	3.36075
HwrM4G	d0yz5R	Adenocarcinomas of cervix	CD45 on CD33- HLA DR-	Weighted median	14	0.0674895	0.288087	0.814777	-0.497161	0.63214	1.06982	0.608255	1.88163
HwrM4G	d0yz5R	Adenocarcinomas of cervix	CD45 on CD33- HLA DR-	Inverse variance weighted	14	0.0582333	0.210149	0.7817	-0.353659	0.470126	1.05996	0.702114	1.6002
HwrM4G	d0yz5R	Adenocarcinomas of cervix	CD45 on CD33- HLA DR-	Simple mode	14	0.211045	0.407979	0.61364	-0.588594	1.01068	1.23497	0.555107	2.74748
HwrM4G	d0yz5R	Adenocarcinomas of cervix	CD45 on CD33- HLA DR-	Weighted mode	14	0.164697	0.300045	0.592373	-0.423391	0.752784	1.17904	0.654822	2.1229
HwxFLf	d0yz5R	Adenocarcinomas of cervix	HLA DR on CD14+ monocyte	MR Egger	21	0.0838837	0.274561	0.763293	-0.454256	0.622024	1.0875	0.63492	1.86269
HwxFLf	d0yz5R	Adenocarcinomas of cervix	HLA DR on CD14+ monocyte	Weighted median	21	-0.0384154	0.184778	0.835307	-0.400581	0.32375	0.962313	0.669931	1.3823
HwxFLf	d0yz5R	Adenocarcinomas of cervix	HLA DR on CD14+ monocyte	Inverse variance weighted	21	-0.0918313	0.142417	0.519053	-0.370968	0.187306	0.912259	0.690066	1.206
HwxFLf	d0yz5R	Adenocarcinomas of cervix	HLA DR on CD14+ monocyte	Simple mode	21	-0.0849232	0.316221	0.791022	-0.704716	0.53487	0.918583	0.494249	1.70723
HwxFLf	d0yz5R	Adenocarcinomas of cervix	HLA DR on CD14+ monocyte	Weighted mode	21	-0.0849232	0.169239	0.621291	-0.416631	0.246785	0.918583	0.659264	1.2799
Hxdx03	d0yz5R	Adenocarcinomas of cervix	CD123 on plasmacytoid DC	MR Egger	18	0.110513	0.0918808	0.246556	-0.0695732	0.290599	1.11685	0.932792	1.33723
Hxdx03	d0yz5R	Adenocarcinomas of cervix	CD123 on plasmacytoid DC	Weighted median	18	0.040486	0.107619	0.70677	-0.170448	0.251419	1.04132	0.843287	1.28585
Hxdx03	d0yz5R	Adenocarcinomas of cervix	CD123 on plasmacytoid DC	Inverse variance weighted	18	0.102638	0.0761373	0.177636	-0.0465907	0.251867	1.10809	0.954478	1.28643
Hxdx03	d0yz5R	Adenocarcinomas of cervix	CD123 on plasmacytoid DC	Simple mode	18	-0.05852	0.203167	0.776799	-0.456728	0.339688	0.943159	0.633353	1.40451
Hxdx03	d0yz5R	Adenocarcinomas of cervix	CD123 on plasmacytoid DC	Weighted mode	18	0.0671262	0.0921432	0.476225	-0.113474	0.247727	1.06943	0.892727	1.28111
HyDbnP	d0yz5R	Adenocarcinomas of cervix	CD19 on IgD+	MR Egger	27	0.0449677	0.0961983	0.644229	-0.143581	0.233516	1.04599	0.866251	1.26303
HyDbnP	d0yz5R	Adenocarcinomas of cervix	CD19 on IgD+	Weighted median	27	0.0753137	0.104406	0.470691	-0.129322	0.279949	1.07822	0.878691	1.32306
HyDbnP	d0yz5R	Adenocarcinomas of cervix	CD19 on IgD+	Inverse variance weighted	27	0.0440998	0.0812683	0.587375	-0.115186	0.203386	1.04509	0.8912	1.22555
HyDbnP	d0yz5R	Adenocarcinomas of cervix	CD19 on IgD+	Simple mode	27	0.0168117	0.2203	0.939754	-0.414976	0.4486	1.01695	0.660356	1.56612
HyDbnP	d0yz5R	Adenocarcinomas of cervix	CD19 on IgD+	Weighted mode	27	0.045453	0.0956061	0.638458	-0.141935	0.232841	1.0465	0.867678	1.26218
hyUdF4	d0yz5R	Adenocarcinomas of cervix	CD20 on CD20- CD38-	MR Egger	16	0.353505	0.305623	0.266763	-0.245516	0.952527	1.42405	0.782301	2.59225
hyUdF4	d0yz5R	Adenocarcinomas of cervix	CD20 on CD20- CD38-	Weighted median	16	0.395868	0.282906	0.161726	-0.158629	0.950364	1.48567	0.853313	2.58665
hyUdF4	d0yz5R	Adenocarcinomas of cervix	CD20 on CD20- CD38-	Inverse variance weighted	16	0.216346	0.205138	0.291591	-0.185724	0.618416	1.24153	0.830503	1.85599
hyUdF4	d0yz5R	Adenocarcinomas of cervix	CD20 on CD20- CD38-	Simple mode	16	0.134466	0.585836	0.821558	-1.01377	1.2827	1.14393	0.362848	3.60638
hyUdF4	d0yz5R	Adenocarcinomas of cervix	CD20 on CD20- CD38-	Weighted mode	16	0.324166	0.270955	0.250115	-0.206905	0.855237	1.38288	0.813097	2.35193
I3dhvh	d0yz5R	Adenocarcinomas of cervix	IgD- CD24- AC	MR Egger	18	-0.343648	0.351414	0.342679	-1.03242	0.345123	0.709178	0.356144	1.41216
I3dhvh	d0yz5R	Adenocarcinomas of cervix	IgD- CD24- AC	Weighted median	18	-0.497867	0.287403	0.0832201	-1.06118	0.0654415	0.607825	0.346048	1.06763
I3dhvh	d0yz5R	Adenocarcinomas of cervix	IgD- CD24- AC	Inverse variance weighted	18	-0.523731	0.214012	0.0143971	-0.943196	-0.104267	0.592306	0.389382	0.900985
I3dhvh	d0yz5R	Adenocarcinomas of cervix	IgD- CD24- AC	Simple mode	18	-0.629137	0.391416	0.126394	-1.39631	0.138038	0.533052	0.247508	1.14802
I3dhvh	d0yz5R	Adenocarcinomas of cervix	IgD- CD24- AC	Weighted mode	18	-0.482721	0.322806	0.153145	-1.11542	0.149978	0.617102	0.327777	1.16181
i4D4Fm	d0yz5R	Adenocarcinomas of cervix	CD3 on resting Treg	MR Egger	36	0.148301	0.221059	0.506837	-0.284974	0.581576	1.15986	0.752034	1.78886
i4D4Fm	d0yz5R	Adenocarcinomas of cervix	CD3 on resting Treg	Weighted median	36	-0.0206259	0.211009	0.922131	-0.434203	0.392951	0.979585	0.647781	1.48135
i4D4Fm	d0yz5R	Adenocarcinomas of cervix	CD3 on resting Treg	Inverse variance weighted	36	0.0907335	0.138563	0.512584	-0.180849	0.362316	1.09498	0.834561	1.43665
i4D4Fm	d0yz5R	Adenocarcinomas of cervix	CD3 on resting Treg	Simple mode	36	-0.0737441	0.350637	0.834642	-0.760992	0.613504	0.928909	0.467203	1.84689
i4D4Fm	d0yz5R	Adenocarcinomas of cervix	CD3 on resting Treg	Weighted mode	36	0.0122467	0.217122	0.95534	-0.413312	0.437805	1.01232	0.661456	1.5493
i4xEHt	d0yz5R	Adenocarcinomas of cervix	CD4 on HLA DR+ CD4+	MR Egger	21	-0.673561	0.406048	0.113568	-1.46941	0.122292	0.509889	0.23006	1.13008
i4xEHt	d0yz5R	Adenocarcinomas of cervix	CD4 on HLA DR+ CD4+	Weighted median	21	-0.237211	0.290297	0.413853	-0.806193	0.331771	0.788825	0.446555	1.39343
i4xEHt	d0yz5R	Adenocarcinomas of cervix	CD4 on HLA DR+ CD4+	Inverse variance weighted	21	-0.256337	0.203941	0.208784	-0.656062	0.143388	0.773881	0.51889	1.15418
i4xEHt	d0yz5R	Adenocarcinomas of cervix	CD4 on HLA DR+ CD4+	Simple mode	21	-0.243997	0.485823	0.620987	-1.19621	0.708215	0.78349	0.302338	2.03036
i4xEHt	d0yz5R	Adenocarcinomas of cervix	CD4 on HLA DR+ CD4+	Weighted mode	21	-0.0637148	0.450776	0.889012	-0.947237	0.819807	0.938273	0.387811	2.27006
i7Ireb	d0yz5R	Adenocarcinomas of cervix	CD33 on CD66b++ myeloid cell	MR Egger	18	0.187776	0.188927	0.335061	-0.18252	0.558072	1.20656	0.833168	1.7473
i7Ireb	d0yz5R	Adenocarcinomas of cervix	CD33 on CD66b++ myeloid cell	Weighted median	18	0.0102181	0.1384	0.941145	-0.261045	0.281481	1.01027	0.770246	1.32509
i7Ireb	d0yz5R	Adenocarcinomas of cervix	CD33 on CD66b++ myeloid cell	Inverse variance weighted	18	-0.0104763	0.101248	0.917589	-0.208922	0.18797	0.989578	0.811459	1.2068
i7Ireb	d0yz5R	Adenocarcinomas of cervix	CD33 on CD66b++ myeloid cell	Simple mode	18	-0.13706	0.259307	0.603942	-0.645301	0.371181	0.871918	0.524505	1.44945
i7Ireb	d0yz5R	Adenocarcinomas of cervix	CD33 on CD66b++ myeloid cell	Weighted mode	18	-0.0127175	0.130979	0.923786	-0.269437	0.244002	0.987363	0.763809	1.27635
iB2XhJ	d0yz5R	Adenocarcinomas of cervix	FSC-A on NK	MR Egger	18	0.0467945	0.266093	0.862612	-0.474748	0.568337	1.04791	0.622042	1.76533
iB2XhJ	d0yz5R	Adenocarcinomas of cervix	FSC-A on NK	Weighted median	18	-0.150176	0.24596	0.541485	-0.632257	0.331906	0.860557	0.531391	1.39362
iB2XhJ	d0yz5R	Adenocarcinomas of cervix	FSC-A on NK	Inverse variance weighted	18	-0.405834	0.181745	0.0255499	-0.762054	-0.0496137	0.666421	0.466707	0.951597
iB2XhJ	d0yz5R	Adenocarcinomas of cervix	FSC-A on NK	Simple mode	18	-0.793582	0.484857	0.120063	-1.7439	0.156737	0.452222	0.174837	1.16969
iB2XhJ	d0yz5R	Adenocarcinomas of cervix	FSC-A on NK	Weighted mode	18	-0.155665	0.201778	0.451022	-0.551149	0.23982	0.855846	0.576287	1.27102
iB8PH7	d0yz5R	Adenocarcinomas of cervix	FSC-A on lymphocyte	MR Egger	17	-0.0807073	0.184898	0.668695	-0.443108	0.281693	0.922464	0.642038	1.32537
iB8PH7	d0yz5R	Adenocarcinomas of cervix	FSC-A on lymphocyte	Weighted median	17	-0.225056	0.214162	0.293321	-0.644814	0.194703	0.798472	0.52476	1.21495
iB8PH7	d0yz5R	Adenocarcinomas of cervix	FSC-A on lymphocyte	Inverse variance weighted	17	-0.162534	0.153777	0.290538	-0.463938	0.13887	0.849987	0.628803	1.14897
iB8PH7	d0yz5R	Adenocarcinomas of cervix	FSC-A on lymphocyte	Simple mode	17	-0.539728	0.403131	0.199335	-1.32986	0.250408	0.582907	0.264513	1.28455
iB8PH7	d0yz5R	Adenocarcinomas of cervix	FSC-A on lymphocyte	Weighted mode	17	-0.112131	0.188438	0.560128	-0.48147	0.257207	0.893927	0.617874	1.29331
IhOXub	d0yz5R	Adenocarcinomas of cervix	CD16+ monocyte %monocyte	MR Egger	22	0.328549	0.392871	0.41288	-0.441478	1.09858	1.38895	0.643085	2.99989
IhOXub	d0yz5R	Adenocarcinomas of cervix	CD16+ monocyte %monocyte	Weighted median	22	-0.0743202	0.311387	0.811358	-0.684638	0.535997	0.928374	0.504273	1.70915
IhOXub	d0yz5R	Adenocarcinomas of cervix	CD16+ monocyte %monocyte	Inverse variance weighted	22	-0.312396	0.221589	0.1586	-0.746711	0.121919	0.731692	0.473923	1.12966
IhOXub	d0yz5R	Adenocarcinomas of cervix	CD16+ monocyte %monocyte	Simple mode	22	-0.945739	0.479294	0.0617795	-1.88516	-0.00632285	0.388392	0.151805	0.993697
IhOXub	d0yz5R	Adenocarcinomas of cervix	CD16+ monocyte %monocyte	Weighted mode	22	-0.00292891	0.345647	0.993319	-0.680397	0.67454	0.997075	0.506416	1.96313
ijcqrg	d0yz5R	Adenocarcinomas of cervix	CM DN (CD4-CD8-) AC	MR Egger	4	0.170014	0.270772	0.594214	-0.360699	0.700726	1.18532	0.697189	2.01522
ijcqrg	d0yz5R	Adenocarcinomas of cervix	CM DN (CD4-CD8-) AC	Weighted median	4	0.122237	0.195914	0.532672	-0.261754	0.506229	1.13002	0.7697	1.65902
ijcqrg	d0yz5R	Adenocarcinomas of cervix	CM DN (CD4-CD8-) AC	Inverse variance weighted	4	0.135306	0.176463	0.44322	-0.210561	0.481173	1.14489	0.810129	1.61797
ijcqrg	d0yz5R	Adenocarcinomas of cervix	CM DN (CD4-CD8-) AC	Simple mode	4	0.018415	0.324609	0.958327	-0.617819	0.654649	1.01859	0.539119	1.92447
ijcqrg	d0yz5R	Adenocarcinomas of cervix	CM DN (CD4-CD8-) AC	Weighted mode	4	0.0513349	0.200658	0.814618	-0.341954	0.444624	1.05268	0.710381	1.5599
iLgZ43	d0yz5R	Adenocarcinomas of cervix	CX3CR1 on CD14+ CD16- monocyte	MR Egger	27	0.130412	0.278462	0.643607	-0.415374	0.676197	1.1393	0.660093	1.96639
iLgZ43	d0yz5R	Adenocarcinomas of cervix	CX3CR1 on CD14+ CD16- monocyte	Weighted median	27	0.276877	0.208972	0.18519	-0.132709	0.686463	1.319	0.875719	1.98668
iLgZ43	d0yz5R	Adenocarcinomas of cervix	CX3CR1 on CD14+ CD16- monocyte	Inverse variance weighted	27	0.124776	0.145734	0.391894	-0.160863	0.410414	1.13289	0.851409	1.50744
iLgZ43	d0yz5R	Adenocarcinomas of cervix	CX3CR1 on CD14+ CD16- monocyte	Simple mode	27	0.387045	0.32276	0.241276	-0.245564	1.01965	1.47262	0.782263	2.77224
iLgZ43	d0yz5R	Adenocarcinomas of cervix	CX3CR1 on CD14+ CD16- monocyte	Weighted mode	27	0.329155	0.207128	0.124116	-0.0768154	0.735126	1.38979	0.926061	2.08574
IogfYh	d0yz5R	Adenocarcinomas of cervix	CD19 on CD24+ CD27+	MR Egger	29	-0.118451	0.209028	0.575617	-0.528145	0.291244	0.888296	0.589698	1.33809
IogfYh	d0yz5R	Adenocarcinomas of cervix	CD19 on CD24+ CD27+	Weighted median	29	-0.104608	0.198581	0.598349	-0.493826	0.284611	0.900678	0.610287	1.32924
IogfYh	d0yz5R	Adenocarcinomas of cervix	CD19 on CD24+ CD27+	Inverse variance weighted	29	-0.0252887	0.145442	0.861964	-0.310356	0.259778	0.975028	0.733186	1.29664
IogfYh	d0yz5R	Adenocarcinomas of cervix	CD19 on CD24+ CD27+	Simple mode	29	0.0302379	0.30485	0.921694	-0.567268	0.627743	1.0307	0.567073	1.87338
IogfYh	d0yz5R	Adenocarcinomas of cervix	CD19 on CD24+ CD27+	Weighted mode	29	-0.0899566	0.20489	0.663996	-0.491541	0.311628	0.913971	0.611683	1.36565
IOLTgw	d0yz5R	Adenocarcinomas of cervix	CD19 on naive-mature B cell	MR Egger	28	0.0731131	0.10396	0.488129	-0.130648	0.276874	1.07585	0.877527	1.319
IOLTgw	d0yz5R	Adenocarcinomas of cervix	CD19 on naive-mature B cell	Weighted median	28	0.078286	0.109307	0.473865	-0.135955	0.292527	1.08143	0.872882	1.33981
IOLTgw	d0yz5R	Adenocarcinomas of cervix	CD19 on naive-mature B cell	Inverse variance weighted	28	-0.0045205	0.0868212	0.958475	-0.17469	0.165649	0.99549	0.839717	1.18016
IOLTgw	d0yz5R	Adenocarcinomas of cervix	CD19 on naive-mature B cell	Simple mode	28	-0.0692982	0.245142	0.779573	-0.549776	0.411179	0.933048	0.577079	1.5086
IOLTgw	d0yz5R	Adenocarcinomas of cervix	CD19 on naive-mature B cell	Weighted mode	28	0.0618605	0.0930535	0.511827	-0.120524	0.244245	1.06381	0.886455	1.27666
iosSrM	d0yz5R	Adenocarcinomas of cervix	CD62L on monocyte	MR Egger	25	0.0192664	0.144566	0.895139	-0.264082	0.302615	1.01945	0.76791	1.35339
iosSrM	d0yz5R	Adenocarcinomas of cervix	CD62L on monocyte	Weighted median	25	-0.000971939	0.154955	0.994995	-0.304685	0.302741	0.999029	0.737356	1.35356
iosSrM	d0yz5R	Adenocarcinomas of cervix	CD62L on monocyte	Inverse variance weighted	25	-0.0741616	0.109816	0.499468	-0.289401	0.141077	0.928522	0.748712	1.15151
iosSrM	d0yz5R	Adenocarcinomas of cervix	CD62L on monocyte	Simple mode	25	-0.122543	0.303344	0.68981	-0.717097	0.472012	0.884668	0.488167	1.60322
iosSrM	d0yz5R	Adenocarcinomas of cervix	CD62L on monocyte	Weighted mode	25	-0.0171066	0.140118	0.903847	-0.291738	0.257525	0.983039	0.746964	1.29372
IPMLyO	d0yz5R	Adenocarcinomas of cervix	FSC-A on HLA DR+ NK	MR Egger	20	-0.112417	0.18066	0.541576	-0.466512	0.241677	0.893671	0.627186	1.27338
IPMLyO	d0yz5R	Adenocarcinomas of cervix	FSC-A on HLA DR+ NK	Weighted median	20	-0.083568	0.16889	0.620736	-0.414593	0.247457	0.919829	0.660609	1.28076
IPMLyO	d0yz5R	Adenocarcinomas of cervix	FSC-A on HLA DR+ NK	Inverse variance weighted	20	-0.12942	0.125415	0.302104	-0.375234	0.116394	0.878605	0.687129	1.12344
IPMLyO	d0yz5R	Adenocarcinomas of cervix	FSC-A on HLA DR+ NK	Simple mode	20	0.0477361	0.246937	0.848766	-0.436261	0.531733	1.04889	0.646449	1.70188
IPMLyO	d0yz5R	Adenocarcinomas of cervix	FSC-A on HLA DR+ NK	Weighted mode	20	-0.0921854	0.161272	0.574283	-0.408278	0.223907	0.911936	0.664794	1.25095
Isl7aF	d0yz5R	Adenocarcinomas of cervix	BAFF-R on IgD- CD27-	MR Egger	18	0.163394	0.16506	0.336953	-0.160123	0.486912	1.1775	0.852039	1.62728
Isl7aF	d0yz5R	Adenocarcinomas of cervix	BAFF-R on IgD- CD27-	Weighted median	18	0.276862	0.160806	0.0851214	-0.0383179	0.592043	1.31898	0.962407	1.80768
Isl7aF	d0yz5R	Adenocarcinomas of cervix	BAFF-R on IgD- CD27-	Inverse variance weighted	18	0.100063	0.122088	0.412447	-0.13923	0.339355	1.10524	0.870028	1.40404
Isl7aF	d0yz5R	Adenocarcinomas of cervix	BAFF-R on IgD- CD27-	Simple mode	18	0.0925306	0.360441	0.80048	-0.613933	0.798994	1.09695	0.541218	2.2233
Isl7aF	d0yz5R	Adenocarcinomas of cervix	BAFF-R on IgD- CD27-	Weighted mode	18	0.257156	0.154681	0.114741	-0.0460195	0.560331	1.29325	0.955023	1.75125
iu3yRX	d0yz5R	Adenocarcinomas of cervix	CD24 on memory B cell	MR Egger	31	0.0683635	0.144307	0.639236	-0.214479	0.351206	1.07075	0.806962	1.42078
iu3yRX	d0yz5R	Adenocarcinomas of cervix	CD24 on memory B cell	Weighted median	31	0.255148	0.15897	0.108492	-0.056433	0.566728	1.29065	0.94513	1.76249
iu3yRX	d0yz5R	Adenocarcinomas of cervix	CD24 on memory B cell	Inverse variance weighted	31	0.0912547	0.108822	0.401711	-0.122036	0.304546	1.09555	0.885116	1.35601
iu3yRX	d0yz5R	Adenocarcinomas of cervix	CD24 on memory B cell	Simple mode	31	0.0961137	0.271996	0.726286	-0.436998	0.629226	1.10088	0.645973	1.87616
iu3yRX	d0yz5R	Adenocarcinomas of cervix	CD24 on memory B cell	Weighted mode	31	0.164584	0.130034	0.215362	-0.0902827	0.419452	1.1789	0.913673	1.52113
iUiHG4	d0yz5R	Adenocarcinomas of cervix	CD62L on CD62L+ myeloid DC	MR Egger	15	0.460375	0.801253	0.575391	-1.11008	2.03083	1.58467	0.329533	7.62042
iUiHG4	d0yz5R	Adenocarcinomas of cervix	CD62L on CD62L+ myeloid DC	Weighted median	15	-0.0886763	0.337297	0.792625	-0.749778	0.572425	0.915142	0.472472	1.77256
iUiHG4	d0yz5R	Adenocarcinomas of cervix	CD62L on CD62L+ myeloid DC	Inverse variance weighted	15	0.0522247	0.332557	0.875214	-0.599588	0.704037	1.05361	0.549038	2.0219
iUiHG4	d0yz5R	Adenocarcinomas of cervix	CD62L on CD62L+ myeloid DC	Simple mode	15	-0.420859	0.522028	0.433609	-1.44403	0.602316	0.656482	0.235974	1.82634
iUiHG4	d0yz5R	Adenocarcinomas of cervix	CD62L on CD62L+ myeloid DC	Weighted mode	15	-0.281155	0.452369	0.544248	-1.1678	0.605488	0.754911	0.311051	1.83215
iVXEWT	d0yz5R	Adenocarcinomas of cervix	NK %lymphocyte	MR Egger	27	-0.190787	0.209397	0.370931	-0.601205	0.219631	0.826309	0.548151	1.24562
iVXEWT	d0yz5R	Adenocarcinomas of cervix	NK %lymphocyte	Weighted median	27	0.0597638	0.209081	0.775	-0.350035	0.469563	1.06159	0.704663	1.59929
iVXEWT	d0yz5R	Adenocarcinomas of cervix	NK %lymphocyte	Inverse variance weighted	27	-0.0316487	0.15454	0.837734	-0.334548	0.27125	0.968847	0.715662	1.3116
iVXEWT	d0yz5R	Adenocarcinomas of cervix	NK %lymphocyte	Simple mode	27	0.530789	0.440876	0.239459	-0.333328	1.39491	1.70027	0.716535	4.03459
iVXEWT	d0yz5R	Adenocarcinomas of cervix	NK %lymphocyte	Weighted mode	27	-0.167958	0.248126	0.504444	-0.654286	0.318369	0.845389	0.519813	1.37488
iWR5Kc	d0yz5R	Adenocarcinomas of cervix	CD39 on CD39+ CD8br	MR Egger	23	-0.104839	0.381337	0.78606	-0.852259	0.642581	0.900469	0.42645	1.90138
iWR5Kc	d0yz5R	Adenocarcinomas of cervix	CD39 on CD39+ CD8br	Weighted median	23	-0.108114	0.258322	0.675563	-0.614426	0.398197	0.897525	0.540951	1.48914
iWR5Kc	d0yz5R	Adenocarcinomas of cervix	CD39 on CD39+ CD8br	Inverse variance weighted	23	0.0902675	0.181076	0.618128	-0.264642	0.445177	1.09447	0.767481	1.56077
iWR5Kc	d0yz5R	Adenocarcinomas of cervix	CD39 on CD39+ CD8br	Simple mode	23	-0.0889838	0.403548	0.827512	-0.879938	0.70197	0.91486	0.414809	2.01772
iWR5Kc	d0yz5R	Adenocarcinomas of cervix	CD39 on CD39+ CD8br	Weighted mode	23	-0.136799	0.291609	0.643601	-0.708352	0.434754	0.872145	0.492455	1.54458
IwRBm9	d0yz5R	Adenocarcinomas of cervix	CD24 on IgD+ CD38- unsw mem	MR Egger	21	-0.300288	0.187634	0.126007	-0.66805	0.0674741	0.740605	0.512708	1.0698
IwRBm9	d0yz5R	Adenocarcinomas of cervix	CD24 on IgD+ CD38- unsw mem	Weighted median	21	-0.0207407	0.168457	0.902011	-0.350916	0.309435	0.979473	0.704043	1.36265
IwRBm9	d0yz5R	Adenocarcinomas of cervix	CD24 on IgD+ CD38- unsw mem	Inverse variance weighted	21	-0.191596	0.112045	0.0872674	-0.411204	0.0280122	0.82564	0.662851	1.02841
IwRBm9	d0yz5R	Adenocarcinomas of cervix	CD24 on IgD+ CD38- unsw mem	Simple mode	21	-0.132826	0.291233	0.653244	-0.703642	0.43799	0.875617	0.49478	1.54959
IwRBm9	d0yz5R	Adenocarcinomas of cervix	CD24 on IgD+ CD38- unsw mem	Weighted mode	21	-0.0986145	0.175485	0.580391	-0.442565	0.245336	0.906092	0.642387	1.27805
IXR2Rl	d0yz5R	Adenocarcinomas of cervix	CD39+ CD8br AC	MR Egger	24	0.148029	0.20019	0.467457	-0.244344	0.540401	1.15955	0.783218	1.71669
IXR2Rl	d0yz5R	Adenocarcinomas of cervix	CD39+ CD8br AC	Weighted median	24	-0.0223363	0.194181	0.908423	-0.402931	0.358258	0.977911	0.668358	1.43084
IXR2Rl	d0yz5R	Adenocarcinomas of cervix	CD39+ CD8br AC	Inverse variance weighted	24	0.171935	0.138935	0.215893	-0.100378	0.444249	1.1876	0.904496	1.55932
IXR2Rl	d0yz5R	Adenocarcinomas of cervix	CD39+ CD8br AC	Simple mode	24	0.096189	0.356557	0.789742	-0.602663	0.795041	1.10097	0.547352	2.21453
IXR2Rl	d0yz5R	Adenocarcinomas of cervix	CD39+ CD8br AC	Weighted mode	24	0.0627259	0.191041	0.745627	-0.311714	0.437166	1.06473	0.732191	1.54831
ixyPvx	d0yz5R	Adenocarcinomas of cervix	HLA DR++ monocyte %monocyte	MR Egger	21	0.0843072	0.33109	0.80174	-0.564629	0.733243	1.08796	0.568571	2.08182
ixyPvx	d0yz5R	Adenocarcinomas of cervix	HLA DR++ monocyte %monocyte	Weighted median	21	-0.0491251	0.245061	0.84112	-0.529444	0.431194	0.952062	0.588932	1.53909
ixyPvx	d0yz5R	Adenocarcinomas of cervix	HLA DR++ monocyte %monocyte	Inverse variance weighted	21	0.0962046	0.179852	0.592712	-0.256305	0.448714	1.10098	0.773906	1.5663
ixyPvx	d0yz5R	Adenocarcinomas of cervix	HLA DR++ monocyte %monocyte	Simple mode	21	-0.155398	0.359466	0.670147	-0.859952	0.549156	0.856074	0.423182	1.73179
ixyPvx	d0yz5R	Adenocarcinomas of cervix	HLA DR++ monocyte %monocyte	Weighted mode	21	-0.0357449	0.272938	0.897113	-0.570704	0.499214	0.964886	0.565128	1.64743
IYmfrZ	d0yz5R	Adenocarcinomas of cervix	CD45 on CD33dim HLA DR+ CD11b-	MR Egger	10	0.353689	0.842592	0.685705	-1.29779	2.00517	1.42431	0.273134	7.42736
IYmfrZ	d0yz5R	Adenocarcinomas of cervix	CD45 on CD33dim HLA DR+ CD11b-	Weighted median	10	0.0809034	0.351024	0.81772	-0.607103	0.76891	1.08427	0.544927	2.15741
IYmfrZ	d0yz5R	Adenocarcinomas of cervix	CD45 on CD33dim HLA DR+ CD11b-	Inverse variance weighted	10	-0.0327881	0.262736	0.900686	-0.54775	0.482174	0.967744	0.578249	1.61959
IYmfrZ	d0yz5R	Adenocarcinomas of cervix	CD45 on CD33dim HLA DR+ CD11b-	Simple mode	10	0.349908	0.559376	0.547154	-0.74647	1.44628	1.41894	0.474037	4.24731
IYmfrZ	d0yz5R	Adenocarcinomas of cervix	CD45 on CD33dim HLA DR+ CD11b-	Weighted mode	10	0.184229	0.503004	0.722636	-0.80166	1.17012	1.20229	0.448584	3.22237
IZaU7q	d0yz5R	Adenocarcinomas of cervix	HLA DR on monocyte	MR Egger	17	-0.151027	0.206893	0.476651	-0.556538	0.254483	0.859824	0.57319	1.2898
IZaU7q	d0yz5R	Adenocarcinomas of cervix	HLA DR on monocyte	Weighted median	17	-0.0526596	0.158485	0.739686	-0.363289	0.25797	0.948703	0.695385	1.2943
IZaU7q	d0yz5R	Adenocarcinomas of cervix	HLA DR on monocyte	Inverse variance weighted	17	-0.0321041	0.11722	0.784178	-0.261855	0.197647	0.968406	0.769622	1.21853
IZaU7q	d0yz5R	Adenocarcinomas of cervix	HLA DR on monocyte	Simple mode	17	-0.154232	0.188714	0.425773	-0.524112	0.215648	0.857073	0.592081	1.24067
IZaU7q	d0yz5R	Adenocarcinomas of cervix	HLA DR on monocyte	Weighted mode	17	-0.0566438	0.143944	0.699135	-0.338774	0.225486	0.944931	0.712643	1.25293
j2A84g	d0yz5R	Adenocarcinomas of cervix	BAFF-R on memory B cell	MR Egger	17	0.0567125	0.209445	0.790255	-0.353801	0.467226	1.05835	0.702015	1.59556
j2A84g	d0yz5R	Adenocarcinomas of cervix	BAFF-R on memory B cell	Weighted median	17	0.278464	0.149495	0.0625049	-0.0145463	0.571474	1.3211	0.985559	1.77088
j2A84g	d0yz5R	Adenocarcinomas of cervix	BAFF-R on memory B cell	Inverse variance weighted	17	-0.000495981	0.149453	0.997352	-0.293424	0.292432	0.999504	0.745706	1.33968
j2A84g	d0yz5R	Adenocarcinomas of cervix	BAFF-R on memory B cell	Simple mode	17	-0.489106	0.394191	0.232571	-1.26172	0.283508	0.613174	0.283166	1.32778
j2A84g	d0yz5R	Adenocarcinomas of cervix	BAFF-R on memory B cell	Weighted mode	17	0.221671	0.162793	0.192166	-0.0974025	0.540745	1.24816	0.907191	1.71729
j2Baa5	d0yz5R	Adenocarcinomas of cervix	CD25 on IgD- CD27-	MR Egger	21	0.12755	0.428728	0.769306	-0.712756	0.967856	1.13604	0.490291	2.6323
j2Baa5	d0yz5R	Adenocarcinomas of cervix	CD25 on IgD- CD27-	Weighted median	21	0.056544	0.320991	0.860173	-0.572598	0.685686	1.05817	0.564058	1.98513
j2Baa5	d0yz5R	Adenocarcinomas of cervix	CD25 on IgD- CD27-	Inverse variance weighted	21	0.0608653	0.218472	0.780556	-0.367341	0.489071	1.06276	0.692574	1.6308
j2Baa5	d0yz5R	Adenocarcinomas of cervix	CD25 on IgD- CD27-	Simple mode	21	0.268944	0.504922	0.600148	-0.720703	1.25859	1.30858	0.48641	3.52045
j2Baa5	d0yz5R	Adenocarcinomas of cervix	CD25 on IgD- CD27-	Weighted mode	21	0.0107014	0.425776	0.980197	-0.82382	0.845223	1.01076	0.438752	2.3285
j4NMDi	d0yz5R	Adenocarcinomas of cervix	NKT %T cell	MR Egger	32	0.043517	0.201045	0.830099	-0.350531	0.437565	1.04448	0.704314	1.54893
j4NMDi	d0yz5R	Adenocarcinomas of cervix	NKT %T cell	Weighted median	32	-0.00073373	0.220944	0.99735	-0.433784	0.432316	0.999267	0.648052	1.54082
j4NMDi	d0yz5R	Adenocarcinomas of cervix	NKT %T cell	Inverse variance weighted	32	-0.240526	0.139973	0.0857288	-0.514873	0.0338214	0.786214	0.597577	1.0344
j4NMDi	d0yz5R	Adenocarcinomas of cervix	NKT %T cell	Simple mode	32	-0.235752	0.399921	0.5598	-1.0196	0.548093	0.789977	0.36074	1.72995
j4NMDi	d0yz5R	Adenocarcinomas of cervix	NKT %T cell	Weighted mode	32	-0.00818486	0.180611	0.964145	-0.362183	0.345813	0.991849	0.696155	1.41314
j5uX6Q	d0yz5R	Adenocarcinomas of cervix	Activated & secreting Treg AC	MR Egger	22	0.0847461	0.0707501	0.244989	-0.053924	0.223416	1.08844	0.947504	1.25034
j5uX6Q	d0yz5R	Adenocarcinomas of cervix	Activated & secreting Treg AC	Weighted median	22	0.0231172	0.0827791	0.780043	-0.13913	0.185364	1.02339	0.870115	1.20366
j5uX6Q	d0yz5R	Adenocarcinomas of cervix	Activated & secreting Treg AC	Inverse variance weighted	22	0.00325351	0.0577843	0.955099	-0.110004	0.116511	1.00326	0.895831	1.12357
j5uX6Q	d0yz5R	Adenocarcinomas of cervix	Activated & secreting Treg AC	Simple mode	22	-0.00137113	0.126163	0.991431	-0.24865	0.245907	0.99863	0.779853	1.27878
j5uX6Q	d0yz5R	Adenocarcinomas of cervix	Activated & secreting Treg AC	Weighted mode	22	0.0363243	0.0703207	0.610866	-0.101504	0.174153	1.03699	0.903477	1.19024
j6dSpd	d0yz5R	Adenocarcinomas of cervix	CD3 on CD28- CD8br	MR Egger	20	0.175688	0.47313	0.714726	-0.751647	1.10302	1.19207	0.471589	3.01326
j6dSpd	d0yz5R	Adenocarcinomas of cervix	CD3 on CD28- CD8br	Weighted median	20	-0.345894	0.279879	0.216507	-0.894456	0.202669	0.707588	0.40883	1.22467
j6dSpd	d0yz5R	Adenocarcinomas of cervix	CD3 on CD28- CD8br	Inverse variance weighted	20	-0.149146	0.196499	0.447843	-0.534284	0.235992	0.861443	0.586088	1.26616
j6dSpd	d0yz5R	Adenocarcinomas of cervix	CD3 on CD28- CD8br	Simple mode	20	-0.561884	0.48805	0.263898	-1.51846	0.394694	0.570134	0.219048	1.48393
j6dSpd	d0yz5R	Adenocarcinomas of cervix	CD3 on CD28- CD8br	Weighted mode	20	-0.522245	0.491243	0.301058	-1.48508	0.440591	0.593187	0.226484	1.55362
J7MtZO	d0yz5R	Adenocarcinomas of cervix	TD DN (CD4-CD8-) %DN	MR Egger	26	0.711692	0.226851	0.0044688	0.267064	1.15632	2.03744	1.30612	3.17822
J7MtZO	d0yz5R	Adenocarcinomas of cervix	TD DN (CD4-CD8-) %DN	Weighted median	26	0.488963	0.233737	0.0364442	0.0308385	0.947087	1.63062	1.03132	2.57819
J7MtZO	d0yz5R	Adenocarcinomas of cervix	TD DN (CD4-CD8-) %DN	Inverse variance weighted	26	0.302481	0.156957	0.0539604	-0.00515535	0.610117	1.35321	0.994858	1.84065
J7MtZO	d0yz5R	Adenocarcinomas of cervix	TD DN (CD4-CD8-) %DN	Simple mode	26	0.399829	0.450162	0.382905	-0.482488	1.28215	1.49157	0.617246	3.60436
J7MtZO	d0yz5R	Adenocarcinomas of cervix	TD DN (CD4-CD8-) %DN	Weighted mode	26	0.548677	0.290574	0.0706506	-0.020849	1.1182	1.73096	0.979367	3.05935
jADbS4	d0yz5R	Adenocarcinomas of cervix	CD8 on CD28- CD8br	MR Egger	20	0.0127076	0.741174	0.986509	-1.43999	1.46541	1.01279	0.236929	4.32931
jADbS4	d0yz5R	Adenocarcinomas of cervix	CD8 on CD28- CD8br	Weighted median	20	-0.0995627	0.335313	0.766524	-0.756777	0.557651	0.905233	0.469176	1.74657
jADbS4	d0yz5R	Adenocarcinomas of cervix	CD8 on CD28- CD8br	Inverse variance weighted	20	-0.350237	0.242086	0.147967	-0.824725	0.12425	0.704521	0.438356	1.1323
jADbS4	d0yz5R	Adenocarcinomas of cervix	CD8 on CD28- CD8br	Simple mode	20	-0.0865402	0.491007	0.861962	-1.04891	0.875833	0.917099	0.350318	2.40088
jADbS4	d0yz5R	Adenocarcinomas of cervix	CD8 on CD28- CD8br	Weighted mode	20	-0.143483	0.415051	0.733366	-0.956982	0.670016	0.866336	0.38405	1.95427
jaMRNN	d0yz5R	Adenocarcinomas of cervix	CD62L- myeloid DC %DC	MR Egger	24	0.0117777	0.162495	0.942875	-0.306713	0.330268	1.01185	0.735862	1.39134
jaMRNN	d0yz5R	Adenocarcinomas of cervix	CD62L- myeloid DC %DC	Weighted median	24	-0.0351947	0.162897	0.828945	-0.354473	0.284084	0.965417	0.701543	1.32854
jaMRNN	d0yz5R	Adenocarcinomas of cervix	CD62L- myeloid DC %DC	Inverse variance weighted	24	0.0300247	0.115938	0.795658	-0.197214	0.257264	1.03048	0.821015	1.29339
jaMRNN	d0yz5R	Adenocarcinomas of cervix	CD62L- myeloid DC %DC	Simple mode	24	0.42789	0.25564	0.107717	-0.0731635	0.928944	1.53402	0.929449	2.53183
jaMRNN	d0yz5R	Adenocarcinomas of cervix	CD62L- myeloid DC %DC	Weighted mode	24	-0.0223794	0.135016	0.869799	-0.28701	0.242251	0.977869	0.750504	1.27411
JC7G1w	d0yz5R	Adenocarcinomas of cervix	IgD- CD24- %B cell	MR Egger	17	0.0502951	0.198257	0.803182	-0.338289	0.438879	1.05158	0.712989	1.55097
JC7G1w	d0yz5R	Adenocarcinomas of cervix	IgD- CD24- %B cell	Weighted median	17	0.0731151	0.203323	0.719145	-0.325397	0.471628	1.07585	0.72224	1.6026
JC7G1w	d0yz5R	Adenocarcinomas of cervix	IgD- CD24- %B cell	Inverse variance weighted	17	0.0290393	0.153228	0.849688	-0.271287	0.329366	1.02947	0.762397	1.39009
JC7G1w	d0yz5R	Adenocarcinomas of cervix	IgD- CD24- %B cell	Simple mode	17	-0.119664	0.307554	0.702344	-0.722469	0.483141	0.887219	0.485552	1.62116
JC7G1w	d0yz5R	Adenocarcinomas of cervix	IgD- CD24- %B cell	Weighted mode	17	0.0574488	0.195583	0.772739	-0.325893	0.440791	1.05913	0.721882	1.55394
JdBuGN	d0yz5R	Adenocarcinomas of cervix	CD45 on CD8br	MR Egger	26	0.020551	0.0468185	0.664623	-0.0712131	0.112315	1.02076	0.931263	1.11887
JdBuGN	d0yz5R	Adenocarcinomas of cervix	CD45 on CD8br	Weighted median	26	-0.00273971	0.0577433	0.962157	-0.115917	0.110437	0.997264	0.890549	1.11677
JdBuGN	d0yz5R	Adenocarcinomas of cervix	CD45 on CD8br	Inverse variance weighted	26	0.023836	0.0424711	0.574641	-0.0594073	0.107079	1.02412	0.942323	1.11302
JdBuGN	d0yz5R	Adenocarcinomas of cervix	CD45 on CD8br	Simple mode	26	-0.0427269	0.0756654	0.577322	-0.191031	0.105577	0.958173	0.826107	1.11135
JdBuGN	d0yz5R	Adenocarcinomas of cervix	CD45 on CD8br	Weighted mode	26	0.0121667	0.0491266	0.80642	-0.0841214	0.108455	1.01224	0.91932	1.11455
jDGaUX	d0yz5R	Adenocarcinomas of cervix	DP (CD4+CD8+) %T cell	MR Egger	8	-0.795038	1.36429	0.581288	-3.46905	1.87898	0.451564	0.0311465	6.54681
jDGaUX	d0yz5R	Adenocarcinomas of cervix	DP (CD4+CD8+) %T cell	Weighted median	8	-0.654695	0.58552	0.263506	-1.80231	0.492924	0.5196	0.164917	1.6371
jDGaUX	d0yz5R	Adenocarcinomas of cervix	DP (CD4+CD8+) %T cell	Inverse variance weighted	8	-0.496982	0.43628	0.254646	-1.35209	0.358126	0.608364	0.258699	1.43065
jDGaUX	d0yz5R	Adenocarcinomas of cervix	DP (CD4+CD8+) %T cell	Simple mode	8	-0.575213	0.774531	0.481861	-2.09329	0.942868	0.562585	0.12328	2.56733
jDGaUX	d0yz5R	Adenocarcinomas of cervix	DP (CD4+CD8+) %T cell	Weighted mode	8	-0.55506	0.678136	0.440038	-1.88421	0.774087	0.574038	0.15195	2.16861
Jes5VX	d0yz5R	Adenocarcinomas of cervix	CD38 on CD3- CD19-	MR Egger	18	0.0601491	0.281447	0.83347	-0.491488	0.611786	1.06199	0.611716	1.84372
Jes5VX	d0yz5R	Adenocarcinomas of cervix	CD38 on CD3- CD19-	Weighted median	18	-0.198046	0.219042	0.365919	-0.627368	0.231277	0.820332	0.533995	1.26021
Jes5VX	d0yz5R	Adenocarcinomas of cervix	CD38 on CD3- CD19-	Inverse variance weighted	18	-0.0827875	0.156451	0.596694	-0.389431	0.223856	0.920547	0.677442	1.25089
Jes5VX	d0yz5R	Adenocarcinomas of cervix	CD38 on CD3- CD19-	Simple mode	18	-0.122649	0.339277	0.722178	-0.787632	0.542334	0.884574	0.454921	1.72002
Jes5VX	d0yz5R	Adenocarcinomas of cervix	CD38 on CD3- CD19-	Weighted mode	18	-0.187989	0.249254	0.461045	-0.676527	0.300549	0.828624	0.508379	1.3506
jhjLi4	d0yz5R	Adenocarcinomas of cervix	CD20 on IgD+ CD24+	MR Egger	23	-0.1566	0.319688	0.629316	-0.783188	0.469988	0.855046	0.456947	1.59997
jhjLi4	d0yz5R	Adenocarcinomas of cervix	CD20 on IgD+ CD24+	Weighted median	23	-0.032696	0.25981	0.899854	-0.541924	0.476532	0.967833	0.581628	1.61048
jhjLi4	d0yz5R	Adenocarcinomas of cervix	CD20 on IgD+ CD24+	Inverse variance weighted	23	-0.0250206	0.204318	0.902535	-0.425484	0.375443	0.97529	0.653454	1.45564
jhjLi4	d0yz5R	Adenocarcinomas of cervix	CD20 on IgD+ CD24+	Simple mode	23	-0.219173	0.362474	0.551591	-0.929622	0.491275	0.803182	0.394703	1.6344
jhjLi4	d0yz5R	Adenocarcinomas of cervix	CD20 on IgD+ CD24+	Weighted mode	23	-0.0524832	0.243497	0.831333	-0.529738	0.424771	0.94887	0.588759	1.52924
jIhLqo	d0yz5R	Adenocarcinomas of cervix	CD3 on CD39+ secreting Treg	MR Egger	27	-0.134938	0.284338	0.639214	-0.692241	0.422365	0.87377	0.500453	1.52557
jIhLqo	d0yz5R	Adenocarcinomas of cervix	CD3 on CD39+ secreting Treg	Weighted median	27	-0.159066	0.214225	0.457772	-0.578947	0.260814	0.85294	0.560488	1.29799
jIhLqo	d0yz5R	Adenocarcinomas of cervix	CD3 on CD39+ secreting Treg	Inverse variance weighted	27	-0.134338	0.160738	0.403292	-0.449384	0.180709	0.874295	0.638021	1.19807
jIhLqo	d0yz5R	Adenocarcinomas of cervix	CD3 on CD39+ secreting Treg	Simple mode	27	-0.16585	0.374028	0.661132	-0.898946	0.567245	0.847173	0.406998	1.7634
jIhLqo	d0yz5R	Adenocarcinomas of cervix	CD3 on CD39+ secreting Treg	Weighted mode	27	-0.147281	0.222059	0.513006	-0.582516	0.287954	0.863051	0.558491	1.3337
Jk3ulY	d0yz5R	Adenocarcinomas of cervix	DN (CD4-CD8-) NKT AC	MR Egger	10	0.755438	1.29543	0.575853	-1.7836	3.29447	2.12854	0.168033	26.9632
Jk3ulY	d0yz5R	Adenocarcinomas of cervix	DN (CD4-CD8-) NKT AC	Weighted median	10	0.0375766	0.443616	0.932496	-0.83191	0.907063	1.03829	0.435217	2.47704
Jk3ulY	d0yz5R	Adenocarcinomas of cervix	DN (CD4-CD8-) NKT AC	Inverse variance weighted	10	0.10788	0.32561	0.740406	-0.530316	0.746075	1.11391	0.588419	2.10871
Jk3ulY	d0yz5R	Adenocarcinomas of cervix	DN (CD4-CD8-) NKT AC	Simple mode	10	0.0875828	0.649476	0.895697	-1.18539	1.36056	1.09153	0.305627	3.89836
Jk3ulY	d0yz5R	Adenocarcinomas of cervix	DN (CD4-CD8-) NKT AC	Weighted mode	10	0.0657643	0.611264	0.916683	-1.13231	1.26384	1.06797	0.322287	3.53899
jl84YG	d0yz5R	Adenocarcinomas of cervix	CD45 on Im MDSC	MR Egger	10	-0.0621382	0.1946	0.757669	-0.443555	0.319278	0.939753	0.641751	1.37613
jl84YG	d0yz5R	Adenocarcinomas of cervix	CD45 on Im MDSC	Weighted median	10	-0.0025613	0.157726	0.987044	-0.311704	0.306581	0.997442	0.732198	1.35877
jl84YG	d0yz5R	Adenocarcinomas of cervix	CD45 on Im MDSC	Inverse variance weighted	10	-0.0852951	0.118657	0.47224	-0.317862	0.147272	0.918241	0.727703	1.15867
jl84YG	d0yz5R	Adenocarcinomas of cervix	CD45 on Im MDSC	Simple mode	10	-0.00284985	0.202772	0.989093	-0.400284	0.394584	0.997154	0.67013	1.48377
jl84YG	d0yz5R	Adenocarcinomas of cervix	CD45 on Im MDSC	Weighted mode	10	-0.0268497	0.169055	0.877315	-0.358197	0.304498	0.973508	0.698935	1.35594
jqMVvm	d0yz5R	Adenocarcinomas of cervix	CD45 on HLA DR+ CD8br	MR Egger	18	0.326662	0.17025	0.0730402	-0.00702772	0.660352	1.38633	0.992997	1.93547
jqMVvm	d0yz5R	Adenocarcinomas of cervix	CD45 on HLA DR+ CD8br	Weighted median	18	0.293377	0.17988	0.102899	-0.0591885	0.645943	1.34095	0.942529	1.90778
jqMVvm	d0yz5R	Adenocarcinomas of cervix	CD45 on HLA DR+ CD8br	Inverse variance weighted	18	0.237754	0.135542	0.0794128	-0.0279076	0.503416	1.2684	0.972478	1.65436
jqMVvm	d0yz5R	Adenocarcinomas of cervix	CD45 on HLA DR+ CD8br	Simple mode	18	0.57498	0.296913	0.0696068	-0.00696856	1.15693	1.7771	0.993056	3.18015
jqMVvm	d0yz5R	Adenocarcinomas of cervix	CD45 on HLA DR+ CD8br	Weighted mode	18	0.289023	0.156341	0.0819753	-0.0174056	0.595452	1.33512	0.982745	1.81385
JsVBaA	d0yz5R	Adenocarcinomas of cervix	CD11c+ CD62L- monocyte %monocyte	MR Egger	18	0.673038	0.490057	0.188572	-0.287473	1.63355	1.96018	0.750157	5.12202
JsVBaA	d0yz5R	Adenocarcinomas of cervix	CD11c+ CD62L- monocyte %monocyte	Weighted median	18	-0.00870688	0.348086	0.980044	-0.690956	0.673542	0.991331	0.501097	1.96117
JsVBaA	d0yz5R	Adenocarcinomas of cervix	CD11c+ CD62L- monocyte %monocyte	Inverse variance weighted	18	0.129731	0.249214	0.602673	-0.358729	0.618191	1.13852	0.698564	1.85557
JsVBaA	d0yz5R	Adenocarcinomas of cervix	CD11c+ CD62L- monocyte %monocyte	Simple mode	18	0.584706	0.58369	0.330515	-0.559327	1.72874	1.79446	0.571594	5.63354
JsVBaA	d0yz5R	Adenocarcinomas of cervix	CD11c+ CD62L- monocyte %monocyte	Weighted mode	18	0.190179	0.451083	0.678596	-0.693943	1.0743	1.20947	0.499602	2.92795
Juu9PU	d0yz5R	Adenocarcinomas of cervix	CD19 on sw mem	MR Egger	27	0.131542	0.342858	0.704471	-0.540459	0.803543	1.14059	0.582481	2.23344
Juu9PU	d0yz5R	Adenocarcinomas of cervix	CD19 on sw mem	Weighted median	27	0.223039	0.308456	0.46963	-0.381535	0.827612	1.24987	0.682812	2.28785
Juu9PU	d0yz5R	Adenocarcinomas of cervix	CD19 on sw mem	Inverse variance weighted	27	0.203569	0.184906	0.270926	-0.158847	0.565985	1.22577	0.853127	1.76118
Juu9PU	d0yz5R	Adenocarcinomas of cervix	CD19 on sw mem	Simple mode	27	0.460981	0.455954	0.321321	-0.432689	1.35465	1.58563	0.648762	3.87541
Juu9PU	d0yz5R	Adenocarcinomas of cervix	CD19 on sw mem	Weighted mode	27	0.24959	0.277959	0.377459	-0.29521	0.794391	1.2835	0.744375	2.21309
JUuxOm	d0yz5R	Adenocarcinomas of cervix	CD25 on IgD+ CD24+	MR Egger	26	0.0138576	0.104943	0.896047	-0.191831	0.219547	1.01395	0.825446	1.24551
JUuxOm	d0yz5R	Adenocarcinomas of cervix	CD25 on IgD+ CD24+	Weighted median	26	-0.014906	0.114685	0.896587	-0.239689	0.209877	0.985205	0.786873	1.23353
JUuxOm	d0yz5R	Adenocarcinomas of cervix	CD25 on IgD+ CD24+	Inverse variance weighted	26	-0.0130428	0.0857872	0.879158	-0.181186	0.1551	0.987042	0.83428	1.16777
JUuxOm	d0yz5R	Adenocarcinomas of cervix	CD25 on IgD+ CD24+	Simple mode	26	0.150023	0.243292	0.543048	-0.326829	0.626876	1.16186	0.721207	1.87175
JUuxOm	d0yz5R	Adenocarcinomas of cervix	CD25 on IgD+ CD24+	Weighted mode	26	0.00401981	0.0926115	0.965723	-0.177499	0.185538	1.00403	0.837362	1.20387
JVZRdW	d0yz5R	Adenocarcinomas of cervix	HVEM on TD CD4+	MR Egger	26	-0.260456	0.207804	0.222143	-0.667752	0.146839	0.7707	0.51286	1.15817
JVZRdW	d0yz5R	Adenocarcinomas of cervix	HVEM on TD CD4+	Weighted median	26	-0.0552564	0.183068	0.762777	-0.414069	0.303556	0.946242	0.660956	1.35467
JVZRdW	d0yz5R	Adenocarcinomas of cervix	HVEM on TD CD4+	Inverse variance weighted	26	0.104929	0.119325	0.37921	-0.128949	0.338807	1.11063	0.879019	1.40327
JVZRdW	d0yz5R	Adenocarcinomas of cervix	HVEM on TD CD4+	Simple mode	26	-0.19438	0.329416	0.560436	-0.840035	0.451275	0.823345	0.431695	1.57031
JVZRdW	d0yz5R	Adenocarcinomas of cervix	HVEM on TD CD4+	Weighted mode	26	-0.132176	0.193235	0.500255	-0.510916	0.246563	0.876187	0.599946	1.27962
JWFIGq	d0yz5R	Adenocarcinomas of cervix	CD25hi CD45RA+ CD4 not Treg %CD4+	MR Egger	32	-0.146147	0.114808	0.212807	-0.371172	0.0788772	0.864031	0.689926	1.08207
JWFIGq	d0yz5R	Adenocarcinomas of cervix	CD25hi CD45RA+ CD4 not Treg %CD4+	Weighted median	32	-0.200973	0.117231	0.0864678	-0.430745	0.0287999	0.817935	0.650025	1.02922
JWFIGq	d0yz5R	Adenocarcinomas of cervix	CD25hi CD45RA+ CD4 not Treg %CD4+	Inverse variance weighted	32	-0.149126	0.0918645	0.104521	-0.32918	0.0309287	0.861461	0.719513	1.03141
JWFIGq	d0yz5R	Adenocarcinomas of cervix	CD25hi CD45RA+ CD4 not Treg %CD4+	Simple mode	32	-0.112634	0.162654	0.493792	-0.431436	0.206167	0.893477	0.649576	1.22896
JWFIGq	d0yz5R	Adenocarcinomas of cervix	CD25hi CD45RA+ CD4 not Treg %CD4+	Weighted mode	32	-0.146777	0.105807	0.17527	-0.354159	0.0606049	0.863486	0.701763	1.06248
JZNYVA	d0yz5R	Adenocarcinomas of cervix	Activated Treg %CD4	MR Egger	19	-0.220182	0.282338	0.4462	-0.773564	0.3332	0.802373	0.461366	1.39543
JZNYVA	d0yz5R	Adenocarcinomas of cervix	Activated Treg %CD4	Weighted median	19	0.0509354	0.247337	0.836841	-0.433844	0.535715	1.05225	0.648013	1.70867
JZNYVA	d0yz5R	Adenocarcinomas of cervix	Activated Treg %CD4	Inverse variance weighted	19	-0.0653999	0.191268	0.732405	-0.440284	0.309485	0.936693	0.643853	1.36272
JZNYVA	d0yz5R	Adenocarcinomas of cervix	Activated Treg %CD4	Simple mode	19	0.387346	0.453235	0.403991	-0.500995	1.27569	1.47307	0.605928	3.58116
JZNYVA	d0yz5R	Adenocarcinomas of cervix	Activated Treg %CD4	Weighted mode	19	-0.0226987	0.2422	0.926368	-0.497411	0.452014	0.977557	0.608103	1.57147
K0aqWH	d0yz5R	Adenocarcinomas of cervix	CD33- HLA DR- AC	MR Egger	21	-0.15639	0.325329	0.636209	-0.794036	0.481255	0.855225	0.452017	1.6181
K0aqWH	d0yz5R	Adenocarcinomas of cervix	CD33- HLA DR- AC	Weighted median	21	-0.0877353	0.220411	0.690591	-0.51974	0.34427	0.916003	0.594675	1.41096
K0aqWH	d0yz5R	Adenocarcinomas of cervix	CD33- HLA DR- AC	Inverse variance weighted	21	-0.010555	0.153882	0.945315	-0.312163	0.291053	0.9895	0.731862	1.33784
K0aqWH	d0yz5R	Adenocarcinomas of cervix	CD33- HLA DR- AC	Simple mode	21	-0.204966	0.395931	0.610359	-0.980991	0.571058	0.814675	0.374939	1.77014
K0aqWH	d0yz5R	Adenocarcinomas of cervix	CD33- HLA DR- AC	Weighted mode	21	-0.0746757	0.322636	0.819313	-0.707041	0.55769	0.928044	0.493101	1.74663
K2XPPS	d0yz5R	Adenocarcinomas of cervix	CCR2 on myeloid DC	MR Egger	14	-0.169929	0.16545	0.324647	-0.494211	0.154354	0.843725	0.610052	1.1669
K2XPPS	d0yz5R	Adenocarcinomas of cervix	CCR2 on myeloid DC	Weighted median	14	-0.164352	0.1543	0.28681	-0.466779	0.138076	0.848444	0.627019	1.14806
K2XPPS	d0yz5R	Adenocarcinomas of cervix	CCR2 on myeloid DC	Inverse variance weighted	14	-0.0684766	0.133223	0.607253	-0.329595	0.192641	0.933815	0.719215	1.21245
K2XPPS	d0yz5R	Adenocarcinomas of cervix	CCR2 on myeloid DC	Simple mode	14	-0.0240131	0.302509	0.93794	-0.616932	0.568906	0.976273	0.539598	1.76633
K2XPPS	d0yz5R	Adenocarcinomas of cervix	CCR2 on myeloid DC	Weighted mode	14	-0.155541	0.140439	0.288135	-0.430802	0.11972	0.855952	0.649987	1.12718
kaS4RG	d0yz5R	Adenocarcinomas of cervix	CD28- CD25++ CD8br %CD8br	MR Egger	25	0.286744	0.31119	0.366384	-0.323189	0.896677	1.33208	0.723837	2.45144
kaS4RG	d0yz5R	Adenocarcinomas of cervix	CD28- CD25++ CD8br %CD8br	Weighted median	25	-0.124397	0.283404	0.660707	-0.679868	0.431075	0.88303	0.506684	1.53891
kaS4RG	d0yz5R	Adenocarcinomas of cervix	CD28- CD25++ CD8br %CD8br	Inverse variance weighted	25	-0.0812721	0.197993	0.681455	-0.469339	0.306795	0.921943	0.625415	1.35906
kaS4RG	d0yz5R	Adenocarcinomas of cervix	CD28- CD25++ CD8br %CD8br	Simple mode	25	-0.241134	0.495548	0.630955	-1.21241	0.730139	0.785736	0.29748	2.07537
kaS4RG	d0yz5R	Adenocarcinomas of cervix	CD28- CD25++ CD8br %CD8br	Weighted mode	25	0.0519916	0.330762	0.876412	-0.596301	0.700285	1.05337	0.550845	2.01433
kb9Xgx	d0yz5R	Adenocarcinomas of cervix	CD4+ CD8dim AC	MR Egger	15	-0.179281	0.307018	0.569253	-0.781036	0.422474	0.835871	0.457931	1.52573
kb9Xgx	d0yz5R	Adenocarcinomas of cervix	CD4+ CD8dim AC	Weighted median	15	-0.292802	0.283111	0.301029	-0.847699	0.262096	0.74617	0.4284	1.29965
kb9Xgx	d0yz5R	Adenocarcinomas of cervix	CD4+ CD8dim AC	Inverse variance weighted	15	-0.314595	0.195012	0.1067	-0.69682	0.0676292	0.730084	0.498167	1.06997
kb9Xgx	d0yz5R	Adenocarcinomas of cervix	CD4+ CD8dim AC	Simple mode	15	-0.24919	0.436452	0.577088	-1.10464	0.606257	0.779432	0.331331	1.83355
kb9Xgx	d0yz5R	Adenocarcinomas of cervix	CD4+ CD8dim AC	Weighted mode	15	-0.262843	0.260402	0.329924	-0.773232	0.247546	0.768863	0.461519	1.28088
kBHh3g	d0yz5R	Adenocarcinomas of cervix	SSC-A on granulocyte	MR Egger	25	-0.117627	0.227776	0.610495	-0.564069	0.328815	0.889028	0.56889	1.38932
kBHh3g	d0yz5R	Adenocarcinomas of cervix	SSC-A on granulocyte	Weighted median	25	0.141619	0.191853	0.460413	-0.234412	0.517651	1.15214	0.791036	1.67808
kBHh3g	d0yz5R	Adenocarcinomas of cervix	SSC-A on granulocyte	Inverse variance weighted	25	-0.0871143	0.144763	0.547325	-0.370849	0.196621	0.916572	0.690148	1.21728
kBHh3g	d0yz5R	Adenocarcinomas of cervix	SSC-A on granulocyte	Simple mode	25	0.296907	0.336383	0.386183	-0.362403	0.956216	1.34569	0.696002	2.60183
kBHh3g	d0yz5R	Adenocarcinomas of cervix	SSC-A on granulocyte	Weighted mode	25	0.213525	0.187158	0.265176	-0.153305	0.580355	1.23803	0.857868	1.78667
KBqgbC	d0yz5R	Adenocarcinomas of cervix	CD4 Treg %T cell	MR Egger	16	0.428478	0.286332	0.15674	-0.132732	0.989688	1.53492	0.8757	2.69039
KBqgbC	d0yz5R	Adenocarcinomas of cervix	CD4 Treg %T cell	Weighted median	16	0.0785892	0.285376	0.783018	-0.480747	0.637925	1.08176	0.618321	1.89255
KBqgbC	d0yz5R	Adenocarcinomas of cervix	CD4 Treg %T cell	Inverse variance weighted	16	0.0960297	0.195893	0.623981	-0.28792	0.479979	1.10079	0.749822	1.61604
KBqgbC	d0yz5R	Adenocarcinomas of cervix	CD4 Treg %T cell	Simple mode	16	-0.355805	0.462515	0.453669	-1.26234	0.550724	0.700609	0.282992	1.73451
KBqgbC	d0yz5R	Adenocarcinomas of cervix	CD4 Treg %T cell	Weighted mode	16	0.265414	0.298894	0.388565	-0.320419	0.851247	1.30397	0.725845	2.34257
KD94LE	d0yz5R	Adenocarcinomas of cervix	CD28- CD8dim AC	MR Egger	28	-0.036948	0.215417	0.865144	-0.459166	0.38527	0.963726	0.63181	1.47001
KD94LE	d0yz5R	Adenocarcinomas of cervix	CD28- CD8dim AC	Weighted median	28	-0.106493	0.194325	0.583682	-0.487371	0.274384	0.898981	0.614239	1.31572
KD94LE	d0yz5R	Adenocarcinomas of cervix	CD28- CD8dim AC	Inverse variance weighted	28	-0.103649	0.149259	0.487417	-0.396197	0.188899	0.901542	0.672874	1.20792
KD94LE	d0yz5R	Adenocarcinomas of cervix	CD28- CD8dim AC	Simple mode	28	0.137009	0.316023	0.668067	-0.482396	0.756414	1.14684	0.617302	2.13062
KD94LE	d0yz5R	Adenocarcinomas of cervix	CD28- CD8dim AC	Weighted mode	28	-0.0575799	0.175272	0.745054	-0.401113	0.285953	0.944046	0.669575	1.33103
KEXJbf	d0yz5R	Adenocarcinomas of cervix	Naive CD8br %CD8br	MR Egger	36	-0.17689	0.0709982	0.0177621	-0.316047	-0.0377338	0.837872	0.729025	0.962969
KEXJbf	d0yz5R	Adenocarcinomas of cervix	Naive CD8br %CD8br	Weighted median	36	-0.0997409	0.086748	0.250235	-0.269767	0.070285	0.905072	0.763557	1.07281
KEXJbf	d0yz5R	Adenocarcinomas of cervix	Naive CD8br %CD8br	Inverse variance weighted	36	-0.114171	0.0633273	0.0714074	-0.238293	0.00995014	0.892105	0.787972	1.01
KEXJbf	d0yz5R	Adenocarcinomas of cervix	Naive CD8br %CD8br	Simple mode	36	-0.0522082	0.150648	0.730999	-0.347479	0.243063	0.949131	0.706467	1.27515
KEXJbf	d0yz5R	Adenocarcinomas of cervix	Naive CD8br %CD8br	Weighted mode	36	-0.123141	0.0652365	0.0673916	-0.251005	0.00472206	0.884139	0.778019	1.00473
kHNgfQ	d0yz5R	Adenocarcinomas of cervix	CD3 on CD28+ CD4+	MR Egger	23	-0.35072	0.305919	0.264505	-0.950321	0.24888	0.704181	0.386617	1.28259
kHNgfQ	d0yz5R	Adenocarcinomas of cervix	CD3 on CD28+ CD4+	Weighted median	23	-0.138463	0.235266	0.556173	-0.599584	0.322659	0.870696	0.54904	1.38079
kHNgfQ	d0yz5R	Adenocarcinomas of cervix	CD3 on CD28+ CD4+	Inverse variance weighted	23	-0.0359912	0.165316	0.827654	-0.36001	0.288028	0.964649	0.697669	1.33379
kHNgfQ	d0yz5R	Adenocarcinomas of cervix	CD3 on CD28+ CD4+	Simple mode	23	0.543786	0.387877	0.174881	-0.216452	1.30402	1.72252	0.805371	3.68409
kHNgfQ	d0yz5R	Adenocarcinomas of cervix	CD3 on CD28+ CD4+	Weighted mode	23	-0.220862	0.237348	0.36219	-0.686064	0.24434	0.801827	0.503554	1.27678
kIfaac	d0yz5R	Adenocarcinomas of cervix	CD33dim HLA DR+ CD11b+ AC	MR Egger	26	0.232059	0.200813	0.259222	-0.161535	0.625653	1.26119	0.850837	1.86947
kIfaac	d0yz5R	Adenocarcinomas of cervix	CD33dim HLA DR+ CD11b+ AC	Weighted median	26	-0.0238295	0.177985	0.893494	-0.372681	0.325022	0.976452	0.688885	1.38406
kIfaac	d0yz5R	Adenocarcinomas of cervix	CD33dim HLA DR+ CD11b+ AC	Inverse variance weighted	26	-0.00767299	0.124482	0.95085	-0.251657	0.236311	0.992356	0.777511	1.26657
kIfaac	d0yz5R	Adenocarcinomas of cervix	CD33dim HLA DR+ CD11b+ AC	Simple mode	26	0.0327047	0.307097	0.916039	-0.569205	0.634615	1.03325	0.565975	1.8863
kIfaac	d0yz5R	Adenocarcinomas of cervix	CD33dim HLA DR+ CD11b+ AC	Weighted mode	26	0.0212476	0.181144	0.907562	-0.333795	0.37629	1.02147	0.716201	1.45687
KijlAV	d0yz5R	Adenocarcinomas of cervix	HLA DR on CD33br HLA DR+ CD14dim	MR Egger	20	-0.0782611	0.215966	0.72129	-0.501554	0.345032	0.924723	0.605589	1.41203
KijlAV	d0yz5R	Adenocarcinomas of cervix	HLA DR on CD33br HLA DR+ CD14dim	Weighted median	20	-0.024941	0.175373	0.886909	-0.368671	0.318789	0.975367	0.691653	1.37546
KijlAV	d0yz5R	Adenocarcinomas of cervix	HLA DR on CD33br HLA DR+ CD14dim	Inverse variance weighted	20	-0.0798095	0.127064	0.529936	-0.328855	0.169236	0.923292	0.719747	1.1844
KijlAV	d0yz5R	Adenocarcinomas of cervix	HLA DR on CD33br HLA DR+ CD14dim	Simple mode	20	-0.089516	0.282232	0.754572	-0.64269	0.463658	0.914374	0.525876	1.58988
KijlAV	d0yz5R	Adenocarcinomas of cervix	HLA DR on CD33br HLA DR+ CD14dim	Weighted mode	20	0.0292856	0.178776	0.871609	-0.321115	0.379686	1.02972	0.72534	1.46183
KjdVPF	d0yz5R	Adenocarcinomas of cervix	CD4 on TD CD4+	MR Egger	24	-0.127903	0.277741	0.649669	-0.672275	0.416469	0.879939	0.510546	1.5166
KjdVPF	d0yz5R	Adenocarcinomas of cervix	CD4 on TD CD4+	Weighted median	24	-0.328842	0.241307	0.172961	-0.801805	0.14412	0.719757	0.448519	1.15502
KjdVPF	d0yz5R	Adenocarcinomas of cervix	CD4 on TD CD4+	Inverse variance weighted	24	-0.330303	0.159455	0.0383165	-0.642834	-0.0177716	0.718706	0.5258	0.982385
KjdVPF	d0yz5R	Adenocarcinomas of cervix	CD4 on TD CD4+	Simple mode	24	-0.582261	0.428045	0.186925	-1.42123	0.256706	0.558634	0.241417	1.29267
KjdVPF	d0yz5R	Adenocarcinomas of cervix	CD4 on TD CD4+	Weighted mode	24	-0.394252	0.296474	0.196621	-0.97534	0.186837	0.674184	0.377064	1.20543
kjlY9H	d0yz5R	Adenocarcinomas of cervix	CD45RA on naive CD8br	MR Egger	22	-0.246664	0.329638	0.462997	-0.892755	0.399427	0.781403	0.409526	1.49097
kjlY9H	d0yz5R	Adenocarcinomas of cervix	CD45RA on naive CD8br	Weighted median	22	0.0694249	0.255145	0.785545	-0.430659	0.569508	1.07189	0.650081	1.7674
kjlY9H	d0yz5R	Adenocarcinomas of cervix	CD45RA on naive CD8br	Inverse variance weighted	22	-0.0689855	0.178323	0.698863	-0.418499	0.280528	0.93334	0.658034	1.32383
kjlY9H	d0yz5R	Adenocarcinomas of cervix	CD45RA on naive CD8br	Simple mode	22	-0.0659046	0.443199	0.883208	-0.934575	0.802765	0.93622	0.392753	2.2317
kjlY9H	d0yz5R	Adenocarcinomas of cervix	CD45RA on naive CD8br	Weighted mode	22	-0.0785111	0.346053	0.822714	-0.756774	0.599752	0.924492	0.469177	1.82167
kKHZSR	d0yz5R	Adenocarcinomas of cervix	CD28+ CD45RA- CD8br AC	MR Egger	29	0.101794	0.0697079	0.15575	-0.0348338	0.238421	1.10716	0.965766	1.26924
kKHZSR	d0yz5R	Adenocarcinomas of cervix	CD28+ CD45RA- CD8br AC	Weighted median	29	0.0481375	0.0784463	0.539456	-0.105617	0.201892	1.04931	0.899769	1.22372
kKHZSR	d0yz5R	Adenocarcinomas of cervix	CD28+ CD45RA- CD8br AC	Inverse variance weighted	29	0.0369479	0.0612	0.546027	-0.0830041	0.1569	1.03764	0.920347	1.16988
kKHZSR	d0yz5R	Adenocarcinomas of cervix	CD28+ CD45RA- CD8br AC	Simple mode	29	0.228764	0.199402	0.260986	-0.162063	0.619592	1.25705	0.850387	1.85817
kKHZSR	d0yz5R	Adenocarcinomas of cervix	CD28+ CD45RA- CD8br AC	Weighted mode	29	0.0606224	0.0690287	0.387298	-0.0746739	0.195919	1.0625	0.928046	1.21643
KLQVSd	d0yz5R	Adenocarcinomas of cervix	CD4 on CM CD4 +	MR Egger	15	0.815766	0.408464	0.067182	0.0151754	1.61636	2.26091	1.01529	5.03471
KLQVSd	d0yz5R	Adenocarcinomas of cervix	CD4 on CM CD4 +	Weighted median	15	0.378643	0.282525	0.180177	-0.175106	0.932392	1.4603	0.839368	2.54058
KLQVSd	d0yz5R	Adenocarcinomas of cervix	CD4 on CM CD4 +	Inverse variance weighted	15	0.135176	0.218312	0.535794	-0.292716	0.563067	1.14474	0.746234	1.75605
KLQVSd	d0yz5R	Adenocarcinomas of cervix	CD4 on CM CD4 +	Simple mode	15	0.298729	0.408624	0.4768	-0.502175	1.09963	1.34814	0.605213	3.00306
KLQVSd	d0yz5R	Adenocarcinomas of cervix	CD4 on CM CD4 +	Weighted mode	15	0.350502	0.275652	0.224256	-0.189776	0.890779	1.41978	0.827145	2.43703
kQf94u	d0yz5R	Adenocarcinomas of cervix	CD3 on CD39+ CD8br	MR Egger	16	-0.39353	0.480399	0.426413	-1.33511	0.548052	0.674671	0.263129	1.72988
kQf94u	d0yz5R	Adenocarcinomas of cervix	CD3 on CD39+ CD8br	Weighted median	16	-0.277189	0.284077	0.329186	-0.833979	0.279601	0.757911	0.434318	1.3226
kQf94u	d0yz5R	Adenocarcinomas of cervix	CD3 on CD39+ CD8br	Inverse variance weighted	16	-0.167804	0.200718	0.403146	-0.561211	0.225604	0.84552	0.570518	1.25308
kQf94u	d0yz5R	Adenocarcinomas of cervix	CD3 on CD39+ CD8br	Simple mode	16	-0.214783	0.423996	0.619822	-1.04581	0.616248	0.806716	0.351405	1.85197
kQf94u	d0yz5R	Adenocarcinomas of cervix	CD3 on CD39+ CD8br	Weighted mode	16	-0.182421	0.326032	0.584067	-0.821444	0.456602	0.833251	0.439796	1.5787
kResy6	d0yz5R	Adenocarcinomas of cervix	IgD on IgD+ CD38-	MR Egger	27	0.191578	0.232331	0.417404	-0.263792	0.646947	1.21116	0.768134	1.9097
kResy6	d0yz5R	Adenocarcinomas of cervix	IgD on IgD+ CD38-	Weighted median	27	0.519413	0.215965	0.0161687	0.0961227	0.942704	1.68104	1.10089	2.56691
kResy6	d0yz5R	Adenocarcinomas of cervix	IgD on IgD+ CD38-	Inverse variance weighted	27	0.21361	0.148615	0.150623	-0.0776764	0.504896	1.23814	0.925264	1.65681
kResy6	d0yz5R	Adenocarcinomas of cervix	IgD on IgD+ CD38-	Simple mode	27	0.529711	0.404427	0.201726	-0.262966	1.32239	1.69844	0.768768	3.75237
kResy6	d0yz5R	Adenocarcinomas of cervix	IgD on IgD+ CD38-	Weighted mode	27	0.503976	0.258112	0.0617188	-0.00192443	1.00988	1.65529	0.998077	2.74526
kvSF9M	d0yz5R	Adenocarcinomas of cervix	FSC-A on CD4+	MR Egger	25	0.0362234	0.125214	0.774949	-0.209196	0.281642	1.03689	0.811237	1.3253
kvSF9M	d0yz5R	Adenocarcinomas of cervix	FSC-A on CD4+	Weighted median	25	0.00434858	0.149658	0.976819	-0.288981	0.297679	1.00436	0.749026	1.34673
kvSF9M	d0yz5R	Adenocarcinomas of cervix	FSC-A on CD4+	Inverse variance weighted	25	-0.0859765	0.105098	0.413321	-0.291968	0.120015	0.917616	0.746793	1.12751
kvSF9M	d0yz5R	Adenocarcinomas of cervix	FSC-A on CD4+	Simple mode	25	-0.262687	0.277109	0.3526	-0.805821	0.280446	0.768982	0.446721	1.32372
kvSF9M	d0yz5R	Adenocarcinomas of cervix	FSC-A on CD4+	Weighted mode	25	-0.0116571	0.122979	0.925269	-0.252696	0.229382	0.988411	0.776704	1.25782
KVtJHT	d0yz5R	Adenocarcinomas of cervix	Resting Treg AC	MR Egger	25	-0.0569845	0.263615	0.830764	-0.57367	0.459701	0.944609	0.563454	1.5836
KVtJHT	d0yz5R	Adenocarcinomas of cervix	Resting Treg AC	Weighted median	25	-0.0400002	0.228852	0.861248	-0.488551	0.408551	0.960789	0.613515	1.50464
KVtJHT	d0yz5R	Adenocarcinomas of cervix	Resting Treg AC	Inverse variance weighted	25	0.160038	0.159413	0.315418	-0.152412	0.472487	1.17356	0.858635	1.60398
KVtJHT	d0yz5R	Adenocarcinomas of cervix	Resting Treg AC	Simple mode	25	0.401832	0.372313	0.291188	-0.327901	1.13157	1.49456	0.720434	3.10051
KVtJHT	d0yz5R	Adenocarcinomas of cervix	Resting Treg AC	Weighted mode	25	0.0758081	0.228838	0.743313	-0.372715	0.524332	1.07876	0.688861	1.68933
Kwww5F	d0yz5R	Adenocarcinomas of cervix	CD28+ DN (CD4-CD8-) %DN	MR Egger	27	0.307119	0.250099	0.230888	-0.183075	0.797313	1.3595	0.832706	2.21957
Kwww5F	d0yz5R	Adenocarcinomas of cervix	CD28+ DN (CD4-CD8-) %DN	Weighted median	27	0.318214	0.222678	0.152995	-0.118235	0.754663	1.37467	0.888487	2.12689
Kwww5F	d0yz5R	Adenocarcinomas of cervix	CD28+ DN (CD4-CD8-) %DN	Inverse variance weighted	27	0.257345	0.167452	0.124335	-0.0708605	0.585551	1.29349	0.931592	1.79598
Kwww5F	d0yz5R	Adenocarcinomas of cervix	CD28+ DN (CD4-CD8-) %DN	Simple mode	27	-0.272018	0.382713	0.483559	-1.02214	0.478099	0.76184	0.359826	1.613
Kwww5F	d0yz5R	Adenocarcinomas of cervix	CD28+ DN (CD4-CD8-) %DN	Weighted mode	27	0.221451	0.225358	0.334831	-0.220252	0.663153	1.24789	0.802317	1.9409
kXA3Nq	d0yz5R	Adenocarcinomas of cervix	CD11b on basophil	MR Egger	19	-0.556003	0.44335	0.226779	-1.42497	0.312964	0.573497	0.240516	1.36747
kXA3Nq	d0yz5R	Adenocarcinomas of cervix	CD11b on basophil	Weighted median	19	0.0974215	0.244013	0.689711	-0.380844	0.575686	1.10232	0.683285	1.77835
kXA3Nq	d0yz5R	Adenocarcinomas of cervix	CD11b on basophil	Inverse variance weighted	19	-0.0776425	0.188163	0.679875	-0.446442	0.291157	0.925295	0.639901	1.33797
kXA3Nq	d0yz5R	Adenocarcinomas of cervix	CD11b on basophil	Simple mode	19	0.0621733	0.395786	0.876924	-0.713567	0.837914	1.06415	0.489894	2.31154
kXA3Nq	d0yz5R	Adenocarcinomas of cervix	CD11b on basophil	Weighted mode	19	0.127048	0.268544	0.641829	-0.399298	0.653393	1.13547	0.670791	1.92205
kY7Ild	d0yz5R	Adenocarcinomas of cervix	CCR2 on CD62L+ myeloid DC	MR Egger	14	0.177295	0.446601	0.698347	-0.698043	1.05263	1.19398	0.497558	2.86518
kY7Ild	d0yz5R	Adenocarcinomas of cervix	CCR2 on CD62L+ myeloid DC	Weighted median	14	0.11012	0.290283	0.704423	-0.458833	0.679074	1.11641	0.632021	1.97205
kY7Ild	d0yz5R	Adenocarcinomas of cervix	CCR2 on CD62L+ myeloid DC	Inverse variance weighted	14	0.0488658	0.205429	0.81198	-0.353775	0.451507	1.05008	0.702033	1.57068
kY7Ild	d0yz5R	Adenocarcinomas of cervix	CCR2 on CD62L+ myeloid DC	Simple mode	14	0.024953	0.504114	0.961274	-0.96311	1.01302	1.02527	0.381704	2.75389
kY7Ild	d0yz5R	Adenocarcinomas of cervix	CCR2 on CD62L+ myeloid DC	Weighted mode	14	0.0574476	0.359227	0.875402	-0.646637	0.761532	1.05913	0.523805	2.14155
KyyO4T	d0yz5R	Adenocarcinomas of cervix	CD38 on IgD+ CD38br	MR Egger	17	-0.13778	0.272231	0.620132	-0.671352	0.395792	0.87129	0.511017	1.48556
KyyO4T	d0yz5R	Adenocarcinomas of cervix	CD38 on IgD+ CD38br	Weighted median	17	-0.163589	0.254605	0.520536	-0.662615	0.335437	0.849091	0.515502	1.39855
KyyO4T	d0yz5R	Adenocarcinomas of cervix	CD38 on IgD+ CD38br	Inverse variance weighted	17	0.0887036	0.171023	0.603995	-0.246502	0.423909	1.09276	0.78153	1.52792
KyyO4T	d0yz5R	Adenocarcinomas of cervix	CD38 on IgD+ CD38br	Simple mode	17	1.00081	0.431331	0.0338667	0.155396	1.84622	2.72047	1.16812	6.3358
KyyO4T	d0yz5R	Adenocarcinomas of cervix	CD38 on IgD+ CD38br	Weighted mode	17	-0.123759	0.227649	0.594186	-0.569952	0.322434	0.883593	0.565553	1.38048
L1uhda	d0yz5R	Adenocarcinomas of cervix	CM CD8br %CD8br	MR Egger	31	-0.523814	0.414828	0.216747	-1.33688	0.289249	0.592257	0.262665	1.33542
L1uhda	d0yz5R	Adenocarcinomas of cervix	CM CD8br %CD8br	Weighted median	31	-0.503785	0.27951	0.0714842	-1.05162	0.0440537	0.604239	0.34937	1.04504
L1uhda	d0yz5R	Adenocarcinomas of cervix	CM CD8br %CD8br	Inverse variance weighted	31	-0.396803	0.195931	0.042845	-0.780827	-0.0127783	0.672467	0.458027	0.987303
L1uhda	d0yz5R	Adenocarcinomas of cervix	CM CD8br %CD8br	Simple mode	31	-0.840103	0.495544	0.100372	-1.81137	0.131162	0.431666	0.16343	1.14015
L1uhda	d0yz5R	Adenocarcinomas of cervix	CM CD8br %CD8br	Weighted mode	31	-0.246583	0.500401	0.625762	-1.22737	0.734202	0.781467	0.293063	2.08382
L2FHPu	d0yz5R	Adenocarcinomas of cervix	CD80 on CD62L+ plasmacytoid DC	MR Egger	21	0.0427251	0.158639	0.790584	-0.268208	0.353658	1.04365	0.764749	1.42427
L2FHPu	d0yz5R	Adenocarcinomas of cervix	CD80 on CD62L+ plasmacytoid DC	Weighted median	21	-0.0401833	0.165336	0.807974	-0.364242	0.283875	0.960613	0.694723	1.32827
L2FHPu	d0yz5R	Adenocarcinomas of cervix	CD80 on CD62L+ plasmacytoid DC	Inverse variance weighted	21	0.0564065	0.115388	0.624954	-0.169754	0.282567	1.05803	0.843872	1.32653
L2FHPu	d0yz5R	Adenocarcinomas of cervix	CD80 on CD62L+ plasmacytoid DC	Simple mode	21	0.0563633	0.29158	0.848671	-0.515134	0.627861	1.05798	0.59742	1.8736
L2FHPu	d0yz5R	Adenocarcinomas of cervix	CD80 on CD62L+ plasmacytoid DC	Weighted mode	21	0.0444068	0.14272	0.758908	-0.235324	0.324137	1.04541	0.790315	1.38284
L6Iryj	d0yz5R	Adenocarcinomas of cervix	CD38 on IgD+ CD24-	MR Egger	17	0.074241	0.415737	0.860659	-0.740603	0.889085	1.07707	0.476826	2.4329
L6Iryj	d0yz5R	Adenocarcinomas of cervix	CD38 on IgD+ CD24-	Weighted median	17	0.104188	0.327774	0.750587	-0.538249	0.746625	1.10981	0.58377	2.10987
L6Iryj	d0yz5R	Adenocarcinomas of cervix	CD38 on IgD+ CD24-	Inverse variance weighted	17	0.0762011	0.255385	0.765416	-0.424354	0.576757	1.07918	0.654192	1.78026
L6Iryj	d0yz5R	Adenocarcinomas of cervix	CD38 on IgD+ CD24-	Simple mode	17	-0.587772	0.683951	0.402825	-1.92832	0.752771	0.555564	0.145393	2.12288
L6Iryj	d0yz5R	Adenocarcinomas of cervix	CD38 on IgD+ CD24-	Weighted mode	17	0.591305	0.561253	0.307743	-0.508751	1.69136	1.80634	0.601246	5.42685
l7bPKY	d0yz5R	Adenocarcinomas of cervix	CD25 on IgD- CD38dim	MR Egger	20	0.293494	0.324452	0.377635	-0.342432	0.929419	1.3411	0.710041	2.53304
l7bPKY	d0yz5R	Adenocarcinomas of cervix	CD25 on IgD- CD38dim	Weighted median	20	0.343803	0.283654	0.225494	-0.21216	0.899765	1.4103	0.808836	2.45903
l7bPKY	d0yz5R	Adenocarcinomas of cervix	CD25 on IgD- CD38dim	Inverse variance weighted	20	0.164378	0.207343	0.427905	-0.242015	0.570771	1.17866	0.785044	1.76963
l7bPKY	d0yz5R	Adenocarcinomas of cervix	CD25 on IgD- CD38dim	Simple mode	20	0.276166	0.536461	0.612634	-0.775297	1.32763	1.31807	0.460567	3.77209
l7bPKY	d0yz5R	Adenocarcinomas of cervix	CD25 on IgD- CD38dim	Weighted mode	20	0.340914	0.280841	0.239658	-0.209534	0.891362	1.40623	0.810962	2.43845
la3KuB	d0yz5R	Adenocarcinomas of cervix	CD4 on secreting Treg	MR Egger	28	0.100595	0.185151	0.591542	-0.262301	0.463492	1.10583	0.769279	1.58962
la3KuB	d0yz5R	Adenocarcinomas of cervix	CD4 on secreting Treg	Weighted median	28	0.0513219	0.183508	0.77973	-0.308354	0.410997	1.05266	0.734655	1.50832
la3KuB	d0yz5R	Adenocarcinomas of cervix	CD4 on secreting Treg	Inverse variance weighted	28	0.00456905	0.127639	0.971445	-0.245604	0.254742	1.00458	0.782232	1.29013
la3KuB	d0yz5R	Adenocarcinomas of cervix	CD4 on secreting Treg	Simple mode	28	-0.184161	0.281558	0.518594	-0.736014	0.367692	0.831802	0.479019	1.4444
la3KuB	d0yz5R	Adenocarcinomas of cervix	CD4 on secreting Treg	Weighted mode	28	0.0457497	0.176264	0.797178	-0.299727	0.391226	1.04681	0.741021	1.47879
lA6Rla	d0yz5R	Adenocarcinomas of cervix	SSC-A on HLA DR+ NK	MR Egger	28	-0.0877014	0.15422	0.574455	-0.389973	0.21457	0.916034	0.677075	1.23933
lA6Rla	d0yz5R	Adenocarcinomas of cervix	SSC-A on HLA DR+ NK	Weighted median	28	-0.126947	0.161203	0.430991	-0.442904	0.189011	0.880781	0.642169	1.20805
lA6Rla	d0yz5R	Adenocarcinomas of cervix	SSC-A on HLA DR+ NK	Inverse variance weighted	28	0.0139936	0.115522	0.903586	-0.21243	0.240417	1.01409	0.808617	1.27178
[truncated: 1,657 more rows]
