# Supplementary material for: Causal role of immune cells on cervical cancer onset revealed by two-sample Mendelian randomization study
Source: Sci Rep. 2024 Jun 28;14:14890. doi: 10.1038/s41598-024-65957-7 (PMC11211447; doi:10.1038/s41598-024-65957-7)
Supplement: Supplementary file 7 — Supplementary Table 4. [file 41598_2024_65957_MOESM7_ESM.xlsx]

## Sheet: Supplementary Table 4
Supplementary Table 4 Heterogeneity of the causal effect of immune cell traits on adenocarcinomas of cervix
id.exposure	id.outcome	outcome	exposure	method	Q	Q_df	Q_pval
0b1jhy	d0yz5R	Adenocarcinomas of cervix	CD25 on CD20- CD38-	MR Egger	13.8383	17	0.678512
0b1jhy	d0yz5R	Adenocarcinomas of cervix	CD25 on CD20- CD38-	Inverse variance weighted	15.833	18	0.604198
0Cecv5	d0yz5R	Adenocarcinomas of cervix	CD28 on CD28+ CD45RA- CD8br	MR Egger	12.9026	15	0.609819
0Cecv5	d0yz5R	Adenocarcinomas of cervix	CD28 on CD28+ CD45RA- CD8br	Inverse variance weighted	13.0349	16	0.670206
0fcTbB	d0yz5R	Adenocarcinomas of cervix	T cell %leukocyte	MR Egger	10.4768	15	0.788725
0fcTbB	d0yz5R	Adenocarcinomas of cervix	T cell %leukocyte	Inverse variance weighted	10.4775	16	0.84053
0GQmUT	d0yz5R	Adenocarcinomas of cervix	CD3 on CD28+ CD45RA- CD8br	MR Egger	11.134	16	0.801139
0GQmUT	d0yz5R	Adenocarcinomas of cervix	CD3 on CD28+ CD45RA- CD8br	Inverse variance weighted	11.8846	17	0.807077
0jMXW8	d0yz5R	Adenocarcinomas of cervix	CD19 on PB/PC	MR Egger	12.0321	21	0.938746
0jMXW8	d0yz5R	Adenocarcinomas of cervix	CD19 on PB/PC	Inverse variance weighted	13.2331	22	0.926454
0lxX0e	d0yz5R	Adenocarcinomas of cervix	CD19 on IgD+ CD24-	MR Egger	21.6293	23	0.542716
0lxX0e	d0yz5R	Adenocarcinomas of cervix	CD19 on IgD+ CD24-	Inverse variance weighted	22.3153	24	0.560451
0MnCJQ	d0yz5R	Adenocarcinomas of cervix	PDL-1 on CD14+ CD16- monocyte	MR Egger	15.2863	13	0.289822
0MnCJQ	d0yz5R	Adenocarcinomas of cervix	PDL-1 on CD14+ CD16- monocyte	Inverse variance weighted	15.8515	14	0.322526
0NF0e9	d0yz5R	Adenocarcinomas of cervix	CD28- DN (CD4-CD8-) %T cell	MR Egger	20.8345	20	0.406929
0NF0e9	d0yz5R	Adenocarcinomas of cervix	CD28- DN (CD4-CD8-) %T cell	Inverse variance weighted	22.4189	21	0.375725
0o7oJ0	d0yz5R	Adenocarcinomas of cervix	TD CD8br %CD8br	MR Egger	14.16	21	0.862628
0o7oJ0	d0yz5R	Adenocarcinomas of cervix	TD CD8br %CD8br	Inverse variance weighted	14.325	22	0.889542
0rrWx9	d0yz5R	Adenocarcinomas of cervix	CD3 on CD4 Treg	MR Egger	4.91042	9	0.842047
0rrWx9	d0yz5R	Adenocarcinomas of cervix	CD3 on CD4 Treg	Inverse variance weighted	5.8384	10	0.828653
0ug0My	d0yz5R	Adenocarcinomas of cervix	CD33 on CD14+ monocyte	MR Egger	6.64478	19	0.99588
0ug0My	d0yz5R	Adenocarcinomas of cervix	CD33 on CD14+ monocyte	Inverse variance weighted	7.83445	20	0.992908
0vDc7G	d0yz5R	Adenocarcinomas of cervix	CD127 on CD28+ CD4+	MR Egger	14.7248	18	0.680769
0vDc7G	d0yz5R	Adenocarcinomas of cervix	CD127 on CD28+ CD4+	Inverse variance weighted	14.7308	19	0.739548
0vxjnU	d0yz5R	Adenocarcinomas of cervix	HLA DR on HLA DR+ T cell	MR Egger	20.8797	17	0.231718
0vxjnU	d0yz5R	Adenocarcinomas of cervix	HLA DR on HLA DR+ T cell	Inverse variance weighted	21.6641	18	0.247238
0yYQU0	d0yz5R	Adenocarcinomas of cervix	CD45 on lymphocyte	MR Egger	11.432	22	0.968027
0yYQU0	d0yz5R	Adenocarcinomas of cervix	CD45 on lymphocyte	Inverse variance weighted	11.4741	23	0.97781
13tq0D	d0yz5R	Adenocarcinomas of cervix	SSC-A on lymphocyte	MR Egger	28.5346	19	0.0736661
13tq0D	d0yz5R	Adenocarcinomas of cervix	SSC-A on lymphocyte	Inverse variance weighted	28.8906	20	0.089936
17yCR9	d0yz5R	Adenocarcinomas of cervix	CD28+ DN (CD4-CD8-) AC	MR Egger	14.0609	10	0.170232
17yCR9	d0yz5R	Adenocarcinomas of cervix	CD28+ DN (CD4-CD8-) AC	Inverse variance weighted	16.3522	11	0.128551
19HM9x	d0yz5R	Adenocarcinomas of cervix	FSC-A on granulocyte	MR Egger	13.2848	19	0.82368
19HM9x	d0yz5R	Adenocarcinomas of cervix	FSC-A on granulocyte	Inverse variance weighted	17.4197	20	0.625576
1EoIyH	d0yz5R	Adenocarcinomas of cervix	CD45 on CD14+ monocyte	MR Egger	20.7966	15	0.143456
1EoIyH	d0yz5R	Adenocarcinomas of cervix	CD45 on CD14+ monocyte	Inverse variance weighted	21.0423	16	0.176891
1IpZo3	d0yz5R	Adenocarcinomas of cervix	CD19 on IgD+ CD38- unsw mem	MR Egger	16.2529	19	0.640346
1IpZo3	d0yz5R	Adenocarcinomas of cervix	CD19 on IgD+ CD38- unsw mem	Inverse variance weighted	16.371	20	0.69336
1J8NjU	d0yz5R	Adenocarcinomas of cervix	CD11b on Mo MDSC	MR Egger	12.3395	14	0.579059
1J8NjU	d0yz5R	Adenocarcinomas of cervix	CD11b on Mo MDSC	Inverse variance weighted	12.4821	15	0.64223
1RmyRR	d0yz5R	Adenocarcinomas of cervix	CD25 on CD28+ CD4+	MR Egger	3.25467	3	0.354002
1RmyRR	d0yz5R	Adenocarcinomas of cervix	CD25 on CD28+ CD4+	Inverse variance weighted	3.3048	4	0.508173
1twJ7V	d0yz5R	Adenocarcinomas of cervix	Unsw mem AC	MR Egger	8.52287	18	0.969794
1twJ7V	d0yz5R	Adenocarcinomas of cervix	Unsw mem AC	Inverse variance weighted	9.50146	19	0.964192
1uc1eL	d0yz5R	Adenocarcinomas of cervix	CD28 on activated & secreting Treg	MR Egger	22.8961	22	0.407614
1uc1eL	d0yz5R	Adenocarcinomas of cervix	CD28 on activated & secreting Treg	Inverse variance weighted	23.0454	23	0.458121
1ZR9wa	d0yz5R	Adenocarcinomas of cervix	CD45RA+ CD8br %CD8br	MR Egger	18.2135	24	0.792533
1ZR9wa	d0yz5R	Adenocarcinomas of cervix	CD45RA+ CD8br %CD8br	Inverse variance weighted	18.2331	25	0.832335
23s9xR	d0yz5R	Adenocarcinomas of cervix	Activated & resting Treg %CD4+	MR Egger	28.9903	24	0.220497
23s9xR	d0yz5R	Adenocarcinomas of cervix	Activated & resting Treg %CD4+	Inverse variance weighted	29.4415	25	0.245885
274gp9	d0yz5R	Adenocarcinomas of cervix	CD64 on CD14- CD16+ monocyte	MR Egger	15.2385	18	0.64553
274gp9	d0yz5R	Adenocarcinomas of cervix	CD64 on CD14- CD16+ monocyte	Inverse variance weighted	16.2388	19	0.641289
279wX6	d0yz5R	Adenocarcinomas of cervix	CD4+ %T cell	MR Egger	29.0293	20	0.087185
279wX6	d0yz5R	Adenocarcinomas of cervix	CD4+ %T cell	Inverse variance weighted	29.1007	21	0.111606
2AP8ON	d0yz5R	Adenocarcinomas of cervix	CD25 on IgD- CD38br	MR Egger	12.1496	17	0.790996
2AP8ON	d0yz5R	Adenocarcinomas of cervix	CD25 on IgD- CD38br	Inverse variance weighted	12.6371	18	0.812663
2BYU23	d0yz5R	Adenocarcinomas of cervix	CD25 on CD24+ CD27+	MR Egger	20.6141	22	0.544687
2BYU23	d0yz5R	Adenocarcinomas of cervix	CD25 on CD24+ CD27+	Inverse variance weighted	20.9212	23	0.585903
2ja7gK	d0yz5R	Adenocarcinomas of cervix	CD62L- monocyte %monocyte	MR Egger	18.6351	21	0.608536
2ja7gK	d0yz5R	Adenocarcinomas of cervix	CD62L- monocyte %monocyte	Inverse variance weighted	20.4961	22	0.552039
2nEgXI	d0yz5R	Adenocarcinomas of cervix	CD25 on IgD- CD24-	MR Egger	30.5843	24	0.166133
2nEgXI	d0yz5R	Adenocarcinomas of cervix	CD25 on IgD- CD24-	Inverse variance weighted	30.7655	25	0.196901
2pRuFb	d0yz5R	Adenocarcinomas of cervix	CD20 on IgD+ CD24-	MR Egger	19.0356	21	0.582856
2pRuFb	d0yz5R	Adenocarcinomas of cervix	CD20 on IgD+ CD24-	Inverse variance weighted	23.5619	22	0.370605
2v3nyu	d0yz5R	Adenocarcinomas of cervix	CD19 on unsw mem	MR Egger	15.6343	19	0.681524
2v3nyu	d0yz5R	Adenocarcinomas of cervix	CD19 on unsw mem	Inverse variance weighted	16.6937	20	0.672764
2vrwdl	d0yz5R	Adenocarcinomas of cervix	CD3 on Naive CD4+	MR Egger	24.4492	26	0.550296
2vrwdl	d0yz5R	Adenocarcinomas of cervix	CD3 on Naive CD4+	Inverse variance weighted	24.47	27	0.604135
2w4W99	d0yz5R	Adenocarcinomas of cervix	CD4 on CD4+	MR Egger	13.9885	20	0.831078
2w4W99	d0yz5R	Adenocarcinomas of cervix	CD4 on CD4+	Inverse variance weighted	14.68	21	0.838658
2ZLdcc	d0yz5R	Adenocarcinomas of cervix	CD62L- monocyte AC	MR Egger	11.448	18	0.874386
2ZLdcc	d0yz5R	Adenocarcinomas of cervix	CD62L- monocyte AC	Inverse variance weighted	12.0619	19	0.882961
36lKRo	d0yz5R	Adenocarcinomas of cervix	DN (CD4-CD8-) %leukocyte	MR Egger	18.5551	18	0.419685
36lKRo	d0yz5R	Adenocarcinomas of cervix	DN (CD4-CD8-) %leukocyte	Inverse variance weighted	19.301	19	0.437685
37BWd2	d0yz5R	Adenocarcinomas of cervix	B cell %lymphocyte	MR Egger	21.7169	32	0.914755
37BWd2	d0yz5R	Adenocarcinomas of cervix	B cell %lymphocyte	Inverse variance weighted	21.9797	33	0.928048
37E1jl	d0yz5R	Adenocarcinomas of cervix	CD33br HLA DR+ CD14- %CD33br HLA DR+	MR Egger	13.8512	17	0.677605
37E1jl	d0yz5R	Adenocarcinomas of cervix	CD33br HLA DR+ CD14- %CD33br HLA DR+	Inverse variance weighted	14.7427	18	0.679554
39SchT	d0yz5R	Adenocarcinomas of cervix	CD33 on basophil	MR Egger	24.9066	20	0.205026
39SchT	d0yz5R	Adenocarcinomas of cervix	CD33 on basophil	Inverse variance weighted	24.9099	21	0.251087
3ggtwA	d0yz5R	Adenocarcinomas of cervix	CD64 on CD14+ CD16- monocyte	MR Egger	44.3038	32	0.072562
3ggtwA	d0yz5R	Adenocarcinomas of cervix	CD64 on CD14+ CD16- monocyte	Inverse variance weighted	53.5726	33	0.0132296
3i0iNQ	d0yz5R	Adenocarcinomas of cervix	CD20- CD38- %B cell	MR Egger	13.4788	21	0.890929
3i0iNQ	d0yz5R	Adenocarcinomas of cervix	CD20- CD38- %B cell	Inverse variance weighted	13.6378	22	0.913835
3KX3o4	d0yz5R	Adenocarcinomas of cervix	CD20 on IgD+ CD38br	MR Egger	20.8207	24	0.649277
3KX3o4	d0yz5R	Adenocarcinomas of cervix	CD20 on IgD+ CD38br	Inverse variance weighted	21.8952	25	0.641788
3m6IQo	d0yz5R	Adenocarcinomas of cervix	HLA DR on B cell	MR Egger	29.3948	20	0.0802725
3m6IQo	d0yz5R	Adenocarcinomas of cervix	HLA DR on B cell	Inverse variance weighted	29.5742	21	0.100884
3O2ntA	d0yz5R	Adenocarcinomas of cervix	HVEM on CM CD4+	MR Egger	9.25812	16	0.902404
3O2ntA	d0yz5R	Adenocarcinomas of cervix	HVEM on CM CD4+	Inverse variance weighted	9.41076	17	0.926488
3qwLVI	d0yz5R	Adenocarcinomas of cervix	CD11c on CD62L+ myeloid DC	MR Egger	25.2948	24	0.389883
3qwLVI	d0yz5R	Adenocarcinomas of cervix	CD11c on CD62L+ myeloid DC	Inverse variance weighted	27.5123	25	0.330789
3TRFBX	d0yz5R	Adenocarcinomas of cervix	PDL-1 on monocyte	MR Egger	13.1157	13	0.438913
3TRFBX	d0yz5R	Adenocarcinomas of cervix	PDL-1 on monocyte	Inverse variance weighted	13.2207	14	0.509225
3uElBm	d0yz5R	Adenocarcinomas of cervix	CD45 on CD66b++ myelod cell	MR Egger	13.8366	14	0.461954
3uElBm	d0yz5R	Adenocarcinomas of cervix	CD45 on CD66b++ myelod cell	Inverse variance weighted	13.8378	15	0.537861
3UMhrd	d0yz5R	Adenocarcinomas of cervix	CD62L- plasmacytoid DC %DC	MR Egger	14.7405	16	0.543723
3UMhrd	d0yz5R	Adenocarcinomas of cervix	CD62L- plasmacytoid DC %DC	Inverse variance weighted	14.8599	17	0.60557
3WgcFH	d0yz5R	Adenocarcinomas of cervix	CD127- CD8br AC	MR Egger	5.64086	11	0.896221
3WgcFH	d0yz5R	Adenocarcinomas of cervix	CD127- CD8br AC	Inverse variance weighted	5.71526	12	0.92975
3X0Rs3	d0yz5R	Adenocarcinomas of cervix	CD4 on monocyte	MR Egger	13.5854	13	0.403675
3X0Rs3	d0yz5R	Adenocarcinomas of cervix	CD4 on monocyte	Inverse variance weighted	14.6633	14	0.401548
3yEF0R	d0yz5R	Adenocarcinomas of cervix	CD38 on IgD+ CD38dim	MR Egger	15.1454	21	0.815587
3yEF0R	d0yz5R	Adenocarcinomas of cervix	CD38 on IgD+ CD38dim	Inverse variance weighted	15.3994	22	0.844534
48sgSW	d0yz5R	Adenocarcinomas of cervix	HLA DR on DC	MR Egger	16.8587	17	0.463979
48sgSW	d0yz5R	Adenocarcinomas of cervix	HLA DR on DC	Inverse variance weighted	17.1743	18	0.511156
4afdaa	d0yz5R	Adenocarcinomas of cervix	HLA DR+ CD4+ %T cell	MR Egger	13.8759	23	0.930369
4afdaa	d0yz5R	Adenocarcinomas of cervix	HLA DR+ CD4+ %T cell	Inverse variance weighted	14.8115	24	0.926154
4aq3D0	d0yz5R	Adenocarcinomas of cervix	CD28 on activated Treg	MR Egger	9.14218	16	0.907443
4aq3D0	d0yz5R	Adenocarcinomas of cervix	CD28 on activated Treg	Inverse variance weighted	9.35571	17	0.928437
4IhfeQ	d0yz5R	Adenocarcinomas of cervix	CD39+ resting Treg % CD4 Treg	MR Egger	31.1868	33	0.55759
4IhfeQ	d0yz5R	Adenocarcinomas of cervix	CD39+ resting Treg % CD4 Treg	Inverse variance weighted	31.2656	34	0.602345
4LfUvF	d0yz5R	Adenocarcinomas of cervix	CD25 on naive-mature B cell	MR Egger	35.3335	21	0.0259444
4LfUvF	d0yz5R	Adenocarcinomas of cervix	CD25 on naive-mature B cell	Inverse variance weighted	35.5574	22	0.03385
4QHJ38	d0yz5R	Adenocarcinomas of cervix	CD4 on activated & secreting Treg	MR Egger	52.2857	30	0.00709393
4QHJ38	d0yz5R	Adenocarcinomas of cervix	CD4 on activated & secreting Treg	Inverse variance weighted	54.5265	31	0.00563595
4qvmuG	d0yz5R	Adenocarcinomas of cervix	CD14- CD16- AC	MR Egger	25.0001	22	0.297069
4qvmuG	d0yz5R	Adenocarcinomas of cervix	CD14- CD16- AC	Inverse variance weighted	25.7815	23	0.311288
4rTC5v	d0yz5R	Adenocarcinomas of cervix	CD38 on transitional	MR Egger	23.1122	22	0.395419
4rTC5v	d0yz5R	Adenocarcinomas of cervix	CD38 on transitional	Inverse variance weighted	23.1294	23	0.453238
4RU2ca	d0yz5R	Adenocarcinomas of cervix	T cell AC	MR Egger	10.309	15	0.799866
4RU2ca	d0yz5R	Adenocarcinomas of cervix	T cell AC	Inverse variance weighted	10.8899	16	0.816227
4UcF2K	d0yz5R	Adenocarcinomas of cervix	CD28 on CD39+ resting Treg	MR Egger	12.7091	20	0.889515
4UcF2K	d0yz5R	Adenocarcinomas of cervix	CD28 on CD39+ resting Treg	Inverse variance weighted	12.9016	21	0.912033
4VOG6f	d0yz5R	Adenocarcinomas of cervix	CD19 on CD20- CD38-	MR Egger	13.0199	17	0.734853
4VOG6f	d0yz5R	Adenocarcinomas of cervix	CD19 on CD20- CD38-	Inverse variance weighted	13.0922	18	0.786065
4xDN5m	d0yz5R	Adenocarcinomas of cervix	CD127 on CD28- CD8br	MR Egger	17.5962	18	0.48254
4xDN5m	d0yz5R	Adenocarcinomas of cervix	CD127 on CD28- CD8br	Inverse variance weighted	18.9577	19	0.459553
55eqDj	d0yz5R	Adenocarcinomas of cervix	CD45 on NK	MR Egger	23.6426	27	0.65006
55eqDj	d0yz5R	Adenocarcinomas of cervix	CD45 on NK	Inverse variance weighted	23.793	28	0.692415
55LMqf	d0yz5R	Adenocarcinomas of cervix	CD62L- HLA DR++ monocyte %monocyte	MR Egger	13.0968	9	0.158277
55LMqf	d0yz5R	Adenocarcinomas of cervix	CD62L- HLA DR++ monocyte %monocyte	Inverse variance weighted	13.5156	10	0.196253
5BH8MO	d0yz5R	Adenocarcinomas of cervix	CD39+ activated Treg AC	MR Egger	15.6683	28	0.970481
5BH8MO	d0yz5R	Adenocarcinomas of cervix	CD39+ activated Treg AC	Inverse variance weighted	15.6944	29	0.97881
5FesUV	d0yz5R	Adenocarcinomas of cervix	CD3 on T cell	MR Egger	24.3209	29	0.712956
5FesUV	d0yz5R	Adenocarcinomas of cervix	CD3 on T cell	Inverse variance weighted	25.0065	30	0.724714
5fPSOj	d0yz5R	Adenocarcinomas of cervix	CD16 on CD14+ CD16+ monocyte	MR Egger	14.0999	20	0.825396
5fPSOj	d0yz5R	Adenocarcinomas of cervix	CD16 on CD14+ CD16+ monocyte	Inverse variance weighted	14.3116	21	0.855845
5Ik0UX	d0yz5R	Adenocarcinomas of cervix	CD11b on CD66b++ myeloid cell	MR Egger	17.7287	15	0.277195
5Ik0UX	d0yz5R	Adenocarcinomas of cervix	CD11b on CD66b++ myeloid cell	Inverse variance weighted	18.7637	16	0.281108
5K7kmt	d0yz5R	Adenocarcinomas of cervix	CD3- lymphocyte %lymphocyte	MR Egger	12.1919	4	0.01598
5K7kmt	d0yz5R	Adenocarcinomas of cervix	CD3- lymphocyte %lymphocyte	Inverse variance weighted	14.3523	5	0.0135197
5o9hxn	d0yz5R	Adenocarcinomas of cervix	IgD+ CD38br %B cell	MR Egger	32.787	23	0.08485
5o9hxn	d0yz5R	Adenocarcinomas of cervix	IgD+ CD38br %B cell	Inverse variance weighted	34.9847	24	0.0686284
5Qk9MV	d0yz5R	Adenocarcinomas of cervix	CD80 on myeloid DC	MR Egger	33.557	24	0.0928557
5Qk9MV	d0yz5R	Adenocarcinomas of cervix	CD80 on myeloid DC	Inverse variance weighted	33.7057	25	0.11435
5qX1We	d0yz5R	Adenocarcinomas of cervix	CD8dim NKT %T cell	MR Egger	18.4322	17	0.362079
5qX1We	d0yz5R	Adenocarcinomas of cervix	CD8dim NKT %T cell	Inverse variance weighted	21.6223	18	0.249187
5yeE7h	d0yz5R	Adenocarcinomas of cervix	CD45RA on CD39+ resting Treg	MR Egger	2.60598	6	0.856423
5yeE7h	d0yz5R	Adenocarcinomas of cervix	CD45RA on CD39+ resting Treg	Inverse variance weighted	2.60629	7	0.918883
60xJfC	d0yz5R	Adenocarcinomas of cervix	CD20 on sw mem	MR Egger	40.0956	29	0.0823861
60xJfC	d0yz5R	Adenocarcinomas of cervix	CD20 on sw mem	Inverse variance weighted	41.0855	30	0.0854943
6BKw8x	d0yz5R	Adenocarcinomas of cervix	CD86 on CD62L+ myeloid DC	MR Egger	14.6568	20	0.795695
6BKw8x	d0yz5R	Adenocarcinomas of cervix	CD86 on CD62L+ myeloid DC	Inverse variance weighted	14.6585	21	0.839687
6ciN4c	d0yz5R	Adenocarcinomas of cervix	Secreting Treg % CD4 Treg	MR Egger	36.1061	29	0.170493
6ciN4c	d0yz5R	Adenocarcinomas of cervix	Secreting Treg % CD4 Treg	Inverse variance weighted	36.2336	30	0.20053
6EkarO	d0yz5R	Adenocarcinomas of cervix	CD11b on CD33br HLA DR+ CD14dim	MR Egger	26.8421	18	0.0820058
6EkarO	d0yz5R	Adenocarcinomas of cervix	CD11b on CD33br HLA DR+ CD14dim	Inverse variance weighted	30.1569	19	0.0498355
6fIyzr	d0yz5R	Adenocarcinomas of cervix	IgD+ %B cell	MR Egger	10.2206	15	0.805637
6fIyzr	d0yz5R	Adenocarcinomas of cervix	IgD+ %B cell	Inverse variance weighted	10.5538	16	0.836155
6kgxTd	d0yz5R	Adenocarcinomas of cervix	SSC-A on NK	MR Egger	15.1194	21	0.816913
6kgxTd	d0yz5R	Adenocarcinomas of cervix	SSC-A on NK	Inverse variance weighted	22.1136	22	0.453125
6muwsj	d0yz5R	Adenocarcinomas of cervix	HSC AC	MR Egger	16.2758	17	0.504371
6muwsj	d0yz5R	Adenocarcinomas of cervix	HSC AC	Inverse variance weighted	19.0509	18	0.388693
6nLuqH	d0yz5R	Adenocarcinomas of cervix	CD27 on unsw mem	MR Egger	25.5584	28	0.597302
6nLuqH	d0yz5R	Adenocarcinomas of cervix	CD27 on unsw mem	Inverse variance weighted	26.1208	29	0.619025
6QB8S2	d0yz5R	Adenocarcinomas of cervix	CD11c+ HLA DR++ monocyte AC	MR Egger	6.27335	15	0.974781
6QB8S2	d0yz5R	Adenocarcinomas of cervix	CD11c+ HLA DR++ monocyte AC	Inverse variance weighted	9.45423	16	0.893536
6ub2lw	d0yz5R	Adenocarcinomas of cervix	CD25 on IgD- CD38-	MR Egger	17.8998	20	0.594006
6ub2lw	d0yz5R	Adenocarcinomas of cervix	CD25 on IgD- CD38-	Inverse variance weighted	20.8175	21	0.470138
6yZ435	d0yz5R	Adenocarcinomas of cervix	Naive DN (CD4-CD8-) AC	MR Egger	14.2726	16	0.578413
6yZ435	d0yz5R	Adenocarcinomas of cervix	Naive DN (CD4-CD8-) AC	Inverse variance weighted	15.0891	17	0.589065
71o0Go	d0yz5R	Adenocarcinomas of cervix	IgD+ CD38br %lymphocyte	MR Egger	37.7377	23	0.0271711
71o0Go	d0yz5R	Adenocarcinomas of cervix	IgD+ CD38br %lymphocyte	Inverse variance weighted	38.1815	24	0.0332168
7AchAZ	d0yz5R	Adenocarcinomas of cervix	EM CD8br AC	MR Egger	16.9927	22	0.763766
7AchAZ	d0yz5R	Adenocarcinomas of cervix	EM CD8br AC	Inverse variance weighted	22.9026	23	0.466471
7aVAAt	d0yz5R	Adenocarcinomas of cervix	BAFF-R on unsw mem	MR Egger	31.0968	22	0.0941526
7aVAAt	d0yz5R	Adenocarcinomas of cervix	BAFF-R on unsw mem	Inverse variance weighted	31.6151	23	0.108417
7BLo9p	d0yz5R	Adenocarcinomas of cervix	CCR2 on CD14- CD16-	MR Egger	17.5736	15	0.285745
7BLo9p	d0yz5R	Adenocarcinomas of cervix	CCR2 on CD14- CD16-	Inverse variance weighted	17.5746	16	0.349387
7CWZRe	d0yz5R	Adenocarcinomas of cervix	CD19 on IgD- CD24-	MR Egger	26.6698	21	0.182051
7CWZRe	d0yz5R	Adenocarcinomas of cervix	CD19 on IgD- CD24-	Inverse variance weighted	28.3078	22	0.165702
7GlOms	d0yz5R	Adenocarcinomas of cervix	Sw mem %lymphocyte	MR Egger	9.46671	16	0.892957
7GlOms	d0yz5R	Adenocarcinomas of cervix	Sw mem %lymphocyte	Inverse variance weighted	9.65211	17	0.917562
7iW6eF	d0yz5R	Adenocarcinomas of cervix	CD4 on CD39+ activated Treg	MR Egger	20.9445	21	0.462337
7iW6eF	d0yz5R	Adenocarcinomas of cervix	CD4 on CD39+ activated Treg	Inverse variance weighted	21.6619	22	0.48022
7RFcgo	d0yz5R	Adenocarcinomas of cervix	CD28+ CD45RA+ CD8dim AC	MR Egger	55.2009	47	0.192418
7RFcgo	d0yz5R	Adenocarcinomas of cervix	CD28+ CD45RA+ CD8dim AC	Inverse variance weighted	55.2015	48	0.221107
7wSpjO	d0yz5R	Adenocarcinomas of cervix	CD16-CD56 on NK	MR Egger	20.832	26	0.750585
7wSpjO	d0yz5R	Adenocarcinomas of cervix	CD16-CD56 on NK	Inverse variance weighted	25.4392	27	0.54986
7XMZKE	d0yz5R	Adenocarcinomas of cervix	CM DN (CD4-CD8-) %T cell	MR Egger	6.58001	14	0.949693
7XMZKE	d0yz5R	Adenocarcinomas of cervix	CM DN (CD4-CD8-) %T cell	Inverse variance weighted	7.29756	15	0.948861
8B08XG	d0yz5R	Adenocarcinomas of cervix	CD27 on T cell	MR Egger	34.0969	19	0.0178997
8B08XG	d0yz5R	Adenocarcinomas of cervix	CD27 on T cell	Inverse variance weighted	35.0112	20	0.0200446
8BF5Tj	d0yz5R	Adenocarcinomas of cervix	CD45 on granulocyte	MR Egger	12.4772	13	0.488955
8BF5Tj	d0yz5R	Adenocarcinomas of cervix	CD45 on granulocyte	Inverse variance weighted	13.1179	14	0.517258
8ewY0i	d0yz5R	Adenocarcinomas of cervix	IgD+ CD38dim %B cell	MR Egger	8.79077	13	0.788556
8ewY0i	d0yz5R	Adenocarcinomas of cervix	IgD+ CD38dim %B cell	Inverse variance weighted	9.00882	14	0.830485
8nlnPk	d0yz5R	Adenocarcinomas of cervix	CD28- CD8br %CD8br	MR Egger	16.5885	21	0.735729
8nlnPk	d0yz5R	Adenocarcinomas of cervix	CD28- CD8br %CD8br	Inverse variance weighted	18.0838	22	0.70101
8uQRxG	d0yz5R	Adenocarcinomas of cervix	IgD+ CD24+ %lymphocyte	MR Egger	11.0486	13	0.606742
8uQRxG	d0yz5R	Adenocarcinomas of cervix	IgD+ CD24+ %lymphocyte	Inverse variance weighted	14.2008	14	0.43486
9646QZ	d0yz5R	Adenocarcinomas of cervix	CD8dim AC	MR Egger	30.9328	25	0.191255
9646QZ	d0yz5R	Adenocarcinomas of cervix	CD8dim AC	Inverse variance weighted	31.0476	26	0.226503
98Su8K	d0yz5R	Adenocarcinomas of cervix	CD45RA+ CD28- CD8br AC	MR Egger	612.187	710	0.996611
98Su8K	d0yz5R	Adenocarcinomas of cervix	CD45RA+ CD28- CD8br AC	Inverse variance weighted	612.188	711	0.996879
9apfXX	d0yz5R	Adenocarcinomas of cervix	CD62L- myeloid DC AC	MR Egger	12.0411	14	0.603002
9apfXX	d0yz5R	Adenocarcinomas of cervix	CD62L- myeloid DC AC	Inverse variance weighted	13.7095	15	0.547669
9bU3b4	d0yz5R	Adenocarcinomas of cervix	CD33br HLA DR+ CD14dim AC	MR Egger	13.1126	26	0.982944
9bU3b4	d0yz5R	Adenocarcinomas of cervix	CD33br HLA DR+ CD14dim AC	Inverse variance weighted	13.1464	27	0.988282
9CR10h	d0yz5R	Adenocarcinomas of cervix	CD62L on CD62L+ DC	MR Egger	24.6646	24	0.424166
9CR10h	d0yz5R	Adenocarcinomas of cervix	CD62L on CD62L+ DC	Inverse variance weighted	25.4972	25	0.434804
9gKHZv	d0yz5R	Adenocarcinomas of cervix	HLA DR+ CD4+ AC	MR Egger	29.0185	22	0.144332
9gKHZv	d0yz5R	Adenocarcinomas of cervix	HLA DR+ CD4+ AC	Inverse variance weighted	29.0186	23	0.179693
9gMEtc	d0yz5R	Adenocarcinomas of cervix	CD16 on CD14- CD16+ monocyte	MR Egger	13.9155	18	0.73458
9gMEtc	d0yz5R	Adenocarcinomas of cervix	CD16 on CD14- CD16+ monocyte	Inverse variance weighted	16.6295	19	0.614952
9iBih4	d0yz5R	Adenocarcinomas of cervix	CD28 on CD39+ activated Treg	MR Egger	6.43067	17	0.989793
9iBih4	d0yz5R	Adenocarcinomas of cervix	CD28 on CD39+ activated Treg	Inverse variance weighted	6.79532	18	0.991742
9iFKrA	d0yz5R	Adenocarcinomas of cervix	IgD+ CD38dim AC	MR Egger	18.4612	23	0.732012
9iFKrA	d0yz5R	Adenocarcinomas of cervix	IgD+ CD38dim AC	Inverse variance weighted	18.5853	24	0.773726
9kp7qO	d0yz5R	Adenocarcinomas of cervix	IgD- CD38- %lymphocyte	MR Egger	23.5589	26	0.60117
9kp7qO	d0yz5R	Adenocarcinomas of cervix	IgD- CD38- %lymphocyte	Inverse variance weighted	23.618	27	0.651411
9ljCkE	d0yz5R	Adenocarcinomas of cervix	IgD- CD38- AC	MR Egger	6.33557	12	0.89823
9ljCkE	d0yz5R	Adenocarcinomas of cervix	IgD- CD38- AC	Inverse variance weighted	6.33778	13	0.932991
9WJSWs	d0yz5R	Adenocarcinomas of cervix	CD11c on monocyte	MR Egger	24.7777	17	0.0997975
9WJSWs	d0yz5R	Adenocarcinomas of cervix	CD11c on monocyte	Inverse variance weighted	25.6628	18	0.107721
9XjpAu	d0yz5R	Adenocarcinomas of cervix	CD3 on naive CD8br	MR Egger	22.9682	23	0.462627
9XjpAu	d0yz5R	Adenocarcinomas of cervix	CD3 on naive CD8br	Inverse variance weighted	23.6567	24	0.48136
9xM5Pa	d0yz5R	Adenocarcinomas of cervix	CD28 on CD39+ CD8br	MR Egger	16.5046	18	0.557373
9xM5Pa	d0yz5R	Adenocarcinomas of cervix	CD28 on CD39+ CD8br	Inverse variance weighted	16.5518	19	0.620202
9xzfZC	d0yz5R	Adenocarcinomas of cervix	HLA DR on CD33dim HLA DR+ CD11b+	MR Egger	12.9491	21	0.910397
9xzfZC	d0yz5R	Adenocarcinomas of cervix	HLA DR on CD33dim HLA DR+ CD11b+	Inverse variance weighted	14.9515	22	0.864312
a1bz26	d0yz5R	Adenocarcinomas of cervix	CD28+ CD45RA- CD8br %CD8br	MR Egger	30.7081	24	0.162379
a1bz26	d0yz5R	Adenocarcinomas of cervix	CD28+ CD45RA- CD8br %CD8br	Inverse variance weighted	31.5578	25	0.171209
a2IiUy	d0yz5R	Adenocarcinomas of cervix	CD16-CD56 on NKT	MR Egger	28.0442	26	0.356288
a2IiUy	d0yz5R	Adenocarcinomas of cervix	CD16-CD56 on NKT	Inverse variance weighted	28.4132	27	0.389912
A9k5OC	d0yz5R	Adenocarcinomas of cervix	CD39+ secreting Treg AC	MR Egger	28.076	24	0.256848
A9k5OC	d0yz5R	Adenocarcinomas of cervix	CD39+ secreting Treg AC	Inverse variance weighted	28.08	25	0.304184
a9pzSg	d0yz5R	Adenocarcinomas of cervix	CD3 on CD45RA+ CD4+	MR Egger	33.1575	29	0.27143
a9pzSg	d0yz5R	Adenocarcinomas of cervix	CD3 on CD45RA+ CD4+	Inverse variance weighted	34.6705	30	0.254828
adutGs	d0yz5R	Adenocarcinomas of cervix	CD20 on IgD+ CD38-	MR Egger	27.564	23	0.232719
adutGs	d0yz5R	Adenocarcinomas of cervix	CD20 on IgD+ CD38-	Inverse variance weighted	27.5653	24	0.278801
AeAnC4	d0yz5R	Adenocarcinomas of cervix	CD25 on B cell	MR Egger	25.5097	23	0.324552
AeAnC4	d0yz5R	Adenocarcinomas of cervix	CD25 on B cell	Inverse variance weighted	25.842	24	0.361233
AItOyj	d0yz5R	Adenocarcinomas of cervix	CD33 on CD33dim HLA DR+ CD11b-	MR Egger	17.3966	20	0.627088
AItOyj	d0yz5R	Adenocarcinomas of cervix	CD33 on CD33dim HLA DR+ CD11b-	Inverse variance weighted	17.5041	21	0.680136
AJu6Rn	d0yz5R	Adenocarcinomas of cervix	CD45 on Gr MDSC	MR Egger	11.7826	16	0.758808
AJu6Rn	d0yz5R	Adenocarcinomas of cervix	CD45 on Gr MDSC	Inverse variance weighted	12.3431	17	0.778931
AMIevF	d0yz5R	Adenocarcinomas of cervix	CD20 on IgD- CD24-	MR Egger	32.8753	26	0.165746
AMIevF	d0yz5R	Adenocarcinomas of cervix	CD20 on IgD- CD24-	Inverse variance weighted	33.4433	27	0.182832
apyJPu	d0yz5R	Adenocarcinomas of cervix	TD CD4+ %T cell	MR Egger	14.453	24	0.93575
apyJPu	d0yz5R	Adenocarcinomas of cervix	TD CD4+ %T cell	Inverse variance weighted	15.8995	25	0.91779
At3k7J	d0yz5R	Adenocarcinomas of cervix	CD3 on CM CD4+	MR Egger	30.1468	22	0.11494
At3k7J	d0yz5R	Adenocarcinomas of cervix	CD3 on CM CD4+	Inverse variance weighted	37.1675	23	0.0312241
atLKod	d0yz5R	Adenocarcinomas of cervix	HLA DR on HSC	MR Egger	0.572841	4	0.966033
atLKod	d0yz5R	Adenocarcinomas of cervix	HLA DR on HSC	Inverse variance weighted	0.743137	5	0.980518
auBOwy	d0yz5R	Adenocarcinomas of cervix	CD45 on CD33br HLA DR+ CD14dim	MR Egger	8.60736	13	0.801909
auBOwy	d0yz5R	Adenocarcinomas of cervix	CD45 on CD33br HLA DR+ CD14dim	Inverse variance weighted	8.99095	14	0.83163
avHRU7	d0yz5R	Adenocarcinomas of cervix	CD25hi %T cell	MR Egger	13.0593	16	0.668418
avHRU7	d0yz5R	Adenocarcinomas of cervix	CD25hi %T cell	Inverse variance weighted	13.082	17	0.730681
awRSJu	d0yz5R	Adenocarcinomas of cervix	Mo MDSC AC	MR Egger	19.4442	17	0.303641
awRSJu	d0yz5R	Adenocarcinomas of cervix	Mo MDSC AC	Inverse variance weighted	19.5318	18	0.359786
axJTIg	d0yz5R	Adenocarcinomas of cervix	PDL-1 on CD14- CD16-	MR Egger	18.9047	26	0.840428
axJTIg	d0yz5R	Adenocarcinomas of cervix	PDL-1 on CD14- CD16-	Inverse variance weighted	18.9077	27	0.873341
ayO6u4	d0yz5R	Adenocarcinomas of cervix	EM CD4+ AC	MR Egger	22.7416	20	0.301658
ayO6u4	d0yz5R	Adenocarcinomas of cervix	EM CD4+ AC	Inverse variance weighted	23.8076	21	0.302475
az5m6U	d0yz5R	Adenocarcinomas of cervix	CD14+ CD16- monocyte AC	MR Egger	28.648	25	0.278896
az5m6U	d0yz5R	Adenocarcinomas of cervix	CD14+ CD16- monocyte AC	Inverse variance weighted	28.7587	26	0.322169
AZjTXL	d0yz5R	Adenocarcinomas of cervix	CD3- lymphocyte AC	MR Egger	15.2325	16	0.507677
AZjTXL	d0yz5R	Adenocarcinomas of cervix	CD3- lymphocyte AC	Inverse variance weighted	15.2363	17	0.578467
B0czXA	d0yz5R	Adenocarcinomas of cervix	CD11b on Gr MDSC	MR Egger	0.302318	1	0.582433
B0czXA	d0yz5R	Adenocarcinomas of cervix	CD11b on Gr MDSC	Inverse variance weighted	1.1624	2	0.559227
b3Ru32	d0yz5R	Adenocarcinomas of cervix	CD4 on naive CD4+	MR Egger	14.0106	18	0.7284
b3Ru32	d0yz5R	Adenocarcinomas of cervix	CD4 on naive CD4+	Inverse variance weighted	17.7127	19	0.541697
B5NWgS	d0yz5R	Adenocarcinomas of cervix	CD45 on CD33- HLA DR+	MR Egger	17.4774	22	0.736485
B5NWgS	d0yz5R	Adenocarcinomas of cervix	CD45 on CD33- HLA DR+	Inverse variance weighted	17.4814	23	0.784982
B6BJvi	d0yz5R	Adenocarcinomas of cervix	CD28 on CD45RA- CD4 not Treg	MR Egger	9.04873	11	0.617394
B6BJvi	d0yz5R	Adenocarcinomas of cervix	CD28 on CD45RA- CD4 not Treg	Inverse variance weighted	10.7397	12	0.551346
b7x39a	d0yz5R	Adenocarcinomas of cervix	CD19 on IgD- CD38-	MR Egger	23.1355	20	0.282191
b7x39a	d0yz5R	Adenocarcinomas of cervix	CD19 on IgD- CD38-	Inverse variance weighted	23.4048	21	0.322781
b9jmYm	d0yz5R	Adenocarcinomas of cervix	IgD+ CD24- %B cell	MR Egger	12.501	16	0.708835
b9jmYm	d0yz5R	Adenocarcinomas of cervix	IgD+ CD24- %B cell	Inverse variance weighted	12.5403	17	0.766376
BA98Fg	d0yz5R	Adenocarcinomas of cervix	SSC-A on NKT	MR Egger	16.1822	18	0.579833
BA98Fg	d0yz5R	Adenocarcinomas of cervix	SSC-A on NKT	Inverse variance weighted	16.2643	19	0.639574
BAbWUq	d0yz5R	Adenocarcinomas of cervix	NK %CD3- lymphocyte	MR Egger	38.1155	25	0.0450745
BAbWUq	d0yz5R	Adenocarcinomas of cervix	NK %CD3- lymphocyte	Inverse variance weighted	41.5114	26	0.0275472
bAsrvo	d0yz5R	Adenocarcinomas of cervix	HVEM on naive CD8br	MR Egger	26.6966	19	0.11192
bAsrvo	d0yz5R	Adenocarcinomas of cervix	HVEM on naive CD8br	Inverse variance weighted	27.1146	20	0.13207
bC5Cgt	d0yz5R	Adenocarcinomas of cervix	EM CD8br %CD8br	MR Egger	15.9449	22	0.818611
bC5Cgt	d0yz5R	Adenocarcinomas of cervix	EM CD8br %CD8br	Inverse variance weighted	15.968	23	0.856635
BcaJoT	d0yz5R	Adenocarcinomas of cervix	BAFF-R on CD20- CD38-	MR Egger	15.8421	15	0.392625
BcaJoT	d0yz5R	Adenocarcinomas of cervix	BAFF-R on CD20- CD38-	Inverse variance weighted	17.2775	16	0.367862
bCH8ry	d0yz5R	Adenocarcinomas of cervix	SSC-A on CD14+ monocyte	MR Egger	17.506	20	0.619911
bCH8ry	d0yz5R	Adenocarcinomas of cervix	SSC-A on CD14+ monocyte	Inverse variance weighted	20.6878	21	0.478148
bd7P8Q	d0yz5R	Adenocarcinomas of cervix	CD27 on IgD+ CD38- unsw mem	MR Egger	27.6783	21	0.149515
bd7P8Q	d0yz5R	Adenocarcinomas of cervix	CD27 on IgD+ CD38- unsw mem	Inverse variance weighted	31.2419	22	0.0912703
BFbcRX	d0yz5R	Adenocarcinomas of cervix	CD64 on CD14- CD16-	MR Egger	22.595	14	0.0671866
BFbcRX	d0yz5R	Adenocarcinomas of cervix	CD64 on CD14- CD16-	Inverse variance weighted	22.6054	15	0.0928857
Bfol1h	d0yz5R	Adenocarcinomas of cervix	CD19 on IgD- CD38br	MR Egger	9.03785	16	0.911846
Bfol1h	d0yz5R	Adenocarcinomas of cervix	CD19 on IgD- CD38br	Inverse variance weighted	9.20043	17	0.933763
BfOMOL	d0yz5R	Adenocarcinomas of cervix	CD28+ CD45RA- CD8br %T cell	MR Egger	18.2244	24	0.791991
BfOMOL	d0yz5R	Adenocarcinomas of cervix	CD28+ CD45RA- CD8br %T cell	Inverse variance weighted	22.1304	25	0.628202
BHC8hh	d0yz5R	Adenocarcinomas of cervix	CD16-CD56 on HLA DR+ NK	MR Egger	21.0169	22	0.519696
BHC8hh	d0yz5R	Adenocarcinomas of cervix	CD16-CD56 on HLA DR+ NK	Inverse variance weighted	22.5991	23	0.484376
bhCtgR	d0yz5R	Adenocarcinomas of cervix	CD3 on EM CD4+	MR Egger	11.8606	17	0.808502
bhCtgR	d0yz5R	Adenocarcinomas of cervix	CD3 on EM CD4+	Inverse variance weighted	12.0724	18	0.843476
bIKBfM	d0yz5R	Adenocarcinomas of cervix	CD4 on CD4 Treg	MR Egger	48.3942	27	0.0069356
bIKBfM	d0yz5R	Adenocarcinomas of cervix	CD4 on CD4 Treg	Inverse variance weighted	48.4158	28	0.00966261
Bj9uaz	d0yz5R	Adenocarcinomas of cervix	CD28 on CD4+	MR Egger	18.906	24	0.756981
Bj9uaz	d0yz5R	Adenocarcinomas of cervix	CD28 on CD4+	Inverse variance weighted	20.0531	25	0.744034
bJV0Uv	d0yz5R	Adenocarcinomas of cervix	CD45RA- CD4+ %CD4+	MR Egger	16.7496	28	0.953373
bJV0Uv	d0yz5R	Adenocarcinomas of cervix	CD45RA- CD4+ %CD4+	Inverse variance weighted	17.2867	29	0.957538
bKRCIk	d0yz5R	Adenocarcinomas of cervix	CD20 on IgD- CD38br	MR Egger	8.00529	14	0.88905
bKRCIk	d0yz5R	Adenocarcinomas of cervix	CD20 on IgD- CD38br	Inverse variance weighted	14.1503	15	0.514163
bl9NQN	d0yz5R	Adenocarcinomas of cervix	FSC-A on plasmacytoid DC	MR Egger	23.5416	24	0.488043
bl9NQN	d0yz5R	Adenocarcinomas of cervix	FSC-A on plasmacytoid DC	Inverse variance weighted	23.5438	25	0.545839
BlKWAy	d0yz5R	Adenocarcinomas of cervix	T/B	MR Egger	19.7176	26	0.804748
BlKWAy	d0yz5R	Adenocarcinomas of cervix	T/B	Inverse variance weighted	19.887	27	0.835467
BmfJdZ	d0yz5R	Adenocarcinomas of cervix	CD62L- CD86+ myeloid DC %DC	MR Egger	12.4894	16	0.709659
BmfJdZ	d0yz5R	Adenocarcinomas of cervix	CD62L- CD86+ myeloid DC %DC	Inverse variance weighted	14.2097	17	0.65221
BNcFaU	d0yz5R	Adenocarcinomas of cervix	DN (CD4-CD8-) NKT %T cell	MR Egger	16.0559	28	0.964984
BNcFaU	d0yz5R	Adenocarcinomas of cervix	DN (CD4-CD8-) NKT %T cell	Inverse variance weighted	16.6671	29	0.967102
BnOllh	d0yz5R	Adenocarcinomas of cervix	NKT %lymphocyte	MR Egger	33.8877	31	0.329934
BnOllh	d0yz5R	Adenocarcinomas of cervix	NKT %lymphocyte	Inverse variance weighted	36.6106	32	0.263279
bo5iIY	d0yz5R	Adenocarcinomas of cervix	DN (CD4-CD8-) AC	MR Egger	10.4527	18	0.916123
bo5iIY	d0yz5R	Adenocarcinomas of cervix	DN (CD4-CD8-) AC	Inverse variance weighted	10.6962	19	0.933634
BOaadM	d0yz5R	Adenocarcinomas of cervix	HLA DR on CD14+ CD16+ monocyte	MR Egger	14.0535	17	0.663314
BOaadM	d0yz5R	Adenocarcinomas of cervix	HLA DR on CD14+ CD16+ monocyte	Inverse variance weighted	16.5203	18	0.556286
bOkJfv	d0yz5R	Adenocarcinomas of cervix	CD14+ CD16- monocyte %monocyte	MR Egger	19.2518	22	0.629731
bOkJfv	d0yz5R	Adenocarcinomas of cervix	CD14+ CD16- monocyte %monocyte	Inverse variance weighted	19.8848	23	0.648851
bphLpD	d0yz5R	Adenocarcinomas of cervix	CD4 on CD39+ CD4+	MR Egger	20.9717	25	0.694187
bphLpD	d0yz5R	Adenocarcinomas of cervix	CD4 on CD39+ CD4+	Inverse variance weighted	22.2591	26	0.674442
bpkErz	d0yz5R	Adenocarcinomas of cervix	CD4 Treg AC	MR Egger	17.0529	19	0.586281
bpkErz	d0yz5R	Adenocarcinomas of cervix	CD4 Treg AC	Inverse variance weighted	19.8795	20	0.465492
BqL1Vv	d0yz5R	Adenocarcinomas of cervix	CD39+ resting Treg %resting Treg	MR Egger	20.5581	26	0.764401
BqL1Vv	d0yz5R	Adenocarcinomas of cervix	CD39+ resting Treg %resting Treg	Inverse variance weighted	20.5621	27	0.80636
BU5WKv	d0yz5R	Adenocarcinomas of cervix	CCR2 on CD14- CD16+ monocyte	MR Egger	22.2982	26	0.672273
BU5WKv	d0yz5R	Adenocarcinomas of cervix	CCR2 on CD14- CD16+ monocyte	Inverse variance weighted	24.2025	27	0.619061
BWl5T9	d0yz5R	Adenocarcinomas of cervix	CD8 on CD28+ CD45RA- CD8br	MR Egger	4.68374	12	0.967717
BWl5T9	d0yz5R	Adenocarcinomas of cervix	CD8 on CD28+ CD45RA- CD8br	Inverse variance weighted	4.69363	13	0.981333
c2ifEM	d0yz5R	Adenocarcinomas of cervix	CD14 on CD33dim HLA DR+ CD11b+	MR Egger	13.1299	17	0.727447
c2ifEM	d0yz5R	Adenocarcinomas of cervix	CD14 on CD33dim HLA DR+ CD11b+	Inverse variance weighted	13.1866	18	0.780368
C37SLj	d0yz5R	Adenocarcinomas of cervix	CD25hi CD45RA- CD4 not Treg %CD4+	MR Egger	12.7547	22	0.939777
C37SLj	d0yz5R	Adenocarcinomas of cervix	CD25hi CD45RA- CD4 not Treg %CD4+	Inverse variance weighted	12.892	23	0.954293
c50uLb	d0yz5R	Adenocarcinomas of cervix	CD25 on secreting Treg	MR Egger	20.2912	12	0.0617739
c50uLb	d0yz5R	Adenocarcinomas of cervix	CD25 on secreting Treg	Inverse variance weighted	22.117	13	0.0535757
CArINL	d0yz5R	Adenocarcinomas of cervix	CD62L- DC AC	MR Egger	10.3997	16	0.844938
CArINL	d0yz5R	Adenocarcinomas of cervix	CD62L- DC AC	Inverse variance weighted	10.4938	17	0.881636
CbUz5Y	d0yz5R	Adenocarcinomas of cervix	CD33br HLA DR+ CD14- AC	MR Egger	22.1257	27	0.730965
CbUz5Y	d0yz5R	Adenocarcinomas of cervix	CD33br HLA DR+ CD14- AC	Inverse variance weighted	23.0041	28	0.732833
CfuRqc	d0yz5R	Adenocarcinomas of cervix	CD8 on EM CD8br	MR Egger	21.66	22	0.480331
CfuRqc	d0yz5R	Adenocarcinomas of cervix	CD8 on EM CD8br	Inverse variance weighted	21.8934	23	0.526695
cGvOBF	d0yz5R	Adenocarcinomas of cervix	BAFF-R on naive-mature B cell	MR Egger	29.4196	21	0.104287
cGvOBF	d0yz5R	Adenocarcinomas of cervix	BAFF-R on naive-mature B cell	Inverse variance weighted	31.1825	22	0.0924402
CHgcVN	d0yz5R	Adenocarcinomas of cervix	HLA DR on HLA DR+ CD8br	MR Egger	19.1801	18	0.380812
CHgcVN	d0yz5R	Adenocarcinomas of cervix	HLA DR on HLA DR+ CD8br	Inverse variance weighted	19.5861	19	0.419857
CHlvJ0	d0yz5R	Adenocarcinomas of cervix	CD25 on CD39+ resting Treg	MR Egger	5.50729	13	0.962265
CHlvJ0	d0yz5R	Adenocarcinomas of cervix	CD25 on CD39+ resting Treg	Inverse variance weighted	5.5727	14	0.976141
cIrQhw	d0yz5R	Adenocarcinomas of cervix	CD25hi CD45RA+ CD4 not Treg %T cell	MR Egger	22.2553	25	0.620964
cIrQhw	d0yz5R	Adenocarcinomas of cervix	CD25hi CD45RA+ CD4 not Treg %T cell	Inverse variance weighted	22.48	26	0.662168
cJBA4e	d0yz5R	Adenocarcinomas of cervix	CCR2 on granulocyte	MR Egger	13.0721	14	0.520854
cJBA4e	d0yz5R	Adenocarcinomas of cervix	CCR2 on granulocyte	Inverse variance weighted	13.3555	15	0.574858
cMoPPU	d0yz5R	Adenocarcinomas of cervix	CD8br NKT %T cell	MR Egger	11.113	25	0.992377
cMoPPU	d0yz5R	Adenocarcinomas of cervix	CD8br NKT %T cell	Inverse variance weighted	11.6066	26	0.99318
cNllWM	d0yz5R	Adenocarcinomas of cervix	CD27 on PB/PC	MR Egger	15.568	17	0.554639
cNllWM	d0yz5R	Adenocarcinomas of cervix	CD27 on PB/PC	Inverse variance weighted	15.6025	18	0.620267
CNnGJY	d0yz5R	Adenocarcinomas of cervix	Im MDSC AC	MR Egger	10.4811	20	0.958586
CNnGJY	d0yz5R	Adenocarcinomas of cervix	Im MDSC AC	Inverse variance weighted	12.1898	21	0.934352
CNo6PN	d0yz5R	Adenocarcinomas of cervix	CD25 on IgD+ CD38-	MR Egger	31.2656	26	0.218526
CNo6PN	d0yz5R	Adenocarcinomas of cervix	CD25 on IgD+ CD38-	Inverse variance weighted	31.5801	27	0.247994
cOAhk2	d0yz5R	Adenocarcinomas of cervix	CD20 on B cell	MR Egger	29.1481	21	0.110491
cOAhk2	d0yz5R	Adenocarcinomas of cervix	CD20 on B cell	Inverse variance weighted	29.227	22	0.138492
CObq16	d0yz5R	Adenocarcinomas of cervix	BAFF-R on IgD- CD38-	MR Egger	25.7644	15	0.0405733
CObq16	d0yz5R	Adenocarcinomas of cervix	BAFF-R on IgD- CD38-	Inverse variance weighted	25.8328	16	0.0564273
CP2njl	d0yz5R	Adenocarcinomas of cervix	CD28 on CD39+ CD4+	MR Egger	5.62243	15	0.985416
CP2njl	d0yz5R	Adenocarcinomas of cervix	CD28 on CD39+ CD4+	Inverse variance weighted	6.94799	16	0.97425
cP3s0x	d0yz5R	Adenocarcinomas of cervix	CD4+ CD8dim %leukocyte	MR Egger	9.93526	12	0.621641
cP3s0x	d0yz5R	Adenocarcinomas of cervix	CD4+ CD8dim %leukocyte	Inverse variance weighted	10.524	13	0.650622
cPrPtq	d0yz5R	Adenocarcinomas of cervix	CD38 on CD20-	MR Egger	11.1658	17	0.847815
cPrPtq	d0yz5R	Adenocarcinomas of cervix	CD38 on CD20-	Inverse variance weighted	14.9624	18	0.664545
CqeSO7	d0yz5R	Adenocarcinomas of cervix	CD25++ CD8br %T cell	MR Egger	6.69837	15	0.965486
CqeSO7	d0yz5R	Adenocarcinomas of cervix	CD25++ CD8br %T cell	Inverse variance weighted	6.96584	16	0.973914
CQv8tL	d0yz5R	Adenocarcinomas of cervix	TD CD4+ %CD4+	MR Egger	14.0183	19	0.782623
CQv8tL	d0yz5R	Adenocarcinomas of cervix	TD CD4+ %CD4+	Inverse variance weighted	15.3697	20	0.754877
Cqx3Gq	d0yz5R	Adenocarcinomas of cervix	CD14 on CD33br HLA DR+ CD14dim	MR Egger	9.32727	16	0.899326
Cqx3Gq	d0yz5R	Adenocarcinomas of cervix	CD14 on CD33br HLA DR+ CD14dim	Inverse variance weighted	12.9924	17	0.736697
cr67B3	d0yz5R	Adenocarcinomas of cervix	CD33dim HLA DR- AC	MR Egger	18.5288	22	0.674218
cr67B3	d0yz5R	Adenocarcinomas of cervix	CD33dim HLA DR- AC	Inverse variance weighted	19.5987	23	0.665983
cT72d8	d0yz5R	Adenocarcinomas of cervix	CD8dim NKT %lymphocyte	MR Egger	25.3656	24	0.386115
cT72d8	d0yz5R	Adenocarcinomas of cervix	CD8dim NKT %lymphocyte	Inverse variance weighted	28.4222	25	0.288788
CUFIFd	d0yz5R	Adenocarcinomas of cervix	CD3 on CD28+ CD45RA+ CD8br	MR Egger	19.0006	22	0.645292
CUFIFd	d0yz5R	Adenocarcinomas of cervix	CD3 on CD28+ CD45RA+ CD8br	Inverse variance weighted	19.4519	23	0.674704
cVF3aD	d0yz5R	Adenocarcinomas of cervix	BAFF-R on CD20-	MR Egger	20.7149	12	0.0547145
cVF3aD	d0yz5R	Adenocarcinomas of cervix	BAFF-R on CD20-	Inverse variance weighted	21.776	13	0.058932
cvK4JG	d0yz5R	Adenocarcinomas of cervix	CD3 on HLA DR+ CD8br	MR Egger	20.1501	24	0.688211
cvK4JG	d0yz5R	Adenocarcinomas of cervix	CD3 on HLA DR+ CD8br	Inverse variance weighted	20.1557	25	0.738613
cvMJ36	d0yz5R	Adenocarcinomas of cervix	TD DN (CD4-CD8-) %T cell	MR Egger	35.7968	21	0.0230422
cvMJ36	d0yz5R	Adenocarcinomas of cervix	TD DN (CD4-CD8-) %T cell	Inverse variance weighted	36.6269	22	0.0259841
CvpXgR	d0yz5R	Adenocarcinomas of cervix	CD45 on Mo MDSC	MR Egger	23.9511	15	0.0659294
CvpXgR	d0yz5R	Adenocarcinomas of cervix	CD45 on Mo MDSC	Inverse variance weighted	23.9897	16	0.0897288
cYjvMl	d0yz5R	Adenocarcinomas of cervix	CD25 on activated Treg	MR Egger	27.7827	15	0.0229696
cYjvMl	d0yz5R	Adenocarcinomas of cervix	CD25 on activated Treg	Inverse variance weighted	27.9951	16	0.0316626
cz8ifc	d0yz5R	Adenocarcinomas of cervix	CD24 on IgD+ CD24+	MR Egger	34.4874	23	0.0584308
cz8ifc	d0yz5R	Adenocarcinomas of cervix	CD24 on IgD+ CD24+	Inverse variance weighted	34.6017	24	0.0745295
D3ptLJ	d0yz5R	Adenocarcinomas of cervix	CD14 on Mo MDSC	MR Egger	13.3677	22	0.922397
D3ptLJ	d0yz5R	Adenocarcinomas of cervix	CD14 on Mo MDSC	Inverse variance weighted	14.3497	23	0.916419
D7Jr7k	d0yz5R	Adenocarcinomas of cervix	BAFF-R on IgD+ CD38- naive	MR Egger	25.0638	26	0.515364
D7Jr7k	d0yz5R	Adenocarcinomas of cervix	BAFF-R on IgD+ CD38- naive	Inverse variance weighted	25.0908	27	0.569373
d7YtHq	d0yz5R	Adenocarcinomas of cervix	IgD+ CD38br AC	MR Egger	35.4428	27	0.128001
d7YtHq	d0yz5R	Adenocarcinomas of cervix	IgD+ CD38br AC	Inverse variance weighted	36.203	28	0.1375
dAubah	d0yz5R	Adenocarcinomas of cervix	FSC-A on HLA DR+ T cell	MR Egger	18.6639	16	0.286479
dAubah	d0yz5R	Adenocarcinomas of cervix	FSC-A on HLA DR+ T cell	Inverse variance weighted	20.5892	17	0.245206
DCSrBm	d0yz5R	Adenocarcinomas of cervix	EM CD4+ %T cell	MR Egger	20.4862	18	0.306125
DCSrBm	d0yz5R	Adenocarcinomas of cervix	EM CD4+ %T cell	Inverse variance weighted	20.7094	19	0.353079
DfWoR9	d0yz5R	Adenocarcinomas of cervix	CD25 on CD4+	MR Egger	13.711	14	0.471455
DfWoR9	d0yz5R	Adenocarcinomas of cervix	CD25 on CD4+	Inverse variance weighted	15.6167	15	0.407974
DgbBgL	d0yz5R	Adenocarcinomas of cervix	PB/PC %lymphocyte	MR Egger	11.6853	16	0.765345
DgbBgL	d0yz5R	Adenocarcinomas of cervix	PB/PC %lymphocyte	Inverse variance weighted	11.9114	17	0.805475
DIPVEt	d0yz5R	Adenocarcinomas of cervix	CD33 on CD33dim HLA DR-	MR Egger	15.2174	17	0.579825
DIPVEt	d0yz5R	Adenocarcinomas of cervix	CD33 on CD33dim HLA DR-	Inverse variance weighted	16.2341	18	0.576217
dj6x8T	d0yz5R	Adenocarcinomas of cervix	CD4 on activated Treg	MR Egger	29.3424	22	0.135342
dj6x8T	d0yz5R	Adenocarcinomas of cervix	CD4 on activated Treg	Inverse variance weighted	29.3475	23	0.169063
DkT5pC	d0yz5R	Adenocarcinomas of cervix	NK AC	MR Egger	16.8455	20	0.662983
DkT5pC	d0yz5R	Adenocarcinomas of cervix	NK AC	Inverse variance weighted	18.193	21	0.636761
DP4h9M	d0yz5R	Adenocarcinomas of cervix	IgD- CD38dim %lymphocyte	MR Egger	18.0674	21	0.644738
DP4h9M	d0yz5R	Adenocarcinomas of cervix	IgD- CD38dim %lymphocyte	Inverse variance weighted	21.0702	22	0.516401
dpgjzu	d0yz5R	Adenocarcinomas of cervix	CD4+ %leukocyte	MR Egger	16.4581	11	0.124959
dpgjzu	d0yz5R	Adenocarcinomas of cervix	CD4+ %leukocyte	Inverse variance weighted	19.197	12	0.0838833
Dt9SKJ	d0yz5R	Adenocarcinomas of cervix	CD25 on CD45RA- CD4 not Treg	MR Egger	18.1454	24	0.795898
Dt9SKJ	d0yz5R	Adenocarcinomas of cervix	CD25 on CD45RA- CD4 not Treg	Inverse variance weighted	23.7612	25	0.533207
dVoK94	d0yz5R	Adenocarcinomas of cervix	SSC-A on B cell	MR Egger	4.20803	11	0.963431
dVoK94	d0yz5R	Adenocarcinomas of cervix	SSC-A on B cell	Inverse variance weighted	4.20817	12	0.97938
dvXZ9g	d0yz5R	Adenocarcinomas of cervix	CD40 on monocytes	MR Egger	22.3861	27	0.71751
dvXZ9g	d0yz5R	Adenocarcinomas of cervix	CD40 on monocytes	Inverse variance weighted	24.1687	28	0.672602
Dw97YO	d0yz5R	Adenocarcinomas of cervix	IgD- CD27- %B cell	MR Egger	21.3043	13	0.0671231
Dw97YO	d0yz5R	Adenocarcinomas of cervix	IgD- CD27- %B cell	Inverse variance weighted	22.8169	14	0.0633152
DwAthk	d0yz5R	Adenocarcinomas of cervix	CD19 on CD20-	MR Egger	22.5338	19	0.258498
DwAthk	d0yz5R	Adenocarcinomas of cervix	CD19 on CD20-	Inverse variance weighted	26.0678	20	0.163586
DYEiNn	d0yz5R	Adenocarcinomas of cervix	BAFF-R on IgD+ CD38dim	MR Egger	24.8728	23	0.356875
DYEiNn	d0yz5R	Adenocarcinomas of cervix	BAFF-R on IgD+ CD38dim	Inverse variance weighted	24.9074	24	0.410807
dYHItI	d0yz5R	Adenocarcinomas of cervix	CD3 on CD39+ CD4+	MR Egger	12.4539	25	0.982518
dYHItI	d0yz5R	Adenocarcinomas of cervix	CD3 on CD39+ CD4+	Inverse variance weighted	13.1036	26	0.983028
E142U3	d0yz5R	Adenocarcinomas of cervix	CD4 on resting Treg	MR Egger	9.16508	11	0.606658
E142U3	d0yz5R	Adenocarcinomas of cervix	CD4 on resting Treg	Inverse variance weighted	9.47312	12	0.662076
E14g2w	d0yz5R	Adenocarcinomas of cervix	TD CD4+ AC	MR Egger	12.4876	9	0.187192
E14g2w	d0yz5R	Adenocarcinomas of cervix	TD CD4+ AC	Inverse variance weighted	12.5579	10	0.249449
e1dQuO	d0yz5R	Adenocarcinomas of cervix	HLA DR+ CD8br %lymphocyte	MR Egger	18.6188	28	0.909484
e1dQuO	d0yz5R	Adenocarcinomas of cervix	HLA DR+ CD8br %lymphocyte	Inverse variance weighted	18.7562	29	0.927379
e4tJ5T	d0yz5R	Adenocarcinomas of cervix	IgD+ CD38- %B cell	MR Egger	16.1117	20	0.70967
e4tJ5T	d0yz5R	Adenocarcinomas of cervix	IgD+ CD38- %B cell	Inverse variance weighted	16.5979	21	0.735176
e6CtwM	d0yz5R	Adenocarcinomas of cervix	CCR2 on plasmacytoid DC	MR Egger	11.8359	17	0.80997
e6CtwM	d0yz5R	Adenocarcinomas of cervix	CCR2 on plasmacytoid DC	Inverse variance weighted	12.2505	18	0.83404
e87jbc	d0yz5R	Adenocarcinomas of cervix	CD64 on monocyte	MR Egger	28.7038	26	0.324723
e87jbc	d0yz5R	Adenocarcinomas of cervix	CD64 on monocyte	Inverse variance weighted	28.8172	27	0.369817
ea8cSk	d0yz5R	Adenocarcinomas of cervix	HLA DR on CD33dim HLA DR+ CD11b-	MR Egger	14.8757	16	0.533758
ea8cSk	d0yz5R	Adenocarcinomas of cervix	HLA DR on CD33dim HLA DR+ CD11b-	Inverse variance weighted	16.0734	17	0.51864
eboHzs	d0yz5R	Adenocarcinomas of cervix	CD123 on CD62L+ plasmacytoid DC	MR Egger	16.911	16	0.39138
eboHzs	d0yz5R	Adenocarcinomas of cervix	CD123 on CD62L+ plasmacytoid DC	Inverse variance weighted	16.94	17	0.458438
edniy4	d0yz5R	Adenocarcinomas of cervix	Activated & secreting Treg %CD4 Treg	MR Egger	33.1246	35	0.558884
edniy4	d0yz5R	Adenocarcinomas of cervix	Activated & secreting Treg %CD4 Treg	Inverse variance weighted	34.4567	36	0.542046
eeFIR0	d0yz5R	Adenocarcinomas of cervix	CD4+ CD8dim %lymphocyte	MR Egger	12.9664	17	0.738433
eeFIR0	d0yz5R	Adenocarcinomas of cervix	CD4+ CD8dim %lymphocyte	Inverse variance weighted	15.8997	18	0.599544
eevAr0	d0yz5R	Adenocarcinomas of cervix	CCR2 on CD62L+ plasmacytoid DC	MR Egger	11.4834	17	0.830363
eevAr0	d0yz5R	Adenocarcinomas of cervix	CCR2 on CD62L+ plasmacytoid DC	Inverse variance weighted	12.1221	18	0.840872
EFiGXK	d0yz5R	Adenocarcinomas of cervix	Transitional %B cell	MR Egger	12.0096	13	0.526858
EFiGXK	d0yz5R	Adenocarcinomas of cervix	Transitional %B cell	Inverse variance weighted	12.0101	14	0.605495
EjGnjd	d0yz5R	Adenocarcinomas of cervix	CD28- CD8dim %CD8dim	MR Egger	16.3581	13	0.23033
EjGnjd	d0yz5R	Adenocarcinomas of cervix	CD28- CD8dim %CD8dim	Inverse variance weighted	17.0148	14	0.255391
EJSyCE	d0yz5R	Adenocarcinomas of cervix	CD39+ activated Treg %CD4 Treg	MR Egger	15.4069	20	0.752673
EJSyCE	d0yz5R	Adenocarcinomas of cervix	CD39+ activated Treg %CD4 Treg	Inverse variance weighted	15.8637	21	0.777258
em8K6M	d0yz5R	Adenocarcinomas of cervix	CD24 on IgD- CD38dim	MR Egger	3.86681	5	0.568747
em8K6M	d0yz5R	Adenocarcinomas of cervix	CD24 on IgD- CD38dim	Inverse variance weighted	6.43258	6	0.376514
enaBo8	d0yz5R	Adenocarcinomas of cervix	CD45RA- CD28- CD8br AC	MR Egger	351.089	331	0.21438
enaBo8	d0yz5R	Adenocarcinomas of cervix	CD45RA- CD28- CD8br AC	Inverse variance weighted	354.802	332	0.186429
enMg3R	d0yz5R	Adenocarcinomas of cervix	CD25 on transitional	MR Egger	28.1447	20	0.106019
enMg3R	d0yz5R	Adenocarcinomas of cervix	CD25 on transitional	Inverse variance weighted	28.164	21	0.13556
EO98wU	d0yz5R	Adenocarcinomas of cervix	CD66b++ myeloid cell AC	MR Egger	11.82	14	0.620759
EO98wU	d0yz5R	Adenocarcinomas of cervix	CD66b++ myeloid cell AC	Inverse variance weighted	13.3986	15	0.571537
eRoc5D	d0yz5R	Adenocarcinomas of cervix	CD28+ CD45RA+ CD8dim %T cell	MR Egger	19.8353	36	0.986744
eRoc5D	d0yz5R	Adenocarcinomas of cervix	CD28+ CD45RA+ CD8dim %T cell	Inverse variance weighted	20.2254	37	0.988685
ErOTvF	d0yz5R	Adenocarcinomas of cervix	CD33 on Gr MDSC	MR Egger	12.0805	18	0.843051
ErOTvF	d0yz5R	Adenocarcinomas of cervix	CD33 on Gr MDSC	Inverse variance weighted	13.3749	19	0.81884
EscrXz	d0yz5R	Adenocarcinomas of cervix	CD19 on IgD+ CD38dim	MR Egger	19.3596	22	0.623029
EscrXz	d0yz5R	Adenocarcinomas of cervix	CD19 on IgD+ CD38dim	Inverse variance weighted	19.7503	23	0.656923
esXQZk	d0yz5R	Adenocarcinomas of cervix	CD3 on activated Treg	MR Egger	10.2426	19	0.946705
esXQZk	d0yz5R	Adenocarcinomas of cervix	CD3 on activated Treg	Inverse variance weighted	11.3643	20	0.936221
eutmIQ	d0yz5R	Adenocarcinomas of cervix	CD20 on IgD+ CD38- unsw mem	MR Egger	24.6517	17	0.10278
eutmIQ	d0yz5R	Adenocarcinomas of cervix	CD20 on IgD+ CD38- unsw mem	Inverse variance weighted	25.4039	18	0.11419
EVqCUv	d0yz5R	Adenocarcinomas of cervix	SSC-A on myeloid DC	MR Egger	17.0103	16	0.384932
EVqCUv	d0yz5R	Adenocarcinomas of cervix	SSC-A on myeloid DC	Inverse variance weighted	18.591	17	0.352507
EXIwMd	d0yz5R	Adenocarcinomas of cervix	CD27 on IgD- CD38-	MR Egger	19.8995	28	0.868102
EXIwMd	d0yz5R	Adenocarcinomas of cervix	CD27 on IgD- CD38-	Inverse variance weighted	20.5609	29	0.874639
ExRtA1	d0yz5R	Adenocarcinomas of cervix	CD8br %T cell	MR Egger	14.5134	20	0.803542
ExRtA1	d0yz5R	Adenocarcinomas of cervix	CD8br %T cell	Inverse variance weighted	14.9249	21	0.826701
ezC8YW	d0yz5R	Adenocarcinomas of cervix	CD14+ CD16+ monocyte %monocyte	MR Egger	10.176	22	0.984638
ezC8YW	d0yz5R	Adenocarcinomas of cervix	CD14+ CD16+ monocyte %monocyte	Inverse variance weighted	13.4611	23	0.941271
F4nG6j	d0yz5R	Adenocarcinomas of cervix	CD28- CD8br AC	MR Egger	5.81594	12	0.925075
F4nG6j	d0yz5R	Adenocarcinomas of cervix	CD28- CD8br AC	Inverse variance weighted	5.85018	13	0.951436
f816bR	d0yz5R	Adenocarcinomas of cervix	Lymphocyte AC	MR Egger	17.7725	17	0.403329
f816bR	d0yz5R	Adenocarcinomas of cervix	Lymphocyte AC	Inverse variance weighted	18.1583	18	0.445271
FFYjMP	d0yz5R	Adenocarcinomas of cervix	HLA DR+ CD8br %T cell	MR Egger	18.2325	28	0.920142
FFYjMP	d0yz5R	Adenocarcinomas of cervix	HLA DR+ CD8br %T cell	Inverse variance weighted	18.35	29	0.936826
fgFlCp	d0yz5R	Adenocarcinomas of cervix	Secreting Treg AC	MR Egger	11.7863	21	0.945208
fgFlCp	d0yz5R	Adenocarcinomas of cervix	Secreting Treg AC	Inverse variance weighted	16.6987	22	0.779767
Fh5DWb	d0yz5R	Adenocarcinomas of cervix	CD45 on CD4+	MR Egger	9.34471	11	0.590106
Fh5DWb	d0yz5R	Adenocarcinomas of cervix	CD45 on CD4+	Inverse variance weighted	10.9391	12	0.534148
fhbVHz	d0yz5R	Adenocarcinomas of cervix	CD45 on CD33dim HLA DR-	MR Egger	16.2479	16	0.435799
fhbVHz	d0yz5R	Adenocarcinomas of cervix	CD45 on CD33dim HLA DR-	Inverse variance weighted	16.8323	17	0.465783
fJTfhF	d0yz5R	Adenocarcinomas of cervix	CD45 on NKT	MR Egger	10.0565	20	0.967136
fJTfhF	d0yz5R	Adenocarcinomas of cervix	CD45 on NKT	Inverse variance weighted	10.1568	21	0.976803
fKbmq2	d0yz5R	Adenocarcinomas of cervix	CD11b on CD33dim HLA DR-	MR Egger	24.4372	21	0.272361
fKbmq2	d0yz5R	Adenocarcinomas of cervix	CD11b on CD33dim HLA DR-	Inverse variance weighted	24.5204	22	0.320553
Fmbz5k	d0yz5R	Adenocarcinomas of cervix	CD28- CD127- CD25++ CD8br %CD8br	MR Egger	15.9368	16	0.457381
Fmbz5k	d0yz5R	Adenocarcinomas of cervix	CD28- CD127- CD25++ CD8br %CD8br	Inverse variance weighted	17.6589	17	0.410659
FOEFJI	d0yz5R	Adenocarcinomas of cervix	CD24+ CD27+ %B cell	MR Egger	21.3198	24	0.619796
FOEFJI	d0yz5R	Adenocarcinomas of cervix	CD24+ CD27+ %B cell	Inverse variance weighted	21.5406	25	0.662112
fopnHH	d0yz5R	Adenocarcinomas of cervix	CD39 on granulocyte	MR Egger	29.0391	24	0.218662
fopnHH	d0yz5R	Adenocarcinomas of cervix	CD39 on granulocyte	Inverse variance weighted	29.1746	25	0.256685
fQgOdn	d0yz5R	Adenocarcinomas of cervix	CD45RA+ CD8br AC	MR Egger	27.6757	25	0.322997
fQgOdn	d0yz5R	Adenocarcinomas of cervix	CD45RA+ CD8br AC	Inverse variance weighted	27.824	26	0.367175
fqXkgN	d0yz5R	Adenocarcinomas of cervix	CD38 on IgD- CD38dim	MR Egger	20.3872	18	0.31145
fqXkgN	d0yz5R	Adenocarcinomas of cervix	CD38 on IgD- CD38dim	Inverse variance weighted	21.3748	19	0.316466
FrbTg3	d0yz5R	Adenocarcinomas of cervix	CD8 on CM CD8br	MR Egger	21.5963	12	0.0423009
FrbTg3	d0yz5R	Adenocarcinomas of cervix	CD8 on CM CD8br	Inverse variance weighted	21.7538	13	0.0592963
Ft1d6y	d0yz5R	Adenocarcinomas of cervix	Activated Treg AC	MR Egger	18.6806	13	0.133344
Ft1d6y	d0yz5R	Adenocarcinomas of cervix	Activated Treg AC	Inverse variance weighted	18.7225	14	0.175825
FuI0RZ	d0yz5R	Adenocarcinomas of cervix	CD62L on granulocyte	MR Egger	10.3278	14	0.737846
FuI0RZ	d0yz5R	Adenocarcinomas of cervix	CD62L on granulocyte	Inverse variance weighted	10.3356	15	0.798116
Fv8o4l	d0yz5R	Adenocarcinomas of cervix	CD127- CD8br %T cell	MR Egger	12.1966	12	0.430025
Fv8o4l	d0yz5R	Adenocarcinomas of cervix	CD127- CD8br %T cell	Inverse variance weighted	12.2676	13	0.505835
fvBZTm	d0yz5R	Adenocarcinomas of cervix	Memory B cell AC	MR Egger	17.7323	15	0.277002
fvBZTm	d0yz5R	Adenocarcinomas of cervix	Memory B cell AC	Inverse variance weighted	17.7506	16	0.3387
fWN9Xz	d0yz5R	Adenocarcinomas of cervix	CD28 on CD28+ DN (CD4-CD8-)	MR Egger	0.0123698	1	0.911442
fWN9Xz	d0yz5R	Adenocarcinomas of cervix	CD28 on CD28+ DN (CD4-CD8-)	Inverse variance weighted	0.550704	2	0.759305
fwNFkA	d0yz5R	Adenocarcinomas of cervix	CD45 on T cell	MR Egger	4.96641	13	0.975925
fwNFkA	d0yz5R	Adenocarcinomas of cervix	CD45 on T cell	Inverse variance weighted	5.48176	14	0.977915
FYrG5T	d0yz5R	Adenocarcinomas of cervix	Naive DN (CD4-CD8-) %DN	MR Egger	27.6823	20	0.117135
FYrG5T	d0yz5R	Adenocarcinomas of cervix	Naive DN (CD4-CD8-) %DN	Inverse variance weighted	28.4757	21	0.12717
FZlctj	d0yz5R	Adenocarcinomas of cervix	CD25hi CD45RA- CD4 not Treg AC	MR Egger	9.02807	18	0.959089
FZlctj	d0yz5R	Adenocarcinomas of cervix	CD25hi CD45RA- CD4 not Treg AC	Inverse variance weighted	9.45837	19	0.965067
G0ncJS	d0yz5R	Adenocarcinomas of cervix	BAFF-R on transitional	MR Egger	21.2088	22	0.507869
G0ncJS	d0yz5R	Adenocarcinomas of cervix	BAFF-R on transitional	Inverse variance weighted	21.666	23	0.540486
G2aRzD	d0yz5R	Adenocarcinomas of cervix	Secreting Treg %CD4	MR Egger	20.876	23	0.588662
G2aRzD	d0yz5R	Adenocarcinomas of cervix	Secreting Treg %CD4	Inverse variance weighted	20.9137	24	0.643812
g39sGp	d0yz5R	Adenocarcinomas of cervix	FSC-A on CD14+ monocyte	MR Egger	10.6508	21	0.969163
g39sGp	d0yz5R	Adenocarcinomas of cervix	FSC-A on CD14+ monocyte	Inverse variance weighted	12.6299	22	0.942973
G6q32Z	d0yz5R	Adenocarcinomas of cervix	IgD on IgD+	MR Egger	17.503	19	0.555834
G6q32Z	d0yz5R	Adenocarcinomas of cervix	IgD on IgD+	Inverse variance weighted	18.7738	20	0.536569
g9fGVP	d0yz5R	Adenocarcinomas of cervix	CD39+ CD8br %CD8br	MR Egger	12.0259	19	0.884516
g9fGVP	d0yz5R	Adenocarcinomas of cervix	CD39+ CD8br %CD8br	Inverse variance weighted	12.092	20	0.912873
gc8A6e	d0yz5R	Adenocarcinomas of cervix	FSC-A on monocyte	MR Egger	14.1128	17	0.659101
gc8A6e	d0yz5R	Adenocarcinomas of cervix	FSC-A on monocyte	Inverse variance weighted	14.3658	18	0.704955
geARjh	d0yz5R	Adenocarcinomas of cervix	CD25 on CD4 Treg	MR Egger	26.0216	20	0.165101
geARjh	d0yz5R	Adenocarcinomas of cervix	CD25 on CD4 Treg	Inverse variance weighted	26.1104	21	0.202272
GED8mQ	d0yz5R	Adenocarcinomas of cervix	CM CD8br %T cell	MR Egger	29.6163	20	0.0763137
GED8mQ	d0yz5R	Adenocarcinomas of cervix	CM CD8br %T cell	Inverse variance weighted	29.9747	21	0.0924984
GFtDLn	d0yz5R	Adenocarcinomas of cervix	Basophil %CD33dim HLA DR- CD66b-	MR Egger	24.2331	18	0.147537
GFtDLn	d0yz5R	Adenocarcinomas of cervix	Basophil %CD33dim HLA DR- CD66b-	Inverse variance weighted	24.6543	19	0.172237
GkdWXy	d0yz5R	Adenocarcinomas of cervix	CD11c+ monocyte AC	MR Egger	8.02365	13	0.842056
GkdWXy	d0yz5R	Adenocarcinomas of cervix	CD11c+ monocyte AC	Inverse variance weighted	8.32689	14	0.87161
gkRp8S	d0yz5R	Adenocarcinomas of cervix	CD45 on basophil	MR Egger	18.2669	15	0.248894
gkRp8S	d0yz5R	Adenocarcinomas of cervix	CD45 on basophil	Inverse variance weighted	19.313	16	0.252765
GL4WHO	d0yz5R	Adenocarcinomas of cervix	CD127 on CD8br	MR Egger	16.2039	22	0.805639
GL4WHO	d0yz5R	Adenocarcinomas of cervix	CD127 on CD8br	Inverse variance weighted	18.8196	23	0.711646
gMMmyz	d0yz5R	Adenocarcinomas of cervix	Naive CD8br AC	MR Egger	29.2563	25	0.253345
gMMmyz	d0yz5R	Adenocarcinomas of cervix	Naive CD8br AC	Inverse variance weighted	29.3957	26	0.2934
GoyIbt	d0yz5R	Adenocarcinomas of cervix	HVEM on CD8br	MR Egger	15.2361	14	0.362206
GoyIbt	d0yz5R	Adenocarcinomas of cervix	HVEM on CD8br	Inverse variance weighted	15.8923	15	0.389245
gQJT2P	d0yz5R	Adenocarcinomas of cervix	CD127 on CD45RA- CD4 not Treg	MR Egger	6.04727	14	0.965286
gQJT2P	d0yz5R	Adenocarcinomas of cervix	CD127 on CD45RA- CD4 not Treg	Inverse variance weighted	6.04973	15	0.9789
gRIAn1	d0yz5R	Adenocarcinomas of cervix	CD25 on unsw mem	MR Egger	20.2971	22	0.564462
gRIAn1	d0yz5R	Adenocarcinomas of cervix	CD25 on unsw mem	Inverse variance weighted	20.5095	23	0.611013
Gs1uHz	d0yz5R	Adenocarcinomas of cervix	Memory B cell %B cell	MR Egger	26.984	26	0.410171
Gs1uHz	d0yz5R	Adenocarcinomas of cervix	Memory B cell %B cell	Inverse variance weighted	27.2923	27	0.448115
gSUGhT	d0yz5R	Adenocarcinomas of cervix	HVEM on TD CD8br	MR Egger	21.0568	23	0.577618
gSUGhT	d0yz5R	Adenocarcinomas of cervix	HVEM on TD CD8br	Inverse variance weighted	23.4652	24	0.492494
GtTmeL	d0yz5R	Adenocarcinomas of cervix	HLA DR+ NK AC	MR Egger	17.1998	16	0.372783
GtTmeL	d0yz5R	Adenocarcinomas of cervix	HLA DR+ NK AC	Inverse variance weighted	17.6795	17	0.409326
guaHxA	d0yz5R	Adenocarcinomas of cervix	CD3 on CD28+ DN (CD4-CD8-)	MR Egger	18.0021	14	0.206684
guaHxA	d0yz5R	Adenocarcinomas of cervix	CD3 on CD28+ DN (CD4-CD8-)	Inverse variance weighted	18.0311	15	0.261032
GUcR1l	d0yz5R	Adenocarcinomas of cervix	CD33 on CD33br HLA DR+ CD14dim	MR Egger	21.0486	25	0.689895
GUcR1l	d0yz5R	Adenocarcinomas of cervix	CD33 on CD33br HLA DR+ CD14dim	Inverse variance weighted	21.0561	26	0.739063
GUdwWm	d0yz5R	Adenocarcinomas of cervix	CD8 on CD39+ CD8br	MR Egger	14.4519	23	0.913197
GUdwWm	d0yz5R	Adenocarcinomas of cervix	CD8 on CD39+ CD8br	Inverse variance weighted	17.8251	24	0.811411
GUJ1mo	d0yz5R	Adenocarcinomas of cervix	CD28 on CD28+ CD4+	MR Egger	22.4661	24	0.551469
GUJ1mo	d0yz5R	Adenocarcinomas of cervix	CD28 on CD28+ CD4+	Inverse variance weighted	24.7319	25	0.477479
GXMXd4	d0yz5R	Adenocarcinomas of cervix	CD127 on CD28+ CD45RA- CD8br	MR Egger	13.4388	17	0.706349
GXMXd4	d0yz5R	Adenocarcinomas of cervix	CD127 on CD28+ CD45RA- CD8br	Inverse variance weighted	13.5067	18	0.760635
gyadTF	d0yz5R	Adenocarcinomas of cervix	CD8 on HLA DR+ CD8br	MR Egger	18.024	23	0.756187
gyadTF	d0yz5R	Adenocarcinomas of cervix	CD8 on HLA DR+ CD8br	Inverse variance weighted	18.2518	24	0.790627
gzsTPM	d0yz5R	Adenocarcinomas of cervix	CD20 on IgD- CD27-	MR Egger	25.1463	17	0.0914827
gzsTPM	d0yz5R	Adenocarcinomas of cervix	CD20 on IgD- CD27-	Inverse variance weighted	26.9172	18	0.0805615
H000YL	d0yz5R	Adenocarcinomas of cervix	CD45 on B cell	MR Egger	14.3819	13	0.347507
H000YL	d0yz5R	Adenocarcinomas of cervix	CD45 on B cell	Inverse variance weighted	14.3864	14	0.421341
H6bufX	d0yz5R	Adenocarcinomas of cervix	DN (CD4-CD8-) %T cell	MR Egger	14.575	13	0.334629
H6bufX	d0yz5R	Adenocarcinomas of cervix	DN (CD4-CD8-) %T cell	Inverse variance weighted	15.6787	14	0.33339
HCaXxu	d0yz5R	Adenocarcinomas of cervix	CD45RA on resting Treg	MR Egger	24.5726	27	0.5984
HCaXxu	d0yz5R	Adenocarcinomas of cervix	CD45RA on resting Treg	Inverse variance weighted	25.6555	28	0.591975
hcbA9g	d0yz5R	Adenocarcinomas of cervix	HLA DR on HLA DR+ NK	MR Egger	17.9526	25	0.844395
hcbA9g	d0yz5R	Adenocarcinomas of cervix	HLA DR on HLA DR+ NK	Inverse variance weighted	18.9466	26	0.838676
hEIc6A	d0yz5R	Adenocarcinomas of cervix	CD45 on lymphocyte	MR Egger	14.3596	15	0.498451
hEIc6A	d0yz5R	Adenocarcinomas of cervix	CD45 on lymphocyte	Inverse variance weighted	16.2783	16	0.433715
HeIviE	d0yz5R	Adenocarcinomas of cervix	Granulocyte %leukocyte	MR Egger	26.3438	23	0.284906
HeIviE	d0yz5R	Adenocarcinomas of cervix	Granulocyte %leukocyte	Inverse variance weighted	26.9502	24	0.30678
HeXhGj	d0yz5R	Adenocarcinomas of cervix	IgD+ CD24- AC	MR Egger	17.9104	20	0.59331
HeXhGj	d0yz5R	Adenocarcinomas of cervix	IgD+ CD24- AC	Inverse variance weighted	18.1401	21	0.640125
hfSh3T	d0yz5R	Adenocarcinomas of cervix	CD38 on PB/PC	MR Egger	20.8225	13	0.0765146
hfSh3T	d0yz5R	Adenocarcinomas of cervix	CD38 on PB/PC	Inverse variance weighted	22.389	14	0.0709666
HIxL7F	d0yz5R	Adenocarcinomas of cervix	CD80 on granulocyte	MR Egger	21.3737	30	0.875841
HIxL7F	d0yz5R	Adenocarcinomas of cervix	CD80 on granulocyte	Inverse variance weighted	21.4695	31	0.898971
hKUPbs	d0yz5R	Adenocarcinomas of cervix	CD38 on IgD- CD38br	MR Egger	10.6857	12	0.556028
hKUPbs	d0yz5R	Adenocarcinomas of cervix	CD38 on IgD- CD38br	Inverse variance weighted	10.6859	13	0.637109
HKxACV	d0yz5R	Adenocarcinomas of cervix	IgD- CD38dim AC	MR Egger	18.4596	15	0.239273
HKxACV	d0yz5R	Adenocarcinomas of cervix	IgD- CD38dim AC	Inverse variance weighted	18.6154	16	0.28911
HKZBGd	d0yz5R	Adenocarcinomas of cervix	CD3 on TD CD8br	MR Egger	24.8337	21	0.25444
HKZBGd	d0yz5R	Adenocarcinomas of cervix	CD3 on TD CD8br	Inverse variance weighted	27.2745	22	0.200986
HlDJtY	d0yz5R	Adenocarcinomas of cervix	CD8 on CD8br	MR Egger	19.9352	24	0.700455
HlDJtY	d0yz5R	Adenocarcinomas of cervix	CD8 on CD8br	Inverse variance weighted	19.9566	25	0.7491
hn2trk	d0yz5R	Adenocarcinomas of cervix	CD8br and CD8dim %leukocyte	MR Egger	14.3669	12	0.277893
hn2trk	d0yz5R	Adenocarcinomas of cervix	CD8br and CD8dim %leukocyte	Inverse variance weighted	14.4206	13	0.344907
hnLcbZ	d0yz5R	Adenocarcinomas of cervix	CD28- CD8br %T cell	MR Egger	7.34291	14	0.920683
hnLcbZ	d0yz5R	Adenocarcinomas of cervix	CD28- CD8br %T cell	Inverse variance weighted	7.76299	15	0.932933
HnUAPV	d0yz5R	Adenocarcinomas of cervix	CD3 on CD39+ activated Treg	MR Egger	10.056	24	0.994312
HnUAPV	d0yz5R	Adenocarcinomas of cervix	CD3 on CD39+ activated Treg	Inverse variance weighted	11.9931	25	0.986623
Hpcymw	d0yz5R	Adenocarcinomas of cervix	Naive CD4+ %CD4+	MR Egger	20.9977	33	0.947695
Hpcymw	d0yz5R	Adenocarcinomas of cervix	Naive CD4+ %CD4+	Inverse variance weighted	22.5072	34	0.93423
hpZnuo	d0yz5R	Adenocarcinomas of cervix	CD66b on Gr MDSC	MR Egger	16.2817	19	0.638406
hpZnuo	d0yz5R	Adenocarcinomas of cervix	CD66b on Gr MDSC	Inverse variance weighted	16.4972	20	0.685341
HqP3Hf	d0yz5R	Adenocarcinomas of cervix	CD80 on monocyte	MR Egger	26.2877	21	0.195689
HqP3Hf	d0yz5R	Adenocarcinomas of cervix	CD80 on monocyte	Inverse variance weighted	28.1595	22	0.170457
hr2y73	d0yz5R	Adenocarcinomas of cervix	CD4 on CD39+ resting Treg	MR Egger	10.2595	12	0.593203
hr2y73	d0yz5R	Adenocarcinomas of cervix	CD4 on CD39+ resting Treg	Inverse variance weighted	13.782	13	0.389376
HuVlRI	d0yz5R	Adenocarcinomas of cervix	CD45RA- CD4+ AC	MR Egger	18.0314	13	0.156329
HuVlRI	d0yz5R	Adenocarcinomas of cervix	CD45RA- CD4+ AC	Inverse variance weighted	19.0302	14	0.163798
HvDDsJ	d0yz5R	Adenocarcinomas of cervix	CX3CR1 on CD14- CD16+ monocyte	MR Egger	17.9087	16	0.329268
HvDDsJ	d0yz5R	Adenocarcinomas of cervix	CX3CR1 on CD14- CD16+ monocyte	Inverse variance weighted	17.9471	17	0.392188
hvO40l	d0yz5R	Adenocarcinomas of cervix	BAFF-R on IgD+	MR Egger	23.7417	22	0.360912
hvO40l	d0yz5R	Adenocarcinomas of cervix	BAFF-R on IgD+	Inverse variance weighted	24.8963	23	0.355656
Hwp7co	d0yz5R	Adenocarcinomas of cervix	CD4RA on TD CD4+	MR Egger	26.3628	31	0.703766
Hwp7co	d0yz5R	Adenocarcinomas of cervix	CD4RA on TD CD4+	Inverse variance weighted	26.4158	32	0.744929
HwrM4G	d0yz5R	Adenocarcinomas of cervix	CD45 on CD33- HLA DR-	MR Egger	13.7936	12	0.314083
HwrM4G	d0yz5R	Adenocarcinomas of cervix	CD45 on CD33- HLA DR-	Inverse variance weighted	14.4818	13	0.34081
HwxFLf	d0yz5R	Adenocarcinomas of cervix	HLA DR on CD14+ monocyte	MR Egger	11.68	19	0.898846
HwxFLf	d0yz5R	Adenocarcinomas of cervix	HLA DR on CD14+ monocyte	Inverse variance weighted	12.2403	20	0.907556
Hxdx03	d0yz5R	Adenocarcinomas of cervix	CD123 on plasmacytoid DC	MR Egger	16.9217	16	0.390682
Hxdx03	d0yz5R	Adenocarcinomas of cervix	CD123 on plasmacytoid DC	Inverse variance weighted	16.9501	17	0.457754
HyDbnP	d0yz5R	Adenocarcinomas of cervix	CD19 on IgD+	MR Egger	20.192	25	0.736681
HyDbnP	d0yz5R	Adenocarcinomas of cervix	CD19 on IgD+	Inverse variance weighted	20.1923	26	0.782356
hyUdF4	d0yz5R	Adenocarcinomas of cervix	CD20 on CD20- CD38-	MR Egger	11.5488	14	0.642483
hyUdF4	d0yz5R	Adenocarcinomas of cervix	CD20 on CD20- CD38-	Inverse variance weighted	11.9154	15	0.685421
I3dhvh	d0yz5R	Adenocarcinomas of cervix	IgD- CD24- AC	MR Egger	3.63216	16	0.999405
I3dhvh	d0yz5R	Adenocarcinomas of cervix	IgD- CD24- AC	Inverse variance weighted	4.04959	17	0.999438
i4D4Fm	d0yz5R	Adenocarcinomas of cervix	CD3 on resting Treg	MR Egger	30.8356	34	0.623521
i4D4Fm	d0yz5R	Adenocarcinomas of cervix	CD3 on resting Treg	Inverse variance weighted	30.9473	35	0.664174
i4xEHt	d0yz5R	Adenocarcinomas of cervix	CD4 on HLA DR+ CD4+	MR Egger	16.0873	19	0.651447
i4xEHt	d0yz5R	Adenocarcinomas of cervix	CD4 on HLA DR+ CD4+	Inverse variance weighted	17.4993	20	0.620356
i7Ireb	d0yz5R	Adenocarcinomas of cervix	CD33 on CD66b++ myeloid cell	MR Egger	13.8941	16	0.6066
i7Ireb	d0yz5R	Adenocarcinomas of cervix	CD33 on CD66b++ myeloid cell	Inverse variance weighted	15.439	17	0.563894
iB2XhJ	d0yz5R	Adenocarcinomas of cervix	FSC-A on NK	MR Egger	14.0081	16	0.598108
iB2XhJ	d0yz5R	Adenocarcinomas of cervix	FSC-A on NK	Inverse variance weighted	18.9786	17	0.329762
iB8PH7	d0yz5R	Adenocarcinomas of cervix	FSC-A on lymphocyte	MR Egger	10.7246	15	0.771864
iB8PH7	d0yz5R	Adenocarcinomas of cervix	FSC-A on lymphocyte	Inverse variance weighted	11.3598	16	0.786749
IhOXub	d0yz5R	Adenocarcinomas of cervix	CD16+ monocyte %monocyte	MR Egger	14.2323	20	0.818525
IhOXub	d0yz5R	Adenocarcinomas of cervix	CD16+ monocyte %monocyte	Inverse variance weighted	18.1356	21	0.640405
ijcqrg	d0yz5R	Adenocarcinomas of cervix	CM DN (CD4-CD8-) AC	MR Egger	1.20996	2	0.546085
ijcqrg	d0yz5R	Adenocarcinomas of cervix	CM DN (CD4-CD8-) AC	Inverse variance weighted	1.23852	3	0.743781
iLgZ43	d0yz5R	Adenocarcinomas of cervix	CX3CR1 on CD14+ CD16- monocyte	MR Egger	19.1142	25	0.791613
iLgZ43	d0yz5R	Adenocarcinomas of cervix	CX3CR1 on CD14+ CD16- monocyte	Inverse variance weighted	19.1147	26	0.831549
IogfYh	d0yz5R	Adenocarcinomas of cervix	CD19 on CD24+ CD27+	MR Egger	20.5888	27	0.805159
IogfYh	d0yz5R	Adenocarcinomas of cervix	CD19 on CD24+ CD27+	Inverse variance weighted	20.9739	28	0.826435
IOLTgw	d0yz5R	Adenocarcinomas of cervix	CD19 on naive-mature B cell	MR Egger	17.3183	26	0.89915
IOLTgw	d0yz5R	Adenocarcinomas of cervix	CD19 on naive-mature B cell	Inverse variance weighted	19.1616	27	0.864036
iosSrM	d0yz5R	Adenocarcinomas of cervix	CD62L on monocyte	MR Egger	21.8858	23	0.527155
iosSrM	d0yz5R	Adenocarcinomas of cervix	CD62L on monocyte	Inverse variance weighted	22.8733	24	0.52729
IPMLyO	d0yz5R	Adenocarcinomas of cervix	FSC-A on HLA DR+ NK	MR Egger	20.6468	18	0.297604
IPMLyO	d0yz5R	Adenocarcinomas of cervix	FSC-A on HLA DR+ NK	Inverse variance weighted	20.6675	19	0.355461
Isl7aF	d0yz5R	Adenocarcinomas of cervix	BAFF-R on IgD- CD27-	MR Egger	17.7233	16	0.340349
Isl7aF	d0yz5R	Adenocarcinomas of cervix	BAFF-R on IgD- CD27-	Inverse variance weighted	18.1018	17	0.382449
iu3yRX	d0yz5R	Adenocarcinomas of cervix	CD24 on memory B cell	MR Egger	32.2568	29	0.308714
iu3yRX	d0yz5R	Adenocarcinomas of cervix	CD24 on memory B cell	Inverse variance weighted	32.3246	30	0.352586
iUiHG4	d0yz5R	Adenocarcinomas of cervix	CD62L on CD62L+ myeloid DC	MR Egger	30.3122	13	0.00424528
iUiHG4	d0yz5R	Adenocarcinomas of cervix	CD62L on CD62L+ myeloid DC	Inverse variance weighted	31.051	14	0.00545307
iVXEWT	d0yz5R	Adenocarcinomas of cervix	NK %lymphocyte	MR Egger	36.951	25	0.0583574
iVXEWT	d0yz5R	Adenocarcinomas of cervix	NK %lymphocyte	Inverse variance weighted	38.8045	26	0.0508911
iWR5Kc	d0yz5R	Adenocarcinomas of cervix	CD39 on CD39+ CD8br	MR Egger	18.7319	21	0.602332
iWR5Kc	d0yz5R	Adenocarcinomas of cervix	CD39 on CD39+ CD8br	Inverse variance weighted	19.0699	22	0.641007
IwRBm9	d0yz5R	Adenocarcinomas of cervix	CD24 on IgD+ CD38- unsw mem	MR Egger	20.2076	19	0.382187
IwRBm9	d0yz5R	Adenocarcinomas of cervix	CD24 on IgD+ CD38- unsw mem	Inverse variance weighted	20.7698	20	0.410794
IXR2Rl	d0yz5R	Adenocarcinomas of cervix	CD39+ CD8br AC	MR Egger	23.934	22	0.350698
IXR2Rl	d0yz5R	Adenocarcinomas of cervix	CD39+ CD8br AC	Inverse variance weighted	23.9652	23	0.405737
ixyPvx	d0yz5R	Adenocarcinomas of cervix	HLA DR++ monocyte %monocyte	MR Egger	22.6262	19	0.254206
ixyPvx	d0yz5R	Adenocarcinomas of cervix	HLA DR++ monocyte %monocyte	Inverse variance weighted	22.6285	20	0.307404
IYmfrZ	d0yz5R	Adenocarcinomas of cervix	CD45 on CD33dim HLA DR+ CD11b-	MR Egger	4.11923	8	0.846209
IYmfrZ	d0yz5R	Adenocarcinomas of cervix	CD45 on CD33dim HLA DR+ CD11b-	Inverse variance weighted	4.35227	9	0.886736
IZaU7q	d0yz5R	Adenocarcinomas of cervix	HLA DR on monocyte	MR Egger	10.3278	15	0.798632
IZaU7q	d0yz5R	Adenocarcinomas of cervix	HLA DR on monocyte	Inverse variance weighted	10.8144	16	0.820796
j2A84g	d0yz5R	Adenocarcinomas of cervix	BAFF-R on memory B cell	MR Egger	26.8131	15	0.0302966
j2A84g	d0yz5R	Adenocarcinomas of cervix	BAFF-R on memory B cell	Inverse variance weighted	27.1014	16	0.0403703
j2Baa5	d0yz5R	Adenocarcinomas of cervix	CD25 on IgD- CD27-	MR Egger	17.7195	19	0.541241
j2Baa5	d0yz5R	Adenocarcinomas of cervix	CD25 on IgD- CD27-	Inverse variance weighted	17.7522	20	0.603729
j4NMDi	d0yz5R	Adenocarcinomas of cervix	NKT %T cell	MR Egger	28.9467	30	0.5204
j4NMDi	d0yz5R	Adenocarcinomas of cervix	NKT %T cell	Inverse variance weighted	32.6452	31	0.38599
j5uX6Q	d0yz5R	Adenocarcinomas of cervix	Activated & secreting Treg AC	MR Egger	17.8686	20	0.596067
j5uX6Q	d0yz5R	Adenocarcinomas of cervix	Activated & secreting Treg AC	Inverse variance weighted	21.6328	21	0.420926
j6dSpd	d0yz5R	Adenocarcinomas of cervix	CD3 on CD28- CD8br	MR Egger	12.7146	18	0.80824
j6dSpd	d0yz5R	Adenocarcinomas of cervix	CD3 on CD28- CD8br	Inverse variance weighted	13.2842	19	0.823708
J7MtZO	d0yz5R	Adenocarcinomas of cervix	TD DN (CD4-CD8-) %DN	MR Egger	22.1562	24	0.569942
J7MtZO	d0yz5R	Adenocarcinomas of cervix	TD DN (CD4-CD8-) %DN	Inverse variance weighted	27.8606	25	0.31431
jADbS4	d0yz5R	Adenocarcinomas of cervix	CD8 on CD28- CD8br	MR Egger	13.3802	18	0.768508
jADbS4	d0yz5R	Adenocarcinomas of cervix	CD8 on CD28- CD8br	Inverse variance weighted	13.6487	19	0.803774
jaMRNN	d0yz5R	Adenocarcinomas of cervix	CD62L- myeloid DC %DC	MR Egger	18.0464	22	0.703235
jaMRNN	d0yz5R	Adenocarcinomas of cervix	CD62L- myeloid DC %DC	Inverse variance weighted	18.0721	23	0.753569
JC7G1w	d0yz5R	Adenocarcinomas of cervix	IgD- CD24- %B cell	MR Egger	13.0806	15	0.59607
JC7G1w	d0yz5R	Adenocarcinomas of cervix	IgD- CD24- %B cell	Inverse variance weighted	13.1092	16	0.664759
JdBuGN	d0yz5R	Adenocarcinomas of cervix	CD45 on CD8br	MR Egger	19.3359	24	0.733849
JdBuGN	d0yz5R	Adenocarcinomas of cervix	CD45 on CD8br	Inverse variance weighted	19.3637	25	0.779358
jDGaUX	d0yz5R	Adenocarcinomas of cervix	DP (CD4+CD8+) %T cell	MR Egger	5.38895	6	0.494979
jDGaUX	d0yz5R	Adenocarcinomas of cervix	DP (CD4+CD8+) %T cell	Inverse variance weighted	5.44211	7	0.606175
Jes5VX	d0yz5R	Adenocarcinomas of cervix	CD38 on CD3- CD19-	MR Egger	12.5552	16	0.704956
Jes5VX	d0yz5R	Adenocarcinomas of cervix	CD38 on CD3- CD19-	Inverse variance weighted	12.9285	17	0.740959
jhjLi4	d0yz5R	Adenocarcinomas of cervix	CD20 on IgD+ CD24+	MR Egger	27.8769	21	0.143677
jhjLi4	d0yz5R	Adenocarcinomas of cervix	CD20 on IgD+ CD24+	Inverse variance weighted	28.266	22	0.167032
jIhLqo	d0yz5R	Adenocarcinomas of cervix	CD3 on CD39+ secreting Treg	MR Egger	33.6579	25	0.115424
jIhLqo	d0yz5R	Adenocarcinomas of cervix	CD3 on CD39+ secreting Treg	Inverse variance weighted	33.658	26	0.143855
Jk3ulY	d0yz5R	Adenocarcinomas of cervix	DN (CD4-CD8-) NKT AC	MR Egger	4.75687	8	0.783218
Jk3ulY	d0yz5R	Adenocarcinomas of cervix	DN (CD4-CD8-) NKT AC	Inverse variance weighted	5.0236	9	0.832246
jl84YG	d0yz5R	Adenocarcinomas of cervix	CD45 on Im MDSC	MR Egger	4.69205	8	0.789925
jl84YG	d0yz5R	Adenocarcinomas of cervix	CD45 on Im MDSC	Inverse variance weighted	4.71459	9	0.858444
jqMVvm	d0yz5R	Adenocarcinomas of cervix	CD45 on HLA DR+ CD8br	MR Egger	12.0737	16	0.738888
jqMVvm	d0yz5R	Adenocarcinomas of cervix	CD45 on HLA DR+ CD8br	Inverse variance weighted	12.8185	17	0.748248
JsVBaA	d0yz5R	Adenocarcinomas of cervix	CD11c+ CD62L- monocyte %monocyte	MR Egger	16.9835	16	0.386668
JsVBaA	d0yz5R	Adenocarcinomas of cervix	CD11c+ CD62L- monocyte %monocyte	Inverse variance weighted	18.7214	17	0.344759
Juu9PU	d0yz5R	Adenocarcinomas of cervix	CD19 on sw mem	MR Egger	23.6622	25	0.538952
Juu9PU	d0yz5R	Adenocarcinomas of cervix	CD19 on sw mem	Inverse variance weighted	23.7245	26	0.591717
JUuxOm	d0yz5R	Adenocarcinomas of cervix	CD25 on IgD+ CD24+	MR Egger	23.6259	24	0.483146
JUuxOm	d0yz5R	Adenocarcinomas of cervix	CD25 on IgD+ CD24+	Inverse variance weighted	23.824	25	0.529561
JVZRdW	d0yz5R	Adenocarcinomas of cervix	HVEM on TD CD4+	MR Egger	21.2543	24	0.623684
JVZRdW	d0yz5R	Adenocarcinomas of cervix	HVEM on TD CD4+	Inverse variance weighted	25.7977	25	0.418455
JWFIGq	d0yz5R	Adenocarcinomas of cervix	CD25hi CD45RA+ CD4 not Treg %CD4+	MR Egger	38.7584	30	0.131234
JWFIGq	d0yz5R	Adenocarcinomas of cervix	CD25hi CD45RA+ CD4 not Treg %CD4+	Inverse variance weighted	38.7609	31	0.15943
JZNYVA	d0yz5R	Adenocarcinomas of cervix	Activated Treg %CD4	MR Egger	24.6498	17	0.102827
JZNYVA	d0yz5R	Adenocarcinomas of cervix	Activated Treg %CD4	Inverse variance weighted	25.4724	18	0.112448
K0aqWH	d0yz5R	Adenocarcinomas of cervix	CD33- HLA DR- AC	MR Egger	17.8486	19	0.532572
K0aqWH	d0yz5R	Adenocarcinomas of cervix	CD33- HLA DR- AC	Inverse variance weighted	18.1075	20	0.58033
K2XPPS	d0yz5R	Adenocarcinomas of cervix	CCR2 on myeloid DC	MR Egger	15.0809	12	0.237044
K2XPPS	d0yz5R	Adenocarcinomas of cervix	CCR2 on myeloid DC	Inverse variance weighted	16.4134	13	0.227526
kaS4RG	d0yz5R	Adenocarcinomas of cervix	CD28- CD25++ CD8br %CD8br	MR Egger	22.3103	23	0.501589
kaS4RG	d0yz5R	Adenocarcinomas of cervix	CD28- CD25++ CD8br %CD8br	Inverse variance weighted	24.6205	24	0.426612
kb9Xgx	d0yz5R	Adenocarcinomas of cervix	CD4+ CD8dim AC	MR Egger	7.98421	13	0.844628
kb9Xgx	d0yz5R	Adenocarcinomas of cervix	CD4+ CD8dim AC	Inverse variance weighted	8.30983	14	0.872568
kBHh3g	d0yz5R	Adenocarcinomas of cervix	SSC-A on granulocyte	MR Egger	28.6974	23	0.190552
kBHh3g	d0yz5R	Adenocarcinomas of cervix	SSC-A on granulocyte	Inverse variance weighted	28.7361	24	0.230222
KBqgbC	d0yz5R	Adenocarcinomas of cervix	CD4 Treg %T cell	MR Egger	12.8636	14	0.537293
KBqgbC	d0yz5R	Adenocarcinomas of cervix	CD4 Treg %T cell	Inverse variance weighted	15.3482	15	0.426639
KD94LE	d0yz5R	Adenocarcinomas of cervix	CD28- CD8dim AC	MR Egger	37.8485	26	0.0625494
KD94LE	d0yz5R	Adenocarcinomas of cervix	CD28- CD8dim AC	Inverse variance weighted	38.1249	27	0.0759095
KEXJbf	d0yz5R	Adenocarcinomas of cervix	Naive CD8br %CD8br	MR Egger	32.8292	34	0.5249
KEXJbf	d0yz5R	Adenocarcinomas of cervix	Naive CD8br %CD8br	Inverse variance weighted	36.208	35	0.412031
kHNgfQ	d0yz5R	Adenocarcinomas of cervix	CD3 on CD28+ CD4+	MR Egger	18.2617	21	0.632387
kHNgfQ	d0yz5R	Adenocarcinomas of cervix	CD3 on CD28+ CD4+	Inverse variance weighted	19.7567	22	0.598254
kIfaac	d0yz5R	Adenocarcinomas of cervix	CD33dim HLA DR+ CD11b+ AC	MR Egger	22.5613	24	0.545803
kIfaac	d0yz5R	Adenocarcinomas of cervix	CD33dim HLA DR+ CD11b+ AC	Inverse variance weighted	24.8759	25	0.469348
KijlAV	d0yz5R	Adenocarcinomas of cervix	HLA DR on CD33br HLA DR+ CD14dim	MR Egger	11.15	18	0.887884
KijlAV	d0yz5R	Adenocarcinomas of cervix	HLA DR on CD33br HLA DR+ CD14dim	Inverse variance weighted	11.1501	19	0.918688
KjdVPF	d0yz5R	Adenocarcinomas of cervix	CD4 on TD CD4+	MR Egger	17.7831	22	0.718767
KjdVPF	d0yz5R	Adenocarcinomas of cervix	CD4 on TD CD4+	Inverse variance weighted	18.5753	23	0.725582
kjlY9H	d0yz5R	Adenocarcinomas of cervix	CD45RA on naive CD8br	MR Egger	22.1406	20	0.332932
kjlY9H	d0yz5R	Adenocarcinomas of cervix	CD45RA on naive CD8br	Inverse variance weighted	22.6007	21	0.365631
kKHZSR	d0yz5R	Adenocarcinomas of cervix	CD28+ CD45RA- CD8br AC	MR Egger	22.1131	27	0.731607
kKHZSR	d0yz5R	Adenocarcinomas of cervix	CD28+ CD45RA- CD8br AC	Inverse variance weighted	25.8886	28	0.579166
KLQVSd	d0yz5R	Adenocarcinomas of cervix	CD4 on CM CD4 +	MR Egger	13.4787	13	0.411553
KLQVSd	d0yz5R	Adenocarcinomas of cervix	CD4 on CM CD4 +	Inverse variance weighted	17.2669	14	0.242234
kQf94u	d0yz5R	Adenocarcinomas of cervix	CD3 on CD39+ CD8br	MR Egger	13.783	14	0.465996
kQf94u	d0yz5R	Adenocarcinomas of cervix	CD3 on CD39+ CD8br	Inverse variance weighted	14.0505	15	0.521701
kResy6	d0yz5R	Adenocarcinomas of cervix	IgD on IgD+ CD38-	MR Egger	30.189	25	0.217289
kResy6	d0yz5R	Adenocarcinomas of cervix	IgD on IgD+ CD38-	Inverse variance weighted	30.2079	26	0.259087
kvSF9M	d0yz5R	Adenocarcinomas of cervix	FSC-A on CD4+	MR Egger	15.4033	23	0.8796
kvSF9M	d0yz5R	Adenocarcinomas of cervix	FSC-A on CD4+	Inverse variance weighted	18.6264	24	0.771608
KVtJHT	d0yz5R	Adenocarcinomas of cervix	Resting Treg AC	MR Egger	24.0409	23	0.401544
KVtJHT	d0yz5R	Adenocarcinomas of cervix	Resting Treg AC	Inverse variance weighted	25.156	24	0.397324
Kwww5F	d0yz5R	Adenocarcinomas of cervix	CD28+ DN (CD4-CD8-) %DN	MR Egger	30.7224	25	0.198377
Kwww5F	d0yz5R	Adenocarcinomas of cervix	CD28+ DN (CD4-CD8-) %DN	Inverse variance weighted	30.8133	26	0.235296
kXA3Nq	d0yz5R	Adenocarcinomas of cervix	CD11b on basophil	MR Egger	21.2732	17	0.214307
kXA3Nq	d0yz5R	Adenocarcinomas of cervix	CD11b on basophil	Inverse variance weighted	23.0414	18	0.189006
kY7Ild	d0yz5R	Adenocarcinomas of cervix	CCR2 on CD62L+ myeloid DC	MR Egger	11.5636	12	0.481336
kY7Ild	d0yz5R	Adenocarcinomas of cervix	CCR2 on CD62L+ myeloid DC	Inverse variance weighted	11.6684	13	0.555
KyyO4T	d0yz5R	Adenocarcinomas of cervix	CD38 on IgD+ CD38br	MR Egger	15.6819	15	0.403504
KyyO4T	d0yz5R	Adenocarcinomas of cervix	CD38 on IgD+ CD38br	Inverse variance weighted	16.8707	16	0.394012
L1uhda	d0yz5R	Adenocarcinomas of cervix	CM CD8br %CD8br	MR Egger	28.6407	29	0.48389
L1uhda	d0yz5R	Adenocarcinomas of cervix	CM CD8br %CD8br	Inverse variance weighted	28.7614	30	0.530157
L2FHPu	d0yz5R	Adenocarcinomas of cervix	CD80 on CD62L+ plasmacytoid DC	MR Egger	19.8104	19	0.406064
L2FHPu	d0yz5R	Adenocarcinomas of cervix	CD80 on CD62L+ plasmacytoid DC	Inverse variance weighted	19.8277	20	0.468751
L6Iryj	d0yz5R	Adenocarcinomas of cervix	CD38 on IgD+ CD24-	MR Egger	26.1369	15	0.0366079
L6Iryj	d0yz5R	Adenocarcinomas of cervix	CD38 on IgD+ CD24-	Inverse variance weighted	26.137	16	0.052131
l7bPKY	d0yz5R	Adenocarcinomas of cervix	CD25 on IgD- CD38dim	MR Egger	22.8917	18	0.194786
l7bPKY	d0yz5R	Adenocarcinomas of cervix	CD25 on IgD- CD38dim	Inverse variance weighted	23.2417	19	0.226862
la3KuB	d0yz5R	Adenocarcinomas of cervix	CD4 on secreting Treg	MR Egger	32.3334	26	0.182326
la3KuB	d0yz5R	Adenocarcinomas of cervix	CD4 on secreting Treg	Inverse variance weighted	32.9815	27	0.197682
lA6Rla	d0yz5R	Adenocarcinomas of cervix	SSC-A on HLA DR+ NK	MR Egger	23.0704	26	0.628963
lA6Rla	d0yz5R	Adenocarcinomas of cervix	SSC-A on HLA DR+ NK	Inverse variance weighted	24.0611	27	0.626924
Lb0vBh	d0yz5R	Adenocarcinomas of cervix	CD8br NKT AC	MR Egger	17.4358	24	0.829491
Lb0vBh	d0yz5R	Adenocarcinomas of cervix	CD8br NKT AC	Inverse variance weighted	17.6034	25	0.858755
LB67Ks	d0yz5R	Adenocarcinomas of cervix	CCR2 on monocyte	MR Egger	19.4409	22	0.617966
LB67Ks	d0yz5R	Adenocarcinomas of cervix	CCR2 on monocyte	Inverse variance weighted	19.5794	23	0.667131
lD0z7i	d0yz5R	Adenocarcinomas of cervix	IgD+ CD24+ AC	MR Egger	13.9711	21	0.870836
lD0z7i	d0yz5R	Adenocarcinomas of cervix	IgD+ CD24+ AC	Inverse variance weighted	14.1455	22	0.896234
LhFX19	d0yz5R	Adenocarcinomas of cervix	CD45RA+ CD28- CD8br %CD8br	MR Egger	29.7271	28	0.376379
LhFX19	d0yz5R	Adenocarcinomas of cervix	CD45RA+ CD28- CD8br %CD8br	Inverse variance weighted	30.4566	29	0.391476
lkDawE	d0yz5R	Adenocarcinomas of cervix	CD4 on CD39+ secreting Treg	MR Egger	16.5697	20	0.680715
lkDawE	d0yz5R	Adenocarcinomas of cervix	CD4 on CD39+ secreting Treg	Inverse variance weighted	16.6999	21	0.72913
lLeiBg	d0yz5R	Adenocarcinomas of cervix	SSC-A on T cell	MR Egger	24.4296	20	0.224131
lLeiBg	d0yz5R	Adenocarcinomas of cervix	SSC-A on T cell	Inverse variance weighted	24.7262	21	0.259218
LN5DGD	d0yz5R	Adenocarcinomas of cervix	CD27 on IgD- CD38br	MR Egger	12.9893	13	0.44864
LN5DGD	d0yz5R	Adenocarcinomas of cervix	CD27 on IgD- CD38br	Inverse variance weighted	13.6445	14	0.47652
lORVp3	d0yz5R	Adenocarcinomas of cervix	CD20 on IgD- CD38dim	MR Egger	42.7871	32	0.0963827
lORVp3	d0yz5R	Adenocarcinomas of cervix	CD20 on IgD- CD38dim	Inverse variance weighted	43.5959	33	0.102703
loyuoO	d0yz5R	Adenocarcinomas of cervix	CD24+ CD27+ %lymphocyte	MR Egger	20.0297	22	0.58118
loyuoO	d0yz5R	Adenocarcinomas of cervix	CD24+ CD27+ %lymphocyte	Inverse variance weighted	20.1785	23	0.631122
lpUUFU	d0yz5R	Adenocarcinomas of cervix	CD14+ CD16+ monocyte AC	MR Egger	12.5903	18	0.815313
lpUUFU	d0yz5R	Adenocarcinomas of cervix	CD14+ CD16+ monocyte AC	Inverse variance weighted	12.8851	19	0.844398
Lqz6Gc	d0yz5R	Adenocarcinomas of cervix	CD45RA on TD CD8br	MR Egger	7.53096	12	0.820627
Lqz6Gc	d0yz5R	Adenocarcinomas of cervix	CD45RA on TD CD8br	Inverse variance weighted	7.56685	13	0.87063
Lr0dpr	d0yz5R	Adenocarcinomas of cervix	CD8dim %leukocyte	MR Egger	21.625	16	0.155719
Lr0dpr	d0yz5R	Adenocarcinomas of cervix	CD8dim %leukocyte	Inverse variance weighted	23.4643	17	0.134737
LvV5yV	d0yz5R	Adenocarcinomas of cervix	CD28 on CD28+ CD45RA+ CD8br	MR Egger	27.063	13	0.0121964
LvV5yV	d0yz5R	Adenocarcinomas of cervix	CD28 on CD28+ CD45RA+ CD8br	Inverse variance weighted	27.5318	14	0.0164054
LvYbzK	d0yz5R	Adenocarcinomas of cervix	CD25 on CD39+ CD4+	MR Egger	16.3918	21	0.74725
LvYbzK	d0yz5R	Adenocarcinomas of cervix	CD25 on CD39+ CD4+	Inverse variance weighted	16.5825	22	0.785963
lw6JlN	d0yz5R	Adenocarcinomas of cervix	CD20- CD38- AC	MR Egger	13.3318	12	0.345391
lw6JlN	d0yz5R	Adenocarcinomas of cervix	CD20- CD38- AC	Inverse variance weighted	14.168	13	0.362123
lwik9U	d0yz5R	Adenocarcinomas of cervix	IgD- CD38- %B cell	MR Egger	2.60656	10	0.98923
lwik9U	d0yz5R	Adenocarcinomas of cervix	IgD- CD38- %B cell	Inverse variance weighted	3.47239	11	0.982898
LWQ906	d0yz5R	Adenocarcinomas of cervix	CD3 on HLA DR+ T cell	MR Egger	19.8637	25	0.753939
LWQ906	d0yz5R	Adenocarcinomas of cervix	CD3 on HLA DR+ T cell	Inverse variance weighted	20.269	26	0.778638
LXrBzM	d0yz5R	Adenocarcinomas of cervix	B cell % CD3- lymphocyte	MR Egger	31.5224	27	0.250234
LXrBzM	d0yz5R	Adenocarcinomas of cervix	B cell % CD3- lymphocyte	Inverse variance weighted	35.249	28	0.162734
lYduJ6	d0yz5R	Adenocarcinomas of cervix	CD24+ CD27+ AC	MR Egger	14.1654	24	0.942825
lYduJ6	d0yz5R	Adenocarcinomas of cervix	CD24+ CD27+ AC	Inverse variance weighted	16.602	25	0.89572
lYnuRs	d0yz5R	Adenocarcinomas of cervix	CD33dim HLA DR+ CD11b- AC	MR Egger	24.876	26	0.526004
lYnuRs	d0yz5R	Adenocarcinomas of cervix	CD33dim HLA DR+ CD11b- AC	Inverse variance weighted	24.9692	27	0.576191
LYVmZf	d0yz5R	Adenocarcinomas of cervix	CD45 on CD33br HLA DR+ CD14-	MR Egger	19.8929	16	0.225085
LYVmZf	d0yz5R	Adenocarcinomas of cervix	CD45 on CD33br HLA DR+ CD14-	Inverse variance weighted	21.3271	17	0.212001
m1Ip6H	d0yz5R	Adenocarcinomas of cervix	EM DN (CD4-CD8-) %DN	MR Egger	34.8965	26	0.113905
m1Ip6H	d0yz5R	Adenocarcinomas of cervix	EM DN (CD4-CD8-) %DN	Inverse variance weighted	36.5251	27	0.104279
M30Mrd	d0yz5R	Adenocarcinomas of cervix	IgD+ CD38- AC	MR Egger	7.33229	15	0.947765
M30Mrd	d0yz5R	Adenocarcinomas of cervix	IgD+ CD38- AC	Inverse variance weighted	7.92467	16	0.951077
m7UwaJ	d0yz5R	Adenocarcinomas of cervix	IgD- CD27- AC	MR Egger	29.0639	23	0.178199
m7UwaJ	d0yz5R	Adenocarcinomas of cervix	IgD- CD27- AC	Inverse variance weighted	29.0641	24	0.217727
M9yb0b	d0yz5R	Adenocarcinomas of cervix	CD11c on granulocyte	MR Egger	10.6476	20	0.954855
M9yb0b	d0yz5R	Adenocarcinomas of cervix	CD11c on granulocyte	Inverse variance weighted	11.5079	21	0.95196
Mfay8E	d0yz5R	Adenocarcinomas of cervix	Transitional AC	MR Egger	23.4622	29	0.754981
Mfay8E	d0yz5R	Adenocarcinomas of cervix	Transitional AC	Inverse variance weighted	23.4662	30	0.795619
MgdCvL	d0yz5R	Adenocarcinomas of cervix	CM CD8br AC	MR Egger	20.2284	23	0.628097
MgdCvL	d0yz5R	Adenocarcinomas of cervix	CM CD8br AC	Inverse variance weighted	24.8255	24	0.415293
MHpKow	d0yz5R	Adenocarcinomas of cervix	HLA DR++ monocyte %leukocyte	MR Egger	1.36023	6	0.968233
MHpKow	d0yz5R	Adenocarcinomas of cervix	HLA DR++ monocyte %leukocyte	Inverse variance weighted	4.47388	7	0.72386
mI2qWP	d0yz5R	Adenocarcinomas of cervix	CD34 on HSC	MR Egger	7.77293	10	0.651006
mI2qWP	d0yz5R	Adenocarcinomas of cervix	CD34 on HSC	Inverse variance weighted	7.78414	11	0.732499
mIQz6k	d0yz5R	Adenocarcinomas of cervix	FSC-A on myeloid DC	MR Egger	14.7429	18	0.679536
mIQz6k	d0yz5R	Adenocarcinomas of cervix	FSC-A on myeloid DC	Inverse variance weighted	15.6011	19	0.683707
MirTEh	d0yz5R	Adenocarcinomas of cervix	FSC-A on T cell	MR Egger	11.066	20	0.944492
MirTEh	d0yz5R	Adenocarcinomas of cervix	FSC-A on T cell	Inverse variance weighted	12.1756	21	0.934755
miXm3T	d0yz5R	Adenocarcinomas of cervix	CD20 on IgD+ CD38dim	MR Egger	21.0033	25	0.692423
miXm3T	d0yz5R	Adenocarcinomas of cervix	CD20 on IgD+ CD38dim	Inverse variance weighted	22.5805	26	0.656555
mKMNxS	d0yz5R	Adenocarcinomas of cervix	CD127 on CD45RA+ CD4+	MR Egger	10.3076	20	0.962244
mKMNxS	d0yz5R	Adenocarcinomas of cervix	CD127 on CD45RA+ CD4+	Inverse variance weighted	11.0164	21	0.962466
MP3U2K	d0yz5R	Adenocarcinomas of cervix	CD86 on myeloid DC	MR Egger	20.9148	20	0.40216
MP3U2K	d0yz5R	Adenocarcinomas of cervix	CD86 on myeloid DC	Inverse variance weighted	21.884	21	0.40622
MqDReA	d0yz5R	Adenocarcinomas of cervix	CD28 on CD39+ secreting Treg	MR Egger	6.88995	19	0.994777
MqDReA	d0yz5R	Adenocarcinomas of cervix	CD28 on CD39+ secreting Treg	Inverse variance weighted	8.01007	20	0.991801
mqgzLK	d0yz5R	Adenocarcinomas of cervix	HVEM on CM CD8br	MR Egger	20.0681	16	0.217169
mqgzLK	d0yz5R	Adenocarcinomas of cervix	HVEM on CM CD8br	Inverse variance weighted	20.3427	17	0.257075
MRoEpf	d0yz5R	Adenocarcinomas of cervix	IgD on unsw mem	MR Egger	22.1054	20	0.334818
MRoEpf	d0yz5R	Adenocarcinomas of cervix	IgD on unsw mem	Inverse variance weighted	22.3236	21	0.381071
mRRYuZ	d0yz5R	Adenocarcinomas of cervix	CD27 on CD20-	MR Egger	15.8703	13	0.256205
mRRYuZ	d0yz5R	Adenocarcinomas of cervix	CD27 on CD20-	Inverse variance weighted	16.5884	14	0.278777
MT5ZPy	d0yz5R	Adenocarcinomas of cervix	CD11c on myeloid DC	MR Egger	32.7742	28	0.244158
MT5ZPy	d0yz5R	Adenocarcinomas of cervix	CD11c on myeloid DC	Inverse variance weighted	33.2076	29	0.269444
mUJIfS	d0yz5R	Adenocarcinomas of cervix	CD28- CD25++ CD8br %T cell	MR Egger	3.68677	6	0.718978
mUJIfS	d0yz5R	Adenocarcinomas of cervix	CD28- CD25++ CD8br %T cell	Inverse variance weighted	3.91753	7	0.789226
MuvlJW	d0yz5R	Adenocarcinomas of cervix	CD24 on IgD+ CD38-	MR Egger	17.9117	19	0.528347
MuvlJW	d0yz5R	Adenocarcinomas of cervix	CD24 on IgD+ CD38-	Inverse variance weighted	18.2569	20	0.570488
mV1UAu	d0yz5R	Adenocarcinomas of cervix	IgD on transitional	MR Egger	28.1909	30	0.560322
mV1UAu	d0yz5R	Adenocarcinomas of cervix	IgD on transitional	Inverse variance weighted	28.8889	31	0.57502
mx6jBB	d0yz5R	Adenocarcinomas of cervix	Naive-mature B cell AC	MR Egger	12.163	20	0.910352
mx6jBB	d0yz5R	Adenocarcinomas of cervix	Naive-mature B cell AC	Inverse variance weighted	12.3768	21	0.928883
myMQmW	d0yz5R	Adenocarcinomas of cervix	IgD+ CD24- %lymphocyte	MR Egger	16.9887	19	0.590634
myMQmW	d0yz5R	Adenocarcinomas of cervix	IgD+ CD24- %lymphocyte	Inverse variance weighted	16.992	20	0.653491
MYX38C	d0yz5R	Adenocarcinomas of cervix	CD3 on HLA DR+ CD4+	MR Egger	14.5404	24	0.93349
MYX38C	d0yz5R	Adenocarcinomas of cervix	CD3 on HLA DR+ CD4+	Inverse variance weighted	15.2867	25	0.934422
MzJBQS	d0yz5R	Adenocarcinomas of cervix	CD24 on IgD+ CD38br	MR Egger	21.6519	23	0.54134
MzJBQS	d0yz5R	Adenocarcinomas of cervix	CD24 on IgD+ CD38br	Inverse variance weighted	22.2054	24	0.567008
N5DMdQ	d0yz5R	Adenocarcinomas of cervix	IgD+ CD38dim %lymphocyte	MR Egger	46.4632	31	0.0367231
N5DMdQ	d0yz5R	Adenocarcinomas of cervix	IgD+ CD38dim %lymphocyte	Inverse variance weighted	46.4898	32	0.0470871
N8OD0h	d0yz5R	Adenocarcinomas of cervix	CD25hi CD45RA+ CD4 not Treg AC	MR Egger	27.9587	23	0.217349
N8OD0h	d0yz5R	Adenocarcinomas of cervix	CD25hi CD45RA+ CD4 not Treg AC	Inverse variance weighted	28.0978	24	0.255937
N8OfaK	d0yz5R	Adenocarcinomas of cervix	CCR7 on naive CD4+	MR Egger	13.6848	22	0.912286
N8OfaK	d0yz5R	Adenocarcinomas of cervix	CCR7 on naive CD4+	Inverse variance weighted	26.3662	23	0.283883
nBrMhk	d0yz5R	Adenocarcinomas of cervix	Naive CD8br %T cell	MR Egger	25.737	25	0.421738
nBrMhk	d0yz5R	Adenocarcinomas of cervix	Naive CD8br %T cell	Inverse variance weighted	26.157	26	0.454501
NChaqe	d0yz5R	Adenocarcinomas of cervix	CD19 on B cell	MR Egger	20.7126	22	0.538557
NChaqe	d0yz5R	Adenocarcinomas of cervix	CD19 on B cell	Inverse variance weighted	20.7485	23	0.596442
ncwcsc	d0yz5R	Adenocarcinomas of cervix	CD3 on CD8br	MR Egger	17.9844	21	0.649989
ncwcsc	d0yz5R	Adenocarcinomas of cervix	CD3 on CD8br	Inverse variance weighted	17.9905	22	0.70655
nDWiyF	d0yz5R	Adenocarcinomas of cervix	CD25 on CD45RA+ CD4 not Treg	MR Egger	13.0848	20	0.873715
nDWiyF	d0yz5R	Adenocarcinomas of cervix	CD25 on CD45RA+ CD4 not Treg	Inverse variance weighted	15.1232	21	0.816718
NE0ufQ	d0yz5R	Adenocarcinomas of cervix	CD19 on memory B cell	MR Egger	26.7718	22	0.220022
NE0ufQ	d0yz5R	Adenocarcinomas of cervix	CD19 on memory B cell	Inverse variance weighted	27.566	23	0.232638
nJdOAv	d0yz5R	Adenocarcinomas of cervix	CD20- CD38- %lymphocyte	MR Egger	16.1313	21	0.762231
nJdOAv	d0yz5R	Adenocarcinomas of cervix	CD20- CD38- %lymphocyte	Inverse variance weighted	16.6772	22	0.780918
NjMhfF	d0yz5R	Adenocarcinomas of cervix	HLA DR+ T cell%lymphocyte	MR Egger	18.6763	23	0.719845
NjMhfF	d0yz5R	Adenocarcinomas of cervix	HLA DR+ T cell%lymphocyte	Inverse variance weighted	20.3208	24	0.678394
nJvC7z	d0yz5R	Adenocarcinomas of cervix	CD40 on CD14+ CD16- monocyte	MR Egger	21.2398	21	0.444386
nJvC7z	d0yz5R	Adenocarcinomas of cervix	CD40 on CD14+ CD16- monocyte	Inverse variance weighted	25.058	22	0.294309
Nkzz9V	d0yz5R	Adenocarcinomas of cervix	CD24 on unsw mem	MR Egger	15.6457	23	0.870013
Nkzz9V	d0yz5R	Adenocarcinomas of cervix	CD24 on unsw mem	Inverse variance weighted	15.6831	24	0.899173
nmnRQi	d0yz5R	Adenocarcinomas of cervix	FSC-A on HLA DR+ CD8br	MR Egger	13.3289	16	0.648572
nmnRQi	d0yz5R	Adenocarcinomas of cervix	FSC-A on HLA DR+ CD8br	Inverse variance weighted	13.3527	17	0.712275
NNjI0k	d0yz5R	Adenocarcinomas of cervix	Naive-mature B cell %lymphocyte	MR Egger	15.2388	19	0.707301
NNjI0k	d0yz5R	Adenocarcinomas of cervix	Naive-mature B cell %lymphocyte	Inverse variance weighted	15.4414	20	0.750617
NoNS0f	d0yz5R	Adenocarcinomas of cervix	CD3 on CD45RA- CD4+	MR Egger	25.7391	25	0.421627
NoNS0f	d0yz5R	Adenocarcinomas of cervix	CD3 on CD45RA- CD4+	Inverse variance weighted	35.847	26	0.0945197
NPPf1r	d0yz5R	Adenocarcinomas of cervix	Unsw Mem %lymphocyte	MR Egger	17.0124	20	0.652171
NPPf1r	d0yz5R	Adenocarcinomas of cervix	Unsw Mem %lymphocyte	Inverse variance weighted	18.1043	21	0.642396
nQaXkp	d0yz5R	Adenocarcinomas of cervix	Granulocyte AC	MR Egger	32.6959	22	0.0662822
nQaXkp	d0yz5R	Adenocarcinomas of cervix	Granulocyte AC	Inverse variance weighted	32.9624	23	0.0817232
nQYVfP	d0yz5R	Adenocarcinomas of cervix	CD33 on Mo MDSC	MR Egger	18.8113	19	0.469002
nQYVfP	d0yz5R	Adenocarcinomas of cervix	CD33 on Mo MDSC	Inverse variance weighted	20.7532	20	0.411786
NrwqnM	d0yz5R	Adenocarcinomas of cervix	EM DN (CD4-CD8-) AC	MR Egger	16.3468	17	0.499399
NrwqnM	d0yz5R	Adenocarcinomas of cervix	EM DN (CD4-CD8-) AC	Inverse variance weighted	18.4836	18	0.42425
nueejy	d0yz5R	Adenocarcinomas of cervix	CD86+ myeloid DC %DC	MR Egger	11.7941	21	0.945011
nueejy	d0yz5R	Adenocarcinomas of cervix	CD86+ myeloid DC %DC	Inverse variance weighted	12.0281	22	0.956795
NUUJZf	d0yz5R	Adenocarcinomas of cervix	IgD+ CD24+ %B cell	MR Egger	15.4731	18	0.629266
NUUJZf	d0yz5R	Adenocarcinomas of cervix	IgD+ CD24+ %B cell	Inverse variance weighted	15.5613	19	0.686319
nv98zt	d0yz5R	Adenocarcinomas of cervix	IgD- CD38br %lymphocyte	MR Egger	19.2289	28	0.890924
nv98zt	d0yz5R	Adenocarcinomas of cervix	IgD- CD38br %lymphocyte	Inverse variance weighted	19.2807	29	0.913876
nWaOsR	d0yz5R	Adenocarcinomas of cervix	CD25 on IgD+	MR Egger	32.9948	25	0.131198
nWaOsR	d0yz5R	Adenocarcinomas of cervix	CD25 on IgD+	Inverse variance weighted	33.02	26	0.161517
NYDVva	d0yz5R	Adenocarcinomas of cervix	CD66b on CD66b++ myeloid cell	MR Egger	21.0035	24	0.63852
NYDVva	d0yz5R	Adenocarcinomas of cervix	CD66b on CD66b++ myeloid cell	Inverse variance weighted	21.026	25	0.691159
NyiVfB	d0yz5R	Adenocarcinomas of cervix	Activated & resting Treg % CD4 Treg	MR Egger	34.7032	27	0.146545
NyiVfB	d0yz5R	Adenocarcinomas of cervix	Activated & resting Treg % CD4 Treg	Inverse variance weighted	34.8525	28	0.174202
nYUN4g	d0yz5R	Adenocarcinomas of cervix	T cell %lymphocyte	MR Egger	30.1153	15	0.0115125
nYUN4g	d0yz5R	Adenocarcinomas of cervix	T cell %lymphocyte	Inverse variance weighted	30.895	16	0.0138777
o4FV69	d0yz5R	Adenocarcinomas of cervix	Memory B cell %lymphocyte	MR Egger	21.231	26	0.729946
o4FV69	d0yz5R	Adenocarcinomas of cervix	Memory B cell %lymphocyte	Inverse variance weighted	21.4825	27	0.763189
o6sqSm	d0yz5R	Adenocarcinomas of cervix	HLA DR on CD14- CD16+ monocyte	MR Egger	9.22037	17	0.933094
o6sqSm	d0yz5R	Adenocarcinomas of cervix	HLA DR on CD14- CD16+ monocyte	Inverse variance weighted	9.66856	18	0.942189
O7dsJz	d0yz5R	Adenocarcinomas of cervix	TD CD8br AC	MR Egger	11.1272	15	0.743528
O7dsJz	d0yz5R	Adenocarcinomas of cervix	TD CD8br AC	Inverse variance weighted	11.17	16	0.79887
OalpWW	d0yz5R	Adenocarcinomas of cervix	Plasmacytoid DC %DC	MR Egger	20.6377	22	0.543217
OalpWW	d0yz5R	Adenocarcinomas of cervix	Plasmacytoid DC %DC	Inverse variance weighted	20.7215	23	0.598088
OBvsip	d0yz5R	Adenocarcinomas of cervix	CD25 on IgD+ CD38dim	MR Egger	31.5032	21	0.0656808
OBvsip	d0yz5R	Adenocarcinomas of cervix	CD25 on IgD+ CD38dim	Inverse variance weighted	32.4021	22	0.0707937
OBZYF3	d0yz5R	Adenocarcinomas of cervix	CD20- AC	MR Egger	21.8553	20	0.348413
OBZYF3	d0yz5R	Adenocarcinomas of cervix	CD20- AC	Inverse variance weighted	22.2278	21	0.386485
OcUw18	d0yz5R	Adenocarcinomas of cervix	CD28+ CD45RA- CD8dim AC	MR Egger	29.9038	34	0.668734
OcUw18	d0yz5R	Adenocarcinomas of cervix	CD28+ CD45RA- CD8dim AC	Inverse variance weighted	29.9314	35	0.71124
OCvsOH	d0yz5R	Adenocarcinomas of cervix	CD28- CD127- CD25++ CD8br AC	MR Egger	16.8272	27	0.935298
OCvsOH	d0yz5R	Adenocarcinomas of cervix	CD28- CD127- CD25++ CD8br AC	Inverse variance weighted	17.9195	28	0.928159
OdJRYt	d0yz5R	Adenocarcinomas of cervix	CD24 on transitional	MR Egger	22.7659	18	0.199748
OdJRYt	d0yz5R	Adenocarcinomas of cervix	CD24 on transitional	Inverse variance weighted	23.1901	19	0.229071
OeEtdX	d0yz5R	Adenocarcinomas of cervix	DP (CD4+CD8+) %leukocyte	MR Egger	19.887	20	0.46502
OeEtdX	d0yz5R	Adenocarcinomas of cervix	DP (CD4+CD8+) %leukocyte	Inverse variance weighted	19.9637	21	0.523563
oeGoUV	d0yz5R	Adenocarcinomas of cervix	CD62L- DC %DC	MR Egger	10.6475	20	0.954856
oeGoUV	d0yz5R	Adenocarcinomas of cervix	CD62L- DC %DC	Inverse variance weighted	10.7123	21	0.968101
ogdwXU	d0yz5R	Adenocarcinomas of cervix	CD25 on IgD+ CD38- naive	MR Egger	26.8136	23	0.263982
ogdwXU	d0yz5R	Adenocarcinomas of cervix	CD25 on IgD+ CD38- naive	Inverse variance weighted	27.1472	24	0.297637
oJMY2v	d0yz5R	Adenocarcinomas of cervix	CD27 on sw mem	MR Egger	32.7772	28	0.244044
oJMY2v	d0yz5R	Adenocarcinomas of cervix	CD27 on sw mem	Inverse variance weighted	33.3672	29	0.263178
ol7mVm	d0yz5R	Adenocarcinomas of cervix	CD127- CD8br %CD8br	MR Egger	11.9637	12	0.448599
ol7mVm	d0yz5R	Adenocarcinomas of cervix	CD127- CD8br %CD8br	Inverse variance weighted	13.1745	13	0.434424
olspxY	d0yz5R	Adenocarcinomas of cervix	CD24 on IgD- CD38-	MR Egger	24.5978	27	0.596991
olspxY	d0yz5R	Adenocarcinomas of cervix	CD24 on IgD- CD38-	Inverse variance weighted	29.1713	28	0.403878
OoFixl	d0yz5R	Adenocarcinomas of cervix	CD28+ CD45RA- CD8dim %CD8dim	MR Egger	22.1147	26	0.682406
OoFixl	d0yz5R	Adenocarcinomas of cervix	CD28+ CD45RA- CD8dim %CD8dim	Inverse variance weighted	22.1364	27	0.730416
OqvuQS	d0yz5R	Adenocarcinomas of cervix	IgD- CD24- %lymphocyte	MR Egger	16.146	22	0.808574
OqvuQS	d0yz5R	Adenocarcinomas of cervix	IgD- CD24- %lymphocyte	Inverse variance weighted	16.8607	23	0.816031
orhhqK	d0yz5R	Adenocarcinomas of cervix	Lymphocyte %leukocyte	MR Egger	29.6365	20	0.0759611
orhhqK	d0yz5R	Adenocarcinomas of cervix	Lymphocyte %leukocyte	Inverse variance weighted	30.3398	21	0.0853692
ORuppd	d0yz5R	Adenocarcinomas of cervix	CD33br HLA DR+ CD14dim %CD33br HLA DR+	MR Egger	33.4256	23	0.0739327
ORuppd	d0yz5R	Adenocarcinomas of cervix	CD33br HLA DR+ CD14dim %CD33br HLA DR+	Inverse variance weighted	33.5145	24	0.0936739
ORzXdS	d0yz5R	Adenocarcinomas of cervix	HLA DR+ NK %NK	MR Egger	16.8538	21	0.71993
ORzXdS	d0yz5R	Adenocarcinomas of cervix	HLA DR+ NK %NK	Inverse variance weighted	17.1333	22	0.755959
Osiql4	d0yz5R	Adenocarcinomas of cervix	Sw mem AC	MR Egger	13.9002	21	0.873848
Osiql4	d0yz5R	Adenocarcinomas of cervix	Sw mem AC	Inverse variance weighted	14.8597	22	0.868189
OTwfpd	d0yz5R	Adenocarcinomas of cervix	CD8br NKT %lymphocyte	MR Egger	13.6824	25	0.966989
OTwfpd	d0yz5R	Adenocarcinomas of cervix	CD8br NKT %lymphocyte	Inverse variance weighted	13.9948	26	0.973069
ouwCvd	d0yz5R	Adenocarcinomas of cervix	BAFF-R on sw mem	MR Egger	22.308	17	0.173163
ouwCvd	d0yz5R	Adenocarcinomas of cervix	BAFF-R on sw mem	Inverse variance weighted	22.3689	18	0.21602
OuzQqD	d0yz5R	Adenocarcinomas of cervix	CD3 on NKT	MR Egger	15.5953	15	0.409448
OuzQqD	d0yz5R	Adenocarcinomas of cervix	CD3 on NKT	Inverse variance weighted	15.598	16	0.481351
ozfoKr	d0yz5R	Adenocarcinomas of cervix	Myeloid DC AC	MR Egger	20.8873	21	0.465847
ozfoKr	d0yz5R	Adenocarcinomas of cervix	Myeloid DC AC	Inverse variance weighted	21.8076	22	0.471423
p2s9XD	d0yz5R	Adenocarcinomas of cervix	CD80 on CD62L+ myeloid DC	MR Egger	34.5858	24	0.0747838
p2s9XD	d0yz5R	Adenocarcinomas of cervix	CD80 on CD62L+ myeloid DC	Inverse variance weighted	34.5984	25	0.0957228
P6COMh	d0yz5R	Adenocarcinomas of cervix	CD4 on CD28+ CD4+	MR Egger	12.9184	19	0.842722
P6COMh	d0yz5R	Adenocarcinomas of cervix	CD4 on CD28+ CD4+	Inverse variance weighted	14.7946	20	0.78804
pau1U2	d0yz5R	Adenocarcinomas of cervix	PDL-1 on CD14+ CD16+ monocyte	MR Egger	28.2698	26	0.345314
pau1U2	d0yz5R	Adenocarcinomas of cervix	PDL-1 on CD14+ CD16+ monocyte	Inverse variance weighted	28.8184	27	0.369759
pB4NYq	d0yz5R	Adenocarcinomas of cervix	Unsw mem %B cell	MR Egger	28.0192	29	0.516889
pB4NYq	d0yz5R	Adenocarcinomas of cervix	Unsw mem %B cell	Inverse variance weighted	28.1735	30	0.561242
pbo5a0	d0yz5R	Adenocarcinomas of cervix	NKT AC	MR Egger	37.6381	32	0.226787
pbo5a0	d0yz5R	Adenocarcinomas of cervix	NKT AC	Inverse variance weighted	37.6501	33	0.264746
PfSOic	d0yz5R	Adenocarcinomas of cervix	CD39 on CD39+ secreting Treg	MR Egger	24.0501	21	0.290639
PfSOic	d0yz5R	Adenocarcinomas of cervix	CD39 on CD39+ secreting Treg	Inverse variance weighted	24.2691	22	0.333286
Pgt4tA	d0yz5R	Adenocarcinomas of cervix	CD3 on CD4+	MR Egger	20.2141	26	0.781303
Pgt4tA	d0yz5R	Adenocarcinomas of cervix	CD3 on CD4+	Inverse variance weighted	22.5772	27	0.707506
PHnbZj	d0yz5R	Adenocarcinomas of cervix	HLA DR++ monocyte AC	MR Egger	25.69	21	0.218516
PHnbZj	d0yz5R	Adenocarcinomas of cervix	HLA DR++ monocyte AC	Inverse variance weighted	25.6904	22	0.26521
plbnGv	d0yz5R	Adenocarcinomas of cervix	CD20 on CD24+ CD27+	MR Egger	23.6938	27	0.647242
plbnGv	d0yz5R	Adenocarcinomas of cervix	CD20 on CD24+ CD27+	Inverse variance weighted	23.7068	28	0.696912
pLyIlD	d0yz5R	Adenocarcinomas of cervix	CD25++ CD8br %CD8br	MR Egger	16.4687	20	0.687151
pLyIlD	d0yz5R	Adenocarcinomas of cervix	CD25++ CD8br %CD8br	Inverse variance weighted	16.5139	21	0.740118
Pm5zME	d0yz5R	Adenocarcinomas of cervix	CD39+ CD8br %T cell	MR Egger	16.1489	18	0.582155
Pm5zME	d0yz5R	Adenocarcinomas of cervix	CD39+ CD8br %T cell	Inverse variance weighted	16.9785	19	0.591324
pnoT4Z	d0yz5R	Adenocarcinomas of cervix	B cell AC	MR Egger	27.2686	28	0.503661
pnoT4Z	d0yz5R	Adenocarcinomas of cervix	B cell AC	Inverse variance weighted	29.0479	29	0.462574
pNzeLt	d0yz5R	Adenocarcinomas of cervix	TCRgd AC	MR Egger	21.6736	17	0.1976
pNzeLt	d0yz5R	Adenocarcinomas of cervix	TCRgd AC	Inverse variance weighted	21.6869	18	0.246184
POIlm3	d0yz5R	Adenocarcinomas of cervix	HVEM on CD4+	MR Egger	13.6226	18	0.753339
POIlm3	d0yz5R	Adenocarcinomas of cervix	HVEM on CD4+	Inverse variance weighted	14.8514	19	0.731995
PPLaFD	d0yz5R	Adenocarcinomas of cervix	CD19 on IgD- CD27-	MR Egger	34.7862	24	0.0716354
PPLaFD	d0yz5R	Adenocarcinomas of cervix	CD19 on IgD- CD27-	Inverse variance weighted	40.4371	25	0.0262861
ppr1pV	d0yz5R	Adenocarcinomas of cervix	Resting Treg % CD4 Treg	MR Egger	32.2646	28	0.263876
ppr1pV	d0yz5R	Adenocarcinomas of cervix	Resting Treg % CD4 Treg	Inverse variance weighted	34.9958	29	0.204679
PQpvJ3	d0yz5R	Adenocarcinomas of cervix	CD86+ plasmacytoid DC %DC	MR Egger	20.4611	24	0.670273
PQpvJ3	d0yz5R	Adenocarcinomas of cervix	CD86+ plasmacytoid DC %DC	Inverse variance weighted	20.5247	25	0.718788
PViKel	d0yz5R	Adenocarcinomas of cervix	CD39 on monocyte	MR Egger	18.7017	20	0.541285
PViKel	d0yz5R	Adenocarcinomas of cervix	CD39 on monocyte	Inverse variance weighted	20.2859	21	0.503221
PWGP9f	d0yz5R	Adenocarcinomas of cervix	PB/PC %B cell	MR Egger	25.4353	24	0.382425
PWGP9f	d0yz5R	Adenocarcinomas of cervix	PB/PC %B cell	Inverse variance weighted	25.4482	25	0.437496
px2cFZ	d0yz5R	Adenocarcinomas of cervix	CD25hi CD45RA- CD4 not Treg %T cell	MR Egger	24.0872	26	0.570981
px2cFZ	d0yz5R	Adenocarcinomas of cervix	CD25hi CD45RA- CD4 not Treg %T cell	Inverse variance weighted	24.4313	27	0.606301
PYfyWZ	d0yz5R	Adenocarcinomas of cervix	CX3CR1 on CD14+ CD16+ monocyte	MR Egger	26.1578	32	0.756583
PYfyWZ	d0yz5R	Adenocarcinomas of cervix	CX3CR1 on CD14+ CD16+ monocyte	Inverse variance weighted	28.1094	33	0.709308
pziNC1	d0yz5R	Adenocarcinomas of cervix	CD19 on transitional	MR Egger	32.386	24	0.117706
pziNC1	d0yz5R	Adenocarcinomas of cervix	CD19 on transitional	Inverse variance weighted	32.724	25	0.138113
Q2ULTO	d0yz5R	Adenocarcinomas of cervix	CD28- CD127- CD25++ CD8br %T cell	MR Egger	9.1773	16	0.905933
Q2ULTO	d0yz5R	Adenocarcinomas of cervix	CD28- CD127- CD25++ CD8br %T cell	Inverse variance weighted	9.19791	17	0.933848
qC6XEJ	d0yz5R	Adenocarcinomas of cervix	CD4+ AC	MR Egger	11.9033	21	0.942191
qC6XEJ	d0yz5R	Adenocarcinomas of cervix	CD4+ AC	Inverse variance weighted	15.7888	22	0.82623
qCbPSn	d0yz5R	Adenocarcinomas of cervix	HVEM on naive CD4+	MR Egger	13.4009	16	0.643251
qCbPSn	d0yz5R	Adenocarcinomas of cervix	HVEM on naive CD4+	Inverse variance weighted	13.4188	17	0.707729
QCh2k5	d0yz5R	Adenocarcinomas of cervix	CD11b on CD14+ monocyte	MR Egger	16.1038	18	0.585302
QCh2k5	d0yz5R	Adenocarcinomas of cervix	CD11b on CD14+ monocyte	Inverse variance weighted	16.9688	19	0.591979
qdtlGh	d0yz5R	Adenocarcinomas of cervix	CD127 on T cell	MR Egger	11.1863	16	0.797845
qdtlGh	d0yz5R	Adenocarcinomas of cervix	CD127 on T cell	Inverse variance weighted	11.5715	17	0.82536
QgiwGb	d0yz5R	Adenocarcinomas of cervix	CD14 on CD14+ CD16+ monocyte	MR Egger	4.27985	12	0.977841
QgiwGb	d0yz5R	Adenocarcinomas of cervix	CD14 on CD14+ CD16+ monocyte	Inverse variance weighted	4.91773	13	0.97696
qGnQAN	d0yz5R	Adenocarcinomas of cervix	HVEM on CD45RA- CD4+	MR Egger	18.8462	17	0.337433
qGnQAN	d0yz5R	Adenocarcinomas of cervix	HVEM on CD45RA- CD4+	Inverse variance weighted	19.0266	18	0.39019
QhcWYu	d0yz5R	Adenocarcinomas of cervix	FSC-A on HLA DR+ CD4+	MR Egger	12.8664	15	0.612614
QhcWYu	d0yz5R	Adenocarcinomas of cervix	FSC-A on HLA DR+ CD4+	Inverse variance weighted	14.304	16	0.576077
Qj8xHS	d0yz5R	Adenocarcinomas of cervix	CD3 on secreting Treg	MR Egger	14.1049	18	0.722228
Qj8xHS	d0yz5R	Adenocarcinomas of cervix	CD3 on secreting Treg	Inverse variance weighted	14.8649	19	0.731143
QKVuC3	d0yz5R	Adenocarcinomas of cervix	CD3 on TD CD4+	MR Egger	19.4414	21	0.556849
QKVuC3	d0yz5R	Adenocarcinomas of cervix	CD3 on TD CD4+	Inverse variance weighted	19.4416	22	0.617924
ql3xi6	d0yz5R	Adenocarcinomas of cervix	CD39+ CD4+ AC	MR Egger	24.3199	27	0.612519
ql3xi6	d0yz5R	Adenocarcinomas of cervix	CD39+ CD4+ AC	Inverse variance weighted	24.3237	28	0.664342
qMa5nN	d0yz5R	Adenocarcinomas of cervix	SSC-A on CD4+	MR Egger	24.9283	28	0.631738
qMa5nN	d0yz5R	Adenocarcinomas of cervix	SSC-A on CD4+	Inverse variance weighted	25.0169	29	0.67737
qMgHaU	d0yz5R	Adenocarcinomas of cervix	CD33 on CD33dim HLA DR+ CD11b+	MR Egger	9.21126	20	0.980329
qMgHaU	d0yz5R	Adenocarcinomas of cervix	CD33 on CD33dim HLA DR+ CD11b+	Inverse variance weighted	9.32058	21	0.986459
qnAcLe	d0yz5R	Adenocarcinomas of cervix	FSC-A on B cell	MR Egger	17.1664	18	0.511694
qnAcLe	d0yz5R	Adenocarcinomas of cervix	FSC-A on B cell	Inverse variance weighted	17.4711	19	0.557985
QpfouO	d0yz5R	Adenocarcinomas of cervix	IgD+ %Lymphocyte	MR Egger	7.027	16	0.972737
QpfouO	d0yz5R	Adenocarcinomas of cervix	IgD+ %Lymphocyte	Inverse variance weighted	8.0377	17	0.965734
qqwgMQ	d0yz5R	Adenocarcinomas of cervix	CD39+ secreting Treg %secreting Treg	MR Egger	29.0091	26	0.310668
qqwgMQ	d0yz5R	Adenocarcinomas of cervix	CD39+ secreting Treg %secreting Treg	Inverse variance weighted	29.8337	27	0.321678
qSvUO6	d0yz5R	Adenocarcinomas of cervix	Naive CD4+ AC	MR Egger	19.5727	23	0.667532
qSvUO6	d0yz5R	Adenocarcinomas of cervix	Naive CD4+ AC	Inverse variance weighted	20.7234	24	0.654986
QuSd8W	d0yz5R	Adenocarcinomas of cervix	BAFF-R on IgD- CD38br	MR Egger	20.7899	13	0.0771901
QuSd8W	d0yz5R	Adenocarcinomas of cervix	BAFF-R on IgD- CD38br	Inverse variance weighted	23.1852	14	0.0573218
QxbkFs	d0yz5R	Adenocarcinomas of cervix	CD45RA+ CD28- CD8br %T cell	MR Egger	163.8	200	0.971187
QxbkFs	d0yz5R	Adenocarcinomas of cervix	CD45RA+ CD28- CD8br %T cell	Inverse variance weighted	163.804	201	0.974413
R2VwEK	d0yz5R	Adenocarcinomas of cervix	CD20 on transitional	MR Egger	12.3898	20	0.902007
R2VwEK	d0yz5R	Adenocarcinomas of cervix	CD20 on transitional	Inverse variance weighted	13.5746	21	0.887168
r2y9Jy	d0yz5R	Adenocarcinomas of cervix	CD14- CD16+ monocyte %monocyte	MR Egger	31.0096	21	0.0734987
r2y9Jy	d0yz5R	Adenocarcinomas of cervix	CD14- CD16+ monocyte %monocyte	Inverse variance weighted	32.894	22	0.0633809
R75Wq1	d0yz5R	Adenocarcinomas of cervix	SSC-A on HLA DR+ CD8br	MR Egger	19.6491	22	0.604979
R75Wq1	d0yz5R	Adenocarcinomas of cervix	SSC-A on HLA DR+ CD8br	Inverse variance weighted	22.16	23	0.510612
Ra7alC	d0yz5R	Adenocarcinomas of cervix	CD28+ CD45RA+ CD8br %T cell	MR Egger	95.7432	86	0.221549
Ra7alC	d0yz5R	Adenocarcinomas of cervix	CD28+ CD45RA+ CD8br %T cell	Inverse variance weighted	99.0845	87	0.177002
RaC8Yd	d0yz5R	Adenocarcinomas of cervix	CD3 on activated & secreting Treg	MR Egger	10.9938	20	0.946382
RaC8Yd	d0yz5R	Adenocarcinomas of cervix	CD3 on activated & secreting Treg	Inverse variance weighted	13.6407	21	0.884531
RbkFo6	d0yz5R	Adenocarcinomas of cervix	FSC-A on CD8br	MR Egger	21.0321	16	0.177281
RbkFo6	d0yz5R	Adenocarcinomas of cervix	FSC-A on CD8br	Inverse variance weighted	22.6082	17	0.162446
RCMHH8	d0yz5R	Adenocarcinomas of cervix	Plasmacytoid DC AC	MR Egger	17.1963	28	0.944611
RCMHH8	d0yz5R	Adenocarcinomas of cervix	Plasmacytoid DC AC	Inverse variance weighted	17.6314	29	0.95144
rcu56h	d0yz5R	Adenocarcinomas of cervix	CD86 on monocyte	MR Egger	13.4617	14	0.490533
rcu56h	d0yz5R	Adenocarcinomas of cervix	CD86 on monocyte	Inverse variance weighted	13.4983	15	0.563867
rgT9h3	d0yz5R	Adenocarcinomas of cervix	BAFF-R on IgD+ CD24+	MR Egger	26.8347	16	0.0433578
rgT9h3	d0yz5R	Adenocarcinomas of cervix	BAFF-R on IgD+ CD24+	Inverse variance weighted	27.1461	17	0.0559603
rIRQFX	d0yz5R	Adenocarcinomas of cervix	CD33br HLA DR+ AC	MR Egger	21.5757	28	0.800545
rIRQFX	d0yz5R	Adenocarcinomas of cervix	CD33br HLA DR+ AC	Inverse variance weighted	22.9121	29	0.780552
RiS34R	d0yz5R	Adenocarcinomas of cervix	CD20 on IgD+ CD38- naive	MR Egger	17.2051	14	0.24541
RiS34R	d0yz5R	Adenocarcinomas of cervix	CD20 on IgD+ CD38- naive	Inverse variance weighted	20.3494	15	0.158936
rlYrcT	d0yz5R	Adenocarcinomas of cervix	Sw mem %B cell	MR Egger	6.09821	11	0.866732
rlYrcT	d0yz5R	Adenocarcinomas of cervix	Sw mem %B cell	Inverse variance weighted	6.84373	12	0.867766
RMzwS2	d0yz5R	Adenocarcinomas of cervix	CD4 on EM CD4+	MR Egger	19.5441	17	0.298212
RMzwS2	d0yz5R	Adenocarcinomas of cervix	CD4 on EM CD4+	Inverse variance weighted	20.3143	18	0.315404
RpVqgh	d0yz5R	Adenocarcinomas of cervix	CD28+ CD45RA+ CD8dim %CD8dim	MR Egger	25.1434	25	0.454361
RpVqgh	d0yz5R	Adenocarcinomas of cervix	CD28+ CD45RA+ CD8dim %CD8dim	Inverse variance weighted	25.8524	26	0.47124
RQsZnu	d0yz5R	Adenocarcinomas of cervix	CD28+ CD45RA- CD8dim %T cell	MR Egger	29.6528	26	0.282244
RQsZnu	d0yz5R	Adenocarcinomas of cervix	CD28+ CD45RA- CD8dim %T cell	Inverse variance weighted	29.7362	27	0.326135
rS7Mnh	d0yz5R	Adenocarcinomas of cervix	CD39 on CD39+ CD4+	MR Egger	18.0318	18	0.453562
rS7Mnh	d0yz5R	Adenocarcinomas of cervix	CD39 on CD39+ CD4+	Inverse variance weighted	18.0938	19	0.516178
rtRRFM	d0yz5R	Adenocarcinomas of cervix	HLA DR+ CD4+ %lymphocyte	MR Egger	15.2225	19	0.708353
rtRRFM	d0yz5R	Adenocarcinomas of cervix	HLA DR+ CD4+ %lymphocyte	Inverse variance weighted	15.4968	20	0.747309
ruadyS	d0yz5R	Adenocarcinomas of cervix	CD19 on IgD+ CD24+	MR Egger	27.4918	31	0.647259
ruadyS	d0yz5R	Adenocarcinomas of cervix	CD19 on IgD+ CD24+	Inverse variance weighted	28.2187	32	0.658499
rVyYBu	d0yz5R	Adenocarcinomas of cervix	CD27 on IgD- CD38dim	MR Egger	27.398	29	0.550243
rVyYBu	d0yz5R	Adenocarcinomas of cervix	CD27 on IgD- CD38dim	Inverse variance weighted	31.8094	30	0.376446
rwKS6h	d0yz5R	Adenocarcinomas of cervix	Naive-mature B cell %B cell	MR Egger	30.2331	26	0.258068
rwKS6h	d0yz5R	Adenocarcinomas of cervix	Naive-mature B cell %B cell	Inverse variance weighted	31.2729	27	0.260081
RxFf7n	d0yz5R	Adenocarcinomas of cervix	CD38 on IgD+	MR Egger	15.2791	13	0.290253
RxFf7n	d0yz5R	Adenocarcinomas of cervix	CD38 on IgD+	Inverse variance weighted	15.4405	14	0.348721
RXK8Lk	d0yz5R	Adenocarcinomas of cervix	CD20- %B cell	MR Egger	16.5981	17	0.481899
RXK8Lk	d0yz5R	Adenocarcinomas of cervix	CD20- %B cell	Inverse variance weighted	16.6217	18	0.549244
RxlIV1	d0yz5R	Adenocarcinomas of cervix	CCR2 on monocyte	MR Egger	23.8423	23	0.412586
RxlIV1	d0yz5R	Adenocarcinomas of cervix	CCR2 on monocyte	Inverse variance weighted	23.8818	24	0.468372
ry4nl0	d0yz5R	Adenocarcinomas of cervix	IgD- CD27- %lymphocyte	MR Egger	33.1136	16	0.00713816
ry4nl0	d0yz5R	Adenocarcinomas of cervix	IgD- CD27- %lymphocyte	Inverse variance weighted	33.6214	17	0.00939259
ryHajJ	d0yz5R	Adenocarcinomas of cervix	CD28- DN (CD4-CD8-) AC	MR Egger	23.7401	29	0.741641
ryHajJ	d0yz5R	Adenocarcinomas of cervix	CD28- DN (CD4-CD8-) AC	Inverse variance weighted	25.2908	30	0.710778
s2rkBN	d0yz5R	Adenocarcinomas of cervix	CD25hi AC	MR Egger	14.8427	21	0.830763
s2rkBN	d0yz5R	Adenocarcinomas of cervix	CD25hi AC	Inverse variance weighted	14.9334	22	0.865082
s8lkgg	d0yz5R	Adenocarcinomas of cervix	TD DN (CD4-CD8-) AC	MR Egger	23.7048	18	0.164938
s8lkgg	d0yz5R	Adenocarcinomas of cervix	TD DN (CD4-CD8-) AC	Inverse variance weighted	23.7501	19	0.205912
saQi56	d0yz5R	Adenocarcinomas of cervix	CD127 on CD28+ CD45RA+ CD8br	MR Egger	14.7071	19	0.741021
saQi56	d0yz5R	Adenocarcinomas of cervix	CD127 on CD28+ CD45RA+ CD8br	Inverse variance weighted	16.3184	20	0.696686
sClFJx	d0yz5R	Adenocarcinomas of cervix	CD25 on CD39+ activated Treg	MR Egger	2.61099	10	0.989158
sClFJx	d0yz5R	Adenocarcinomas of cervix	CD25 on CD39+ activated Treg	Inverse variance weighted	5.61282	11	0.89791
sda71J	d0yz5R	Adenocarcinomas of cervix	CD19 on IgD- CD38dim	MR Egger	32.8615	25	0.134566
sda71J	d0yz5R	Adenocarcinomas of cervix	CD19 on IgD- CD38dim	Inverse variance weighted	32.8617	26	0.166149
sdqKUl	d0yz5R	Adenocarcinomas of cervix	CD28- CD25++ CD8br AC	MR Egger	21.7938	23	0.53273
sdqKUl	d0yz5R	Adenocarcinomas of cervix	CD28- CD25++ CD8br AC	Inverse variance weighted	21.9623	24	0.581519
sefDTu	d0yz5R	Adenocarcinomas of cervix	TD CD8br %T cell	MR Egger	11.9248	15	0.684715
sefDTu	d0yz5R	Adenocarcinomas of cervix	TD CD8br %T cell	Inverse variance weighted	11.9248	16	0.749141
SEiQYR	d0yz5R	Adenocarcinomas of cervix	BAFF-R on IgD+ CD38br	MR Egger	24.6646	25	0.48129
SEiQYR	d0yz5R	Adenocarcinomas of cervix	BAFF-R on IgD+ CD38br	Inverse variance weighted	24.7394	26	0.533765
sfS9wa	d0yz5R	Adenocarcinomas of cervix	CD19 on IgD+ CD38- naive	MR Egger	18.3023	17	0.370011
sfS9wa	d0yz5R	Adenocarcinomas of cervix	CD19 on IgD+ CD38- naive	Inverse variance weighted	21.2237	18	0.268277
sG6k6m	d0yz5R	Adenocarcinomas of cervix	CCR7 on naive CD8br	MR Egger	18.2057	22	0.693723
sG6k6m	d0yz5R	Adenocarcinomas of cervix	CCR7 on naive CD8br	Inverse variance weighted	18.2433	23	0.744164
sKiQbx	d0yz5R	Adenocarcinomas of cervix	BAFF-R on B cell	MR Egger	28.6516	19	0.0716672
sKiQbx	d0yz5R	Adenocarcinomas of cervix	BAFF-R on B cell	Inverse variance weighted	29.967	20	0.0703902
sLpjdM	d0yz5R	Adenocarcinomas of cervix	CD33 on CD33br HLA DR+ CD14-	MR Egger	10.9011	19	0.927122
sLpjdM	d0yz5R	Adenocarcinomas of cervix	CD33 on CD33br HLA DR+ CD14-	Inverse variance weighted	11.6785	20	0.926697
sLqSyB	d0yz5R	Adenocarcinomas of cervix	CD86+ plasmacytoid DC AC	MR Egger	13.6817	18	0.749593
sLqSyB	d0yz5R	Adenocarcinomas of cervix	CD86+ plasmacytoid DC AC	Inverse variance weighted	13.8111	19	0.794588
sOb2go	d0yz5R	Adenocarcinomas of cervix	BAFF-R on IgD- CD24-	MR Egger	20.3343	20	0.437199
sOb2go	d0yz5R	Adenocarcinomas of cervix	BAFF-R on IgD- CD24-	Inverse variance weighted	20.3575	21	0.498728
SPeSbM	d0yz5R	Adenocarcinomas of cervix	CD40 on CD14+ CD16+ monocyte	MR Egger	12.8821	19	0.84455
SPeSbM	d0yz5R	Adenocarcinomas of cervix	CD40 on CD14+ CD16+ monocyte	Inverse variance weighted	13.3755	20	0.860697
SRCoLD	d0yz5R	Adenocarcinomas of cervix	HLA DR on CD14+ CD16- monocyte	MR Egger	11.7631	20	0.923989
SRCoLD	d0yz5R	Adenocarcinomas of cervix	HLA DR on CD14+ CD16- monocyte	Inverse variance weighted	12.3672	21	0.929171
SSoOWG	d0yz5R	Adenocarcinomas of cervix	HVEM on EM CD4+	MR Egger	28.8816	20	0.0901163
SSoOWG	d0yz5R	Adenocarcinomas of cervix	HVEM on EM CD4+	Inverse variance weighted	28.9399	21	0.115452
ssXJUS	d0yz5R	Adenocarcinomas of cervix	SSC-A on plasmacytoid DC	MR Egger	24.5086	24	0.432843
ssXJUS	d0yz5R	Adenocarcinomas of cervix	SSC-A on plasmacytoid DC	Inverse variance weighted	24.5101	25	0.49008
StMmv5	d0yz5R	Adenocarcinomas of cervix	CCR2 on CD14+ CD16- monocyte	MR Egger	18.713	25	0.810668
StMmv5	d0yz5R	Adenocarcinomas of cervix	CCR2 on CD14+ CD16- monocyte	Inverse variance weighted	19.2459	26	0.82588
svErdc	d0yz5R	Adenocarcinomas of cervix	IgD on IgD+ CD24+	MR Egger	28.4017	26	0.338978
svErdc	d0yz5R	Adenocarcinomas of cervix	IgD on IgD+ CD24+	Inverse variance weighted	28.4703	27	0.387043
SxIzbC	d0yz5R	Adenocarcinomas of cervix	CD45 on HLA DR+ CD4+	MR Egger	16.168	15	0.370975
SxIzbC	d0yz5R	Adenocarcinomas of cervix	CD45 on HLA DR+ CD4+	Inverse variance weighted	17.3506	16	0.363267
sXnlhk	d0yz5R	Adenocarcinomas of cervix	CD25++ CD8br AC	MR Egger	27.8382	25	0.315355
sXnlhk	d0yz5R	Adenocarcinomas of cervix	CD25++ CD8br AC	Inverse variance weighted	29.153	26	0.304172
SZM1xs	d0yz5R	Adenocarcinomas of cervix	CD28- DN (CD4-CD8-) %DN	MR Egger	30.7224	25	0.198377
SZM1xs	d0yz5R	Adenocarcinomas of cervix	CD28- DN (CD4-CD8-) %DN	Inverse variance weighted	30.8133	26	0.235296
SZPZgH	d0yz5R	Adenocarcinomas of cervix	Naive CD4+ %T cell	MR Egger	13.1138	32	0.998734
SZPZgH	d0yz5R	Adenocarcinomas of cervix	Naive CD4+ %T cell	Inverse variance weighted	17.4058	33	0.988171
T0mIq5	d0yz5R	Adenocarcinomas of cervix	CD39+ CD4+ %CD4+	MR Egger	28.3383	23	0.203259
T0mIq5	d0yz5R	Adenocarcinomas of cervix	CD39+ CD4+ %CD4+	Inverse variance weighted	31.8058	24	0.131883
t107tw	d0yz5R	Adenocarcinomas of cervix	IgD- CD38br %B cell	MR Egger	8.93639	16	0.91601
t107tw	d0yz5R	Adenocarcinomas of cervix	IgD- CD38br %B cell	Inverse variance weighted	9.44003	17	0.925438
t24em6	d0yz5R	Adenocarcinomas of cervix	CD19 on IgD+ CD38br	MR Egger	25.0624	19	0.158497
t24em6	d0yz5R	Adenocarcinomas of cervix	CD19 on IgD+ CD38br	Inverse variance weighted	25.1081	20	0.197325
t63RGz	d0yz5R	Adenocarcinomas of cervix	CX3CR1 on CD14- CD16-	MR Egger	12.5919	17	0.763049
t63RGz	d0yz5R	Adenocarcinomas of cervix	CX3CR1 on CD14- CD16-	Inverse variance weighted	13.6603	18	0.750953
T8mJYe	d0yz5R	Adenocarcinomas of cervix	Gr MDSC AC	MR Egger	23.559	19	0.213614
T8mJYe	d0yz5R	Adenocarcinomas of cervix	Gr MDSC AC	Inverse variance weighted	24.5732	20	0.218251
t9th1e	d0yz5R	Adenocarcinomas of cervix	IgD on IgD+ CD24-	MR Egger	27.8484	27	0.418819
t9th1e	d0yz5R	Adenocarcinomas of cervix	IgD on IgD+ CD24-	Inverse variance weighted	28.977	28	0.413696
taCXRE	d0yz5R	Adenocarcinomas of cervix	CX3CR1 on monocyte	MR Egger	20.6886	24	0.65702
taCXRE	d0yz5R	Adenocarcinomas of cervix	CX3CR1 on monocyte	Inverse variance weighted	20.7444	25	0.706774
tbePG8	d0yz5R	Adenocarcinomas of cervix	CD28+ DN (CD4-CD8-) %T cell	MR Egger	22.0445	21	0.396947
tbePG8	d0yz5R	Adenocarcinomas of cervix	CD28+ DN (CD4-CD8-) %T cell	Inverse variance weighted	26.5223	22	0.229935
TfSYIF	d0yz5R	Adenocarcinomas of cervix	Im MDSC %CD33dim HLA DR- CD66b-	MR Egger	12.8985	17	0.742954
TfSYIF	d0yz5R	Adenocarcinomas of cervix	Im MDSC %CD33dim HLA DR- CD66b-	Inverse variance weighted	13.1143	18	0.784736
THUcfp	d0yz5R	Adenocarcinomas of cervix	CD8dim %T cell	MR Egger	17.1327	17	0.445412
THUcfp	d0yz5R	Adenocarcinomas of cervix	CD8dim %T cell	Inverse variance weighted	20.4232	18	0.309505
tJ50Om	d0yz5R	Adenocarcinomas of cervix	CM DN (CD4-CD8-) %DN	MR Egger	13.6674	14	0.474776
tJ50Om	d0yz5R	Adenocarcinomas of cervix	CM DN (CD4-CD8-) %DN	Inverse variance weighted	13.6793	15	0.549981
tjgNhV	d0yz5R	Adenocarcinomas of cervix	CD8 on TD CD8br	MR Egger	12.711	15	0.624611
tjgNhV	d0yz5R	Adenocarcinomas of cervix	CD8 on TD CD8br	Inverse variance weighted	12.9063	16	0.679597
tldTTk	d0yz5R	Adenocarcinomas of cervix	CD27 on IgD+ CD24+	MR Egger	30.8727	29	0.371451
tldTTk	d0yz5R	Adenocarcinomas of cervix	CD27 on IgD+ CD24+	Inverse variance weighted	30.8892	30	0.420868
Tm9FO6	d0yz5R	Adenocarcinomas of cervix	BAFF-R on IgD+ CD24-	MR Egger	20.7407	20	0.412531
Tm9FO6	d0yz5R	Adenocarcinomas of cervix	BAFF-R on IgD+ CD24-	Inverse variance weighted	21.1947	21	0.447111
TpDctN	d0yz5R	Adenocarcinomas of cervix	CD25 on activated & secreting Treg	MR Egger	32.6535	19	0.0263474
TpDctN	d0yz5R	Adenocarcinomas of cervix	CD25 on activated & secreting Treg	Inverse variance weighted	32.6535	20	0.0368132
tPsQg1	d0yz5R	Adenocarcinomas of cervix	CD39+ CD4+ %T cell	MR Egger	39.2572	29	0.096835
tPsQg1	d0yz5R	Adenocarcinomas of cervix	CD39+ CD4+ %T cell	Inverse variance weighted	40.2847	30	0.099466
TQnoxt	d0yz5R	Adenocarcinomas of cervix	IgD+ CD38- %lymphocyte	MR Egger	21.5833	18	0.251011
TQnoxt	d0yz5R	Adenocarcinomas of cervix	IgD+ CD38- %lymphocyte	Inverse variance weighted	21.6909	19	0.299909
tSzSxp	d0yz5R	Adenocarcinomas of cervix	CD25 on resting Treg	MR Egger	17.8719	18	0.464122
tSzSxp	d0yz5R	Adenocarcinomas of cervix	CD25 on resting Treg	Inverse variance weighted	18.1071	19	0.515293
TTPkjd	d0yz5R	Adenocarcinomas of cervix	CD45RA- CD28- CD8br %T cell	MR Egger	183.053	173	0.285698
TTPkjd	d0yz5R	Adenocarcinomas of cervix	CD45RA- CD28- CD8br %T cell	Inverse variance weighted	183.26	174	0.300332
TZH508	d0yz5R	Adenocarcinomas of cervix	CD45 on CD33br HLA DR+	MR Egger	23.1336	14	0.0581299
TZH508	d0yz5R	Adenocarcinomas of cervix	CD45 on CD33br HLA DR+	Inverse variance weighted	23.8464	15	0.0677489
U3Dl0h	d0yz5R	Adenocarcinomas of cervix	CD25 on CD39+ secreting Treg	MR Egger	15.7312	14	0.330066
U3Dl0h	d0yz5R	Adenocarcinomas of cervix	CD25 on CD39+ secreting Treg	Inverse variance weighted	15.9469	15	0.385587
U4JyTU	d0yz5R	Adenocarcinomas of cervix	CD40 on CD14- CD16+ monocyte	MR Egger	25.1525	25	0.453856
U4JyTU	d0yz5R	Adenocarcinomas of cervix	CD40 on CD14- CD16+ monocyte	Inverse variance weighted	25.1533	26	0.510314
u5waEe	d0yz5R	Adenocarcinomas of cervix	CD25 on sw mem	MR Egger	14.5869	18	0.690106
u5waEe	d0yz5R	Adenocarcinomas of cervix	CD25 on sw mem	Inverse variance weighted	16.5318	19	0.621553
u7h2Ls	d0yz5R	Adenocarcinomas of cervix	CD28 on CD45RA+ CD4+	MR Egger	7.38654	11	0.766973
u7h2Ls	d0yz5R	Adenocarcinomas of cervix	CD28 on CD45RA+ CD4+	Inverse variance weighted	7.50973	12	0.822175
udCkgB	d0yz5R	Adenocarcinomas of cervix	Activated & resting Treg AC	MR Egger	23.069	17	0.147019
udCkgB	d0yz5R	Adenocarcinomas of cervix	Activated & resting Treg AC	Inverse variance weighted	23.9422	18	0.156932
UdK9iG	d0yz5R	Adenocarcinomas of cervix	CD28- CD8dim %T cell	MR Egger	26.9722	23	0.257154
UdK9iG	d0yz5R	Adenocarcinomas of cervix	CD28- CD8dim %T cell	Inverse variance weighted	27.6434	24	0.275365
uEZ81T	d0yz5R	Adenocarcinomas of cervix	Activated & secreting Treg %CD4+	MR Egger	33.2836	29	0.266447
uEZ81T	d0yz5R	Adenocarcinomas of cervix	Activated & secreting Treg %CD4+	Inverse variance weighted	33.3359	30	0.308152
UFXSuV	d0yz5R	Adenocarcinomas of cervix	CD62L- plasmacytoid DC AC	MR Egger	15.8711	22	0.822233
UFXSuV	d0yz5R	Adenocarcinomas of cervix	CD62L- plasmacytoid DC AC	Inverse variance weighted	16.0185	23	0.854476
ugiT9F	d0yz5R	Adenocarcinomas of cervix	CM CD4+ AC	MR Egger	22.8974	26	0.638743
ugiT9F	d0yz5R	Adenocarcinomas of cervix	CM CD4+ AC	Inverse variance weighted	23.4369	27	0.661333
Uhj1S4	d0yz5R	Adenocarcinomas of cervix	CD25 on IgD+ CD24-	MR Egger	25.1037	22	0.292142
Uhj1S4	d0yz5R	Adenocarcinomas of cervix	CD25 on IgD+ CD24-	Inverse variance weighted	26.7861	23	0.26518
ujVebV	d0yz5R	Adenocarcinomas of cervix	CD38 on naive-mature B cell	MR Egger	30.8202	24	0.159035
ujVebV	d0yz5R	Adenocarcinomas of cervix	CD38 on naive-mature B cell	Inverse variance weighted	31.2275	25	0.181594
ULOoan	d0yz5R	Adenocarcinomas of cervix	CD127 on CD4+	MR Egger	3.64772	6	0.724224
ULOoan	d0yz5R	Adenocarcinomas of cervix	CD127 on CD4+	Inverse variance weighted	4.02642	7	0.77673
ungaro	d0yz5R	Adenocarcinomas of cervix	CD19 on IgD+ CD38-	MR Egger	24.2195	29	0.718037
ungaro	d0yz5R	Adenocarcinomas of cervix	CD19 on IgD+ CD38-	Inverse variance weighted	24.4603	30	0.750812
upyF4b	d0yz5R	Adenocarcinomas of cervix	Transitional %lymphocyte	MR Egger	28.1467	24	0.253902
upyF4b	d0yz5R	Adenocarcinomas of cervix	Transitional %lymphocyte	Inverse variance weighted	29.8488	25	0.229999
USJXJ7	d0yz5R	Adenocarcinomas of cervix	DC AC	MR Egger	13.3395	19	0.820748
USJXJ7	d0yz5R	Adenocarcinomas of cervix	DC AC	Inverse variance weighted	14.4535	20	0.806781
UT5qDY	d0yz5R	Adenocarcinomas of cervix	CD27 on CD24+ CD27+	MR Egger	22.7228	27	0.699809
UT5qDY	d0yz5R	Adenocarcinomas of cervix	CD27 on CD24+ CD27+	Inverse variance weighted	24.3885	28	0.660872
uuCVCp	d0yz5R	Adenocarcinomas of cervix	CD62L- HLA DR++ monocyte AC	MR Egger	18.594	17	0.352326
uuCVCp	d0yz5R	Adenocarcinomas of cervix	CD62L- HLA DR++ monocyte AC	Inverse variance weighted	19.0813	18	0.386834
uV4hKg	d0yz5R	Adenocarcinomas of cervix	CD28 on secreting Treg	MR Egger	12.7341	15	0.622829
uV4hKg	d0yz5R	Adenocarcinomas of cervix	CD28 on secreting Treg	Inverse variance weighted	13.2322	16	0.655709
uXZ3Ev	d0yz5R	Adenocarcinomas of cervix	SSC-A on HLA DR+ T cell	MR Egger	13.9867	18	0.729959
uXZ3Ev	d0yz5R	Adenocarcinomas of cervix	SSC-A on HLA DR+ T cell	Inverse variance weighted	13.9873	19	0.784431
uYgOTk	d0yz5R	Adenocarcinomas of cervix	CD80 on plasmacytoid DC	MR Egger	20.2286	19	0.380942
uYgOTk	d0yz5R	Adenocarcinomas of cervix	CD80 on plasmacytoid DC	Inverse variance weighted	20.8037	20	0.408764
UZapjI	d0yz5R	Adenocarcinomas of cervix	HVEM on T cell	MR Egger	18.2361	23	0.744558
UZapjI	d0yz5R	Adenocarcinomas of cervix	HVEM on T cell	Inverse variance weighted	18.435	24	0.781411
v0kgja	d0yz5R	Adenocarcinomas of cervix	CD45 on HLA DR+ T cell	MR Egger	15.9523	16	0.456298
v0kgja	d0yz5R	Adenocarcinomas of cervix	CD45 on HLA DR+ T cell	Inverse variance weighted	16.816	17	0.466895
v0xCdh	d0yz5R	Adenocarcinomas of cervix	Resting Treg %CD4	MR Egger	32.7611	31	0.38058
v0xCdh	d0yz5R	Adenocarcinomas of cervix	Resting Treg %CD4	Inverse variance weighted	33.1613	32	0.410349
v5tyU8	d0yz5R	Adenocarcinomas of cervix	CD39+ resting Treg AC	MR Egger	28.7238	26	0.323792
v5tyU8	d0yz5R	Adenocarcinomas of cervix	CD39+ resting Treg AC	Inverse variance weighted	29.1589	27	0.353236
V6UVzO	d0yz5R	Adenocarcinomas of cervix	CD25 on memory B cell	MR Egger	21.309	22	0.501718
V6UVzO	d0yz5R	Adenocarcinomas of cervix	CD25 on memory B cell	Inverse variance weighted	21.7918	23	0.532852
V77E4d	d0yz5R	Adenocarcinomas of cervix	TCRgd %T cell	MR Egger	13.7972	16	0.613822
V77E4d	d0yz5R	Adenocarcinomas of cervix	TCRgd %T cell	Inverse variance weighted	16.367	17	0.497985
v8K2Gd	d0yz5R	Adenocarcinomas of cervix	CD33 on Im MDSC	MR Egger	23.3284	20	0.272958
v8K2Gd	d0yz5R	Adenocarcinomas of cervix	CD33 on Im MDSC	Inverse variance weighted	24.4469	21	0.271914
VcwG3Q	d0yz5R	Adenocarcinomas of cervix	CD45RA+ CD8br %T cell	MR Egger	19.4358	31	0.947141
VcwG3Q	d0yz5R	Adenocarcinomas of cervix	CD45RA+ CD8br %T cell	Inverse variance weighted	20.6779	32	0.938473
Vg0tDJ	d0yz5R	Adenocarcinomas of cervix	SSC-A on HLA DR+ CD4+	MR Egger	24.1043	20	0.237868
Vg0tDJ	d0yz5R	Adenocarcinomas of cervix	SSC-A on HLA DR+ CD4+	Inverse variance weighted	24.2926	21	0.279099
vgGQ8s	d0yz5R	Adenocarcinomas of cervix	CD4 Treg %CD4	MR Egger	17.6773	14	0.221878
vgGQ8s	d0yz5R	Adenocarcinomas of cervix	CD4 Treg %CD4	Inverse variance weighted	19.3803	15	0.197014
VGOADh	d0yz5R	Adenocarcinomas of cervix	CD11c+ CD62L- monocyte AC	MR Egger	10.8919	20	0.948979
VGOADh	d0yz5R	Adenocarcinomas of cervix	CD11c+ CD62L- monocyte AC	Inverse variance weighted	10.9174	21	0.964372
vi5fvI	d0yz5R	Adenocarcinomas of cervix	IgD- CD38dim %B cell	MR Egger	15.6262	23	0.870799
vi5fvI	d0yz5R	Adenocarcinomas of cervix	IgD- CD38dim %B cell	Inverse variance weighted	15.8039	24	0.895024
VMKAY1	d0yz5R	Adenocarcinomas of cervix	CD86+ myeloid DC AC	MR Egger	9.10523	19	0.971691
VMKAY1	d0yz5R	Adenocarcinomas of cervix	CD86+ myeloid DC AC	Inverse variance weighted	9.20384	20	0.980424
vmLPL1	d0yz5R	Adenocarcinomas of cervix	IgD- CD38br AC	MR Egger	16.3732	18	0.566522
vmLPL1	d0yz5R	Adenocarcinomas of cervix	IgD- CD38br AC	Inverse variance weighted	16.3891	19	0.631177
Vpfids	d0yz5R	Adenocarcinomas of cervix	BAFF-R on IgD+ CD38- unsw mem	MR Egger	16.3756	17	0.497383
Vpfids	d0yz5R	Adenocarcinomas of cervix	BAFF-R on IgD+ CD38- unsw mem	Inverse variance weighted	17.6042	18	0.481999
vPvrPZ	d0yz5R	Adenocarcinomas of cervix	CD39 on CD39+ activated Treg	MR Egger	21.1611	20	0.387704
vPvrPZ	d0yz5R	Adenocarcinomas of cervix	CD39 on CD39+ activated Treg	Inverse variance weighted	21.1864	21	0.447611
vVPskK	d0yz5R	Adenocarcinomas of cervix	CD33dim HLA DR+ CD11b- %CD33dim HLA DR+	MR Egger	25.9081	22	0.255649
vVPskK	d0yz5R	Adenocarcinomas of cervix	CD33dim HLA DR+ CD11b- %CD33dim HLA DR+	Inverse variance weighted	26.1308	23	0.294731
vW8yRL	d0yz5R	Adenocarcinomas of cervix	CD64 on CD14+ CD16+ monocyte	MR Egger	13.2752	10	0.208691
vW8yRL	d0yz5R	Adenocarcinomas of cervix	CD64 on CD14+ CD16+ monocyte	Inverse variance weighted	13.9108	11	0.237969
vXPVcz	d0yz5R	Adenocarcinomas of cervix	CD62L on CD62L+ plasmacytoid DC	MR Egger	10.9885	13	0.611778
vXPVcz	d0yz5R	Adenocarcinomas of cervix	CD62L on CD62L+ plasmacytoid DC	Inverse variance weighted	12.5466	14	0.562494
W42H2S	d0yz5R	Adenocarcinomas of cervix	IgD on IgD+ CD38br	MR Egger	18.6764	23	0.719838
W42H2S	d0yz5R	Adenocarcinomas of cervix	IgD on IgD+ CD38br	Inverse variance weighted	21.6167	24	0.602134
W5XJdH	d0yz5R	Adenocarcinomas of cervix	Myeloid DC %DC	MR Egger	12.1883	24	0.977702
W5XJdH	d0yz5R	Adenocarcinomas of cervix	Myeloid DC %DC	Inverse variance weighted	12.235	25	0.984572
W72y02	d0yz5R	Adenocarcinomas of cervix	CCR2 on CD14+ CD16+ monocyte	MR Egger	28.2435	35	0.783816
W72y02	d0yz5R	Adenocarcinomas of cervix	CCR2 on CD14+ CD16+ monocyte	Inverse variance weighted	28.8122	36	0.797029
W9iF8P	d0yz5R	Adenocarcinomas of cervix	CD20 on IgD- CD38-	MR Egger	37.1879	25	0.0554086
W9iF8P	d0yz5R	Adenocarcinomas of cervix	CD20 on IgD- CD38-	Inverse variance weighted	37.7112	26	0.0643999
Wa2dcQ	d0yz5R	Adenocarcinomas of cervix	CD3- lymphocyte %leukocyte	MR Egger	15.3143	18	0.640282
Wa2dcQ	d0yz5R	Adenocarcinomas of cervix	CD3- lymphocyte %leukocyte	Inverse variance weighted	18.3327	19	0.500324
wB8zau	d0yz5R	Adenocarcinomas of cervix	CD28 on CD4 Treg	MR Egger	19.3734	22	0.62217
wB8zau	d0yz5R	Adenocarcinomas of cervix	CD28 on CD4 Treg	Inverse variance weighted	21.4451	23	0.553927
wcKlAI	d0yz5R	Adenocarcinomas of cervix	CD25 on CD39+ CD4 Treg	MR Egger	13.6592	15	0.55152
wcKlAI	d0yz5R	Adenocarcinomas of cervix	CD25 on CD39+ CD4 Treg	Inverse variance weighted	15.5702	16	0.483341
WCxQYX	d0yz5R	Adenocarcinomas of cervix	IgD on IgD+ CD38- unsw mem	MR Egger	14.8117	15	0.465066
WCxQYX	d0yz5R	Adenocarcinomas of cervix	IgD on IgD+ CD38- unsw mem	Inverse variance weighted	14.8446	16	0.536046
weR0x5	d0yz5R	Adenocarcinomas of cervix	HVEM on EM CD8br	MR Egger	17.1583	16	0.375429
weR0x5	d0yz5R	Adenocarcinomas of cervix	HVEM on EM CD8br	Inverse variance weighted	17.1698	17	0.442918
wg06HF	d0yz5R	Adenocarcinomas of cervix	HLA DR on CD33br HLA DR+ CD14-	MR Egger	20.9983	23	0.581191
wg06HF	d0yz5R	Adenocarcinomas of cervix	HLA DR on CD33br HLA DR+ CD14-	Inverse variance weighted	21.3962	24	0.615259
WG4oIq	d0yz5R	Adenocarcinomas of cervix	BAFF-R on CD24+ CD27+	MR Egger	28.8064	17	0.0363536
WG4oIq	d0yz5R	Adenocarcinomas of cervix	BAFF-R on CD24+ CD27+	Inverse variance weighted	29.5072	18	0.0425215
Wh7rtZ	d0yz5R	Adenocarcinomas of cervix	EM DN (CD4-CD8-) %T cell	MR Egger	21.8033	21	0.41092
Wh7rtZ	d0yz5R	Adenocarcinomas of cervix	EM DN (CD4-CD8-) %T cell	Inverse variance weighted	24.1437	22	0.33974
WHGOSZ	d0yz5R	Adenocarcinomas of cervix	CD25hi %CD4+	MR Egger	20.0715	24	0.692701
WHGOSZ	d0yz5R	Adenocarcinomas of cervix	CD25hi %CD4+	Inverse variance weighted	20.1422	25	0.739327
wK44Wd	d0yz5R	Adenocarcinomas of cervix	CD20 on unsw mem	MR Egger	11.4646	20	0.933273
wK44Wd	d0yz5R	Adenocarcinomas of cervix	CD20 on unsw mem	Inverse variance weighted	12.2654	21	0.932174
WkXfad	d0yz5R	Adenocarcinomas of cervix	CD3 on CM CD8br	MR Egger	11.1313	16	0.801309
WkXfad	d0yz5R	Adenocarcinomas of cervix	CD3 on CM CD8br	Inverse variance weighted	11.1656	17	0.847826
wkXO06	d0yz5R	Adenocarcinomas of cervix	Activated Treg %CD4 Treg	MR Egger	20.1882	26	0.782555
wkXO06	d0yz5R	Adenocarcinomas of cervix	Activated Treg %CD4 Treg	Inverse variance weighted	20.8369	27	0.79387
WPzSHi	d0yz5R	Adenocarcinomas of cervix	DP (CD4+CD8+) AC	MR Egger	9.00729	16	0.913113
WPzSHi	d0yz5R	Adenocarcinomas of cervix	DP (CD4+CD8+) AC	Inverse variance weighted	9.16941	17	0.934796
WqJgff	d0yz5R	Adenocarcinomas of cervix	SSC-A on CD8br	MR Egger	14.1778	16	0.585472
WqJgff	d0yz5R	Adenocarcinomas of cervix	SSC-A on CD8br	Inverse variance weighted	14.1995	17	0.652932
WqNSuE	d0yz5R	Adenocarcinomas of cervix	Basophil AC	MR Egger	15.7908	21	0.781285
WqNSuE	d0yz5R	Adenocarcinomas of cervix	Basophil AC	Inverse variance weighted	18.0839	22	0.701001
Wwvt4J	d0yz5R	Adenocarcinomas of cervix	CD33- HLA DR+ AC	MR Egger	30.135	34	0.657628
Wwvt4J	d0yz5R	Adenocarcinomas of cervix	CD33- HLA DR+ AC	Inverse variance weighted	30.3141	35	0.693751
WYfzlT	d0yz5R	Adenocarcinomas of cervix	FSC-A on NKT	MR Egger	15.2756	18	0.642963
WYfzlT	d0yz5R	Adenocarcinomas of cervix	FSC-A on NKT	Inverse variance weighted	17.6906	19	0.543186
wYJpSS	d0yz5R	Adenocarcinomas of cervix	CD45RA- CD28- CD8br %CD8br	MR Egger	39.5999	47	0.769645
wYJpSS	d0yz5R	Adenocarcinomas of cervix	CD45RA- CD28- CD8br %CD8br	Inverse variance weighted	40.3235	48	0.776545
X2crjd	d0yz5R	Adenocarcinomas of cervix	CD11c+ HLA DR++ monocyte %monocyte	MR Egger	8.97736	15	0.878698
X2crjd	d0yz5R	Adenocarcinomas of cervix	CD11c+ HLA DR++ monocyte %monocyte	Inverse variance weighted	8.97765	16	0.914331
x30h9q	d0yz5R	Adenocarcinomas of cervix	CD3 on EM CD8br	MR Egger	11.6007	18	0.867153
x30h9q	d0yz5R	Adenocarcinomas of cervix	CD3 on EM CD8br	Inverse variance weighted	11.7446	19	0.896252
X66IK3	d0yz5R	Adenocarcinomas of cervix	CD14 on CD14+ CD16- monocyte	MR Egger	19.2169	14	0.156827
X66IK3	d0yz5R	Adenocarcinomas of cervix	CD14 on CD14+ CD16- monocyte	Inverse variance weighted	22.4194	15	0.0972691
xBJWCY	d0yz5R	Adenocarcinomas of cervix	CD28 on resting Treg	MR Egger	8.18749	4	0.0849468
xBJWCY	d0yz5R	Adenocarcinomas of cervix	CD28 on resting Treg	Inverse variance weighted	8.18825	5	0.146161
xcERjs	d0yz5R	Adenocarcinomas of cervix	EM CD8br %T cell	MR Egger	12.0476	13	0.523743
xcERjs	d0yz5R	Adenocarcinomas of cervix	EM CD8br %T cell	Inverse variance weighted	12.0484	14	0.602417
XFdLYt	d0yz5R	Adenocarcinomas of cervix	CM CD4+ %CD4+	MR Egger	32.175	30	0.359434
XFdLYt	d0yz5R	Adenocarcinomas of cervix	CM CD4+ %CD4+	Inverse variance weighted	32.2367	31	0.405345
XiVdHH	d0yz5R	Adenocarcinomas of cervix	HLA DR on myeloid DC	MR Egger	13.8623	13	0.383614
XiVdHH	d0yz5R	Adenocarcinomas of cervix	HLA DR on myeloid DC	Inverse variance weighted	14.1827	14	0.43619
xjninA	d0yz5R	Adenocarcinomas of cervix	CD8br AC	MR Egger	23.9954	19	0.19633
xjninA	d0yz5R	Adenocarcinomas of cervix	CD8br AC	Inverse variance weighted	30.2148	20	0.0664471
Xlns2A	d0yz5R	Adenocarcinomas of cervix	CD20 on IgD+	MR Egger	16.2169	17	0.508512
Xlns2A	d0yz5R	Adenocarcinomas of cervix	CD20 on IgD+	Inverse variance weighted	17.3133	18	0.501672
XMEIBq	d0yz5R	Adenocarcinomas of cervix	IgD on IgD+ CD38dim	MR Egger	24.678	20	0.21403
XMEIBq	d0yz5R	Adenocarcinomas of cervix	IgD on IgD+ CD38dim	Inverse variance weighted	25.8047	21	0.213994
xmHKqy	d0yz5R	Adenocarcinomas of cervix	CD45RA on naive CD4+	MR Egger	25.116	31	0.762504
xmHKqy	d0yz5R	Adenocarcinomas of cervix	CD45RA on naive CD4+	Inverse variance weighted	25.2269	32	0.796738
xOb62d	d0yz5R	Adenocarcinomas of cervix	HLA DR+ CD8br AC	MR Egger	23.6222	32	0.857763
xOb62d	d0yz5R	Adenocarcinomas of cervix	HLA DR+ CD8br AC	Inverse variance weighted	25.6298	33	0.816308
xPJO3J	d0yz5R	Adenocarcinomas of cervix	Monocyte AC	MR Egger	27.7341	25	0.320238
xPJO3J	d0yz5R	Adenocarcinomas of cervix	Monocyte AC	Inverse variance weighted	27.7399	26	0.371375
xqIouK	d0yz5R	Adenocarcinomas of cervix	CD11c+ monocyte %monocyte	MR Egger	15.8064	18	0.606054
xqIouK	d0yz5R	Adenocarcinomas of cervix	CD11c+ monocyte %monocyte	Inverse variance weighted	17.4033	19	0.562568
XQKf6d	d0yz5R	Adenocarcinomas of cervix	HLA DR+ T cell AC	MR Egger	19.9853	28	0.865
XQKf6d	d0yz5R	Adenocarcinomas of cervix	HLA DR+ T cell AC	Inverse variance weighted	21.2736	29	0.848988
XRrBrG	d0yz5R	Adenocarcinomas of cervix	TCRgd %lymphocyte	MR Egger	23.8827	18	0.158908
XRrBrG	d0yz5R	Adenocarcinomas of cervix	TCRgd %lymphocyte	Inverse variance weighted	24.4619	19	0.179027
XSe1QJ	d0yz5R	Adenocarcinomas of cervix	CD4 on CD45RA+ CD4+	MR Egger	19.5992	25	0.767519
XSe1QJ	d0yz5R	Adenocarcinomas of cervix	CD4 on CD45RA+ CD4+	Inverse variance weighted	23.3478	26	0.613206
xU3dEo	d0yz5R	Adenocarcinomas of cervix	HLA DR on CD33- HLA DR+	MR Egger	14.2376	10	0.162429
xU3dEo	d0yz5R	Adenocarcinomas of cervix	HLA DR on CD33- HLA DR+	Inverse variance weighted	14.7915	11	0.192243
XUOWQx	d0yz5R	Adenocarcinomas of cervix	BAFF-R on IgD+ CD38-	MR Egger	29.3808	20	0.0805275
XUOWQx	d0yz5R	Adenocarcinomas of cervix	BAFF-R on IgD+ CD38-	Inverse variance weighted	31.0346	21	0.0730837
xw4MWb	d0yz5R	Adenocarcinomas of cervix	CD39+ activated Treg %activated Treg	MR Egger	5.97452	6	0.42605
xw4MWb	d0yz5R	Adenocarcinomas of cervix	CD39+ activated Treg %activated Treg	Inverse variance weighted	6.64798	7	0.466428
Y4OzFV	d0yz5R	Adenocarcinomas of cervix	IgD+ AC	MR Egger	9.1662	12	0.688673
Y4OzFV	d0yz5R	Adenocarcinomas of cervix	IgD+ AC	Inverse variance weighted	9.21183	13	0.756763
Y5qAuw	d0yz5R	Adenocarcinomas of cervix	EM CD4+ %CD4+	MR Egger	23.9117	26	0.581014
Y5qAuw	d0yz5R	Adenocarcinomas of cervix	EM CD4+ %CD4+	Inverse variance weighted	24.3061	27	0.61329
y7bENK	d0yz5R	Adenocarcinomas of cervix	CD4/CD8br	MR Egger	13.869	12	0.30915
y7bENK	d0yz5R	Adenocarcinomas of cervix	CD4/CD8br	Inverse variance weighted	13.9334	13	0.378548
Y7d2Ay	d0yz5R	Adenocarcinomas of cervix	HLA DR+ NK %CD3- lymphocyte	MR Egger	19.8309	21	0.531996
Y7d2Ay	d0yz5R	Adenocarcinomas of cervix	HLA DR+ NK %CD3- lymphocyte	Inverse variance weighted	20.5496	22	0.548699
Y905oe	d0yz5R	Adenocarcinomas of cervix	Naive DN (CD4-CD8-) %T cell	MR Egger	13.3126	18	0.772675
Y905oe	d0yz5R	Adenocarcinomas of cervix	Naive DN (CD4-CD8-) %T cell	Inverse variance weighted	13.414	19	0.81672
y9mZuf	d0yz5R	Adenocarcinomas of cervix	CD33dim HLA DR+ CD11b+ %CD33dim HLA DR+	MR Egger	21.6033	22	0.483769
y9mZuf	d0yz5R	Adenocarcinomas of cervix	CD33dim HLA DR+ CD11b+ %CD33dim HLA DR+	Inverse variance weighted	21.787	23	0.533141
YA7dEk	d0yz5R	Adenocarcinomas of cervix	CD127 on granulocyte	MR Egger	32.0701	29	0.316803
YA7dEk	d0yz5R	Adenocarcinomas of cervix	CD127 on granulocyte	Inverse variance weighted	32.9245	30	0.32583
YaVNWz	d0yz5R	Adenocarcinomas of cervix	CD8dim NKT AC	MR Egger	24.6593	25	0.48159
YaVNWz	d0yz5R	Adenocarcinomas of cervix	CD8dim NKT AC	Inverse variance weighted	28.0554	26	0.355736
YDAfNz	d0yz5R	Adenocarcinomas of cervix	CD8 on NKT	MR Egger	18.3466	16	0.303995
YDAfNz	d0yz5R	Adenocarcinomas of cervix	CD8 on NKT	Inverse variance weighted	19.9088	17	0.278919
YEnbb0	d0yz5R	Adenocarcinomas of cervix	CD86 on granulocyte	MR Egger	14.7007	19	0.741422
YEnbb0	d0yz5R	Adenocarcinomas of cervix	CD86 on granulocyte	Inverse variance weighted	14.7363	20	0.791292
ygo9t8	d0yz5R	Adenocarcinomas of cervix	CD25 on IgD+ CD38br	MR Egger	11.3713	11	0.412705
ygo9t8	d0yz5R	Adenocarcinomas of cervix	CD25 on IgD+ CD38br	Inverse variance weighted	11.4162	12	0.49363
yh7WVQ	d0yz5R	Adenocarcinomas of cervix	CD14- CD16+ monocyte AC	MR Egger	16.7043	16	0.404974
yh7WVQ	d0yz5R	Adenocarcinomas of cervix	CD14- CD16+ monocyte AC	Inverse variance weighted	21.0535	17	0.223906
yHICHO	d0yz5R	Adenocarcinomas of cervix	PDL-1 on CD14- CD16+ monocyte	MR Egger	11.9928	16	0.744478
yHICHO	d0yz5R	Adenocarcinomas of cervix	PDL-1 on CD14- CD16+ monocyte	Inverse variance weighted	13.8051	17	0.68085
YJcvIm	d0yz5R	Adenocarcinomas of cervix	CD45RA- CD4+ %T cell	MR Egger	18.8894	24	0.757863
YJcvIm	d0yz5R	Adenocarcinomas of cervix	CD45RA- CD4+ %T cell	Inverse variance weighted	18.8916	25	0.80229
yMyFUK	d0yz5R	Adenocarcinomas of cervix	CD39+ secreting Treg %CD4 Treg	MR Egger	22.8112	20	0.298162
yMyFUK	d0yz5R	Adenocarcinomas of cervix	CD39+ secreting Treg %CD4 Treg	Inverse variance weighted	24.9172	21	0.250768
YOmmeS	d0yz5R	Adenocarcinomas of cervix	PB/PC AC	MR Egger	30.2833	22	0.11174
YOmmeS	d0yz5R	Adenocarcinomas of cervix	PB/PC AC	Inverse variance weighted	30.6372	23	0.13197
yUYQAA	d0yz5R	Adenocarcinomas of cervix	CD27 on memory B cell	MR Egger	31.4545	23	0.112031
yUYQAA	d0yz5R	Adenocarcinomas of cervix	CD27 on memory B cell	Inverse variance weighted	33.2621	24	0.0986623
Yvfn9Q	d0yz5R	Adenocarcinomas of cervix	CD28+ CD45RA+ CD8br AC	MR Egger	56.685	52	0.304592
Yvfn9Q	d0yz5R	Adenocarcinomas of cervix	CD28+ CD45RA+ CD8br AC	Inverse variance weighted	57.2401	53	0.320706
yWeLVc	d0yz5R	Adenocarcinomas of cervix	CD25 on IgD+ CD38- unsw mem	MR Egger	25.4205	22	0.277393
yWeLVc	d0yz5R	Adenocarcinomas of cervix	CD25 on IgD+ CD38- unsw mem	Inverse variance weighted	25.6253	23	0.31887
yx7YKp	d0yz5R	Adenocarcinomas of cervix	CD27 on CD20- CD38-	MR Egger	13.2092	18	0.778996
yx7YKp	d0yz5R	Adenocarcinomas of cervix	CD27 on CD20- CD38-	Inverse variance weighted	16.552	19	0.620191
YXqXlS	d0yz5R	Adenocarcinomas of cervix	CD33 on CD33br HLA DR+	MR Egger	10.0792	21	0.977865
YXqXlS	d0yz5R	Adenocarcinomas of cervix	CD33 on CD33br HLA DR+	Inverse variance weighted	10.4827	22	0.981374
Yyy7Rw	d0yz5R	Adenocarcinomas of cervix	CD127 on CD28+ DN (CD4-CD8-)	MR Egger	14.8348	22	0.869228
Yyy7Rw	d0yz5R	Adenocarcinomas of cervix	CD127 on CD28+ DN (CD4-CD8-)	Inverse variance weighted	16.376	23	0.838704
Z3p0xC	d0yz5R	Adenocarcinomas of cervix	Leukocyte AC	MR Egger	6.78322	9	0.659677
Z3p0xC	d0yz5R	Adenocarcinomas of cervix	Leukocyte AC	Inverse variance weighted	6.78535	10	0.745542
zAAReH	d0yz5R	Adenocarcinomas of cervix	CD8 on CD28+ CD45RA+ CD8br	MR Egger	12.3303	20	0.904238
zAAReH	d0yz5R	Adenocarcinomas of cervix	CD8 on CD28+ CD45RA+ CD8br	Inverse variance weighted	12.3515	21	0.929639
zb2oc5	d0yz5R	Adenocarcinomas of cervix	CD20 on memory B cell	MR Egger	30.6663	26	0.240932
zb2oc5	d0yz5R	Adenocarcinomas of cervix	CD20 on memory B cell	Inverse variance weighted	31.5629	27	0.248659
ZESKc0	d0yz5R	Adenocarcinomas of cervix	HLA DR on HLA DR+ CD4+	MR Egger	20.6066	19	0.35894
ZESKc0	d0yz5R	Adenocarcinomas of cervix	HLA DR on HLA DR+ CD4+	Inverse variance weighted	20.6123	20	0.420258
Zf1MCZ	d0yz5R	Adenocarcinomas of cervix	CD62L- CD86+ myeloid DC AC	MR Egger	12.9693	17	0.738241
Zf1MCZ	d0yz5R	Adenocarcinomas of cervix	CD62L- CD86+ myeloid DC AC	Inverse variance weighted	13.5784	18	0.756131
ZFdUjg	d0yz5R	Adenocarcinomas of cervix	HLA DR on CD14- CD16-	MR Egger	22.5144	22	0.429569
ZFdUjg	d0yz5R	Adenocarcinomas of cervix	HLA DR on CD14- CD16-	Inverse variance weighted	22.5696	23	0.486126
zG9wQG	d0yz5R	Adenocarcinomas of cervix	CM CD4+ %T cell	MR Egger	24.6018	22	0.316495
zG9wQG	d0yz5R	Adenocarcinomas of cervix	CM CD4+ %T cell	Inverse variance weighted	24.8011	23	0.360624
zhkopi	d0yz5R	Adenocarcinomas of cervix	CD20 on naive-mature B cell	MR Egger	21.7925	21	0.411551
zhkopi	d0yz5R	Adenocarcinomas of cervix	CD20 on naive-mature B cell	Inverse variance weighted	21.793	22	0.472298
ZHTBvk	d0yz5R	Adenocarcinomas of cervix	CD28+ CD45RA+ CD8br %CD8br	MR Egger	31.6311	34	0.584256
ZHTBvk	d0yz5R	Adenocarcinomas of cervix	CD28+ CD45RA+ CD8br %CD8br	Inverse variance weighted	37.6006	35	0.350951
zidxFl	d0yz5R	Adenocarcinomas of cervix	CD45 on HLA DR+ NK	MR Egger	6.79554	10	0.744596
zidxFl	d0yz5R	Adenocarcinomas of cervix	CD45 on HLA DR+ NK	Inverse variance weighted	7.64169	11	0.744995
ZkcXno	d0yz5R	Adenocarcinomas of cervix	SSC-A on monocyte	MR Egger	24.2782	20	0.23045
ZkcXno	d0yz5R	Adenocarcinomas of cervix	SSC-A on monocyte	Inverse variance weighted	24.6928	21	0.260715
zKD0Hd	d0yz5R	Adenocarcinomas of cervix	BAFF-R on IgD- CD38dim	MR Egger	1.71316	2	0.424613
zKD0Hd	d0yz5R	Adenocarcinomas of cervix	BAFF-R on IgD- CD38dim	Inverse variance weighted	3.36205	3	0.339099
ZkFY4w	d0yz5R	Adenocarcinomas of cervix	CD3 on CD39+ resting Treg	MR Egger	16.72	18	0.54243
ZkFY4w	d0yz5R	Adenocarcinomas of cervix	CD3 on CD39+ resting Treg	Inverse variance weighted	18.4398	19	0.493263
zKvJsd	d0yz5R	Adenocarcinomas of cervix	CD20- %lymphocyte	MR Egger	9.30555	15	0.861007
zKvJsd	d0yz5R	Adenocarcinomas of cervix	CD20- %lymphocyte	Inverse variance weighted	9.3146	16	0.899894
zlHhuH	d0yz5R	Adenocarcinomas of cervix	CD8 on naive CD8br	MR Egger	15.4027	14	0.351193
zlHhuH	d0yz5R	Adenocarcinomas of cervix	CD8 on naive CD8br	Inverse variance weighted	16.3904	15	0.356592
ZLQr12	d0yz5R	Adenocarcinomas of cervix	CD24 on sw mem	MR Egger	40.6052	36	0.274574
ZLQr12	d0yz5R	Adenocarcinomas of cervix	CD24 on sw mem	Inverse variance weighted	41.7573	37	0.271673
ZmLNQ5	d0yz5R	Adenocarcinomas of cervix	CD24 on CD24+ CD27+	MR Egger	0.295096	1	0.586973
ZmLNQ5	d0yz5R	Adenocarcinomas of cervix	CD24 on CD24+ CD27+	Inverse variance weighted	0.365289	2	0.833064
Znpuml	d0yz5R	Adenocarcinomas of cervix	DN (CD4-CD8-) NKT %lymphocyte	MR Egger	19.1653	27	0.8639
Znpuml	d0yz5R	Adenocarcinomas of cervix	DN (CD4-CD8-) NKT %lymphocyte	Inverse variance weighted	19.365	28	0.886497
zpzDRL	d0yz5R	Adenocarcinomas of cervix	HLA DR on plasmacytoid DC	MR Egger	13.1927	21	0.901723
zpzDRL	d0yz5R	Adenocarcinomas of cervix	HLA DR on plasmacytoid DC	Inverse variance weighted	14.0373	22	0.900152
ZtA7iJ	d0yz5R	Adenocarcinomas of cervix	CD8br %leukocyte	MR Egger	15.4715	14	0.346704
ZtA7iJ	d0yz5R	Adenocarcinomas of cervix	CD8br %leukocyte	Inverse variance weighted	15.479	15	0.417492
ZYEwfO	d0yz5R	Adenocarcinomas of cervix	HLA DR+ T cell%T cell	MR Egger	20.9068	29	0.862521
ZYEwfO	d0yz5R	Adenocarcinomas of cervix	HLA DR+ T cell%T cell	Inverse variance weighted	21.6027	30	0.868102
