# Supplementary material for: Causal role of immune cells on cervical cancer onset revealed by two-sample Mendelian randomization study
Source: Sci Rep. 2024 Jun 28;14:14890. doi: 10.1038/s41598-024-65957-7 (PMC11211447; doi:10.1038/s41598-024-65957-7)
Supplement: Supplementary file 8 — Supplementary Table 5. [file 41598_2024_65957_MOESM8_ESM.xlsx]

## Sheet: Supplementary Table 5
Supplementary Table 5 Pleiotropy of the causal effect of immune cell traits on adenocarcinomas of cervix
id.exposure	id.outcome	outcome	exposure	egger_intercept	se	pval
0b1jhy	d0yz5R	Adenocarcinomas of cervix	CD25 on CD20- CD38-	-0.102085	0.0722807	0.175893
0Cecv5	d0yz5R	Adenocarcinomas of cervix	CD28 on CD28+ CD45RA- CD8br	-0.0370687	0.101929	0.721177
0fcTbB	d0yz5R	Adenocarcinomas of cervix	T cell %leukocyte	-0.00175775	0.0647672	0.978706
0GQmUT	d0yz5R	Adenocarcinomas of cervix	CD3 on CD28+ CD45RA- CD8br	0.0937228	0.108182	0.399108
0jMXW8	d0yz5R	Adenocarcinomas of cervix	CD19 on PB/PC	0.099924	0.09118	0.285532
0lxX0e	d0yz5R	Adenocarcinomas of cervix	CD19 on IgD+ CD24-	0.0427716	0.0516382	0.416018
0MnCJQ	d0yz5R	Adenocarcinomas of cervix	PDL-1 on CD14+ CD16- monocyte	-0.0785162	0.113248	0.500314
0NF0e9	d0yz5R	Adenocarcinomas of cervix	CD28- DN (CD4-CD8-) %T cell	0.087814	0.0712057	0.231783
0o7oJ0	d0yz5R	Adenocarcinomas of cervix	TD CD8br %CD8br	0.030709	0.0755936	0.688677
0rrWx9	d0yz5R	Adenocarcinomas of cervix	CD3 on CD4 Treg	0.104648	0.108633	0.360555
0ug0My	d0yz5R	Adenocarcinomas of cervix	CD33 on CD14+ monocyte	-0.0722921	0.0662795	0.289037
0vDc7G	d0yz5R	Adenocarcinomas of cervix	CD127 on CD28+ CD4+	0.00479819	0.0620062	0.939173
0vxjnU	d0yz5R	Adenocarcinomas of cervix	HLA DR on HLA DR+ T cell	0.0530991	0.0664418	0.435209
0yYQU0	d0yz5R	Adenocarcinomas of cervix	CD45 on lymphocyte	-0.0130651	0.0637105	0.839403
13tq0D	d0yz5R	Adenocarcinomas of cervix	SSC-A on lymphocyte	-0.0438096	0.0899873	0.631939
17yCR9	d0yz5R	Adenocarcinomas of cervix	CD28+ DN (CD4-CD8-) AC	-0.166786	0.130654	0.230612
19HM9x	d0yz5R	Adenocarcinomas of cervix	FSC-A on granulocyte	0.144013	0.0708217	0.0562141
1EoIyH	d0yz5R	Adenocarcinomas of cervix	CD45 on CD14+ monocyte	-0.0379701	0.0901949	0.679741
1IpZo3	d0yz5R	Adenocarcinomas of cervix	CD19 on IgD+ CD38- unsw mem	0.0314913	0.0916312	0.734865
1J8NjU	d0yz5R	Adenocarcinomas of cervix	CD11b on Mo MDSC	-0.0283504	0.0750681	0.711345
1RmyRR	d0yz5R	Adenocarcinomas of cervix	CD25 on CD28+ CD4+	-0.0507357	0.236028	0.843585
1twJ7V	d0yz5R	Adenocarcinomas of cervix	Unsw mem AC	0.0817835	0.0826733	0.33566
1uc1eL	d0yz5R	Adenocarcinomas of cervix	CD28 on activated & secreting Treg	-0.0231737	0.0611859	0.70851
1ZR9wa	d0yz5R	Adenocarcinomas of cervix	CD45RA+ CD8br %CD8br	-0.00868274	0.0618732	0.889569
23s9xR	d0yz5R	Adenocarcinomas of cervix	Activated & resting Treg %CD4+	-0.0413509	0.0676591	0.546835
274gp9	d0yz5R	Adenocarcinomas of cervix	CD64 on CD14- CD16+ monocyte	-0.0782997	0.0782876	0.330492
279wX6	d0yz5R	Adenocarcinomas of cervix	CD4+ %T cell	0.0211782	0.095485	0.826721
2AP8ON	d0yz5R	Adenocarcinomas of cervix	CD25 on IgD- CD38br	0.0539401	0.077251	0.494466
2BYU23	d0yz5R	Adenocarcinomas of cervix	CD25 on CD24+ CD27+	-0.0247077	0.0445859	0.585058
2ja7gK	d0yz5R	Adenocarcinomas of cervix	CD62L- monocyte %monocyte	-0.124311	0.0911248	0.186954
2nEgXI	d0yz5R	Adenocarcinomas of cervix	CD25 on IgD- CD24-	0.0288445	0.0764948	0.70943
2pRuFb	d0yz5R	Adenocarcinomas of cervix	CD20 on IgD+ CD24-	0.0890934	0.0418769	0.0453898
2v3nyu	d0yz5R	Adenocarcinomas of cervix	CD19 on unsw mem	0.0604682	0.0587475	0.316269
2vrwdl	d0yz5R	Adenocarcinomas of cervix	CD3 on Naive CD4+	-0.00762473	0.0528304	0.886357
2w4W99	d0yz5R	Adenocarcinomas of cervix	CD4 on CD4+	-0.0655212	0.0787912	0.415465
2ZLdcc	d0yz5R	Adenocarcinomas of cervix	CD62L- monocyte AC	-0.045697	0.058323	0.443512
36lKRo	d0yz5R	Adenocarcinomas of cervix	DN (CD4-CD8-) %leukocyte	-0.0480439	0.0564805	0.406149
37BWd2	d0yz5R	Adenocarcinomas of cervix	B cell %lymphocyte	-0.028813	0.0561982	0.61168
37E1jl	d0yz5R	Adenocarcinomas of cervix	CD33br HLA DR+ CD14- %CD33br HLA DR+	0.0645185	0.0683331	0.358306
39SchT	d0yz5R	Adenocarcinomas of cervix	CD33 on basophil	-0.00356679	0.0695034	0.959581
3ggtwA	d0yz5R	Adenocarcinomas of cervix	CD64 on CD14+ CD16- monocyte	-0.142297	0.0549957	0.014418
3i0iNQ	d0yz5R	Adenocarcinomas of cervix	CD20- CD38- %B cell	0.0231995	0.0581893	0.694147
3KX3o4	d0yz5R	Adenocarcinomas of cervix	CD20 on IgD+ CD38br	0.0591937	0.0571055	0.31027
3m6IQo	d0yz5R	Adenocarcinomas of cervix	HLA DR on B cell	-0.03051	0.0873083	0.730403
3O2ntA	d0yz5R	Adenocarcinomas of cervix	HVEM on CM CD4+	0.0271386	0.069462	0.701174
3qwLVI	d0yz5R	Adenocarcinomas of cervix	CD11c on CD62L+ myeloid DC	0.0899547	0.0620168	0.159867
3TRFBX	d0yz5R	Adenocarcinomas of cervix	PDL-1 on monocyte	-0.0337453	0.104625	0.752176
3uElBm	d0yz5R	Adenocarcinomas of cervix	CD45 on CD66b++ myelod cell	0.00324871	0.0921312	0.972369
3UMhrd	d0yz5R	Adenocarcinomas of cervix	CD62L- plasmacytoid DC %DC	0.0237936	0.0688413	0.734124
3WgcFH	d0yz5R	Adenocarcinomas of cervix	CD127- CD8br AC	-0.0229743	0.084227	0.790085
3X0Rs3	d0yz5R	Adenocarcinomas of cervix	CD4 on monocyte	0.0764025	0.0752272	0.328339
3yEF0R	d0yz5R	Adenocarcinomas of cervix	CD38 on IgD+ CD38dim	-0.0398026	0.0789693	0.61949
48sgSW	d0yz5R	Adenocarcinomas of cervix	HLA DR on DC	-0.0470165	0.0836962	0.581616
4afdaa	d0yz5R	Adenocarcinomas of cervix	HLA DR+ CD4+ %T cell	0.0653437	0.067558	0.343494
4aq3D0	d0yz5R	Adenocarcinomas of cervix	CD28 on activated Treg	-0.0283588	0.0613695	0.650231
4IhfeQ	d0yz5R	Adenocarcinomas of cervix	CD39+ resting Treg % CD4 Treg	0.0135571	0.0482915	0.780666
4LfUvF	d0yz5R	Adenocarcinomas of cervix	CD25 on naive-mature B cell	-0.0311348	0.0853535	0.718927
4QHJ38	d0yz5R	Adenocarcinomas of cervix	CD4 on activated & secreting Treg	0.0844211	0.0744522	0.265818
4qvmuG	d0yz5R	Adenocarcinomas of cervix	CD14- CD16- AC	0.0472082	0.05693	0.415879
4rTC5v	d0yz5R	Adenocarcinomas of cervix	CD38 on transitional	0.00986743	0.077146	0.899385
4RU2ca	d0yz5R	Adenocarcinomas of cervix	T cell AC	-0.0626567	0.0822052	0.45776
4UcF2K	d0yz5R	Adenocarcinomas of cervix	CD28 on CD39+ resting Treg	-0.0265218	0.0604501	0.665553
4VOG6f	d0yz5R	Adenocarcinomas of cervix	CD19 on CD20- CD38-	-0.0245694	0.0913521	0.791203
4xDN5m	d0yz5R	Adenocarcinomas of cervix	CD127 on CD28- CD8br	-0.0741031	0.0635069	0.258497
55eqDj	d0yz5R	Adenocarcinomas of cervix	CD45 on NK	-0.0219128	0.0565024	0.70119
55LMqf	d0yz5R	Adenocarcinomas of cervix	CD62L- HLA DR++ monocyte %monocyte	0.0968759	0.180564	0.604607
5BH8MO	d0yz5R	Adenocarcinomas of cervix	CD39+ activated Treg AC	-0.00696772	0.0431413	0.872852
5FesUV	d0yz5R	Adenocarcinomas of cervix	CD3 on T cell	0.0394203	0.0476066	0.414409
5fPSOj	d0yz5R	Adenocarcinomas of cervix	CD16 on CD14+ CD16+ monocyte	-0.0341101	0.0741254	0.65036
5Ik0UX	d0yz5R	Adenocarcinomas of cervix	CD11b on CD66b++ myeloid cell	0.112301	0.120011	0.364219
5K7kmt	d0yz5R	Adenocarcinomas of cervix	CD3- lymphocyte %lymphocyte	0.471873	0.560478	0.447229
5o9hxn	d0yz5R	Adenocarcinomas of cervix	IgD+ CD38br %B cell	-0.133115	0.10721	0.226887
5Qk9MV	d0yz5R	Adenocarcinomas of cervix	CD80 on myeloid DC	-0.0221025	0.0677752	0.747164
5qX1We	d0yz5R	Adenocarcinomas of cervix	CD8dim NKT %T cell	-0.140586	0.0819608	0.104461
5yeE7h	d0yz5R	Adenocarcinomas of cervix	CD45RA on CD39+ resting Treg	0.00217704	0.124255	0.986589
60xJfC	d0yz5R	Adenocarcinomas of cervix	CD20 on sw mem	0.063591	0.0751541	0.404402
6BKw8x	d0yz5R	Adenocarcinomas of cervix	CD86 on CD62L+ myeloid DC	0.00280486	0.0680371	0.967525
6ciN4c	d0yz5R	Adenocarcinomas of cervix	Secreting Treg % CD4 Treg	0.0190586	0.0595767	0.751338
6EkarO	d0yz5R	Adenocarcinomas of cervix	CD11b on CD33br HLA DR+ CD14dim	0.188815	0.126642	0.153296
6fIyzr	d0yz5R	Adenocarcinomas of cervix	IgD+ %B cell	-0.051142	0.0886044	0.572369
6kgxTd	d0yz5R	Adenocarcinomas of cervix	SSC-A on NK	-0.175572	0.0663876	0.0151545
6muwsj	d0yz5R	Adenocarcinomas of cervix	HSC AC	-0.119129	0.0715121	0.114059
6nLuqH	d0yz5R	Adenocarcinomas of cervix	CD27 on unsw mem	-0.0563054	0.0750797	0.459545
6QB8S2	d0yz5R	Adenocarcinomas of cervix	CD11c+ HLA DR++ monocyte AC	-0.152424	0.0854633	0.0947456
6ub2lw	d0yz5R	Adenocarcinomas of cervix	CD25 on IgD- CD38-	0.097272	0.0569471	0.103091
6yZ435	d0yz5R	Adenocarcinomas of cervix	Naive DN (CD4-CD8-) AC	0.0824036	0.0911954	0.379614
71o0Go	d0yz5R	Adenocarcinomas of cervix	IgD+ CD38br %lymphocyte	-0.0418134	0.0804006	0.60799
7AchAZ	d0yz5R	Adenocarcinomas of cervix	EM CD8br AC	-0.107293	0.044135	0.0236594
7aVAAt	d0yz5R	Adenocarcinomas of cervix	BAFF-R on unsw mem	-0.0445284	0.0735324	0.551003
7BLo9p	d0yz5R	Adenocarcinomas of cervix	CCR2 on CD14- CD16-	-0.00248094	0.0838943	0.976798
7CWZRe	d0yz5R	Adenocarcinomas of cervix	CD19 on IgD- CD24-	-0.0942198	0.0829624	0.268881
7GlOms	d0yz5R	Adenocarcinomas of cervix	Sw mem %lymphocyte	-0.0312613	0.0726025	0.672517
7iW6eF	d0yz5R	Adenocarcinomas of cervix	CD4 on CD39+ activated Treg	0.067651	0.0798756	0.40657
7RFcgo	d0yz5R	Adenocarcinomas of cervix	CD28+ CD45RA+ CD8dim AC	0.00109069	0.0474548	0.981761
7wSpjO	d0yz5R	Adenocarcinomas of cervix	CD16-CD56 on NK	-0.214293	0.0998358	0.0413402
7XMZKE	d0yz5R	Adenocarcinomas of cervix	CM DN (CD4-CD8-) %T cell	-0.0606203	0.0715638	0.411198
8B08XG	d0yz5R	Adenocarcinomas of cervix	CD27 on T cell	0.0587205	0.0822675	0.484043
8BF5Tj	d0yz5R	Adenocarcinomas of cervix	CD45 on granulocyte	0.0550564	0.06878	0.437823
8ewY0i	d0yz5R	Adenocarcinomas of cervix	IgD+ CD38dim %B cell	0.0311976	0.0668103	0.648259
8nlnPk	d0yz5R	Adenocarcinomas of cervix	CD28- CD8br %CD8br	-0.102534	0.0838504	0.234946
8uQRxG	d0yz5R	Adenocarcinomas of cervix	IgD+ CD24+ %lymphocyte	0.211216	0.118966	0.0992268
9646QZ	d0yz5R	Adenocarcinomas of cervix	CD8dim AC	-0.0227788	0.0747842	0.763197
98Su8K	d0yz5R	Adenocarcinomas of cervix	CD45RA+ CD28- CD8br AC	0.000815728	0.0235285	0.972353
9apfXX	d0yz5R	Adenocarcinomas of cervix	CD62L- myeloid DC AC	0.118043	0.0913897	0.217396
9bU3b4	d0yz5R	Adenocarcinomas of cervix	CD33br HLA DR+ CD14dim AC	0.0107066	0.0583115	0.855744
9CR10h	d0yz5R	Adenocarcinomas of cervix	CD62L on CD62L+ DC	-0.0630332	0.0700288	0.377008
9gKHZv	d0yz5R	Adenocarcinomas of cervix	HLA DR+ CD4+ AC	-0.000465762	0.0582943	0.993697
9gMEtc	d0yz5R	Adenocarcinomas of cervix	CD16 on CD14- CD16+ monocyte	-0.110686	0.0671878	0.116819
9iBih4	d0yz5R	Adenocarcinomas of cervix	CD28 on CD39+ activated Treg	0.0481689	0.0797683	0.55391
9iFKrA	d0yz5R	Adenocarcinomas of cervix	IgD+ CD38dim AC	-0.0188609	0.053539	0.727833
9kp7qO	d0yz5R	Adenocarcinomas of cervix	IgD- CD38- %lymphocyte	-0.0148991	0.0613041	0.809885
9ljCkE	d0yz5R	Adenocarcinomas of cervix	IgD- CD38- AC	-0.00557546	0.11851	0.96325
9WJSWs	d0yz5R	Adenocarcinomas of cervix	CD11c on monocyte	-0.0632042	0.0811053	0.446525
9XjpAu	d0yz5R	Adenocarcinomas of cervix	CD3 on naive CD8br	0.0556198	0.0670312	0.415204
9xM5Pa	d0yz5R	Adenocarcinomas of cervix	CD28 on CD39+ CD8br	0.0119892	0.0551891	0.830466
9xzfZC	d0yz5R	Adenocarcinomas of cervix	HLA DR on CD33dim HLA DR+ CD11b+	0.0853849	0.0603401	0.171709
a1bz26	d0yz5R	Adenocarcinomas of cervix	CD28+ CD45RA- CD8br %CD8br	-0.0429577	0.052715	0.423141
a2IiUy	d0yz5R	Adenocarcinomas of cervix	CD16-CD56 on NKT	-0.0427484	0.0730841	0.563644
A9k5OC	d0yz5R	Adenocarcinomas of cervix	CD39+ secreting Treg AC	0.00420645	0.071778	0.953753
a9pzSg	d0yz5R	Adenocarcinomas of cervix	CD3 on CD45RA+ CD4+	0.0629061	0.0546859	0.259411
adutGs	d0yz5R	Adenocarcinomas of cervix	CD20 on IgD+ CD38-	-0.00202891	0.0623117	0.974306
AeAnC4	d0yz5R	Adenocarcinomas of cervix	CD25 on B cell	-0.0361641	0.0660733	0.589422
AItOyj	d0yz5R	Adenocarcinomas of cervix	CD33 on CD33dim HLA DR+ CD11b-	-0.0225066	0.0686717	0.746513
AJu6Rn	d0yz5R	Adenocarcinomas of cervix	CD45 on Gr MDSC	-0.0749963	0.10017	0.464906
AMIevF	d0yz5R	Adenocarcinomas of cervix	CD20 on IgD- CD24-	0.0415207	0.0619519	0.508634
apyJPu	d0yz5R	Adenocarcinomas of cervix	TD CD4+ %T cell	0.0592077	0.0492287	0.240821
At3k7J	d0yz5R	Adenocarcinomas of cervix	CD3 on CM CD4+	-0.160747	0.0710171	0.0338124
atLKod	d0yz5R	Adenocarcinomas of cervix	HLA DR on HSC	0.228885	0.554646	0.701009
auBOwy	d0yz5R	Adenocarcinomas of cervix	CD45 on CD33br HLA DR+ CD14dim	-0.0418304	0.0675395	0.546389
avHRU7	d0yz5R	Adenocarcinomas of cervix	CD25hi %T cell	0.0114087	0.0757377	0.882146
awRSJu	d0yz5R	Adenocarcinomas of cervix	Mo MDSC AC	-0.0218404	0.0789062	0.785279
axJTIg	d0yz5R	Adenocarcinomas of cervix	PDL-1 on CD14- CD16-	-0.00309727	0.0568601	0.956976
ayO6u4	d0yz5R	Adenocarcinomas of cervix	EM CD4+ AC	-0.085232	0.0880301	0.344501
az5m6U	d0yz5R	Adenocarcinomas of cervix	CD14+ CD16- monocyte AC	-0.0160553	0.0516623	0.758548
AZjTXL	d0yz5R	Adenocarcinomas of cervix	CD3- lymphocyte AC	0.00552354	0.0902795	0.951971
B0czXA	d0yz5R	Adenocarcinomas of cervix	CD11b on Gr MDSC	-1.05426	1.13678	0.523966
b3Ru32	d0yz5R	Adenocarcinomas of cervix	CD4 on naive CD4+	-0.166279	0.0864191	0.0703011
B5NWgS	d0yz5R	Adenocarcinomas of cervix	CD45 on CD33- HLA DR+	-0.00322087	0.0511269	0.950337
B6BJvi	d0yz5R	Adenocarcinomas of cervix	CD28 on CD45RA- CD4 not Treg	-0.125441	0.0964648	0.220054
b7x39a	d0yz5R	Adenocarcinomas of cervix	CD19 on IgD- CD38-	-0.0377663	0.0782725	0.634691
b9jmYm	d0yz5R	Adenocarcinomas of cervix	IgD+ CD24- %B cell	0.0139673	0.0704312	0.845299
BA98Fg	d0yz5R	Adenocarcinomas of cervix	SSC-A on NKT	-0.0142769	0.0498144	0.777689
BAbWUq	d0yz5R	Adenocarcinomas of cervix	NK %CD3- lymphocyte	0.116043	0.0777538	0.148098
bAsrvo	d0yz5R	Adenocarcinomas of cervix	HVEM on naive CD8br	0.0384086	0.0704224	0.591822
bC5Cgt	d0yz5R	Adenocarcinomas of cervix	EM CD8br %CD8br	-0.00795558	0.0523334	0.880559
BcaJoT	d0yz5R	Adenocarcinomas of cervix	BAFF-R on CD20- CD38-	-0.11415	0.0979131	0.261888
bCH8ry	d0yz5R	Adenocarcinomas of cervix	SSC-A on CD14+ monocyte	-0.126582	0.0709642	0.0896484
bd7P8Q	d0yz5R	Adenocarcinomas of cervix	CD27 on IgD+ CD38- unsw mem	0.172487	0.104898	0.114996
BFbcRX	d0yz5R	Adenocarcinomas of cervix	CD64 on CD14- CD16-	0.0105496	0.131867	0.937368
Bfol1h	d0yz5R	Adenocarcinomas of cervix	CD19 on IgD- CD38br	0.0363284	0.0900978	0.69213
BfOMOL	d0yz5R	Adenocarcinomas of cervix	CD28+ CD45RA- CD8br %T cell	-0.0960474	0.0485977	0.0597137
BHC8hh	d0yz5R	Adenocarcinomas of cervix	CD16-CD56 on HLA DR+ NK	-0.063932	0.050826	0.22163
bhCtgR	d0yz5R	Adenocarcinomas of cervix	CD3 on EM CD4+	0.0327693	0.0712071	0.651206
bIKBfM	d0yz5R	Adenocarcinomas of cervix	CD4 on CD4 Treg	0.00851236	0.077628	0.913493
Bj9uaz	d0yz5R	Adenocarcinomas of cervix	CD28 on CD4+	0.0605153	0.056503	0.294818
bJV0Uv	d0yz5R	Adenocarcinomas of cervix	CD45RA- CD4+ %CD4+	0.0397679	0.0542605	0.469706
bKRCIk	d0yz5R	Adenocarcinomas of cervix	CD20 on IgD- CD38br	-0.155399	0.0626885	0.0265248
bl9NQN	d0yz5R	Adenocarcinomas of cervix	FSC-A on plasmacytoid DC	0.00246548	0.0524241	0.962879
BlKWAy	d0yz5R	Adenocarcinomas of cervix	T/B	0.0252743	0.0614112	0.684036
BmfJdZ	d0yz5R	Adenocarcinomas of cervix	CD62L- CD86+ myeloid DC %DC	0.0908638	0.0692782	0.208172
BNcFaU	d0yz5R	Adenocarcinomas of cervix	DN (CD4-CD8-) NKT %T cell	0.0648023	0.0828922	0.440913
BnOllh	d0yz5R	Adenocarcinomas of cervix	NKT %lymphocyte	-0.0828809	0.0525143	0.124658
bo5iIY	d0yz5R	Adenocarcinomas of cervix	DN (CD4-CD8-) AC	0.0439795	0.0891245	0.627653
BOaadM	d0yz5R	Adenocarcinomas of cervix	HLA DR on CD14+ CD16+ monocyte	-0.105916	0.067436	0.134698
bOkJfv	d0yz5R	Adenocarcinomas of cervix	CD14+ CD16- monocyte %monocyte	0.0433381	0.054472	0.434764
bphLpD	d0yz5R	Adenocarcinomas of cervix	CD4 on CD39+ CD4+	-0.0846143	0.0745744	0.267293
bpkErz	d0yz5R	Adenocarcinomas of cervix	CD4 Treg AC	-0.129063	0.076767	0.109084
BqL1Vv	d0yz5R	Adenocarcinomas of cervix	CD39+ resting Treg %resting Treg	0.00397089	0.0625123	0.949837
BU5WKv	d0yz5R	Adenocarcinomas of cervix	CCR2 on CD14- CD16+ monocyte	0.0857165	0.0621157	0.179354
BWl5T9	d0yz5R	Adenocarcinomas of cervix	CD8 on CD28+ CD45RA- CD8br	-0.00960528	0.0965779	0.922418
c2ifEM	d0yz5R	Adenocarcinomas of cervix	CD14 on CD33dim HLA DR+ CD11b+	0.0228775	0.0960484	0.814583
C37SLj	d0yz5R	Adenocarcinomas of cervix	CD25hi CD45RA- CD4 not Treg %CD4+	-0.023469	0.063337	0.714522
c50uLb	d0yz5R	Adenocarcinomas of cervix	CD25 on secreting Treg	0.0914002	0.0879607	0.319242
CArINL	d0yz5R	Adenocarcinomas of cervix	CD62L- DC AC	-0.021311	0.0694681	0.762972
CbUz5Y	d0yz5R	Adenocarcinomas of cervix	CD33br HLA DR+ CD14- AC	0.0443304	0.0472974	0.356929
CfuRqc	d0yz5R	Adenocarcinomas of cervix	CD8 on EM CD8br	-0.0353725	0.0732198	0.633797
cGvOBF	d0yz5R	Adenocarcinomas of cervix	BAFF-R on naive-mature B cell	-0.0902772	0.0804753	0.274611
CHgcVN	d0yz5R	Adenocarcinomas of cervix	HLA DR on HLA DR+ CD8br	0.0532078	0.0861954	0.544772
CHlvJ0	d0yz5R	Adenocarcinomas of cervix	CD25 on CD39+ resting Treg	-0.0271299	0.106078	0.802143
cIrQhw	d0yz5R	Adenocarcinomas of cervix	CD25hi CD45RA+ CD4 not Treg %T cell	0.0303328	0.0639806	0.639547
cJBA4e	d0yz5R	Adenocarcinomas of cervix	CCR2 on granulocyte	-0.038106	0.0715777	0.602815
cMoPPU	d0yz5R	Adenocarcinomas of cervix	CD8br NKT %T cell	-0.0520562	0.0741002	0.488851
cNllWM	d0yz5R	Adenocarcinomas of cervix	CD27 on PB/PC	-0.0121275	0.0653009	0.854864
CNnGJY	d0yz5R	Adenocarcinomas of cervix	Im MDSC AC	0.103593	0.0792511	0.205991
CNo6PN	d0yz5R	Adenocarcinomas of cervix	CD25 on IgD+ CD38-	-0.0287815	0.0562842	0.613415
cOAhk2	d0yz5R	Adenocarcinomas of cervix	CD20 on B cell	-0.0236787	0.0993101	0.813857
CObq16	d0yz5R	Adenocarcinomas of cervix	BAFF-R on IgD- CD38-	-0.0207182	0.103841	0.844536
CP2njl	d0yz5R	Adenocarcinomas of cervix	CD28 on CD39+ CD4+	-0.0957638	0.0831764	0.267617
cP3s0x	d0yz5R	Adenocarcinomas of cervix	CD4+ CD8dim %leukocyte	-0.0870674	0.113469	0.45772
cPrPtq	d0yz5R	Adenocarcinomas of cervix	CD38 on CD20-	-0.20387	0.10463	0.0680587
CqeSO7	d0yz5R	Adenocarcinomas of cervix	CD25++ CD8br %T cell	-0.0489624	0.0946735	0.612579
CQv8tL	d0yz5R	Adenocarcinomas of cervix	TD CD4+ %CD4+	0.108455	0.0932946	0.259428
Cqx3Gq	d0yz5R	Adenocarcinomas of cervix	CD14 on CD33br HLA DR+ CD14dim	0.212603	0.111052	0.0736204
cr67B3	d0yz5R	Adenocarcinomas of cervix	CD33dim HLA DR- AC	-0.0582525	0.056317	0.312201
cT72d8	d0yz5R	Adenocarcinomas of cervix	CD8dim NKT %lymphocyte	-0.13277	0.0780736	0.101946
CUFIFd	d0yz5R	Adenocarcinomas of cervix	CD3 on CD28+ CD45RA+ CD8br	0.0535465	0.0797026	0.508687
cVF3aD	d0yz5R	Adenocarcinomas of cervix	BAFF-R on CD20-	-0.11379	0.145139	0.448238
cvK4JG	d0yz5R	Adenocarcinomas of cervix	CD3 on HLA DR+ CD8br	0.00515126	0.0689175	0.941037
cvMJ36	d0yz5R	Adenocarcinomas of cervix	TD DN (CD4-CD8-) %T cell	-0.0629781	0.0902506	0.492949
CvpXgR	d0yz5R	Adenocarcinomas of cervix	CD45 on Mo MDSC	0.02057	0.132149	0.878378
cYjvMl	d0yz5R	Adenocarcinomas of cervix	CD25 on activated Treg	-0.0553954	0.163587	0.739583
cz8ifc	d0yz5R	Adenocarcinomas of cervix	CD24 on IgD+ CD24+	0.0164316	0.0595309	0.784999
D3ptLJ	d0yz5R	Adenocarcinomas of cervix	CD14 on Mo MDSC	-0.0631654	0.0637422	0.332484
D7Jr7k	d0yz5R	Adenocarcinomas of cervix	BAFF-R on IgD+ CD38- naive	-0.0108226	0.0658971	0.870816
d7YtHq	d0yz5R	Adenocarcinomas of cervix	IgD+ CD38br AC	0.0455772	0.0598886	0.453233
dAubah	d0yz5R	Adenocarcinomas of cervix	FSC-A on HLA DR+ T cell	0.0733529	0.0570956	0.217173
DCSrBm	d0yz5R	Adenocarcinomas of cervix	EM CD4+ %T cell	0.0355327	0.0802318	0.663132
DfWoR9	d0yz5R	Adenocarcinomas of cervix	CD25 on CD4+	0.094392	0.0683772	0.189089
DgbBgL	d0yz5R	Adenocarcinomas of cervix	PB/PC %lymphocyte	0.0261883	0.0550802	0.640887
DIPVEt	d0yz5R	Adenocarcinomas of cervix	CD33 on CD33dim HLA DR-	0.0778449	0.0772053	0.327455
dj6x8T	d0yz5R	Adenocarcinomas of cervix	CD4 on activated Treg	0.00453226	0.0734672	0.951366
DkT5pC	d0yz5R	Adenocarcinomas of cervix	NK AC	0.0844645	0.072763	0.259385
DP4h9M	d0yz5R	Adenocarcinomas of cervix	IgD- CD38dim %lymphocyte	0.0917266	0.0529329	0.0977778
dpgjzu	d0yz5R	Adenocarcinomas of cervix	CD4+ %leukocyte	0.230933	0.170681	0.203208
Dt9SKJ	d0yz5R	Adenocarcinomas of cervix	CD25 on CD45RA- CD4 not Treg	-0.155005	0.06541	0.0261833
dVoK94	d0yz5R	Adenocarcinomas of cervix	SSC-A on B cell	-0.0010693	0.091641	0.990899
dvXZ9g	d0yz5R	Adenocarcinomas of cervix	CD40 on monocytes	-0.074297	0.0556475	0.192981
Dw97YO	d0yz5R	Adenocarcinomas of cervix	IgD- CD27- %B cell	-0.114987	0.11969	0.354227
DwAthk	d0yz5R	Adenocarcinomas of cervix	CD19 on CD20-	0.117414	0.0680195	0.10054
DYEiNn	d0yz5R	Adenocarcinomas of cervix	BAFF-R on IgD+ CD38dim	-0.0113305	0.0633843	0.859692
dYHItI	d0yz5R	Adenocarcinomas of cervix	CD3 on CD39+ CD4+	0.0535948	0.0664888	0.427803
E142U3	d0yz5R	Adenocarcinomas of cervix	CD4 on resting Treg	0.0509717	0.0918386	0.589993
E14g2w	d0yz5R	Adenocarcinomas of cervix	TD CD4+ AC	0.0309988	0.137732	0.826954
e1dQuO	d0yz5R	Adenocarcinomas of cervix	HLA DR+ CD8br %lymphocyte	0.0224456	0.0605467	0.713639
e4tJ5T	d0yz5R	Adenocarcinomas of cervix	IgD+ CD38- %B cell	0.0384801	0.0551884	0.493673
e6CtwM	d0yz5R	Adenocarcinomas of cervix	CCR2 on plasmacytoid DC	-0.0399493	0.0620465	0.528257
e87jbc	d0yz5R	Adenocarcinomas of cervix	CD64 on monocyte	-0.0240123	0.0749088	0.751111
ea8cSk	d0yz5R	Adenocarcinomas of cervix	HLA DR on CD33dim HLA DR+ CD11b-	0.0927784	0.0847784	0.289997
eboHzs	d0yz5R	Adenocarcinomas of cervix	CD123 on CD62L+ plasmacytoid DC	-0.0100782	0.0608205	0.870466
edniy4	d0yz5R	Adenocarcinomas of cervix	Activated & secreting Treg %CD4 Treg	-0.0599119	0.0519085	0.256245
eeFIR0	d0yz5R	Adenocarcinomas of cervix	CD4+ CD8dim %lymphocyte	-0.142001	0.0829105	0.104945
eevAr0	d0yz5R	Adenocarcinomas of cervix	CCR2 on CD62L+ plasmacytoid DC	-0.0518159	0.0648359	0.435208
EFiGXK	d0yz5R	Adenocarcinomas of cervix	Transitional %B cell	0.00214798	0.0991801	0.98305
EjGnjd	d0yz5R	Adenocarcinomas of cervix	CD28- CD8dim %CD8dim	0.0486329	0.0673224	0.482849
EJSyCE	d0yz5R	Adenocarcinomas of cervix	CD39+ activated Treg %CD4 Treg	-0.0438903	0.0649341	0.506832
em8K6M	d0yz5R	Adenocarcinomas of cervix	CD24 on IgD- CD38dim	-0.196502	0.122676	0.1701
enaBo8	d0yz5R	Adenocarcinomas of cervix	CD45RA- CD28- CD8br AC	-0.0625516	0.0334341	0.0622419
enMg3R	d0yz5R	Adenocarcinomas of cervix	CD25 on transitional	-0.00994571	0.0848174	0.907823
EO98wU	d0yz5R	Adenocarcinomas of cervix	CD66b++ myeloid cell AC	0.112106	0.089224	0.229512
eRoc5D	d0yz5R	Adenocarcinomas of cervix	CD28+ CD45RA+ CD8dim %T cell	0.0258876	0.0414457	0.536163
ErOTvF	d0yz5R	Adenocarcinomas of cervix	CD33 on Gr MDSC	-0.0913923	0.0803321	0.270172
EscrXz	d0yz5R	Adenocarcinomas of cervix	CD19 on IgD+ CD38dim	-0.0337013	0.0539182	0.538372
esXQZk	d0yz5R	Adenocarcinomas of cervix	CD3 on activated Treg	0.0750017	0.0708157	0.302828
eutmIQ	d0yz5R	Adenocarcinomas of cervix	CD20 on IgD+ CD38- unsw mem	-0.104907	0.145666	0.481196
EVqCUv	d0yz5R	Adenocarcinomas of cervix	SSC-A on myeloid DC	0.0688157	0.0564361	0.24038
EXIwMd	d0yz5R	Adenocarcinomas of cervix	CD27 on IgD- CD38-	0.056357	0.0692947	0.422911
ExRtA1	d0yz5R	Adenocarcinomas of cervix	CD8br %T cell	0.0436782	0.0680872	0.528479
ezC8YW	d0yz5R	Adenocarcinomas of cervix	CD14+ CD16+ monocyte %monocyte	-0.167472	0.0923983	0.0835796
F4nG6j	d0yz5R	Adenocarcinomas of cervix	CD28- CD8br AC	0.0302305	0.163362	0.856279
f816bR	d0yz5R	Adenocarcinomas of cervix	Lymphocyte AC	-0.04585	0.0754748	0.551556
FFYjMP	d0yz5R	Adenocarcinomas of cervix	HLA DR+ CD8br %T cell	0.0181849	0.0530465	0.734302
fgFlCp	d0yz5R	Adenocarcinomas of cervix	Secreting Treg AC	-0.13964	0.0630038	0.037841
Fh5DWb	d0yz5R	Adenocarcinomas of cervix	CD45 on CD4+	-0.156275	0.123765	0.232817
fhbVHz	d0yz5R	Adenocarcinomas of cervix	CD45 on CD33dim HLA DR-	-0.0869303	0.11459	0.459111
fJTfhF	d0yz5R	Adenocarcinomas of cervix	CD45 on NKT	0.025633	0.0809342	0.754742
fKbmq2	d0yz5R	Adenocarcinomas of cervix	CD11b on CD33dim HLA DR-	-0.0249838	0.093417	0.791737
Fmbz5k	d0yz5R	Adenocarcinomas of cervix	CD28- CD127- CD25++ CD8br %CD8br	0.0875922	0.0667477	0.207938
FOEFJI	d0yz5R	Adenocarcinomas of cervix	CD24+ CD27+ %B cell	0.0330625	0.0703604	0.642667
fopnHH	d0yz5R	Adenocarcinomas of cervix	CD39 on granulocyte	-0.0237285	0.0709204	0.740849
fQgOdn	d0yz5R	Adenocarcinomas of cervix	CD45RA+ CD8br AC	-0.0194232	0.0530764	0.717483
fqXkgN	d0yz5R	Adenocarcinomas of cervix	CD38 on IgD- CD38dim	0.0728155	0.0779777	0.362766
FrbTg3	d0yz5R	Adenocarcinomas of cervix	CD8 on CM CD8br	0.0577025	0.195096	0.772465
Ft1d6y	d0yz5R	Adenocarcinomas of cervix	Activated Treg AC	0.0161565	0.0946132	0.867038
FuI0RZ	d0yz5R	Adenocarcinomas of cervix	CD62L on granulocyte	0.00780457	0.0884471	0.930936
Fv8o4l	d0yz5R	Adenocarcinomas of cervix	CD127- CD8br %T cell	-0.0317132	0.119996	0.796044
fvBZTm	d0yz5R	Adenocarcinomas of cervix	Memory B cell AC	-0.00799763	0.0641753	0.902478
fWN9Xz	d0yz5R	Adenocarcinomas of cervix	CD28 on CD28+ DN (CD4-CD8-)	0.358915	0.489177	0.597023
fwNFkA	d0yz5R	Adenocarcinomas of cervix	CD45 on T cell	0.0553461	0.0770964	0.485531
FYrG5T	d0yz5R	Adenocarcinomas of cervix	Naive DN (CD4-CD8-) %DN	0.0514561	0.0679669	0.457832
FZlctj	d0yz5R	Adenocarcinomas of cervix	CD25hi CD45RA- CD4 not Treg AC	0.0661493	0.100842	0.520143
G0ncJS	d0yz5R	Adenocarcinomas of cervix	BAFF-R on transitional	-0.0426624	0.0630959	0.505991
G2aRzD	d0yz5R	Adenocarcinomas of cervix	Secreting Treg %CD4	0.00965464	0.0497045	0.847693
g39sGp	d0yz5R	Adenocarcinomas of cervix	FSC-A on CD14+ monocyte	-0.0973163	0.0691759	0.174116
G6q32Z	d0yz5R	Adenocarcinomas of cervix	IgD on IgD+	0.0818778	0.0726301	0.273641
g9fGVP	d0yz5R	Adenocarcinomas of cervix	CD39+ CD8br %CD8br	0.020087	0.078108	0.799812
gc8A6e	d0yz5R	Adenocarcinomas of cervix	FSC-A on monocyte	0.0304558	0.0605548	0.621455
geARjh	d0yz5R	Adenocarcinomas of cervix	CD25 on CD4 Treg	0.0153178	0.058627	0.796552
GED8mQ	d0yz5R	Adenocarcinomas of cervix	CM CD8br %T cell	0.0536574	0.109077	0.628131
GFtDLn	d0yz5R	Adenocarcinomas of cervix	Basophil %CD33dim HLA DR- CD66b-	0.0527522	0.0943124	0.582826
GkdWXy	d0yz5R	Adenocarcinomas of cervix	CD11c+ monocyte AC	-0.059668	0.108356	0.591199
gkRp8S	d0yz5R	Adenocarcinomas of cervix	CD45 on basophil	-0.127005	0.137029	0.368682
GL4WHO	d0yz5R	Adenocarcinomas of cervix	CD127 on CD8br	-0.11563	0.0714955	0.120062
gMMmyz	d0yz5R	Adenocarcinomas of cervix	Naive CD8br AC	0.0174398	0.0505352	0.732904
GoyIbt	d0yz5R	Adenocarcinomas of cervix	HVEM on CD8br	-0.0867217	0.111684	0.450378
gQJT2P	d0yz5R	Adenocarcinomas of cervix	CD127 on CD45RA- CD4 not Treg	0.00293094	0.0591227	0.961162
gRIAn1	d0yz5R	Adenocarcinomas of cervix	CD25 on unsw mem	-0.0222797	0.0483392	0.649392
Gs1uHz	d0yz5R	Adenocarcinomas of cervix	Memory B cell %B cell	-0.0323444	0.0593524	0.590429
gSUGhT	d0yz5R	Adenocarcinomas of cervix	HVEM on TD CD8br	0.120485	0.077637	0.134339
GtTmeL	d0yz5R	Adenocarcinomas of cervix	HLA DR+ NK AC	0.059198	0.0886218	0.513665
guaHxA	d0yz5R	Adenocarcinomas of cervix	CD3 on CD28+ DN (CD4-CD8-)	0.013357	0.0889262	0.882747
GUcR1l	d0yz5R	Adenocarcinomas of cervix	CD33 on CD33br HLA DR+ CD14dim	-0.00502539	0.05815	0.93182
GUdwWm	d0yz5R	Adenocarcinomas of cervix	CD8 on CD39+ CD8br	0.169166	0.0921068	0.0792241
GUJ1mo	d0yz5R	Adenocarcinomas of cervix	CD28 on CD28+ CD4+	0.0896501	0.0595585	0.145309
GXMXd4	d0yz5R	Adenocarcinomas of cervix	CD127 on CD28+ CD45RA- CD8br	0.0217879	0.0836294	0.797585
gyadTF	d0yz5R	Adenocarcinomas of cervix	CD8 on HLA DR+ CD8br	-0.0246746	0.0517001	0.637678
gzsTPM	d0yz5R	Adenocarcinomas of cervix	CD20 on IgD- CD27-	-0.131787	0.120444	0.28914
H000YL	d0yz5R	Adenocarcinomas of cervix	CD45 on B cell	0.0040761	0.064327	0.95044
H6bufX	d0yz5R	Adenocarcinomas of cervix	DN (CD4-CD8-) %T cell	-0.113127	0.114021	0.339229
HCaXxu	d0yz5R	Adenocarcinomas of cervix	CD45RA on resting Treg	-0.0769427	0.0739396	0.307283
hcbA9g	d0yz5R	Adenocarcinomas of cervix	HLA DR on HLA DR+ NK	0.0605382	0.0607213	0.328325
hEIc6A	d0yz5R	Adenocarcinomas of cervix	CD45 on lymphocyte	0.186904	0.134933	0.186258
HeIviE	d0yz5R	Adenocarcinomas of cervix	Granulocyte %leukocyte	-0.0462487	0.0635616	0.474189
HeXhGj	d0yz5R	Adenocarcinomas of cervix	IgD+ CD24- AC	-0.0309175	0.0645185	0.636992
hfSh3T	d0yz5R	Adenocarcinomas of cervix	CD38 on PB/PC	0.0945602	0.0956167	0.340738
HIxL7F	d0yz5R	Adenocarcinomas of cervix	CD80 on granulocyte	-0.0166235	0.0537136	0.759092
hKUPbs	d0yz5R	Adenocarcinomas of cervix	CD38 on IgD- CD38br	0.00105862	0.0701703	0.988211
HKxACV	d0yz5R	Adenocarcinomas of cervix	IgD- CD38dim AC	-0.034347	0.0965367	0.726951
HKZBGd	d0yz5R	Adenocarcinomas of cervix	CD3 on TD CD8br	-0.142575	0.0992398	0.165544
HlDJtY	d0yz5R	Adenocarcinomas of cervix	CD8 on CD8br	-0.00873903	0.0597956	0.885025
hn2trk	d0yz5R	Adenocarcinomas of cervix	CD8br and CD8dim %leukocyte	-0.0313567	0.148154	0.835932
hnLcbZ	d0yz5R	Adenocarcinomas of cervix	CD28- CD8br %T cell	-0.0789541	0.121818	0.527388
HnUAPV	d0yz5R	Adenocarcinomas of cervix	CD3 on CD39+ activated Treg	0.0970122	0.069703	0.176751
Hpcymw	d0yz5R	Adenocarcinomas of cervix	Naive CD4+ %CD4+	0.0683476	0.0556283	0.227894
hpZnuo	d0yz5R	Adenocarcinomas of cervix	CD66b on Gr MDSC	0.0371719	0.0800819	0.647798
HqP3Hf	d0yz5R	Adenocarcinomas of cervix	CD80 on monocyte	-0.0973402	0.079605	0.234955
hr2y73	d0yz5R	Adenocarcinomas of cervix	CD4 on CD39+ resting Treg	-0.163614	0.0871764	0.0850639
HuVlRI	d0yz5R	Adenocarcinomas of cervix	CD45RA- CD4+ AC	-0.0681694	0.0803342	0.411473
HvDDsJ	d0yz5R	Adenocarcinomas of cervix	CX3CR1 on CD14- CD16+ monocyte	0.0120018	0.0648555	0.855512
hvO40l	d0yz5R	Adenocarcinomas of cervix	BAFF-R on IgD+	-0.0645894	0.0624453	0.312216
Hwp7co	d0yz5R	Adenocarcinomas of cervix	CD4RA on TD CD4+	0.0109406	0.0475257	0.819446
HwrM4G	d0yz5R	Adenocarcinomas of cervix	CD45 on CD33- HLA DR-	-0.106059	0.13707	0.454048
HwxFLf	d0yz5R	Adenocarcinomas of cervix	HLA DR on CD14+ monocyte	-0.0701201	0.0936731	0.463288
Hxdx03	d0yz5R	Adenocarcinomas of cervix	CD123 on plasmacytoid DC	-0.00996719	0.0608496	0.87194
HyDbnP	d0yz5R	Adenocarcinomas of cervix	CD19 on IgD+	-0.000861795	0.0511148	0.986682
hyUdF4	d0yz5R	Adenocarcinomas of cervix	CD20 on CD20- CD38-	-0.0456779	0.0754468	0.554581
I3dhvh	d0yz5R	Adenocarcinomas of cervix	IgD- CD24- AC	-0.0568768	0.0880331	0.527384
i4D4Fm	d0yz5R	Adenocarcinomas of cervix	CD3 on resting Treg	-0.0194254	0.0581209	0.740263
i4xEHt	d0yz5R	Adenocarcinomas of cervix	CD4 on HLA DR+ CD4+	0.104785	0.0881825	0.249365
i7Ireb	d0yz5R	Adenocarcinomas of cervix	CD33 on CD66b++ myeloid cell	-0.112108	0.0901978	0.231805
iB2XhJ	d0yz5R	Adenocarcinomas of cervix	FSC-A on NK	-0.162402	0.0728438	0.0404627
iB8PH7	d0yz5R	Adenocarcinomas of cervix	FSC-A on lymphocyte	-0.0471319	0.0591339	0.437865
IhOXub	d0yz5R	Adenocarcinomas of cervix	CD16+ monocyte %monocyte	-0.153559	0.0777246	0.0621509
ijcqrg	d0yz5R	Adenocarcinomas of cervix	CM DN (CD4-CD8-) AC	-0.0373607	0.221069	0.881343
iLgZ43	d0yz5R	Adenocarcinomas of cervix	CX3CR1 on CD14+ CD16- monocyte	-0.00178108	0.0749829	0.981238
IogfYh	d0yz5R	Adenocarcinomas of cervix	CD19 on CD24+ CD27+	0.036222	0.0583718	0.540106
IOLTgw	d0yz5R	Adenocarcinomas of cervix	CD19 on naive-mature B cell	-0.0742681	0.0547023	0.186234
iosSrM	d0yz5R	Adenocarcinomas of cervix	CD62L on monocyte	-0.05829	0.0586593	0.330707
IPMLyO	d0yz5R	Adenocarcinomas of cervix	FSC-A on HLA DR+ NK	-0.010415	0.0776079	0.894733
Isl7aF	d0yz5R	Adenocarcinomas of cervix	BAFF-R on IgD- CD27-	-0.0442448	0.0756925	0.567013
iu3yRX	d0yz5R	Adenocarcinomas of cervix	CD24 on memory B cell	0.0128699	0.0521376	0.806767
iUiHG4	d0yz5R	Adenocarcinomas of cervix	CD62L on CD62L+ myeloid DC	-0.0935946	0.16627	0.583077
iVXEWT	d0yz5R	Adenocarcinomas of cervix	NK %lymphocyte	0.0785236	0.0701217	0.273435
iWR5Kc	d0yz5R	Adenocarcinomas of cervix	CD39 on CD39+ CD8br	0.0523685	0.0900789	0.567185
IwRBm9	d0yz5R	Adenocarcinomas of cervix	CD24 on IgD+ CD38- unsw mem	0.0607143	0.0835076	0.476058
IXR2Rl	d0yz5R	Adenocarcinomas of cervix	CD39+ CD8br AC	0.0123826	0.0731062	0.867047
ixyPvx	d0yz5R	Adenocarcinomas of cervix	HLA DR++ monocyte %monocyte	0.00385	0.0889602	0.965932
IYmfrZ	d0yz5R	Adenocarcinomas of cervix	CD45 on CD33dim HLA DR+ CD11b-	-0.0830486	0.172034	0.64221
IZaU7q	d0yz5R	Adenocarcinomas of cervix	HLA DR on monocyte	0.06333	0.0907868	0.496118
j2A84g	d0yz5R	Adenocarcinomas of cervix	BAFF-R on memory B cell	-0.0414759	0.103285	0.693664
j2Baa5	d0yz5R	Adenocarcinomas of cervix	CD25 on IgD- CD27-	-0.0152122	0.0841505	0.858459
j4NMDi	d0yz5R	Adenocarcinomas of cervix	NKT %T cell	-0.102226	0.0531552	0.0639967
j5uX6Q	d0yz5R	Adenocarcinomas of cervix	Activated & secreting Treg AC	-0.131383	0.0677172	0.0665899
j6dSpd	d0yz5R	Adenocarcinomas of cervix	CD3 on CD28- CD8br	-0.0702683	0.0931034	0.46017
J7MtZO	d0yz5R	Adenocarcinomas of cervix	TD DN (CD4-CD8-) %DN	-0.142069	0.0594834	0.0251407
jADbS4	d0yz5R	Adenocarcinomas of cervix	CD8 on CD28- CD8br	-0.0749289	0.144621	0.610695
jaMRNN	d0yz5R	Adenocarcinomas of cervix	CD62L- myeloid DC %DC	0.0105405	0.0657688	0.874135
JC7G1w	d0yz5R	Adenocarcinomas of cervix	IgD- CD24- %B cell	-0.0141306	0.0836341	0.868088
JdBuGN	d0yz5R	Adenocarcinomas of cervix	CD45 on CD8br	0.00867406	0.052024	0.868978
jDGaUX	d0yz5R	Adenocarcinomas of cervix	DP (CD4+CD8+) %T cell	0.0542628	0.235336	0.825305
Jes5VX	d0yz5R	Adenocarcinomas of cervix	CD38 on CD3- CD19-	-0.0550546	0.0901126	0.549812
jhjLi4	d0yz5R	Adenocarcinomas of cervix	CD20 on IgD+ CD24+	0.0454344	0.0839217	0.593937
jIhLqo	d0yz5R	Adenocarcinomas of cervix	CD3 on CD39+ secreting Treg	0.000219005	0.0847848	0.99796
Jk3ulY	d0yz5R	Adenocarcinomas of cervix	DN (CD4-CD8-) NKT AC	-0.110393	0.213749	0.619501
jl84YG	d0yz5R	Adenocarcinomas of cervix	CD45 on Im MDSC	-0.0159809	0.106443	0.884374
jqMVvm	d0yz5R	Adenocarcinomas of cervix	CD45 on HLA DR+ CD8br	-0.0518347	0.0600632	0.400888
JsVBaA	d0yz5R	Adenocarcinomas of cervix	CD11c+ CD62L- monocyte %monocyte	-0.145986	0.114092	0.218948
Juu9PU	d0yz5R	Adenocarcinomas of cervix	CD19 on sw mem	0.0196083	0.0786007	0.805038
JUuxOm	d0yz5R	Adenocarcinomas of cervix	CD25 on IgD+ CD24+	-0.0223225	0.050159	0.660282
JVZRdW	d0yz5R	Adenocarcinomas of cervix	HVEM on TD CD4+	0.13097	0.061444	0.0434843
JWFIGq	d0yz5R	Adenocarcinomas of cervix	CD25hi CD45RA+ CD4 not Treg %CD4+	-0.00271905	0.0609725	0.964726
JZNYVA	d0yz5R	Adenocarcinomas of cervix	Activated Treg %CD4	0.0641587	0.0851819	0.461636
K0aqWH	d0yz5R	Adenocarcinomas of cervix	CD33- HLA DR- AC	0.0505562	0.0993667	0.616761
K2XPPS	d0yz5R	Adenocarcinomas of cervix	CCR2 on myeloid DC	0.0787272	0.0764559	0.323456
kaS4RG	d0yz5R	Adenocarcinomas of cervix	CD28- CD25++ CD8br %CD8br	-0.0967822	0.0636756	0.142159
kb9Xgx	d0yz5R	Adenocarcinomas of cervix	CD4+ CD8dim AC	-0.046188	0.0809414	0.577977
kBHh3g	d0yz5R	Adenocarcinomas of cervix	SSC-A on granulocyte	0.0129077	0.0733248	0.861807
KBqgbC	d0yz5R	Adenocarcinomas of cervix	CD4 Treg %T cell	-0.111669	0.0708438	0.137287
KD94LE	d0yz5R	Adenocarcinomas of cervix	CD28- CD8dim AC	-0.0311821	0.0715689	0.666655
KEXJbf	d0yz5R	Adenocarcinomas of cervix	Naive CD8br %CD8br	0.0785318	0.042723	0.0747886
kHNgfQ	d0yz5R	Adenocarcinomas of cervix	CD3 on CD28+ CD4+	0.104348	0.0853416	0.234987
kIfaac	d0yz5R	Adenocarcinomas of cervix	CD33dim HLA DR+ CD11b+ AC	-0.101706	0.0668519	0.141234
KijlAV	d0yz5R	Adenocarcinomas of cervix	HLA DR on CD33br HLA DR+ CD14dim	-0.000646424	0.072906	0.993023
KjdVPF	d0yz5R	Adenocarcinomas of cervix	CD4 on TD CD4+	-0.0600049	0.0674188	0.383078
kjlY9H	d0yz5R	Adenocarcinomas of cervix	CD45RA on naive CD8br	0.056344	0.0873943	0.526441
kKHZSR	d0yz5R	Adenocarcinomas of cervix	CD28+ CD45RA- CD8br AC	-0.0881555	0.0453693	0.0625023
KLQVSd	d0yz5R	Adenocarcinomas of cervix	CD4 on CM CD4 +	-0.181465	0.0949352	0.0782428
kQf94u	d0yz5R	Adenocarcinomas of cervix	CD3 on CD39+ CD8br	0.0612763	0.118482	0.613106
kResy6	d0yz5R	Adenocarcinomas of cervix	IgD on IgD+ CD38-	0.00820107	0.0655614	0.901453
kvSF9M	d0yz5R	Adenocarcinomas of cervix	FSC-A on CD4+	-0.0971987	0.0541402	0.0857564
KVtJHT	d0yz5R	Adenocarcinomas of cervix	Resting Treg AC	0.0773558	0.074896	0.312416
Kwww5F	d0yz5R	Adenocarcinomas of cervix	CD28+ DN (CD4-CD8-) %DN	-0.0173951	0.0639409	0.787818
kXA3Nq	d0yz5R	Adenocarcinomas of cervix	CD11b on basophil	0.153597	0.129216	0.250904
kY7Ild	d0yz5R	Adenocarcinomas of cervix	CCR2 on CD62L+ myeloid DC	-0.0356843	0.110182	0.751614
KyyO4T	d0yz5R	Adenocarcinomas of cervix	CD38 on IgD+ CD38br	0.123997	0.11628	0.303123
L1uhda	d0yz5R	Adenocarcinomas of cervix	CM CD8br %CD8br	0.0285687	0.0822436	0.730824
L2FHPu	d0yz5R	Adenocarcinomas of cervix	CD80 on CD62L+ plasmacytoid DC	0.00718186	0.0557622	0.898874
L6Iryj	d0yz5R	Adenocarcinomas of cervix	CD38 on IgD+ CD24-	0.000633318	0.103835	0.995214
l7bPKY	d0yz5R	Adenocarcinomas of cervix	CD25 on IgD- CD38dim	-0.0422171	0.0804725	0.606253
la3KuB	d0yz5R	Adenocarcinomas of cervix	CD4 on secreting Treg	-0.0504007	0.0698186	0.476811
lA6Rla	d0yz5R	Adenocarcinomas of cervix	SSC-A on HLA DR+ NK	0.0535704	0.05382	0.328734
Lb0vBh	d0yz5R	Adenocarcinomas of cervix	CD8br NKT AC	0.0280319	0.0684628	0.685843
LB67Ks	d0yz5R	Adenocarcinomas of cervix	CCR2 on monocyte	0.0240452	0.064616	0.71336
lD0z7i	d0yz5R	Adenocarcinomas of cervix	IgD+ CD24+ AC	0.0339267	0.0812434	0.680483
LhFX19	d0yz5R	Adenocarcinomas of cervix	CD45RA+ CD28- CD8br %CD8br	-0.0429383	0.0517993	0.414152
lkDawE	d0yz5R	Adenocarcinomas of cervix	CD4 on CD39+ secreting Treg	-0.0200213	0.0554782	0.721969
lLeiBg	d0yz5R	Adenocarcinomas of cervix	SSC-A on T cell	0.0314196	0.0637598	0.627534
LN5DGD	d0yz5R	Adenocarcinomas of cervix	CD27 on IgD- CD38br	-0.177883	0.21976	0.432827
lORVp3	d0yz5R	Adenocarcinomas of cervix	CD20 on IgD- CD38dim	0.0338156	0.0434797	0.442438
loyuoO	d0yz5R	Adenocarcinomas of cervix	CD24+ CD27+ %lymphocyte	0.0185528	0.0481035	0.703434
lpUUFU	d0yz5R	Adenocarcinomas of cervix	CD14+ CD16+ monocyte AC	0.0413665	0.0761839	0.593803
Lqz6Gc	d0yz5R	Adenocarcinomas of cervix	CD45RA on TD CD8br	0.0226854	0.11974	0.852902
Lr0dpr	d0yz5R	Adenocarcinomas of cervix	CD8dim %leukocyte	-0.114286	0.0979677	0.260477
LvV5yV	d0yz5R	Adenocarcinomas of cervix	CD28 on CD28+ CD45RA+ CD8br	-0.0588549	0.124019	0.642971
LvYbzK	d0yz5R	Adenocarcinomas of cervix	CD25 on CD39+ CD4+	0.0358762	0.0821473	0.666765
lw6JlN	d0yz5R	Adenocarcinomas of cervix	CD20- CD38- AC	-0.0995122	0.114708	0.402669
lwik9U	d0yz5R	Adenocarcinomas of cervix	IgD- CD38- %B cell	0.116366	0.125057	0.37403
LWQ906	d0yz5R	Adenocarcinomas of cervix	CD3 on HLA DR+ T cell	0.0355186	0.0557865	0.530116
LXrBzM	d0yz5R	Adenocarcinomas of cervix	B cell % CD3- lymphocyte	-0.103845	0.0581242	0.085235
lYduJ6	d0yz5R	Adenocarcinomas of cervix	CD24+ CD27+ AC	-0.0789874	0.050602	0.131626
lYnuRs	d0yz5R	Adenocarcinomas of cervix	CD33dim HLA DR+ CD11b- AC	0.0153357	0.0502426	0.762618
LYVmZf	d0yz5R	Adenocarcinomas of cervix	CD45 on CD33br HLA DR+ CD14-	0.164411	0.153078	0.298738
m1Ip6H	d0yz5R	Adenocarcinomas of cervix	EM DN (CD4-CD8-) %DN	0.0676741	0.061436	0.280756
M30Mrd	d0yz5R	Adenocarcinomas of cervix	IgD+ CD38- AC	-0.0832375	0.108148	0.453449
m7UwaJ	d0yz5R	Adenocarcinomas of cervix	IgD- CD27- AC	-0.00122889	0.108415	0.991054
M9yb0b	d0yz5R	Adenocarcinomas of cervix	CD11c on granulocyte	-0.0657522	0.070888	0.3647
Mfay8E	d0yz5R	Adenocarcinomas of cervix	Transitional AC	0.00359774	0.0566127	0.949764
MgdCvL	d0yz5R	Adenocarcinomas of cervix	CM CD8br AC	-0.182779	0.0852481	0.0428263
MHpKow	d0yz5R	Adenocarcinomas of cervix	HLA DR++ monocyte %leukocyte	-0.235062	0.133213	0.128086
mI2qWP	d0yz5R	Adenocarcinomas of cervix	CD34 on HSC	-0.00826191	0.0780073	0.917747
mIQz6k	d0yz5R	Adenocarcinomas of cervix	FSC-A on myeloid DC	0.0489873	0.0528817	0.366516
MirTEh	d0yz5R	Adenocarcinomas of cervix	FSC-A on T cell	-0.0566856	0.0538138	0.304735
miXm3T	d0yz5R	Adenocarcinomas of cervix	CD20 on IgD+ CD38dim	0.0703133	0.0559882	0.220778
mKMNxS	d0yz5R	Adenocarcinomas of cervix	CD127 on CD45RA+ CD4+	-0.0696515	0.0827328	0.409807
MP3U2K	d0yz5R	Adenocarcinomas of cervix	CD86 on myeloid DC	-0.0825558	0.0857549	0.347196
MqDReA	d0yz5R	Adenocarcinomas of cervix	CD28 on CD39+ secreting Treg	-0.0666169	0.0629436	0.303162
mqgzLK	d0yz5R	Adenocarcinomas of cervix	HVEM on CM CD8br	0.0343736	0.0734589	0.646145
MRoEpf	d0yz5R	Adenocarcinomas of cervix	IgD on unsw mem	-0.0292267	0.0657776	0.661578
mRRYuZ	d0yz5R	Adenocarcinomas of cervix	CD27 on CD20-	-0.0569926	0.0743106	0.456814
MT5ZPy	d0yz5R	Adenocarcinomas of cervix	CD11c on myeloid DC	0.0334046	0.0548966	0.547761
mUJIfS	d0yz5R	Adenocarcinomas of cervix	CD28- CD25++ CD8br %T cell	-0.0650408	0.135396	0.647973
MuvlJW	d0yz5R	Adenocarcinomas of cervix	CD24 on IgD+ CD38-	0.0364961	0.0621118	0.563728
mV1UAu	d0yz5R	Adenocarcinomas of cervix	IgD on transitional	0.0498039	0.0596116	0.410056
mx6jBB	d0yz5R	Adenocarcinomas of cervix	Naive-mature B cell AC	-0.024735	0.0534927	0.648785
myMQmW	d0yz5R	Adenocarcinomas of cervix	IgD+ CD24- %lymphocyte	0.00573376	0.0993177	0.954565
MYX38C	d0yz5R	Adenocarcinomas of cervix	CD3 on HLA DR+ CD4+	0.0567436	0.0656815	0.396184
MzJBQS	d0yz5R	Adenocarcinomas of cervix	CD24 on IgD+ CD38br	0.0441665	0.0593657	0.464427
N5DMdQ	d0yz5R	Adenocarcinomas of cervix	IgD+ CD38dim %lymphocyte	0.00676434	0.0506861	0.894696
N8OD0h	d0yz5R	Adenocarcinomas of cervix	CD25hi CD45RA+ CD4 not Treg AC	0.0280973	0.0830572	0.738214
N8OfaK	d0yz5R	Adenocarcinomas of cervix	CCR7 on naive CD4+	0.201497	0.0565828	0.00174777
nBrMhk	d0yz5R	Adenocarcinomas of cervix	Naive CD8br %T cell	0.0311808	0.0488166	0.528805
NChaqe	d0yz5R	Adenocarcinomas of cervix	CD19 on B cell	0.0111167	0.0586331	0.851363
ncwcsc	d0yz5R	Adenocarcinomas of cervix	CD3 on CD8br	-0.00423486	0.0542931	0.938566
nDWiyF	d0yz5R	Adenocarcinomas of cervix	CD25 on CD45RA+ CD4 not Treg	0.0735789	0.0515357	0.1688
NE0ufQ	d0yz5R	Adenocarcinomas of cervix	CD19 on memory B cell	0.060456	0.0748329	0.427809
nJdOAv	d0yz5R	Adenocarcinomas of cervix	CD20- CD38- %lymphocyte	-0.047487	0.0642704	0.468169
NjMhfF	d0yz5R	Adenocarcinomas of cervix	HLA DR+ T cell%lymphocyte	-0.0814641	0.0635252	0.212481
nJvC7z	d0yz5R	Adenocarcinomas of cervix	CD40 on CD14+ CD16- monocyte	-0.151183	0.0778109	0.0655482
Nkzz9V	d0yz5R	Adenocarcinomas of cervix	CD24 on unsw mem	0.00978213	0.0505446	0.848239
nmnRQi	d0yz5R	Adenocarcinomas of cervix	FSC-A on HLA DR+ CD8br	0.0109882	0.0713024	0.879453
NNjI0k	d0yz5R	Adenocarcinomas of cervix	Naive-mature B cell %lymphocyte	-0.0495583	0.110107	0.657738
NoNS0f	d0yz5R	Adenocarcinomas of cervix	CD3 on CD45RA- CD4+	-0.187813	0.0599405	0.00437346
NPPf1r	d0yz5R	Adenocarcinomas of cervix	Unsw Mem %lymphocyte	0.0847411	0.081096	0.308513
nQaXkp	d0yz5R	Adenocarcinomas of cervix	Granulocyte AC	-0.035561	0.0839625	0.676017
nQYVfP	d0yz5R	Adenocarcinomas of cervix	CD33 on Mo MDSC	-0.0785853	0.0563932	0.17955
NrwqnM	d0yz5R	Adenocarcinomas of cervix	EM DN (CD4-CD8-) AC	-0.125789	0.0860518	0.16204
nueejy	d0yz5R	Adenocarcinomas of cervix	CD86+ myeloid DC %DC	0.0349187	0.072172	0.633516
NUUJZf	d0yz5R	Adenocarcinomas of cervix	IgD+ CD24+ %B cell	-0.0294776	0.0992781	0.769927
nv98zt	d0yz5R	Adenocarcinomas of cervix	IgD- CD38br %lymphocyte	-0.0120583	0.0529762	0.821598
nWaOsR	d0yz5R	Adenocarcinomas of cervix	CD25 on IgD+	0.00967232	0.069946	0.891125
NYDVva	d0yz5R	Adenocarcinomas of cervix	CD66b on CD66b++ myeloid cell	-0.0106291	0.0708293	0.881966
NyiVfB	d0yz5R	Adenocarcinomas of cervix	Activated & resting Treg % CD4 Treg	-0.0205798	0.0603889	0.7359
nYUN4g	d0yz5R	Adenocarcinomas of cervix	T cell %lymphocyte	-0.126254	0.202596	0.542526
o4FV69	d0yz5R	Adenocarcinomas of cervix	Memory B cell %lymphocyte	0.0236449	0.0471498	0.620249
o6sqSm	d0yz5R	Adenocarcinomas of cervix	HLA DR on CD14- CD16+ monocyte	-0.0518675	0.0774753	0.512186
O7dsJz	d0yz5R	Adenocarcinomas of cervix	TD CD8br AC	0.021983	0.106179	0.838764
OalpWW	d0yz5R	Adenocarcinomas of cervix	Plasmacytoid DC %DC	-0.016733	0.0577753	0.774817
OBvsip	d0yz5R	Adenocarcinomas of cervix	CD25 on IgD+ CD38dim	-0.062274	0.0804488	0.44751
OBZYF3	d0yz5R	Adenocarcinomas of cervix	CD20- AC	-0.0289689	0.0496168	0.565847
OcUw18	d0yz5R	Adenocarcinomas of cervix	CD28+ CD45RA- CD8dim AC	0.00840573	0.0505693	0.868967
OCvsOH	d0yz5R	Adenocarcinomas of cervix	CD28- CD127- CD25++ CD8br AC	-0.0470121	0.0449822	0.305231
OdJRYt	d0yz5R	Adenocarcinomas of cervix	CD24 on transitional	0.0743271	0.128332	0.569648
OeEtdX	d0yz5R	Adenocarcinomas of cervix	DP (CD4+CD8+) %leukocyte	0.0302742	0.109304	0.784644
oeGoUV	d0yz5R	Adenocarcinomas of cervix	CD62L- DC %DC	-0.0173822	0.0683193	0.801765
ogdwXU	d0yz5R	Adenocarcinomas of cervix	CD25 on IgD+ CD38- naive	-0.0353074	0.0660013	0.597819
oJMY2v	d0yz5R	Adenocarcinomas of cervix	CD27 on sw mem	0.0664151	0.0935572	0.483644
ol7mVm	d0yz5R	Adenocarcinomas of cervix	CD127- CD8br %CD8br	0.0801763	0.0728629	0.292754
olspxY	d0yz5R	Adenocarcinomas of cervix	CD24 on IgD- CD38-	0.120387	0.0562931	0.0416712
OoFixl	d0yz5R	Adenocarcinomas of cervix	CD28+ CD45RA- CD8dim %CD8dim	-0.00747158	0.0507477	0.884086
OqvuQS	d0yz5R	Adenocarcinomas of cervix	IgD- CD24- %lymphocyte	-0.0551667	0.0652556	0.406991
orhhqK	d0yz5R	Adenocarcinomas of cervix	Lymphocyte %leukocyte	0.0470549	0.0683029	0.498792
ORuppd	d0yz5R	Adenocarcinomas of cervix	CD33br HLA DR+ CD14dim %CD33br HLA DR+	-0.0173415	0.0700932	0.806788
ORzXdS	d0yz5R	Adenocarcinomas of cervix	HLA DR+ NK %NK	-0.035792	0.0676939	0.602535
Osiql4	d0yz5R	Adenocarcinomas of cervix	Sw mem AC	0.0555149	0.0566746	0.338466
OTwfpd	d0yz5R	Adenocarcinomas of cervix	CD8br NKT %lymphocyte	-0.0401571	0.071853	0.581216
ouwCvd	d0yz5R	Adenocarcinomas of cervix	BAFF-R on sw mem	0.0200834	0.0932501	0.83204
OuzQqD	d0yz5R	Adenocarcinomas of cervix	CD3 on NKT	0.00426144	0.0830092	0.959734
ozfoKr	d0yz5R	Adenocarcinomas of cervix	Myeloid DC AC	0.0569645	0.0593797	0.348311
p2s9XD	d0yz5R	Adenocarcinomas of cervix	CD80 on CD62L+ myeloid DC	-0.00651087	0.0694034	0.926037
P6COMh	d0yz5R	Adenocarcinomas of cervix	CD4 on CD28+ CD4+	-0.110966	0.0810131	0.186743
pau1U2	d0yz5R	Adenocarcinomas of cervix	PDL-1 on CD14+ CD16+ monocyte	-0.040068	0.0564053	0.483805
pB4NYq	d0yz5R	Adenocarcinomas of cervix	Unsw mem %B cell	-0.0197353	0.0502314	0.697276
pbo5a0	d0yz5R	Adenocarcinomas of cervix	NKT AC	0.00640797	0.0633939	0.920116
PfSOic	d0yz5R	Adenocarcinomas of cervix	CD39 on CD39+ secreting Treg	-0.0246535	0.0563802	0.666378
Pgt4tA	d0yz5R	Adenocarcinomas of cervix	CD3 on CD4+	0.0925173	0.0601845	0.13632
PHnbZj	d0yz5R	Adenocarcinomas of cervix	HLA DR++ monocyte AC	0.00141997	0.077284	0.985514
plbnGv	d0yz5R	Adenocarcinomas of cervix	CD20 on CD24+ CD27+	0.00831961	0.0729234	0.910013
pLyIlD	d0yz5R	Adenocarcinomas of cervix	CD25++ CD8br %CD8br	-0.0155066	0.0729706	0.833864
Pm5zME	d0yz5R	Adenocarcinomas of cervix	CD39+ CD8br %T cell	-0.0789039	0.0866294	0.374426
pnoT4Z	d0yz5R	Adenocarcinomas of cervix	B cell AC	-0.0801121	0.0600581	0.192983
pNzeLt	d0yz5R	Adenocarcinomas of cervix	TCRgd AC	0.00825459	0.0808494	0.919873
POIlm3	d0yz5R	Adenocarcinomas of cervix	HVEM on CD4+	-0.0856225	0.0772424	0.282242
PPLaFD	d0yz5R	Adenocarcinomas of cervix	CD19 on IgD- CD27-	-0.15079	0.0763681	0.0599368
ppr1pV	d0yz5R	Adenocarcinomas of cervix	Resting Treg % CD4 Treg	0.107873	0.0700691	0.134902
PQpvJ3	d0yz5R	Adenocarcinomas of cervix	CD86+ plasmacytoid DC %DC	-0.0181355	0.0719248	0.803075
PViKel	d0yz5R	Adenocarcinomas of cervix	CD39 on monocyte	-0.0733702	0.0582922	0.222647
PWGP9f	d0yz5R	Adenocarcinomas of cervix	PB/PC %B cell	-0.00724209	0.0657332	0.913188
px2cFZ	d0yz5R	Adenocarcinomas of cervix	CD25hi CD45RA- CD4 not Treg %T cell	0.0349778	0.059627	0.562525
PYfyWZ	d0yz5R	Adenocarcinomas of cervix	CX3CR1 on CD14+ CD16+ monocyte	0.0863883	0.061839	0.17203
pziNC1	d0yz5R	Adenocarcinomas of cervix	CD19 on transitional	0.0347286	0.0693901	0.621294
Q2ULTO	d0yz5R	Adenocarcinomas of cervix	CD28- CD127- CD25++ CD8br %T cell	0.00908224	0.0632732	0.887656
qC6XEJ	d0yz5R	Adenocarcinomas of cervix	CD4+ AC	-0.107042	0.0543041	0.0620279
qCbPSn	d0yz5R	Adenocarcinomas of cervix	HVEM on naive CD4+	0.00919434	0.0686813	0.895175
QCh2k5	d0yz5R	Adenocarcinomas of cervix	CD11b on CD14+ monocyte	-0.0611353	0.0657323	0.364644
qdtlGh	d0yz5R	Adenocarcinomas of cervix	CD127 on T cell	-0.0732888	0.118076	0.543544
QgiwGb	d0yz5R	Adenocarcinomas of cervix	CD14 on CD14+ CD16+ monocyte	0.109436	0.137022	0.440001
qGnQAN	d0yz5R	Adenocarcinomas of cervix	HVEM on CD45RA- CD4+	-0.0259324	0.0642863	0.691691
QhcWYu	d0yz5R	Adenocarcinomas of cervix	FSC-A on HLA DR+ CD4+	-0.086962	0.0725292	0.24913
Qj8xHS	d0yz5R	Adenocarcinomas of cervix	CD3 on secreting Treg	0.0631064	0.0723869	0.394801
QKVuC3	d0yz5R	Adenocarcinomas of cervix	CD3 on TD CD4+	-0.000914396	0.059855	0.987956
ql3xi6	d0yz5R	Adenocarcinomas of cervix	CD39+ CD4+ AC	-0.00319894	0.0520622	0.951458
qMa5nN	d0yz5R	Adenocarcinomas of cervix	SSC-A on CD4+	0.0199549	0.0670171	0.768086
qMgHaU	d0yz5R	Adenocarcinomas of cervix	CD33 on CD33dim HLA DR+ CD11b+	0.0222328	0.067242	0.744356
qnAcLe	d0yz5R	Adenocarcinomas of cervix	FSC-A on B cell	0.0474295	0.085924	0.587741
QpfouO	d0yz5R	Adenocarcinomas of cervix	IgD+ %Lymphocyte	0.0561369	0.055839	0.329698
qqwgMQ	d0yz5R	Adenocarcinomas of cervix	CD39+ secreting Treg %secreting Treg	0.0538264	0.0626124	0.397826
qSvUO6	d0yz5R	Adenocarcinomas of cervix	Naive CD4+ AC	0.0917992	0.0855779	0.294533
QuSd8W	d0yz5R	Adenocarcinomas of cervix	BAFF-R on IgD- CD38br	-0.150436	0.122919	0.242725
QxbkFs	d0yz5R	Adenocarcinomas of cervix	CD45RA+ CD28- CD8br %T cell	0.00238822	0.0403208	0.952828
R2VwEK	d0yz5R	Adenocarcinomas of cervix	CD20 on transitional	0.0534624	0.0491154	0.289315
r2y9Jy	d0yz5R	Adenocarcinomas of cervix	CD14- CD16+ monocyte %monocyte	-0.0903663	0.0799942	0.271358
R75Wq1	d0yz5R	Adenocarcinomas of cervix	SSC-A on HLA DR+ CD8br	-0.100424	0.0633762	0.127334
Ra7alC	d0yz5R	Adenocarcinomas of cervix	CD28+ CD45RA+ CD8br %T cell	0.0880579	0.0508292	0.0867821
RaC8Yd	d0yz5R	Adenocarcinomas of cervix	CD3 on activated & secreting Treg	0.106976	0.0657534	0.119407
RbkFo6	d0yz5R	Adenocarcinomas of cervix	FSC-A on CD8br	-0.0751064	0.0685901	0.289726
RCMHH8	d0yz5R	Adenocarcinomas of cervix	Plasmacytoid DC AC	-0.0359961	0.0545672	0.514858
rcu56h	d0yz5R	Adenocarcinomas of cervix	CD86 on monocyte	-0.0166578	0.0870657	0.851018
rgT9h3	d0yz5R	Adenocarcinomas of cervix	BAFF-R on IgD+ CD24+	-0.0396316	0.0919772	0.672301
rIRQFX	d0yz5R	Adenocarcinomas of cervix	CD33br HLA DR+ AC	0.0536076	0.0463728	0.257445
RiS34R	d0yz5R	Adenocarcinomas of cervix	CD20 on IgD+ CD38- naive	0.169613	0.10604	0.132021
rlYrcT	d0yz5R	Adenocarcinomas of cervix	Sw mem %B cell	0.0740437	0.085755	0.406332
RMzwS2	d0yz5R	Adenocarcinomas of cervix	CD4 on EM CD4+	-0.0558191	0.0681935	0.424375
RpVqgh	d0yz5R	Adenocarcinomas of cervix	CD28+ CD45RA+ CD8dim %CD8dim	0.0388585	0.0462809	0.409078
RQsZnu	d0yz5R	Adenocarcinomas of cervix	CD28+ CD45RA- CD8dim %T cell	0.0143036	0.052887	0.788946
rS7Mnh	d0yz5R	Adenocarcinomas of cervix	CD39 on CD39+ CD4+	0.0146137	0.0587018	0.80622
rtRRFM	d0yz5R	Adenocarcinomas of cervix	HLA DR+ CD4+ %lymphocyte	0.0451588	0.0862247	0.606519
ruadyS	d0yz5R	Adenocarcinomas of cervix	CD19 on IgD+ CD24+	0.0424988	0.049847	0.400429
rVyYBu	d0yz5R	Adenocarcinomas of cervix	CD27 on IgD- CD38dim	0.0985275	0.0469104	0.0445105
rwKS6h	d0yz5R	Adenocarcinomas of cervix	Naive-mature B cell %B cell	0.0534827	0.0565569	0.353037
RxFf7n	d0yz5R	Adenocarcinomas of cervix	CD38 on IgD+	-0.0435945	0.117651	0.716946
RXK8Lk	d0yz5R	Adenocarcinomas of cervix	CD20- %B cell	-0.0107085	0.0697523	0.879794
RxlIV1	d0yz5R	Adenocarcinomas of cervix	CCR2 on monocyte	0.0191543	0.0980568	0.846843
ry4nl0	d0yz5R	Adenocarcinomas of cervix	IgD- CD27- %lymphocyte	-0.0852563	0.172127	0.627115
ryHajJ	d0yz5R	Adenocarcinomas of cervix	CD28- DN (CD4-CD8-) AC	0.0736825	0.0591687	0.222992
s2rkBN	d0yz5R	Adenocarcinomas of cervix	CD25hi AC	0.0252144	0.0837302	0.76627
s8lkgg	d0yz5R	Adenocarcinomas of cervix	TD DN (CD4-CD8-) AC	-0.0153326	0.0826454	0.854893
saQi56	d0yz5R	Adenocarcinomas of cervix	CD127 on CD28+ CD45RA+ CD8br	-0.106636	0.084008	0.219643
sClFJx	d0yz5R	Adenocarcinomas of cervix	CD25 on CD39+ activated Treg	-0.131004	0.0756119	0.11384
sda71J	d0yz5R	Adenocarcinomas of cervix	CD19 on IgD- CD38dim	-0.000684901	0.068746	0.99213
sdqKUl	d0yz5R	Adenocarcinomas of cervix	CD28- CD25++ CD8br AC	0.0236736	0.0576712	0.685243
sefDTu	d0yz5R	Adenocarcinomas of cervix	TD CD8br %T cell	-0.000379046	0.0741729	0.99599
SEiQYR	d0yz5R	Adenocarcinomas of cervix	BAFF-R on IgD+ CD38br	0.0181004	0.0662093	0.786806
sfS9wa	d0yz5R	Adenocarcinomas of cervix	CD19 on IgD+ CD38- naive	-0.0908405	0.0551462	0.117861
sG6k6m	d0yz5R	Adenocarcinomas of cervix	CCR7 on naive CD8br	-0.0133816	0.0690733	0.848164
sKiQbx	d0yz5R	Adenocarcinomas of cervix	BAFF-R on B cell	-0.0796496	0.0852796	0.362032
sLpjdM	d0yz5R	Adenocarcinomas of cervix	CD33 on CD33br HLA DR+ CD14-	-0.0631803	0.0716539	0.388935
sLqSyB	d0yz5R	Adenocarcinomas of cervix	CD86+ plasmacytoid DC AC	-0.030654	0.0851994	0.72319
sOb2go	d0yz5R	Adenocarcinomas of cervix	BAFF-R on IgD- CD24-	0.00929723	0.0615444	0.881437
SPeSbM	d0yz5R	Adenocarcinomas of cervix	CD40 on CD14+ CD16+ monocyte	0.0671031	0.0955315	0.490935
SRCoLD	d0yz5R	Adenocarcinomas of cervix	HLA DR on CD14+ CD16- monocyte	-0.0720749	0.0927325	0.446117
SSoOWG	d0yz5R	Adenocarcinomas of cervix	HVEM on EM CD4+	0.0148542	0.0739652	0.842863
ssXJUS	d0yz5R	Adenocarcinomas of cervix	SSC-A on plasmacytoid DC	0.00237316	0.0616826	0.969628
StMmv5	d0yz5R	Adenocarcinomas of cervix	CCR2 on CD14+ CD16- monocyte	0.0323951	0.0443768	0.472175
svErdc	d0yz5R	Adenocarcinomas of cervix	IgD on IgD+ CD24+	0.0165143	0.0659398	0.804212
SxIzbC	d0yz5R	Adenocarcinomas of cervix	CD45 on HLA DR+ CD4+	0.0665222	0.0635077	0.31147
sXnlhk	d0yz5R	Adenocarcinomas of cervix	CD25++ CD8br AC	-0.0868707	0.0799467	0.287576
SZM1xs	d0yz5R	Adenocarcinomas of cervix	CD28- DN (CD4-CD8-) %DN	0.0173951	0.0639409	0.787818
SZPZgH	d0yz5R	Adenocarcinomas of cervix	Naive CD4+ %T cell	0.104219	0.0503058	0.0464341
T0mIq5	d0yz5R	Adenocarcinomas of cervix	CD39+ CD4+ %CD4+	0.10586	0.063103	0.106969
t107tw	d0yz5R	Adenocarcinomas of cervix	IgD- CD38br %B cell	-0.0719423	0.101374	0.48812
t24em6	d0yz5R	Adenocarcinomas of cervix	CD19 on IgD+ CD38br	0.0152383	0.0818723	0.854321
t63RGz	d0yz5R	Adenocarcinomas of cervix	CX3CR1 on CD14- CD16-	-0.0719042	0.0695649	0.315791
T8mJYe	d0yz5R	Adenocarcinomas of cervix	Gr MDSC AC	0.0896525	0.0991329	0.377126
t9th1e	d0yz5R	Adenocarcinomas of cervix	IgD on IgD+ CD24-	0.0623675	0.0596234	0.304824
taCXRE	d0yz5R	Adenocarcinomas of cervix	CX3CR1 on monocyte	0.0205346	0.0869784	0.815367
tbePG8	d0yz5R	Adenocarcinomas of cervix	CD28+ DN (CD4-CD8-) %T cell	-0.168296	0.0814864	0.0514548
TfSYIF	d0yz5R	Adenocarcinomas of cervix	Im MDSC %CD33dim HLA DR- CD66b-	0.0331184	0.071286	0.648123
THUcfp	d0yz5R	Adenocarcinomas of cervix	CD8dim %T cell	-0.207909	0.115062	0.0885047
tJ50Om	d0yz5R	Adenocarcinomas of cervix	CM DN (CD4-CD8-) %DN	0.00843403	0.0773123	0.914679
tjgNhV	d0yz5R	Adenocarcinomas of cervix	CD8 on TD CD8br	0.0348293	0.0788078	0.664829
tldTTk	d0yz5R	Adenocarcinomas of cervix	CD27 on IgD+ CD24+	-0.00608795	0.0488531	0.901686
Tm9FO6	d0yz5R	Adenocarcinomas of cervix	BAFF-R on IgD+ CD24-	-0.0408211	0.0616991	0.515769
TpDctN	d0yz5R	Adenocarcinomas of cervix	CD25 on activated & secreting Treg	-0.000311849	0.0844389	0.997092
tPsQg1	d0yz5R	Adenocarcinomas of cervix	CD39+ CD4+ %T cell	0.0443007	0.0508471	0.390772
TQnoxt	d0yz5R	Adenocarcinomas of cervix	IgD+ CD38- %lymphocyte	0.0234443	0.0782684	0.767961
tSzSxp	d0yz5R	Adenocarcinomas of cervix	CD25 on resting Treg	-0.0291216	0.0600417	0.633511
TTPkjd	d0yz5R	Adenocarcinomas of cervix	CD45RA- CD28- CD8br %T cell	-0.0177698	0.0401446	0.658576
TZH508	d0yz5R	Adenocarcinomas of cervix	CD45 on CD33br HLA DR+	-0.0555913	0.0846447	0.521985
U3Dl0h	d0yz5R	Adenocarcinomas of cervix	CD25 on CD39+ secreting Treg	0.0272827	0.0622598	0.667922
U4JyTU	d0yz5R	Adenocarcinomas of cervix	CD40 on CD14- CD16+ monocyte	0.00181877	0.0643093	0.977662
u5waEe	d0yz5R	Adenocarcinomas of cervix	CD25 on sw mem	-0.107752	0.0772646	0.180115
u7h2Ls	d0yz5R	Adenocarcinomas of cervix	CD28 on CD45RA+ CD4+	0.0371148	0.105743	0.732225
udCkgB	d0yz5R	Adenocarcinomas of cervix	Activated & resting Treg AC	-0.0929626	0.115888	0.433524
UdK9iG	d0yz5R	Adenocarcinomas of cervix	CD28- CD8dim %T cell	-0.0500174	0.0661088	0.456975
uEZ81T	d0yz5R	Adenocarcinomas of cervix	Activated & secreting Treg %CD4+	-0.0114386	0.0536051	0.832519
UFXSuV	d0yz5R	Adenocarcinomas of cervix	CD62L- plasmacytoid DC AC	0.0266093	0.0693045	0.704703
ugiT9F	d0yz5R	Adenocarcinomas of cervix	CM CD4+ AC	-0.0486627	0.0662538	0.469223
Uhj1S4	d0yz5R	Adenocarcinomas of cervix	CD25 on IgD+ CD24-	-0.0844572	0.0695555	0.237529
ujVebV	d0yz5R	Adenocarcinomas of cervix	CD38 on naive-mature B cell	-0.0375692	0.0667041	0.578509
ULOoan	d0yz5R	Adenocarcinomas of cervix	CD127 on CD4+	-0.0991861	0.161177	0.560901
ungaro	d0yz5R	Adenocarcinomas of cervix	CD19 on IgD+ CD38-	-0.0266477	0.0543014	0.627305
upyF4b	d0yz5R	Adenocarcinomas of cervix	Transitional %lymphocyte	0.0979846	0.0813326	0.240049
USJXJ7	d0yz5R	Adenocarcinomas of cervix	DC AC	0.0862933	0.0817594	0.304455
UT5qDY	d0yz5R	Adenocarcinomas of cervix	CD27 on CD24+ CD27+	0.110499	0.0856172	0.207781
uuCVCp	d0yz5R	Adenocarcinomas of cervix	CD62L- HLA DR++ monocyte AC	-0.0716353	0.107327	0.513445
uV4hKg	d0yz5R	Adenocarcinomas of cervix	CD28 on secreting Treg	0.0447302	0.063376	0.491135
uXZ3Ev	d0yz5R	Adenocarcinomas of cervix	SSC-A on HLA DR+ T cell	0.00192172	0.0769477	0.98035
uYgOTk	d0yz5R	Adenocarcinomas of cervix	CD80 on plasmacytoid DC	-0.0423437	0.0576119	0.471326
UZapjI	d0yz5R	Adenocarcinomas of cervix	HVEM on T cell	0.0324536	0.0727716	0.659792
v0kgja	d0yz5R	Adenocarcinomas of cervix	CD45 on HLA DR+ T cell	0.077297	0.0831687	0.366492
v0xCdh	d0yz5R	Adenocarcinomas of cervix	Resting Treg %CD4	0.0376478	0.0611787	0.5428
v5tyU8	d0yz5R	Adenocarcinomas of cervix	CD39+ resting Treg AC	-0.0455869	0.0726368	0.535739
V6UVzO	d0yz5R	Adenocarcinomas of cervix	CD25 on memory B cell	0.0389156	0.0560098	0.494454
V77E4d	d0yz5R	Adenocarcinomas of cervix	TCRgd %T cell	0.0860302	0.0536661	0.128476
v8K2Gd	d0yz5R	Adenocarcinomas of cervix	CD33 on Im MDSC	-0.0749602	0.0765507	0.339167
VcwG3Q	d0yz5R	Adenocarcinomas of cervix	CD45RA+ CD8br %T cell	0.05342	0.0479326	0.273639
Vg0tDJ	d0yz5R	Adenocarcinomas of cervix	SSC-A on HLA DR+ CD4+	0.0315737	0.0798738	0.696809
vgGQ8s	d0yz5R	Adenocarcinomas of cervix	CD4 Treg %CD4	0.117986	0.101592	0.264909
VGOADh	d0yz5R	Adenocarcinomas of cervix	CD11c+ CD62L- monocyte AC	-0.0105871	0.0662715	0.874678
vi5fvI	d0yz5R	Adenocarcinomas of cervix	IgD- CD38dim %B cell	-0.023252	0.0551553	0.677251
VMKAY1	d0yz5R	Adenocarcinomas of cervix	CD86+ myeloid DC AC	0.0203961	0.0649494	0.75692
vmLPL1	d0yz5R	Adenocarcinomas of cervix	IgD- CD38br AC	-0.00844901	0.0668489	0.900825
Vpfids	d0yz5R	Adenocarcinomas of cervix	BAFF-R on IgD+ CD38- unsw mem	-0.0935388	0.0843886	0.283112
vPvrPZ	d0yz5R	Adenocarcinomas of cervix	CD39 on CD39+ activated Treg	0.0171362	0.110853	0.878698
vVPskK	d0yz5R	Adenocarcinomas of cervix	CD33dim HLA DR+ CD11b- %CD33dim HLA DR+	0.0272383	0.0626359	0.667894
vW8yRL	d0yz5R	Adenocarcinomas of cervix	CD64 on CD14+ CD16+ monocyte	-0.102436	0.148038	0.504712
vXPVcz	d0yz5R	Adenocarcinomas of cervix	CD62L on CD62L+ plasmacytoid DC	-0.110091	0.0881979	0.233964
W42H2S	d0yz5R	Adenocarcinomas of cervix	IgD on IgD+ CD38br	0.116811	0.0681225	0.0998421
W5XJdH	d0yz5R	Adenocarcinomas of cervix	Myeloid DC %DC	-0.0155233	0.0718525	0.83078
W72y02	d0yz5R	Adenocarcinomas of cervix	CCR2 on CD14+ CD16+ monocyte	-0.0381646	0.0506094	0.455833
W9iF8P	d0yz5R	Adenocarcinomas of cervix	CD20 on IgD- CD38-	0.0543806	0.0916832	0.558418
Wa2dcQ	d0yz5R	Adenocarcinomas of cervix	CD3- lymphocyte %leukocyte	0.126377	0.0727413	0.0994047
wB8zau	d0yz5R	Adenocarcinomas of cervix	CD28 on CD4 Treg	0.0800076	0.055587	0.164137
wcKlAI	d0yz5R	Adenocarcinomas of cervix	CD25 on CD39+ CD4 Treg	-0.125705	0.0909335	0.187092
WCxQYX	d0yz5R	Adenocarcinomas of cervix	IgD on IgD+ CD38- unsw mem	-0.0175386	0.0966093	0.858373
weR0x5	d0yz5R	Adenocarcinomas of cervix	HVEM on EM CD8br	-0.00960139	0.0923805	0.918514
wg06HF	d0yz5R	Adenocarcinomas of cervix	HLA DR on CD33br HLA DR+ CD14-	0.0432275	0.0685325	0.534417
WG4oIq	d0yz5R	Adenocarcinomas of cervix	BAFF-R on CD24+ CD27+	-0.0599082	0.0931519	0.528724
Wh7rtZ	d0yz5R	Adenocarcinomas of cervix	EM DN (CD4-CD8-) %T cell	-0.116865	0.0778372	0.148139
WHGOSZ	d0yz5R	Adenocarcinomas of cervix	CD25hi %CD4+	-0.0171339	0.0644553	0.792643
wK44Wd	d0yz5R	Adenocarcinomas of cervix	CD20 on unsw mem	-0.0549391	0.0613932	0.381499
WkXfad	d0yz5R	Adenocarcinomas of cervix	CD3 on CM CD8br	-0.0175462	0.094727	0.855377
wkXO06	d0yz5R	Adenocarcinomas of cervix	Activated Treg %CD4 Treg	0.0458044	0.0568723	0.427899
WPzSHi	d0yz5R	Adenocarcinomas of cervix	DP (CD4+CD8+) AC	-0.037795	0.0938662	0.692536
WqJgff	d0yz5R	Adenocarcinomas of cervix	SSC-A on CD8br	0.0102592	0.0695754	0.884615
WqNSuE	d0yz5R	Adenocarcinomas of cervix	Basophil AC	-0.0789247	0.0521199	0.144859
Wwvt4J	d0yz5R	Adenocarcinomas of cervix	CD33- HLA DR+ AC	-0.0246355	0.058209	0.674797
WYfzlT	d0yz5R	Adenocarcinomas of cervix	FSC-A on NKT	-0.139225	0.0895904	0.137585
wYJpSS	d0yz5R	Adenocarcinomas of cervix	CD45RA- CD28- CD8br %CD8br	0.0383696	0.0451074	0.399289
X2crjd	d0yz5R	Adenocarcinomas of cervix	CD11c+ HLA DR++ monocyte %monocyte	0.00114897	0.0666458	0.986472
x30h9q	d0yz5R	Adenocarcinomas of cervix	CD3 on EM CD8br	-0.0252074	0.0664574	0.708902
X66IK3	d0yz5R	Adenocarcinomas of cervix	CD14 on CD14+ CD16- monocyte	-0.170584	0.111678	0.148919
xBJWCY	d0yz5R	Adenocarcinomas of cervix	CD28 on resting Treg	-0.0038515	0.198919	0.98548
xcERjs	d0yz5R	Adenocarcinomas of cervix	EM CD8br %T cell	-0.00192286	0.0698259	0.978449
XFdLYt	d0yz5R	Adenocarcinomas of cervix	CM CD4+ %CD4+	0.0100514	0.0419079	0.812081
XiVdHH	d0yz5R	Adenocarcinomas of cervix	HLA DR on myeloid DC	-0.0518872	0.0946554	0.592864
xjninA	d0yz5R	Adenocarcinomas of cervix	CD8br AC	-0.114435	0.0515668	0.0388485
Xlns2A	d0yz5R	Adenocarcinomas of cervix	CD20 on IgD+	0.0496984	0.0474636	0.30972
XMEIBq	d0yz5R	Adenocarcinomas of cervix	IgD on IgD+ CD38dim	0.0670497	0.0701663	0.350692
xmHKqy	d0yz5R	Adenocarcinomas of cervix	CD45RA on naive CD4+	0.0185936	0.0558415	0.741397
xOb62d	d0yz5R	Adenocarcinomas of cervix	HLA DR+ CD8br AC	0.0652258	0.0460345	0.166178
xPJO3J	d0yz5R	Adenocarcinomas of cervix	Monocyte AC	-0.00369405	0.051127	0.942976
xqIouK	d0yz5R	Adenocarcinomas of cervix	CD11c+ monocyte %monocyte	-0.112059	0.0886785	0.222476
XQKf6d	d0yz5R	Adenocarcinomas of cervix	HLA DR+ T cell AC	0.0591536	0.0521155	0.265978
XRrBrG	d0yz5R	Adenocarcinomas of cervix	TCRgd %lymphocyte	0.0381891	0.0578019	0.517178
XSe1QJ	d0yz5R	Adenocarcinomas of cervix	CD4 on CD45RA+ CD4+	-0.153097	0.0790743	0.0642374
xU3dEo	d0yz5R	Adenocarcinomas of cervix	HLA DR on CD33- HLA DR+	0.0613783	0.0984016	0.546754
XUOWQx	d0yz5R	Adenocarcinomas of cervix	BAFF-R on IgD+ CD38-	-0.0741468	0.069882	0.301322
xw4MWb	d0yz5R	Adenocarcinomas of cervix	CD39+ activated Treg %activated Treg	0.120063	0.146303	0.443222
Y4OzFV	d0yz5R	Adenocarcinomas of cervix	IgD+ AC	0.0138949	0.0650434	0.834426
Y5qAuw	d0yz5R	Adenocarcinomas of cervix	EM CD4+ %CD4+	-0.0364858	0.0581003	0.535495
y7bENK	d0yz5R	Adenocarcinomas of cervix	CD4/CD8br	-0.0237904	0.100768	0.817344
Y7d2Ay	d0yz5R	Adenocarcinomas of cervix	HLA DR+ NK %CD3- lymphocyte	0.0586102	0.0691316	0.406105
Y905oe	d0yz5R	Adenocarcinomas of cervix	Naive DN (CD4-CD8-) %T cell	0.0237451	0.0745913	0.753894
y9mZuf	d0yz5R	Adenocarcinomas of cervix	CD33dim HLA DR+ CD11b+ %CD33dim HLA DR+	-0.0257189	0.0600087	0.672392
YA7dEk	d0yz5R	Adenocarcinomas of cervix	CD127 on granulocyte	0.0562723	0.0640233	0.386662
YaVNWz	d0yz5R	Adenocarcinomas of cervix	CD8dim NKT AC	-0.111503	0.0605058	0.0772395
YDAfNz	d0yz5R	Adenocarcinomas of cervix	CD8 on NKT	-0.0975456	0.0835706	0.260222
YEnbb0	d0yz5R	Adenocarcinomas of cervix	CD86 on granulocyte	0.015334	0.0812372	0.852286
ygo9t8	d0yz5R	Adenocarcinomas of cervix	CD25 on IgD+ CD38br	-0.0238773	0.114565	0.838712
yh7WVQ	d0yz5R	Adenocarcinomas of cervix	CD14- CD16+ monocyte AC	-0.149894	0.0734406	0.0581017
yHICHO	d0yz5R	Adenocarcinomas of cervix	PDL-1 on CD14- CD16+ monocyte	-0.12652	0.0939824	0.196998
YJcvIm	d0yz5R	Adenocarcinomas of cervix	CD45RA- CD4+ %T cell	0.00240768	0.051497	0.963096
yMyFUK	d0yz5R	Adenocarcinomas of cervix	CD39+ secreting Treg %CD4 Treg	0.0983045	0.0723435	0.18932
YOmmeS	d0yz5R	Adenocarcinomas of cervix	PB/PC AC	-0.030989	0.0611165	0.617166
yUYQAA	d0yz5R	Adenocarcinomas of cervix	CD27 on memory B cell	0.0751748	0.065387	0.262086
Yvfn9Q	d0yz5R	Adenocarcinomas of cervix	CD28+ CD45RA+ CD8br AC	0.0284104	0.0398127	0.478665
yWeLVc	d0yz5R	Adenocarcinomas of cervix	CD25 on IgD+ CD38- unsw mem	0.0268039	0.0636586	0.677798
yx7YKp	d0yz5R	Adenocarcinomas of cervix	CD27 on CD20- CD38-	0.106246	0.0581116	0.0841237
YXqXlS	d0yz5R	Adenocarcinomas of cervix	CD33 on CD33br HLA DR+	-0.0412075	0.0648685	0.532129
Yyy7Rw	d0yz5R	Adenocarcinomas of cervix	CD127 on CD28+ DN (CD4-CD8-)	-0.0997918	0.0803826	0.22751
Z3p0xC	d0yz5R	Adenocarcinomas of cervix	Leukocyte AC	-0.00733205	0.159205	0.964273
zAAReH	d0yz5R	Adenocarcinomas of cervix	CD8 on CD28+ CD45RA+ CD8br	-0.0105255	0.0723328	0.885761
zb2oc5	d0yz5R	Adenocarcinomas of cervix	CD20 on memory B cell	0.0466047	0.0534533	0.391256
ZESKc0	d0yz5R	Adenocarcinomas of cervix	HLA DR on HLA DR+ CD4+	-0.00744338	0.102442	0.942837
Zf1MCZ	d0yz5R	Adenocarcinomas of cervix	CD62L- CD86+ myeloid DC AC	0.0603217	0.0772882	0.445842
ZFdUjg	d0yz5R	Adenocarcinomas of cervix	HLA DR on CD14- CD16-	0.0147529	0.0635144	0.818471
zG9wQG	d0yz5R	Adenocarcinomas of cervix	CM CD4+ %T cell	-0.026465	0.0626896	0.677006
zhkopi	d0yz5R	Adenocarcinomas of cervix	CD20 on naive-mature B cell	0.000986895	0.0433373	0.982047
ZHTBvk	d0yz5R	Adenocarcinomas of cervix	CD28+ CD45RA+ CD8br %CD8br	0.105599	0.0432208	0.0199019
zidxFl	d0yz5R	Adenocarcinomas of cervix	CD45 on HLA DR+ NK	-0.0886325	0.0963535	0.379297
ZkcXno	d0yz5R	Adenocarcinomas of cervix	SSC-A on monocyte	-0.0570426	0.0976117	0.565497
zKD0Hd	d0yz5R	Adenocarcinomas of cervix	BAFF-R on IgD- CD38dim	0.132321	0.103046	0.327773
ZkFY4w	d0yz5R	Adenocarcinomas of cervix	CD3 on CD39+ resting Treg	0.102892	0.0784586	0.206198
zKvJsd	d0yz5R	Adenocarcinomas of cervix	CD20- %lymphocyte	0.00617309	0.0648805	0.925459
zlHhuH	d0yz5R	Adenocarcinomas of cervix	CD8 on naive CD8br	-0.101705	0.107341	0.359457
ZLQr12	d0yz5R	Adenocarcinomas of cervix	CD24 on sw mem	0.0480053	0.0474972	0.318906
ZmLNQ5	d0yz5R	Adenocarcinomas of cervix	CD24 on CD24+ CD27+	0.0430877	0.162632	0.835122
Znpuml	d0yz5R	Adenocarcinomas of cervix	DN (CD4-CD8-) NKT %lymphocyte	-0.0381452	0.0853562	0.658516
zpzDRL	d0yz5R	Adenocarcinomas of cervix	HLA DR on plasmacytoid DC	0.0591142	0.0643262	0.368544
ZtA7iJ	d0yz5R	Adenocarcinomas of cervix	CD8br %leukocyte	-0.010179	0.122872	0.93515
ZYEwfO	d0yz5R	Adenocarcinomas of cervix	HLA DR+ T cell%T cell	-0.0406556	0.0487378	0.411005
