# Supplementary material for: Causal role of immune cells on cervical cancer onset revealed by two-sample Mendelian randomization study
Source: Sci Rep. 2024 Jun 28;14:14890. doi: 10.1038/s41598-024-65957-7 (PMC11211447; doi:10.1038/s41598-024-65957-7)
Supplement: Supplementary file 9 — Supplementary Table 6. [file 41598_2024_65957_MOESM9_ESM.xlsx]

## Sheet: Supplementary Table 6
Supplementary Table 6 Results of the causal effect of immune cell traits on squamous cell neoplasms and carcinoma of cervix
id.exposure	id.outcome	outcome	exposure	method	nsnp	b	se	pval	lo_ci	up_ci	or	or_lci95	or_uci95
00Zr8b	5fagOy	Squamous cell neoplasms and carcinoma of cervix	CD20 on IgD- CD27-	MR Egger	19	0.24714	0.4936	0.62301	-0.720315	1.2146	1.28036	0.486599	3.36893
00Zr8b	5fagOy	Squamous cell neoplasms and carcinoma of cervix	CD20 on IgD- CD27-	Weighted median	19	-0.158374	0.244543	0.517223	-0.637677	0.32093	0.853531	0.528519	1.37841
00Zr8b	5fagOy	Squamous cell neoplasms and carcinoma of cervix	CD20 on IgD- CD27-	Inverse variance weighted	19	-0.0133531	0.209973	0.949293	-0.4249	0.398193	0.986736	0.653835	1.48913
00Zr8b	5fagOy	Squamous cell neoplasms and carcinoma of cervix	CD20 on IgD- CD27-	Simple mode	19	-0.154631	0.320062	0.634828	-0.781953	0.47269	0.856731	0.457512	1.6043
00Zr8b	5fagOy	Squamous cell neoplasms and carcinoma of cervix	CD20 on IgD- CD27-	Weighted mode	19	-0.082833	0.274476	0.766274	-0.620806	0.45514	0.920505	0.537511	1.57639
07vqfO	5fagOy	Squamous cell neoplasms and carcinoma of cervix	CD28+ CD45RA+ CD8dim %CD8dim	MR Egger	27	-0.0485027	0.0844883	0.571046	-0.2141	0.117094	0.952655	0.807268	1.12423
07vqfO	5fagOy	Squamous cell neoplasms and carcinoma of cervix	CD28+ CD45RA+ CD8dim %CD8dim	Weighted median	27	-0.0640236	0.0913564	0.483421	-0.243082	0.115035	0.937983	0.784207	1.12191
07vqfO	5fagOy	Squamous cell neoplasms and carcinoma of cervix	CD28+ CD45RA+ CD8dim %CD8dim	Inverse variance weighted	27	-0.0607115	0.0720821	0.399646	-0.201992	0.0805695	0.941095	0.817101	1.0839
07vqfO	5fagOy	Squamous cell neoplasms and carcinoma of cervix	CD28+ CD45RA+ CD8dim %CD8dim	Simple mode	27	-0.201094	0.177169	0.266714	-0.548346	0.146157	0.817835	0.577905	1.15738
07vqfO	5fagOy	Squamous cell neoplasms and carcinoma of cervix	CD28+ CD45RA+ CD8dim %CD8dim	Weighted mode	27	-0.0492586	0.0712587	0.495526	-0.188926	0.0904084	0.951935	0.827848	1.09462
0HDAPp	5fagOy	Squamous cell neoplasms and carcinoma of cervix	BAFF-R on CD20-	MR Egger	14	-0.207216	0.244543	0.413376	-0.68652	0.272088	0.812844	0.503325	1.3127
0HDAPp	5fagOy	Squamous cell neoplasms and carcinoma of cervix	BAFF-R on CD20-	Weighted median	14	-0.192721	0.224608	0.390875	-0.632953	0.247511	0.824712	0.531022	1.28083
0HDAPp	5fagOy	Squamous cell neoplasms and carcinoma of cervix	BAFF-R on CD20-	Inverse variance weighted	14	-0.31764	0.161326	0.0489607	-0.633838	-0.00144128	0.727865	0.530552	0.99856
0HDAPp	5fagOy	Squamous cell neoplasms and carcinoma of cervix	BAFF-R on CD20-	Simple mode	14	-0.415773	0.446433	0.368661	-1.29078	0.459236	0.65983	0.275056	1.58286
0HDAPp	5fagOy	Squamous cell neoplasms and carcinoma of cervix	BAFF-R on CD20-	Weighted mode	14	-0.171414	0.216626	0.442972	-0.596001	0.253173	0.842472	0.551011	1.28811
0hVeAk	5fagOy	Squamous cell neoplasms and carcinoma of cervix	CM DN (CD4-CD8-) AC	MR Egger	4	0.0968903	0.23066	0.71527	-0.355203	0.548984	1.10174	0.701031	1.73149
0hVeAk	5fagOy	Squamous cell neoplasms and carcinoma of cervix	CM DN (CD4-CD8-) AC	Weighted median	4	0.107421	0.175713	0.540973	-0.236977	0.451818	1.1134	0.78901	1.57117
0hVeAk	5fagOy	Squamous cell neoplasms and carcinoma of cervix	CM DN (CD4-CD8-) AC	Inverse variance weighted	4	0.102316	0.150632	0.496985	-0.192924	0.397555	1.10773	0.824545	1.48818
0hVeAk	5fagOy	Squamous cell neoplasms and carcinoma of cervix	CM DN (CD4-CD8-) AC	Simple mode	4	0.190841	0.227917	0.463868	-0.255878	0.637559	1.21027	0.774237	1.89186
0hVeAk	5fagOy	Squamous cell neoplasms and carcinoma of cervix	CM DN (CD4-CD8-) AC	Weighted mode	4	0.11186	0.156965	0.527493	-0.195791	0.419511	1.11836	0.822184	1.52122
0LkWv0	5fagOy	Squamous cell neoplasms and carcinoma of cervix	CD38 on CD20-	MR Egger	19	-0.419536	0.579201	0.478711	-1.55477	0.715698	0.657352	0.211238	2.04562
0LkWv0	5fagOy	Squamous cell neoplasms and carcinoma of cervix	CD38 on CD20-	Weighted median	19	-0.386196	0.325211	0.235021	-1.02361	0.251218	0.679638	0.359296	1.28559
0LkWv0	5fagOy	Squamous cell neoplasms and carcinoma of cervix	CD38 on CD20-	Inverse variance weighted	19	-0.260404	0.237101	0.272081	-0.725123	0.204314	0.77074	0.484265	1.22668
0LkWv0	5fagOy	Squamous cell neoplasms and carcinoma of cervix	CD38 on CD20-	Simple mode	19	-0.593533	0.608513	0.342298	-1.78622	0.599153	0.552373	0.167593	1.82058
0LkWv0	5fagOy	Squamous cell neoplasms and carcinoma of cervix	CD38 on CD20-	Weighted mode	19	-0.634568	0.536942	0.252656	-1.68697	0.417837	0.530164	0.185079	1.51867
0mjyxz	5fagOy	Squamous cell neoplasms and carcinoma of cervix	CD25 on IgD+ CD38- naive	MR Egger	25	0.10288	0.136929	0.460068	-0.1655	0.37126	1.10836	0.84747	1.44956
0mjyxz	5fagOy	Squamous cell neoplasms and carcinoma of cervix	CD25 on IgD+ CD38- naive	Weighted median	25	0.119423	0.133597	0.371371	-0.142426	0.381272	1.12685	0.867252	1.46415
0mjyxz	5fagOy	Squamous cell neoplasms and carcinoma of cervix	CD25 on IgD+ CD38- naive	Inverse variance weighted	25	0.0184138	0.0923998	0.84204	-0.16269	0.199517	1.01858	0.849855	1.22081
0mjyxz	5fagOy	Squamous cell neoplasms and carcinoma of cervix	CD25 on IgD+ CD38- naive	Simple mode	25	0.0903386	0.254879	0.726107	-0.409225	0.589902	1.09454	0.664165	1.80381
0mjyxz	5fagOy	Squamous cell neoplasms and carcinoma of cervix	CD25 on IgD+ CD38- naive	Weighted mode	25	0.10783	0.128394	0.409287	-0.143821	0.359481	1.11386	0.866042	1.43259
0naTaA	5fagOy	Squamous cell neoplasms and carcinoma of cervix	DN (CD4-CD8-) AC	MR Egger	20	0.655581	0.428771	0.143653	-0.184809	1.49597	1.92626	0.831263	4.46367
0naTaA	5fagOy	Squamous cell neoplasms and carcinoma of cervix	DN (CD4-CD8-) AC	Weighted median	20	-0.154582	0.274473	0.573302	-0.692548	0.383385	0.856774	0.5003	1.46724
0naTaA	5fagOy	Squamous cell neoplasms and carcinoma of cervix	DN (CD4-CD8-) AC	Inverse variance weighted	20	-0.113267	0.202068	0.575113	-0.509319	0.282786	0.892913	0.600904	1.32682
0naTaA	5fagOy	Squamous cell neoplasms and carcinoma of cervix	DN (CD4-CD8-) AC	Simple mode	20	-0.11794	0.552478	0.833231	-1.2008	0.964918	0.888749	0.300954	2.62457
0naTaA	5fagOy	Squamous cell neoplasms and carcinoma of cervix	DN (CD4-CD8-) AC	Weighted mode	20	-0.153824	0.478571	0.751399	-1.09182	0.784176	0.857423	0.335604	2.1906
0OyOlU	5fagOy	Squamous cell neoplasms and carcinoma of cervix	CD11b on Mo MDSC	MR Egger	16	-0.0282706	0.168064	0.868821	-0.357676	0.301135	0.972125	0.699299	1.35139
0OyOlU	5fagOy	Squamous cell neoplasms and carcinoma of cervix	CD11b on Mo MDSC	Weighted median	16	-0.0896768	0.135532	0.508185	-0.355319	0.175966	0.914227	0.70095	1.1924
0OyOlU	5fagOy	Squamous cell neoplasms and carcinoma of cervix	CD11b on Mo MDSC	Inverse variance weighted	16	-0.0930762	0.0974928	0.33973	-0.284162	0.0980097	0.911124	0.752645	1.10297
0OyOlU	5fagOy	Squamous cell neoplasms and carcinoma of cervix	CD11b on Mo MDSC	Simple mode	16	-0.112021	0.217845	0.61459	-0.538998	0.314956	0.894026	0.583333	1.3702
0OyOlU	5fagOy	Squamous cell neoplasms and carcinoma of cervix	CD11b on Mo MDSC	Weighted mode	16	-0.112021	0.145017	0.45184	-0.396255	0.172214	0.894026	0.672835	1.18793
0r11KE	5fagOy	Squamous cell neoplasms and carcinoma of cervix	CD3 on CM CD4+	MR Egger	24	0.199767	0.137002	0.158932	-0.0687559	0.46829	1.22112	0.933555	1.59726
0r11KE	5fagOy	Squamous cell neoplasms and carcinoma of cervix	CD3 on CM CD4+	Weighted median	24	0.162815	0.14258	0.253486	-0.116641	0.442271	1.17682	0.889905	1.55624
0r11KE	5fagOy	Squamous cell neoplasms and carcinoma of cervix	CD3 on CM CD4+	Inverse variance weighted	24	0.140683	0.095903	0.142394	-0.0472866	0.328653	1.15106	0.953814	1.3891
0r11KE	5fagOy	Squamous cell neoplasms and carcinoma of cervix	CD3 on CM CD4+	Simple mode	24	0.216554	0.248514	0.392543	-0.270533	0.703642	1.24179	0.762973	2.0211
0r11KE	5fagOy	Squamous cell neoplasms and carcinoma of cervix	CD3 on CM CD4+	Weighted mode	24	0.238819	0.134513	0.0890606	-0.0248255	0.502464	1.26975	0.97548	1.65279
0yKMl5	5fagOy	Squamous cell neoplasms and carcinoma of cervix	CD19 on unsw mem	MR Egger	21	-0.143846	0.138721	0.31278	-0.41574	0.128048	0.866021	0.659852	1.13661
0yKMl5	5fagOy	Squamous cell neoplasms and carcinoma of cervix	CD19 on unsw mem	Weighted median	21	-0.0256359	0.148202	0.862668	-0.316112	0.264841	0.97469	0.728977	1.30322
0yKMl5	5fagOy	Squamous cell neoplasms and carcinoma of cervix	CD19 on unsw mem	Inverse variance weighted	21	-0.133515	0.111358	0.230542	-0.351777	0.0847477	0.875015	0.703437	1.08844
0yKMl5	5fagOy	Squamous cell neoplasms and carcinoma of cervix	CD19 on unsw mem	Simple mode	21	-0.548455	0.307225	0.0894064	-1.15062	0.0537066	0.577842	0.316442	1.05517
0yKMl5	5fagOy	Squamous cell neoplasms and carcinoma of cervix	CD19 on unsw mem	Weighted mode	21	-0.0854626	0.118377	0.478679	-0.317481	0.146556	0.918088	0.727981	1.15784
0YN5lY	5fagOy	Squamous cell neoplasms and carcinoma of cervix	IgD on IgD+ CD38- unsw mem	MR Egger	17	0.500878	0.239186	0.0536478	0.0320736	0.969683	1.65017	1.03259	2.63711
0YN5lY	5fagOy	Squamous cell neoplasms and carcinoma of cervix	IgD on IgD+ CD38- unsw mem	Weighted median	17	0.205926	0.164923	0.211806	-0.117324	0.529175	1.22866	0.889297	1.69753
0YN5lY	5fagOy	Squamous cell neoplasms and carcinoma of cervix	IgD on IgD+ CD38- unsw mem	Inverse variance weighted	17	-0.00270041	0.121719	0.9823	-0.24127	0.235869	0.997303	0.78563	1.26601
0YN5lY	5fagOy	Squamous cell neoplasms and carcinoma of cervix	IgD on IgD+ CD38- unsw mem	Simple mode	17	-0.47446	0.317012	0.153946	-1.0958	0.146883	0.622221	0.334271	1.15822
0YN5lY	5fagOy	Squamous cell neoplasms and carcinoma of cervix	IgD on IgD+ CD38- unsw mem	Weighted mode	17	0.117709	0.154744	0.457919	-0.185589	0.421006	1.12492	0.830615	1.52349
1aOZFt	5fagOy	Squamous cell neoplasms and carcinoma of cervix	CD24+ CD27+ AC	MR Egger	26	-0.0796726	0.0954281	0.41201	-0.266712	0.107366	0.923419	0.765894	1.11334
1aOZFt	5fagOy	Squamous cell neoplasms and carcinoma of cervix	CD24+ CD27+ AC	Weighted median	26	-0.0640482	0.0928189	0.490172	-0.245973	0.117877	0.93796	0.781943	1.12511
1aOZFt	5fagOy	Squamous cell neoplasms and carcinoma of cervix	CD24+ CD27+ AC	Inverse variance weighted	26	-0.0827876	0.0809998	0.306747	-0.241547	0.075972	0.920547	0.785412	1.07893
1aOZFt	5fagOy	Squamous cell neoplasms and carcinoma of cervix	CD24+ CD27+ AC	Simple mode	26	-0.248934	0.351428	0.485281	-0.937732	0.439865	0.779632	0.391515	1.5525
1aOZFt	5fagOy	Squamous cell neoplasms and carcinoma of cervix	CD24+ CD27+ AC	Weighted mode	26	-0.0810481	0.0877375	0.364444	-0.253014	0.0909174	0.922149	0.776457	1.09518
1CUf8Z	5fagOy	Squamous cell neoplasms and carcinoma of cervix	FSC-A on plasmacytoid DC	MR Egger	26	0.0309276	0.101765	0.763815	-0.168532	0.230388	1.03141	0.844904	1.25909
1CUf8Z	5fagOy	Squamous cell neoplasms and carcinoma of cervix	FSC-A on plasmacytoid DC	Weighted median	26	0.028812	0.101073	0.775598	-0.169291	0.226915	1.02923	0.844263	1.25472
1CUf8Z	5fagOy	Squamous cell neoplasms and carcinoma of cervix	FSC-A on plasmacytoid DC	Inverse variance weighted	26	0.0509595	0.0760132	0.5026	-0.0980262	0.199945	1.05228	0.906625	1.22134
1CUf8Z	5fagOy	Squamous cell neoplasms and carcinoma of cervix	FSC-A on plasmacytoid DC	Simple mode	26	0.216272	0.190809	0.267779	-0.157714	0.590257	1.24144	0.854094	1.80445
1CUf8Z	5fagOy	Squamous cell neoplasms and carcinoma of cervix	FSC-A on plasmacytoid DC	Weighted mode	26	0.0558751	0.0823123	0.503489	-0.105457	0.217207	1.05747	0.899913	1.2426
1hc3V5	5fagOy	Squamous cell neoplasms and carcinoma of cervix	CD28 on CD39+ secreting Treg	MR Egger	21	0.133945	0.211205	0.533516	-0.280017	0.547907	1.14333	0.755771	1.72963
1hc3V5	5fagOy	Squamous cell neoplasms and carcinoma of cervix	CD28 on CD39+ secreting Treg	Weighted median	21	0.158952	0.17273	0.357452	-0.1796	0.497503	1.17228	0.835605	1.64461
1hc3V5	5fagOy	Squamous cell neoplasms and carcinoma of cervix	CD28 on CD39+ secreting Treg	Inverse variance weighted	21	0.234839	0.147301	0.110873	-0.0538704	0.523548	1.26471	0.947555	1.68801
1hc3V5	5fagOy	Squamous cell neoplasms and carcinoma of cervix	CD28 on CD39+ secreting Treg	Simple mode	21	0.614942	0.304512	0.057046	0.018098	1.21179	1.84955	1.01826	3.35948
1hc3V5	5fagOy	Squamous cell neoplasms and carcinoma of cervix	CD28 on CD39+ secreting Treg	Weighted mode	21	0.232333	0.174014	0.19683	-0.108735	0.573401	1.26154	0.896968	1.77429
1Jz1a5	5fagOy	Squamous cell neoplasms and carcinoma of cervix	CD45RA- CD28- CD8br %T cell	MR Egger	175	-0.00522088	0.00256789	0.0435667	-0.010254	-0.000187812	0.994793	0.989798	0.999812
1Jz1a5	5fagOy	Squamous cell neoplasms and carcinoma of cervix	CD45RA- CD28- CD8br %T cell	Weighted median	175	-0.00620219	0.00325182	0.0564818	-0.0125757	0.000171373	0.993817	0.987503	1.00017
1Jz1a5	5fagOy	Squamous cell neoplasms and carcinoma of cervix	CD45RA- CD28- CD8br %T cell	Inverse variance weighted	175	-0.00410569	0.00192302	0.0327594	-0.00787481	-0.000336566	0.995903	0.992156	0.999663
1Jz1a5	5fagOy	Squamous cell neoplasms and carcinoma of cervix	CD45RA- CD28- CD8br %T cell	Simple mode	175	-0.00899088	0.00561226	0.110968	-0.0199909	0.00200916	0.991049	0.980208	1.00201
1Jz1a5	5fagOy	Squamous cell neoplasms and carcinoma of cervix	CD45RA- CD28- CD8br %T cell	Weighted mode	175	-0.00415381	0.00301367	0.169874	-0.0100606	0.00175299	0.995855	0.98999	1.00175
1mVMVl	5fagOy	Squamous cell neoplasms and carcinoma of cervix	CD3 on EM CD8br	MR Egger	20	0.332493	0.211174	0.132785	-0.0814089	0.746395	1.39444	0.921817	2.10938
1mVMVl	5fagOy	Squamous cell neoplasms and carcinoma of cervix	CD3 on EM CD8br	Weighted median	20	0.215834	0.212733	0.310307	-0.201123	0.632791	1.2409	0.817812	1.88286
1mVMVl	5fagOy	Squamous cell neoplasms and carcinoma of cervix	CD3 on EM CD8br	Inverse variance weighted	20	0.214526	0.141669	0.129956	-0.0631456	0.492197	1.23927	0.938807	1.63591
1mVMVl	5fagOy	Squamous cell neoplasms and carcinoma of cervix	CD3 on EM CD8br	Simple mode	20	0.0316196	0.310051	0.91984	-0.57608	0.639319	1.03212	0.562097	1.89519
1mVMVl	5fagOy	Squamous cell neoplasms and carcinoma of cervix	CD3 on EM CD8br	Weighted mode	20	0.268295	0.185235	0.163806	-0.0947653	0.631356	1.30773	0.909586	1.88016
1qFAf4	5fagOy	Squamous cell neoplasms and carcinoma of cervix	CCR2 on myeloid DC	MR Egger	14	-0.0116426	0.120881	0.92486	-0.248569	0.225283	0.988425	0.779916	1.25268
1qFAf4	5fagOy	Squamous cell neoplasms and carcinoma of cervix	CCR2 on myeloid DC	Weighted median	14	-0.00766548	0.121273	0.9496	-0.24536	0.230029	0.992364	0.782423	1.25864
1qFAf4	5fagOy	Squamous cell neoplasms and carcinoma of cervix	CCR2 on myeloid DC	Inverse variance weighted	14	-0.0234181	0.0973625	0.809923	-0.214249	0.167412	0.976854	0.807148	1.18224
1qFAf4	5fagOy	Squamous cell neoplasms and carcinoma of cervix	CCR2 on myeloid DC	Simple mode	14	0.0780681	0.216269	0.723914	-0.345818	0.501954	1.0812	0.707641	1.65195
1qFAf4	5fagOy	Squamous cell neoplasms and carcinoma of cervix	CCR2 on myeloid DC	Weighted mode	14	-0.00726759	0.114076	0.950172	-0.230856	0.216321	0.992759	0.793853	1.2415
1RmmBc	5fagOy	Squamous cell neoplasms and carcinoma of cervix	IgD- CD38dim %lymphocyte	MR Egger	23	-0.0746968	0.129396	0.569893	-0.328313	0.17892	0.928025	0.720137	1.19592
1RmmBc	5fagOy	Squamous cell neoplasms and carcinoma of cervix	IgD- CD38dim %lymphocyte	Weighted median	23	-0.0283994	0.15351	0.853229	-0.329279	0.27248	0.972	0.719442	1.31322
1RmmBc	5fagOy	Squamous cell neoplasms and carcinoma of cervix	IgD- CD38dim %lymphocyte	Inverse variance weighted	23	-0.0103898	0.103173	0.919786	-0.212609	0.191829	0.989664	0.808472	1.21146
1RmmBc	5fagOy	Squamous cell neoplasms and carcinoma of cervix	IgD- CD38dim %lymphocyte	Simple mode	23	0.268944	0.274259	0.337442	-0.268604	0.806491	1.30858	0.764446	2.24003
1RmmBc	5fagOy	Squamous cell neoplasms and carcinoma of cervix	IgD- CD38dim %lymphocyte	Weighted mode	23	-0.0239545	0.140086	0.865788	-0.298524	0.250615	0.97633	0.741913	1.28482
1uEQgZ	5fagOy	Squamous cell neoplasms and carcinoma of cervix	CD28- DN (CD4-CD8-) %DN	MR Egger	27	-0.0769745	0.186583	0.683454	-0.442677	0.288728	0.925913	0.642314	1.33473
1uEQgZ	5fagOy	Squamous cell neoplasms and carcinoma of cervix	CD28- DN (CD4-CD8-) %DN	Weighted median	27	-0.039554	0.194362	0.838739	-0.420504	0.341396	0.961218	0.656716	1.40691
1uEQgZ	5fagOy	Squamous cell neoplasms and carcinoma of cervix	CD28- DN (CD4-CD8-) %DN	Inverse variance weighted	27	0.00825007	0.127252	0.948307	-0.241163	0.257663	1.00828	0.785713	1.2939
1uEQgZ	5fagOy	Squamous cell neoplasms and carcinoma of cervix	CD28- DN (CD4-CD8-) %DN	Simple mode	27	0.249436	0.283039	0.386241	-0.305319	0.804192	1.2833	0.736888	2.23489
1uEQgZ	5fagOy	Squamous cell neoplasms and carcinoma of cervix	CD28- DN (CD4-CD8-) %DN	Weighted mode	27	-0.0238941	0.158561	0.88138	-0.334673	0.286885	0.976389	0.715572	1.33227
1uyctJ	5fagOy	Squamous cell neoplasms and carcinoma of cervix	CD45 on lymphocyte	MR Egger	24	-0.157569	0.209445	0.459836	-0.568082	0.252944	0.854218	0.566611	1.28781
1uyctJ	5fagOy	Squamous cell neoplasms and carcinoma of cervix	CD45 on lymphocyte	Weighted median	24	0.0891909	0.210755	0.672152	-0.323889	0.502271	1.09329	0.72333	1.65247
1uyctJ	5fagOy	Squamous cell neoplasms and carcinoma of cervix	CD45 on lymphocyte	Inverse variance weighted	24	0.0580304	0.142267	0.683348	-0.220812	0.336873	1.05975	0.801867	1.40056
1uyctJ	5fagOy	Squamous cell neoplasms and carcinoma of cervix	CD45 on lymphocyte	Simple mode	24	0.00509276	0.369179	0.989113	-0.718499	0.728684	1.00511	0.487484	2.07235
1uyctJ	5fagOy	Squamous cell neoplasms and carcinoma of cervix	CD45 on lymphocyte	Weighted mode	24	0.019775	0.188991	0.917573	-0.350647	0.390197	1.01997	0.704232	1.47727
1YTQda	5fagOy	Squamous cell neoplasms and carcinoma of cervix	CD25 on IgD- CD27-	MR Egger	21	-0.605823	0.355395	0.104558	-1.3024	0.0907515	0.545625	0.271879	1.095
1YTQda	5fagOy	Squamous cell neoplasms and carcinoma of cervix	CD25 on IgD- CD27-	Weighted median	21	0.134408	0.265924	0.613252	-0.386804	0.655619	1.14386	0.679224	1.92634
1YTQda	5fagOy	Squamous cell neoplasms and carcinoma of cervix	CD25 on IgD- CD27-	Inverse variance weighted	21	0.22276	0.181954	0.220853	-0.133871	0.579391	1.24952	0.874703	1.78495
1YTQda	5fagOy	Squamous cell neoplasms and carcinoma of cervix	CD25 on IgD- CD27-	Simple mode	21	0.228537	0.435657	0.605642	-0.625351	1.08242	1.25676	0.535074	2.95183
1YTQda	5fagOy	Squamous cell neoplasms and carcinoma of cervix	CD25 on IgD- CD27-	Weighted mode	21	0.20427	0.404509	0.619089	-0.588567	0.997107	1.22663	0.555122	2.71043
1zQmlQ	5fagOy	Squamous cell neoplasms and carcinoma of cervix	CD25 on sw mem	MR Egger	20	-0.187831	0.364293	0.612406	-0.901845	0.526183	0.828755	0.40582	1.69246
1zQmlQ	5fagOy	Squamous cell neoplasms and carcinoma of cervix	CD25 on sw mem	Weighted median	20	-0.0449396	0.266896	0.866285	-0.568055	0.478176	0.956055	0.566626	1.61313
1zQmlQ	5fagOy	Squamous cell neoplasms and carcinoma of cervix	CD25 on sw mem	Inverse variance weighted	20	0.13976	0.18707	0.455003	-0.226897	0.506416	1.15	0.797003	1.65933
1zQmlQ	5fagOy	Squamous cell neoplasms and carcinoma of cervix	CD25 on sw mem	Simple mode	20	0.114306	0.410822	0.783835	-0.690905	0.919517	1.1211	0.501123	2.50808
1zQmlQ	5fagOy	Squamous cell neoplasms and carcinoma of cervix	CD25 on sw mem	Weighted mode	20	0.0782626	0.280752	0.78344	-0.472011	0.628536	1.08141	0.623747	1.87486
2EpMtx	5fagOy	Squamous cell neoplasms and carcinoma of cervix	CD39+ CD8br %CD8br	MR Egger	21	0.0305743	0.166077	0.855887	-0.294936	0.356084	1.03105	0.744579	1.42773
2EpMtx	5fagOy	Squamous cell neoplasms and carcinoma of cervix	CD39+ CD8br %CD8br	Weighted median	21	0.117555	0.157935	0.456683	-0.191999	0.427108	1.12474	0.825308	1.53282
2EpMtx	5fagOy	Squamous cell neoplasms and carcinoma of cervix	CD39+ CD8br %CD8br	Inverse variance weighted	21	0.0543695	0.118058	0.645134	-0.177024	0.285763	1.05587	0.83776	1.33078
2EpMtx	5fagOy	Squamous cell neoplasms and carcinoma of cervix	CD39+ CD8br %CD8br	Simple mode	21	0.0318016	0.248512	0.899452	-0.455281	0.518884	1.03231	0.63427	1.68015
2EpMtx	5fagOy	Squamous cell neoplasms and carcinoma of cervix	CD39+ CD8br %CD8br	Weighted mode	21	0.220572	0.162599	0.190043	-0.098121	0.539265	1.24679	0.906539	1.71475
2FaV6A	5fagOy	Squamous cell neoplasms and carcinoma of cervix	CD16 on CD14- CD16+ monocyte	MR Egger	20	-0.101276	0.178826	0.578158	-0.451775	0.249223	0.903684	0.636497	1.28303
2FaV6A	5fagOy	Squamous cell neoplasms and carcinoma of cervix	CD16 on CD14- CD16+ monocyte	Weighted median	20	-7.98928e-05	0.137272	0.999536	-0.269133	0.268974	0.99992	0.764041	1.30862
2FaV6A	5fagOy	Squamous cell neoplasms and carcinoma of cervix	CD16 on CD14- CD16+ monocyte	Inverse variance weighted	20	0.131842	0.135063	0.328989	-0.132881	0.396565	1.14093	0.875569	1.48671
2FaV6A	5fagOy	Squamous cell neoplasms and carcinoma of cervix	CD16 on CD14- CD16+ monocyte	Simple mode	20	0.218132	0.278403	0.442984	-0.327537	0.763801	1.24375	0.720696	2.14642
2FaV6A	5fagOy	Squamous cell neoplasms and carcinoma of cervix	CD16 on CD14- CD16+ monocyte	Weighted mode	20	0.0841835	0.122917	0.501689	-0.156733	0.3251	1.08783	0.854932	1.38417
2FtZq6	5fagOy	Squamous cell neoplasms and carcinoma of cervix	CD20 on IgD+ CD38-	MR Egger	25	0.15414	0.192008	0.430319	-0.222195	0.530475	1.16665	0.800759	1.69974
2FtZq6	5fagOy	Squamous cell neoplasms and carcinoma of cervix	CD20 on IgD+ CD38-	Weighted median	25	0.0649566	0.176218	0.712415	-0.280431	0.410344	1.06711	0.755458	1.50734
2FtZq6	5fagOy	Squamous cell neoplasms and carcinoma of cervix	CD20 on IgD+ CD38-	Inverse variance weighted	25	0.0873485	0.134857	0.517171	-0.176971	0.351668	1.09128	0.837804	1.42144
2FtZq6	5fagOy	Squamous cell neoplasms and carcinoma of cervix	CD20 on IgD+ CD38-	Simple mode	25	0.100135	0.345884	0.774681	-0.577797	0.778067	1.10532	0.561133	2.17726
2FtZq6	5fagOy	Squamous cell neoplasms and carcinoma of cervix	CD20 on IgD+ CD38-	Weighted mode	25	0.0688183	0.159069	0.669146	-0.242958	0.380594	1.07124	0.784305	1.46315
2goxaT	5fagOy	Squamous cell neoplasms and carcinoma of cervix	CD45 on Mo MDSC	MR Egger	17	0.085392	0.234047	0.720316	-0.37334	0.544124	1.08914	0.688431	1.7231
2goxaT	5fagOy	Squamous cell neoplasms and carcinoma of cervix	CD45 on Mo MDSC	Weighted median	17	-0.0621211	0.188885	0.742243	-0.432335	0.308093	0.939769	0.648992	1.36083
2goxaT	5fagOy	Squamous cell neoplasms and carcinoma of cervix	CD45 on Mo MDSC	Inverse variance weighted	17	0.0781478	0.129075	0.544882	-0.174838	0.331134	1.08128	0.839593	1.39255
2goxaT	5fagOy	Squamous cell neoplasms and carcinoma of cervix	CD45 on Mo MDSC	Simple mode	17	0.288397	0.26464	0.291956	-0.230298	0.807092	1.33429	0.794297	2.24138
2goxaT	5fagOy	Squamous cell neoplasms and carcinoma of cervix	CD45 on Mo MDSC	Weighted mode	17	0.00417637	0.180375	0.981814	-0.349358	0.357711	1.00419	0.705141	1.43005
2gzuqj	5fagOy	Squamous cell neoplasms and carcinoma of cervix	T/B	MR Egger	28	0.0919952	0.256497	0.722745	-0.410739	0.594729	1.09636	0.66316	1.81254
2gzuqj	5fagOy	Squamous cell neoplasms and carcinoma of cervix	T/B	Weighted median	28	-0.184585	0.195162	0.344247	-0.567103	0.197932	0.831449	0.567166	1.21888
2gzuqj	5fagOy	Squamous cell neoplasms and carcinoma of cervix	T/B	Inverse variance weighted	28	-0.0549343	0.139811	0.694381	-0.328965	0.219096	0.946547	0.719668	1.24495
2gzuqj	5fagOy	Squamous cell neoplasms and carcinoma of cervix	T/B	Simple mode	28	-0.446789	0.399082	0.27277	-1.22899	0.335413	0.639679	0.292588	1.39852
2gzuqj	5fagOy	Squamous cell neoplasms and carcinoma of cervix	T/B	Weighted mode	28	-0.372432	0.34597	0.291235	-1.05053	0.305669	0.689057	0.349751	1.35753
2mot2c	5fagOy	Squamous cell neoplasms and carcinoma of cervix	CD28 on resting Treg	MR Egger	6	-0.238213	0.451154	0.625428	-1.12247	0.646048	0.788035	0.325474	1.90799
2mot2c	5fagOy	Squamous cell neoplasms and carcinoma of cervix	CD28 on resting Treg	Weighted median	6	-0.129149	0.278258	0.642553	-0.674535	0.416238	0.878843	0.509393	1.51625
2mot2c	5fagOy	Squamous cell neoplasms and carcinoma of cervix	CD28 on resting Treg	Inverse variance weighted	6	-0.1345	0.249101	0.589236	-0.622739	0.353738	0.874153	0.536473	1.42438
2mot2c	5fagOy	Squamous cell neoplasms and carcinoma of cervix	CD28 on resting Treg	Simple mode	6	0.0068542	0.446823	0.988354	-0.868918	0.882627	1.00688	0.419405	2.41724
2mot2c	5fagOy	Squamous cell neoplasms and carcinoma of cervix	CD28 on resting Treg	Weighted mode	6	-0.114842	0.333946	0.744917	-0.769376	0.539692	0.891507	0.463302	1.71548
2S64vZ	5fagOy	Squamous cell neoplasms and carcinoma of cervix	HLA DR+ T cell%lymphocyte	MR Egger	25	0.168599	0.141597	0.245917	-0.108931	0.44613	1.18365	0.896792	1.56225
2S64vZ	5fagOy	Squamous cell neoplasms and carcinoma of cervix	HLA DR+ T cell%lymphocyte	Weighted median	25	0.0450201	0.144526	0.755419	-0.23825	0.32829	1.04605	0.788006	1.38859
2S64vZ	5fagOy	Squamous cell neoplasms and carcinoma of cervix	HLA DR+ T cell%lymphocyte	Inverse variance weighted	25	-0.0248939	0.0975784	0.798632	-0.216148	0.16636	0.975413	0.805616	1.181
2S64vZ	5fagOy	Squamous cell neoplasms and carcinoma of cervix	HLA DR+ T cell%lymphocyte	Simple mode	25	-0.0251992	0.217655	0.908794	-0.451804	0.401406	0.975116	0.636479	1.49392
2S64vZ	5fagOy	Squamous cell neoplasms and carcinoma of cervix	HLA DR+ T cell%lymphocyte	Weighted mode	25	0.00315285	0.132916	0.981272	-0.257363	0.263669	1.00316	0.773087	1.3017
2yvLYa	5fagOy	Squamous cell neoplasms and carcinoma of cervix	CD28+ CD45RA+ CD8br AC	MR Egger	54	-0.000340969	0.0267456	0.989877	-0.0527624	0.0520804	0.999659	0.948605	1.05346
2yvLYa	5fagOy	Squamous cell neoplasms and carcinoma of cervix	CD28+ CD45RA+ CD8br AC	Weighted median	54	-0.0263599	0.032164	0.412474	-0.0894014	0.0366815	0.973984	0.914478	1.03736
2yvLYa	5fagOy	Squamous cell neoplasms and carcinoma of cervix	CD28+ CD45RA+ CD8br AC	Inverse variance weighted	54	-0.00297872	0.0236125	0.899613	-0.0492593	0.0433018	0.997026	0.951934	1.04425
2yvLYa	5fagOy	Squamous cell neoplasms and carcinoma of cervix	CD28+ CD45RA+ CD8br AC	Simple mode	54	0.0269804	0.0392839	0.495199	-0.050016	0.103977	1.02735	0.951214	1.10957
2yvLYa	5fagOy	Squamous cell neoplasms and carcinoma of cervix	CD28+ CD45RA+ CD8br AC	Weighted mode	54	-0.0164158	0.0274615	0.552535	-0.0702403	0.0374087	0.983718	0.93217	1.03812
2YWNmT	5fagOy	Squamous cell neoplasms and carcinoma of cervix	CD33dim HLA DR+ CD11b+ %CD33dim HLA DR+	MR Egger	24	-0.030739	0.108666	0.779917	-0.243725	0.182247	0.969729	0.783703	1.19991
2YWNmT	5fagOy	Squamous cell neoplasms and carcinoma of cervix	CD33dim HLA DR+ CD11b+ %CD33dim HLA DR+	Weighted median	24	-0.1056	0.107796	0.327266	-0.31688	0.105679	0.899784	0.728418	1.11146
2YWNmT	5fagOy	Squamous cell neoplasms and carcinoma of cervix	CD33dim HLA DR+ CD11b+ %CD33dim HLA DR+	Inverse variance weighted	24	-0.127322	0.0738345	0.0846325	-0.272037	0.0173941	0.88045	0.761826	1.01755
2YWNmT	5fagOy	Squamous cell neoplasms and carcinoma of cervix	CD33dim HLA DR+ CD11b+ %CD33dim HLA DR+	Simple mode	24	-0.018197	0.170932	0.916143	-0.353225	0.316831	0.981968	0.702419	1.37277
2YWNmT	5fagOy	Squamous cell neoplasms and carcinoma of cervix	CD33dim HLA DR+ CD11b+ %CD33dim HLA DR+	Weighted mode	24	-0.0967121	0.0993124	0.340279	-0.291364	0.0979402	0.907817	0.747243	1.1029
32N5ZC	5fagOy	Squamous cell neoplasms and carcinoma of cervix	EM DN (CD4-CD8-) %T cell	MR Egger	23	0.000997065	0.257476	0.996947	-0.503657	0.505651	1.001	0.604317	1.65806
32N5ZC	5fagOy	Squamous cell neoplasms and carcinoma of cervix	EM DN (CD4-CD8-) %T cell	Weighted median	23	-0.0634146	0.225119	0.778178	-0.504647	0.377818	0.938554	0.603718	1.4591
32N5ZC	5fagOy	Squamous cell neoplasms and carcinoma of cervix	EM DN (CD4-CD8-) %T cell	Inverse variance weighted	23	-0.148946	0.153749	0.332665	-0.450294	0.152402	0.861616	0.63744	1.16463
32N5ZC	5fagOy	Squamous cell neoplasms and carcinoma of cervix	EM DN (CD4-CD8-) %T cell	Simple mode	23	-0.0692063	0.364328	0.851085	-0.783289	0.644876	0.933134	0.456901	1.90575
32N5ZC	5fagOy	Squamous cell neoplasms and carcinoma of cervix	EM DN (CD4-CD8-) %T cell	Weighted mode	23	-0.0692063	0.247822	0.782655	-0.554937	0.416524	0.933134	0.574108	1.51668
33mjm6	5fagOy	Squamous cell neoplasms and carcinoma of cervix	CD25 on activated & secreting Treg	MR Egger	21	-0.202671	0.0925084	0.0411335	-0.383987	-0.0213543	0.816547	0.68114	0.978872
33mjm6	5fagOy	Squamous cell neoplasms and carcinoma of cervix	CD25 on activated & secreting Treg	Weighted median	21	-0.209307	0.108397	0.0534925	-0.421765	0.00315183	0.811146	0.655888	1.00316
33mjm6	5fagOy	Squamous cell neoplasms and carcinoma of cervix	CD25 on activated & secreting Treg	Inverse variance weighted	21	-0.165433	0.0772621	0.0322585	-0.316867	-0.0139993	0.847527	0.728428	0.986098
33mjm6	5fagOy	Squamous cell neoplasms and carcinoma of cervix	CD25 on activated & secreting Treg	Simple mode	21	-0.239466	0.226323	0.302637	-0.683059	0.204128	0.787048	0.50507	1.22646
33mjm6	5fagOy	Squamous cell neoplasms and carcinoma of cervix	CD25 on activated & secreting Treg	Weighted mode	21	-0.164465	0.0962593	0.103007	-0.353133	0.0242033	0.848348	0.702484	1.0245
34KLiw	5fagOy	Squamous cell neoplasms and carcinoma of cervix	HLA DR on CD14+ CD16- monocyte	MR Egger	22	0.112172	0.258142	0.66855	-0.393785	0.61813	1.11871	0.674499	1.85546
34KLiw	5fagOy	Squamous cell neoplasms and carcinoma of cervix	HLA DR on CD14+ CD16- monocyte	Weighted median	22	0.0599691	0.169552	0.72357	-0.272352	0.392291	1.0618	0.761586	1.48037
34KLiw	5fagOy	Squamous cell neoplasms and carcinoma of cervix	HLA DR on CD14+ CD16- monocyte	Inverse variance weighted	22	0.0393557	0.132363	0.766213	-0.220076	0.298787	1.04014	0.802458	1.34822
34KLiw	5fagOy	Squamous cell neoplasms and carcinoma of cervix	HLA DR on CD14+ CD16- monocyte	Simple mode	22	0.103367	0.299219	0.733189	-0.483103	0.689836	1.1089	0.616866	1.99339
34KLiw	5fagOy	Squamous cell neoplasms and carcinoma of cervix	HLA DR on CD14+ CD16- monocyte	Weighted mode	22	0.082222	0.148854	0.586528	-0.209531	0.373975	1.0857	0.810964	1.4535
36RJxd	5fagOy	Squamous cell neoplasms and carcinoma of cervix	CD4 on EM CD4+	MR Egger	19	-0.321121	0.214874	0.153386	-0.742275	0.100033	0.725335	0.47603	1.10521
36RJxd	5fagOy	Squamous cell neoplasms and carcinoma of cervix	CD4 on EM CD4+	Weighted median	19	-0.107949	0.180682	0.550207	-0.462086	0.246189	0.897674	0.629968	1.27914
36RJxd	5fagOy	Squamous cell neoplasms and carcinoma of cervix	CD4 on EM CD4+	Inverse variance weighted	19	0.0429045	0.156233	0.78361	-0.263313	0.349122	1.04384	0.768501	1.41782
36RJxd	5fagOy	Squamous cell neoplasms and carcinoma of cervix	CD4 on EM CD4+	Simple mode	19	0.350675	0.456853	0.452685	-0.544758	1.24611	1.42003	0.579982	3.47678
36RJxd	5fagOy	Squamous cell neoplasms and carcinoma of cervix	CD4 on EM CD4+	Weighted mode	19	-0.172163	0.159775	0.295472	-0.485321	0.140996	0.841842	0.6155	1.15142
37PQAR	5fagOy	Squamous cell neoplasms and carcinoma of cervix	CD39+ activated Treg AC	MR Egger	30	0.0286749	0.0728401	0.696808	-0.114092	0.171442	1.02909	0.892176	1.18701
37PQAR	5fagOy	Squamous cell neoplasms and carcinoma of cervix	CD39+ activated Treg AC	Weighted median	30	0.0492868	0.0798051	0.536846	-0.107131	0.205705	1.05052	0.898408	1.22839
37PQAR	5fagOy	Squamous cell neoplasms and carcinoma of cervix	CD39+ activated Treg AC	Inverse variance weighted	30	0.0368999	0.0581482	0.5257	-0.0770705	0.15087	1.03759	0.925825	1.16285
37PQAR	5fagOy	Squamous cell neoplasms and carcinoma of cervix	CD39+ activated Treg AC	Simple mode	30	0.0420062	0.214594	0.846173	-0.378599	0.462611	1.0429	0.68482	1.58822
37PQAR	5fagOy	Squamous cell neoplasms and carcinoma of cervix	CD39+ activated Treg AC	Weighted mode	30	0.0420062	0.0661922	0.530658	-0.0877305	0.171743	1.0429	0.916008	1.18737
3bGu2J	5fagOy	Squamous cell neoplasms and carcinoma of cervix	SSC-A on HLA DR+ T cell	MR Egger	20	-0.533157	0.346895	0.1417	-1.21307	0.146757	0.58675	0.297283	1.15807
3bGu2J	5fagOy	Squamous cell neoplasms and carcinoma of cervix	SSC-A on HLA DR+ T cell	Weighted median	20	0.0250525	0.238697	0.916411	-0.442793	0.492899	1.02537	0.64224	1.63705
3bGu2J	5fagOy	Squamous cell neoplasms and carcinoma of cervix	SSC-A on HLA DR+ T cell	Inverse variance weighted	20	0.0271359	0.188174	0.885338	-0.341686	0.395957	1.02751	0.710572	1.48581
3bGu2J	5fagOy	Squamous cell neoplasms and carcinoma of cervix	SSC-A on HLA DR+ T cell	Simple mode	20	-0.0462041	0.362321	0.899867	-0.756353	0.663945	0.954847	0.469375	1.94244
3bGu2J	5fagOy	Squamous cell neoplasms and carcinoma of cervix	SSC-A on HLA DR+ T cell	Weighted mode	20	-0.0462041	0.260882	0.861298	-0.557532	0.465124	0.954847	0.57262	1.59221
3dFGrd	5fagOy	Squamous cell neoplasms and carcinoma of cervix	CD127 on CD28+ DN (CD4-CD8-)	MR Egger	24	-0.118126	0.263561	0.658397	-0.634706	0.398454	0.888584	0.530092	1.48952
3dFGrd	5fagOy	Squamous cell neoplasms and carcinoma of cervix	CD127 on CD28+ DN (CD4-CD8-)	Weighted median	24	0.101363	0.2218	0.647669	-0.333365	0.536092	1.10668	0.716509	1.70931
3dFGrd	5fagOy	Squamous cell neoplasms and carcinoma of cervix	CD127 on CD28+ DN (CD4-CD8-)	Inverse variance weighted	24	-0.0880373	0.149979	0.557206	-0.381996	0.205922	0.915727	0.682498	1.22866
3dFGrd	5fagOy	Squamous cell neoplasms and carcinoma of cervix	CD127 on CD28+ DN (CD4-CD8-)	Simple mode	24	-0.501679	0.408387	0.231704	-1.30212	0.298759	0.605513	0.271955	1.34818
3dFGrd	5fagOy	Squamous cell neoplasms and carcinoma of cervix	CD127 on CD28+ DN (CD4-CD8-)	Weighted mode	24	0.222159	0.347956	0.529476	-0.459835	0.904153	1.24877	0.631388	2.46984
3LsRG4	5fagOy	Squamous cell neoplasms and carcinoma of cervix	SSC-A on HLA DR+ CD4+	MR Egger	22	-0.0733081	0.218995	0.7413	-0.502538	0.355921	0.929314	0.604993	1.4275
3LsRG4	5fagOy	Squamous cell neoplasms and carcinoma of cervix	SSC-A on HLA DR+ CD4+	Weighted median	22	0.0025009	0.190525	0.989527	-0.370929	0.375931	1.0025	0.690093	1.45635
3LsRG4	5fagOy	Squamous cell neoplasms and carcinoma of cervix	SSC-A on HLA DR+ CD4+	Inverse variance weighted	22	-0.000824852	0.140014	0.9953	-0.275253	0.273603	0.999175	0.75938	1.31469
3LsRG4	5fagOy	Squamous cell neoplasms and carcinoma of cervix	SSC-A on HLA DR+ CD4+	Simple mode	22	-0.09741	0.343765	0.779674	-0.771189	0.576369	0.907184	0.462463	1.77956
3LsRG4	5fagOy	Squamous cell neoplasms and carcinoma of cervix	SSC-A on HLA DR+ CD4+	Weighted mode	22	-0.0700016	0.209891	0.742053	-0.481388	0.341384	0.932392	0.617925	1.40689
3OVwMn	5fagOy	Squamous cell neoplasms and carcinoma of cervix	HVEM on CD45RA- CD4+	MR Egger	19	-0.094629	0.100771	0.360857	-0.29214	0.102882	0.90971	0.746664	1.10836
3OVwMn	5fagOy	Squamous cell neoplasms and carcinoma of cervix	HVEM on CD45RA- CD4+	Weighted median	19	-0.135917	0.0920345	0.139729	-0.316304	0.0444709	0.872915	0.728838	1.04547
3OVwMn	5fagOy	Squamous cell neoplasms and carcinoma of cervix	HVEM on CD45RA- CD4+	Inverse variance weighted	19	-0.123459	0.0687575	0.0725627	-0.258224	0.0113057	0.883858	0.772422	1.01137
3OVwMn	5fagOy	Squamous cell neoplasms and carcinoma of cervix	HVEM on CD45RA- CD4+	Simple mode	19	-0.107347	0.180359	0.559129	-0.46085	0.246156	0.898214	0.630747	1.2791
3OVwMn	5fagOy	Squamous cell neoplasms and carcinoma of cervix	HVEM on CD45RA- CD4+	Weighted mode	19	-0.133201	0.0830133	0.12599	-0.295907	0.0295053	0.875289	0.743857	1.02994
3QjW3s	5fagOy	Squamous cell neoplasms and carcinoma of cervix	CD80 on CD62L+ plasmacytoid DC	MR Egger	21	-0.049439	0.17184	0.776688	-0.386245	0.287367	0.951763	0.679604	1.33291
3QjW3s	5fagOy	Squamous cell neoplasms and carcinoma of cervix	CD80 on CD62L+ plasmacytoid DC	Weighted median	21	0.117291	0.138259	0.396247	-0.153697	0.388279	1.12445	0.857532	1.47444
3QjW3s	5fagOy	Squamous cell neoplasms and carcinoma of cervix	CD80 on CD62L+ plasmacytoid DC	Inverse variance weighted	21	0.0240201	0.12586	0.848645	-0.222666	0.270706	1.02431	0.800382	1.31089
3QjW3s	5fagOy	Squamous cell neoplasms and carcinoma of cervix	CD80 on CD62L+ plasmacytoid DC	Simple mode	21	-0.492103	0.315379	0.134361	-1.11025	0.12604	0.611339	0.329478	1.13433
3QjW3s	5fagOy	Squamous cell neoplasms and carcinoma of cervix	CD80 on CD62L+ plasmacytoid DC	Weighted mode	21	0.0222775	0.135929	0.871463	-0.244144	0.288699	1.02253	0.783375	1.33469
3tGFLF	5fagOy	Squamous cell neoplasms and carcinoma of cervix	CD28+ DN (CD4-CD8-) %DN	MR Egger	27	0.0769745	0.186583	0.683454	-0.288728	0.442677	1.08001	0.749216	1.55687
3tGFLF	5fagOy	Squamous cell neoplasms and carcinoma of cervix	CD28+ DN (CD4-CD8-) %DN	Weighted median	27	0.039554	0.195842	0.839941	-0.344296	0.423404	1.04035	0.708719	1.52715
3tGFLF	5fagOy	Squamous cell neoplasms and carcinoma of cervix	CD28+ DN (CD4-CD8-) %DN	Inverse variance weighted	27	-0.00825007	0.127252	0.948307	-0.257663	0.241163	0.991784	0.772855	1.27273
3tGFLF	5fagOy	Squamous cell neoplasms and carcinoma of cervix	CD28+ DN (CD4-CD8-) %DN	Simple mode	27	-0.249436	0.278367	0.378437	-0.795036	0.296163	0.77924	0.451565	1.34469
3tGFLF	5fagOy	Squamous cell neoplasms and carcinoma of cervix	CD28+ DN (CD4-CD8-) %DN	Weighted mode	27	0.0238941	0.18607	0.898809	-0.340803	0.388591	1.02418	0.711199	1.4749
3U4p1j	5fagOy	Squamous cell neoplasms and carcinoma of cervix	CD3 on naive CD8br	MR Egger	25	0.37302	0.187487	0.0586572	0.00554475	0.740495	1.45211	1.00556	2.09697
3U4p1j	5fagOy	Squamous cell neoplasms and carcinoma of cervix	CD3 on naive CD8br	Weighted median	25	0.165559	0.163985	0.312687	-0.155851	0.486969	1.18005	0.855687	1.62738
3U4p1j	5fagOy	Squamous cell neoplasms and carcinoma of cervix	CD3 on naive CD8br	Inverse variance weighted	25	0.113387	0.109465	0.300284	-0.101165	0.327939	1.12007	0.903784	1.3881
3U4p1j	5fagOy	Squamous cell neoplasms and carcinoma of cervix	CD3 on naive CD8br	Simple mode	25	0.0912862	0.311274	0.77184	-0.518812	0.701384	1.09558	0.595227	2.01654
3U4p1j	5fagOy	Squamous cell neoplasms and carcinoma of cervix	CD3 on naive CD8br	Weighted mode	25	0.285909	0.154849	0.0772068	-0.0175946	0.589413	1.33097	0.982559	1.80293
42gG2k	5fagOy	Squamous cell neoplasms and carcinoma of cervix	CD45RA- CD28- CD8br AC	MR Egger	333	-0.000121267	0.000101609	0.23354	-0.000320421	7.78862e-05	0.999879	0.99968	1.00008
42gG2k	5fagOy	Squamous cell neoplasms and carcinoma of cervix	CD45RA- CD28- CD8br AC	Weighted median	333	-0.000237379	0.000119827	0.0475902	-0.00047224	-2.51757e-06	0.999763	0.999528	0.999997
42gG2k	5fagOy	Squamous cell neoplasms and carcinoma of cervix	CD45RA- CD28- CD8br AC	Inverse variance weighted	333	-5.55079e-05	7.03593e-05	0.430158	-0.000193412	8.23962e-05	0.999944	0.999807	1.00008
42gG2k	5fagOy	Squamous cell neoplasms and carcinoma of cervix	CD45RA- CD28- CD8br AC	Simple mode	333	-0.00029826	0.000218777	0.173709	-0.000727063	0.000130543	0.999702	0.999273	1.00013
42gG2k	5fagOy	Squamous cell neoplasms and carcinoma of cervix	CD45RA- CD28- CD8br AC	Weighted mode	333	-0.00029826	0.0001426	0.0372346	-0.000577755	-1.87648e-05	0.999702	0.999422	0.999981
4aGmaV	5fagOy	Squamous cell neoplasms and carcinoma of cervix	FSC-A on CD14+ monocyte	MR Egger	23	-0.0229044	0.175263	0.897267	-0.366419	0.32061	0.977356	0.693212	1.37797
4aGmaV	5fagOy	Squamous cell neoplasms and carcinoma of cervix	FSC-A on CD14+ monocyte	Weighted median	23	-0.062002	0.193638	0.74882	-0.441532	0.317528	0.939881	0.643051	1.37373
4aGmaV	5fagOy	Squamous cell neoplasms and carcinoma of cervix	FSC-A on CD14+ monocyte	Inverse variance weighted	23	-0.00285183	0.125833	0.981919	-0.249484	0.24378	0.997152	0.779203	1.27606
4aGmaV	5fagOy	Squamous cell neoplasms and carcinoma of cervix	FSC-A on CD14+ monocyte	Simple mode	23	-0.163288	0.255468	0.52931	-0.664006	0.337429	0.849346	0.514785	1.40134
4aGmaV	5fagOy	Squamous cell neoplasms and carcinoma of cervix	FSC-A on CD14+ monocyte	Weighted mode	23	-0.0936151	0.149158	0.536711	-0.385964	0.198734	0.910633	0.679795	1.21986
4DnAsw	5fagOy	Squamous cell neoplasms and carcinoma of cervix	BAFF-R on transitional	MR Egger	24	-0.357381	0.115291	0.00522727	-0.58335	-0.131411	0.699506	0.558026	0.876857
4DnAsw	5fagOy	Squamous cell neoplasms and carcinoma of cervix	BAFF-R on transitional	Weighted median	24	-0.348752	0.108736	0.00133982	-0.561875	-0.135628	0.705568	0.570139	0.873167
4DnAsw	5fagOy	Squamous cell neoplasms and carcinoma of cervix	BAFF-R on transitional	Inverse variance weighted	24	-0.344278	0.0858736	6.09432e-05	-0.512591	-0.175966	0.708732	0.598942	0.838646
4DnAsw	5fagOy	Squamous cell neoplasms and carcinoma of cervix	BAFF-R on transitional	Simple mode	24	-0.445911	0.213771	0.0482687	-0.864902	-0.0269192	0.640241	0.421093	0.97344
4DnAsw	5fagOy	Squamous cell neoplasms and carcinoma of cervix	BAFF-R on transitional	Weighted mode	24	-0.365007	0.104079	0.00189529	-0.569002	-0.161013	0.694191	0.56609	0.851281
4FjNwb	5fagOy	Squamous cell neoplasms and carcinoma of cervix	CD33 on CD33dim HLA DR-	MR Egger	19	0.0632182	0.128447	0.628891	-0.188537	0.314974	1.06526	0.82817	1.37022
4FjNwb	5fagOy	Squamous cell neoplasms and carcinoma of cervix	CD33 on CD33dim HLA DR-	Weighted median	19	-0.0267938	0.092865	0.772946	-0.208809	0.155222	0.973562	0.81155	1.16792
4FjNwb	5fagOy	Squamous cell neoplasms and carcinoma of cervix	CD33 on CD33dim HLA DR-	Inverse variance weighted	19	0.0144642	0.0796633	0.855923	-0.141676	0.170604	1.01457	0.867902	1.18602
4FjNwb	5fagOy	Squamous cell neoplasms and carcinoma of cervix	CD33 on CD33dim HLA DR-	Simple mode	19	0.128054	0.225762	0.577578	-0.314439	0.570548	1.13661	0.730198	1.76924
4FjNwb	5fagOy	Squamous cell neoplasms and carcinoma of cervix	CD33 on CD33dim HLA DR-	Weighted mode	19	-0.00565365	0.0894189	0.950283	-0.180915	0.169607	0.994362	0.834506	1.18484
4OIy1l	5fagOy	Squamous cell neoplasms and carcinoma of cervix	FSC-A on HLA DR+ CD8br	MR Egger	18	-0.110458	0.135835	0.428052	-0.376696	0.155779	0.895424	0.686125	1.16857
4OIy1l	5fagOy	Squamous cell neoplasms and carcinoma of cervix	FSC-A on HLA DR+ CD8br	Weighted median	18	-0.114099	0.114623	0.319527	-0.338759	0.110562	0.89217	0.712654	1.11691
4OIy1l	5fagOy	Squamous cell neoplasms and carcinoma of cervix	FSC-A on HLA DR+ CD8br	Inverse variance weighted	18	-0.0384294	0.109801	0.726345	-0.253639	0.17678	0.9623	0.775972	1.19337
4OIy1l	5fagOy	Squamous cell neoplasms and carcinoma of cervix	FSC-A on HLA DR+ CD8br	Simple mode	18	-0.00528488	0.16569	0.974926	-0.330038	0.319468	0.994729	0.718897	1.3764
4OIy1l	5fagOy	Squamous cell neoplasms and carcinoma of cervix	FSC-A on HLA DR+ CD8br	Weighted mode	18	-0.097957	0.108673	0.379974	-0.310956	0.115042	0.906688	0.732746	1.12192
4RMXyH	5fagOy	Squamous cell neoplasms and carcinoma of cervix	CD38 on IgD+ CD38dim	MR Egger	23	0.112509	0.19209	0.564311	-0.263986	0.489005	1.11908	0.767984	1.63069
4RMXyH	5fagOy	Squamous cell neoplasms and carcinoma of cervix	CD38 on IgD+ CD38dim	Weighted median	23	-0.192986	0.188471	0.305857	-0.56239	0.176418	0.824494	0.569846	1.19294
4RMXyH	5fagOy	Squamous cell neoplasms and carcinoma of cervix	CD38 on IgD+ CD38dim	Inverse variance weighted	23	-0.0175123	0.127142	0.890448	-0.266711	0.231686	0.98264	0.765894	1.26072
4RMXyH	5fagOy	Squamous cell neoplasms and carcinoma of cervix	CD38 on IgD+ CD38dim	Simple mode	23	-0.0247867	0.299836	0.934864	-0.612466	0.562892	0.975518	0.542013	1.75574
4RMXyH	5fagOy	Squamous cell neoplasms and carcinoma of cervix	CD38 on IgD+ CD38dim	Weighted mode	23	-0.136763	0.215647	0.532491	-0.55943	0.285905	0.872177	0.571535	1.33097
4TYUYJ	5fagOy	Squamous cell neoplasms and carcinoma of cervix	CD27 on sw mem	MR Egger	30	-0.403157	0.247211	0.114127	-0.88769	0.0813762	0.668207	0.411606	1.08478
4TYUYJ	5fagOy	Squamous cell neoplasms and carcinoma of cervix	CD27 on sw mem	Weighted median	30	-0.236301	0.172184	0.169948	-0.573782	0.101181	0.789543	0.563391	1.10648
4TYUYJ	5fagOy	Squamous cell neoplasms and carcinoma of cervix	CD27 on sw mem	Inverse variance weighted	30	-0.0814822	0.122539	0.506084	-0.321659	0.158695	0.921749	0.724945	1.17198
4TYUYJ	5fagOy	Squamous cell neoplasms and carcinoma of cervix	CD27 on sw mem	Simple mode	30	0.103707	0.330534	0.755952	-0.544139	0.751554	1.10928	0.580341	2.12029
4TYUYJ	5fagOy	Squamous cell neoplasms and carcinoma of cervix	CD27 on sw mem	Weighted mode	30	-0.132929	0.175167	0.454056	-0.476257	0.210399	0.875528	0.621104	1.23417
4Xkws4	5fagOy	Squamous cell neoplasms and carcinoma of cervix	CD127 on CD45RA+ CD4+	MR Egger	22	0.127791	0.296748	0.671336	-0.453835	0.709417	1.13632	0.635188	2.03281
4Xkws4	5fagOy	Squamous cell neoplasms and carcinoma of cervix	CD127 on CD45RA+ CD4+	Weighted median	22	0.327482	0.232473	0.158928	-0.128166	0.783129	1.38747	0.879707	2.18831
4Xkws4	5fagOy	Squamous cell neoplasms and carcinoma of cervix	CD127 on CD45RA+ CD4+	Inverse variance weighted	22	0.344734	0.144933	0.0173794	0.0606662	0.628802	1.41161	1.06254	1.87536
4Xkws4	5fagOy	Squamous cell neoplasms and carcinoma of cervix	CD127 on CD45RA+ CD4+	Simple mode	22	0.525698	0.405672	0.209084	-0.26942	1.32082	1.69164	0.763822	3.74648
4Xkws4	5fagOy	Squamous cell neoplasms and carcinoma of cervix	CD127 on CD45RA+ CD4+	Weighted mode	22	0.369425	0.266556	0.180314	-0.153024	0.891875	1.4469	0.858109	2.4397
4YFm8s	5fagOy	Squamous cell neoplasms and carcinoma of cervix	CD62L- HLA DR++ monocyte %monocyte	MR Egger	11	0.904277	0.666277	0.207772	-0.401627	2.21018	2.47014	0.66923	9.11736
4YFm8s	5fagOy	Squamous cell neoplasms and carcinoma of cervix	CD62L- HLA DR++ monocyte %monocyte	Weighted median	11	0.0865424	0.368395	0.814273	-0.635513	0.808597	1.0904	0.529664	2.24476
4YFm8s	5fagOy	Squamous cell neoplasms and carcinoma of cervix	CD62L- HLA DR++ monocyte %monocyte	Inverse variance weighted	11	0.00450411	0.27211	0.986794	-0.528832	0.53784	1.00451	0.589293	1.71231
4YFm8s	5fagOy	Squamous cell neoplasms and carcinoma of cervix	CD62L- HLA DR++ monocyte %monocyte	Simple mode	11	0.0177763	0.621392	0.977741	-1.20015	1.23571	1.01794	0.301148	3.4408
4YFm8s	5fagOy	Squamous cell neoplasms and carcinoma of cervix	CD62L- HLA DR++ monocyte %monocyte	Weighted mode	11	0.455491	0.497433	0.381384	-0.519477	1.43046	1.57695	0.594832	4.18062
4yH0e2	5fagOy	Squamous cell neoplasms and carcinoma of cervix	CD28+ CD45RA- CD8br AC	MR Egger	29	0.0190594	0.0589598	0.748988	-0.0965018	0.134621	1.01924	0.908008	1.1441
4yH0e2	5fagOy	Squamous cell neoplasms and carcinoma of cervix	CD28+ CD45RA- CD8br AC	Weighted median	29	0.018398	0.0635555	0.772215	-0.106171	0.142967	1.01857	0.899271	1.15369
4yH0e2	5fagOy	Squamous cell neoplasms and carcinoma of cervix	CD28+ CD45RA- CD8br AC	Inverse variance weighted	29	0.0217367	0.0517226	0.674299	-0.0796395	0.123113	1.02197	0.923449	1.13101
4yH0e2	5fagOy	Squamous cell neoplasms and carcinoma of cervix	CD28+ CD45RA- CD8br AC	Simple mode	29	-0.0787514	0.153859	0.612776	-0.380315	0.222813	0.92427	0.683646	1.24959
4yH0e2	5fagOy	Squamous cell neoplasms and carcinoma of cervix	CD28+ CD45RA- CD8br AC	Weighted mode	29	0.00290063	0.0549628	0.958286	-0.104826	0.110628	1.0029	0.900481	1.11698
4YMgnV	5fagOy	Squamous cell neoplasms and carcinoma of cervix	Naive-mature B cell AC	MR Egger	22	0.00359287	0.12424	0.977216	-0.239918	0.247104	1.0036	0.786692	1.28031
4YMgnV	5fagOy	Squamous cell neoplasms and carcinoma of cervix	Naive-mature B cell AC	Weighted median	22	0.0150572	0.13161	0.908915	-0.242899	0.273014	1.01517	0.78435	1.31392
4YMgnV	5fagOy	Squamous cell neoplasms and carcinoma of cervix	Naive-mature B cell AC	Inverse variance weighted	22	-0.0607073	0.102041	0.55189	-0.260708	0.139293	0.941099	0.770506	1.14946
4YMgnV	5fagOy	Squamous cell neoplasms and carcinoma of cervix	Naive-mature B cell AC	Simple mode	22	-0.482161	0.344074	0.175721	-1.15655	0.192223	0.617447	0.314571	1.21194
4YMgnV	5fagOy	Squamous cell neoplasms and carcinoma of cervix	Naive-mature B cell AC	Weighted mode	22	-0.00962217	0.125295	0.939513	-0.2552	0.235955	0.990424	0.774762	1.26612
509MNM	5fagOy	Squamous cell neoplasms and carcinoma of cervix	Secreting Treg % CD4 Treg	MR Egger	31	0.0423888	0.102803	0.683131	-0.159106	0.243884	1.0433	0.852906	1.2762
509MNM	5fagOy	Squamous cell neoplasms and carcinoma of cervix	Secreting Treg % CD4 Treg	Weighted median	31	0.0520033	0.113828	0.647772	-0.1711	0.275106	1.05338	0.842738	1.31667
509MNM	5fagOy	Squamous cell neoplasms and carcinoma of cervix	Secreting Treg % CD4 Treg	Inverse variance weighted	31	0.0616989	0.0807638	0.444901	-0.0965981	0.219996	1.06364	0.907921	1.24607
509MNM	5fagOy	Squamous cell neoplasms and carcinoma of cervix	Secreting Treg % CD4 Treg	Simple mode	31	0.492315	0.209394	0.0254801	0.0819034	0.902727	1.6361	1.08535	2.46632
509MNM	5fagOy	Squamous cell neoplasms and carcinoma of cervix	Secreting Treg % CD4 Treg	Weighted mode	31	0.063133	0.100316	0.533887	-0.133485	0.259751	1.06517	0.87504	1.29661
5ak45U	5fagOy	Squamous cell neoplasms and carcinoma of cervix	CD20- AC	MR Egger	22	0.0669742	0.116081	0.570404	-0.160545	0.294493	1.06927	0.85168	1.34245
5ak45U	5fagOy	Squamous cell neoplasms and carcinoma of cervix	CD20- AC	Weighted median	22	0.0347858	0.112033	0.756184	-0.184799	0.254371	1.0354	0.831271	1.28965
5ak45U	5fagOy	Squamous cell neoplasms and carcinoma of cervix	CD20- AC	Inverse variance weighted	22	0.0304618	0.095197	0.748978	-0.156124	0.217048	1.03093	0.855453	1.2424
5ak45U	5fagOy	Squamous cell neoplasms and carcinoma of cervix	CD20- AC	Simple mode	22	-0.347849	0.370504	0.358481	-1.07404	0.37834	0.706206	0.341627	1.45986
5ak45U	5fagOy	Squamous cell neoplasms and carcinoma of cervix	CD20- AC	Weighted mode	22	0.0344842	0.0871462	0.696314	-0.136322	0.205291	1.03509	0.872561	1.22788
5H99jK	5fagOy	Squamous cell neoplasms and carcinoma of cervix	CD39+ CD4+ %T cell	MR Egger	31	-0.098681	0.0913274	0.288815	-0.277683	0.0803207	0.906032	0.757537	1.08363
5H99jK	5fagOy	Squamous cell neoplasms and carcinoma of cervix	CD39+ CD4+ %T cell	Weighted median	31	-0.120349	0.0996391	0.227106	-0.315641	0.0749439	0.886611	0.729321	1.07782
5H99jK	5fagOy	Squamous cell neoplasms and carcinoma of cervix	CD39+ CD4+ %T cell	Inverse variance weighted	31	-0.0607577	0.0744483	0.414439	-0.206676	0.085161	0.941051	0.813283	1.08889
5H99jK	5fagOy	Squamous cell neoplasms and carcinoma of cervix	CD39+ CD4+ %T cell	Simple mode	31	0.059923	0.188233	0.752429	-0.309013	0.428859	1.06175	0.734171	1.53551
5H99jK	5fagOy	Squamous cell neoplasms and carcinoma of cervix	CD39+ CD4+ %T cell	Weighted mode	31	-0.0763805	0.0798769	0.3466	-0.232939	0.0801783	0.926464	0.792202	1.08348
5JM49x	5fagOy	Squamous cell neoplasms and carcinoma of cervix	FSC-A on HLA DR+ NK	MR Egger	20	0.13153	0.134306	0.340398	-0.13171	0.39477	1.14057	0.876595	1.48404
5JM49x	5fagOy	Squamous cell neoplasms and carcinoma of cervix	FSC-A on HLA DR+ NK	Weighted median	20	0.130032	0.13726	0.343465	-0.138997	0.39906	1.13886	0.87023	1.49042
5JM49x	5fagOy	Squamous cell neoplasms and carcinoma of cervix	FSC-A on HLA DR+ NK	Inverse variance weighted	20	0.173427	0.0975965	0.0755706	-0.0178616	0.364717	1.18937	0.982297	1.44011
5JM49x	5fagOy	Squamous cell neoplasms and carcinoma of cervix	FSC-A on HLA DR+ NK	Simple mode	20	0.0887535	0.20165	0.664804	-0.30648	0.483987	1.09281	0.736033	1.62253
5JM49x	5fagOy	Squamous cell neoplasms and carcinoma of cervix	FSC-A on HLA DR+ NK	Weighted mode	20	0.104387	0.126345	0.418942	-0.143249	0.352023	1.11003	0.866538	1.42194
5kqgui	5fagOy	Squamous cell neoplasms and carcinoma of cervix	CD14+ CD16- monocyte AC	MR Egger	27	0.000884272	0.107388	0.993495	-0.209596	0.211364	1.00088	0.810912	1.23536
5kqgui	5fagOy	Squamous cell neoplasms and carcinoma of cervix	CD14+ CD16- monocyte AC	Weighted median	27	-0.0268652	0.111121	0.808963	-0.244663	0.190933	0.973492	0.782968	1.21038
5kqgui	5fagOy	Squamous cell neoplasms and carcinoma of cervix	CD14+ CD16- monocyte AC	Inverse variance weighted	27	-0.0107161	0.0890506	0.904216	-0.185255	0.163823	0.989341	0.830892	1.17801
5kqgui	5fagOy	Squamous cell neoplasms and carcinoma of cervix	CD14+ CD16- monocyte AC	Simple mode	27	0.216683	0.304449	0.482975	-0.380037	0.813403	1.24195	0.683836	2.25557
5kqgui	5fagOy	Squamous cell neoplasms and carcinoma of cervix	CD14+ CD16- monocyte AC	Weighted mode	27	-0.00598825	0.100381	0.952886	-0.202735	0.190758	0.99403	0.816495	1.21017
5NGOQA	5fagOy	Squamous cell neoplasms and carcinoma of cervix	CD8dim AC	MR Egger	27	-0.193603	0.140904	0.181634	-0.469775	0.0825687	0.823985	0.625143	1.08607
5NGOQA	5fagOy	Squamous cell neoplasms and carcinoma of cervix	CD8dim AC	Weighted median	27	-0.150633	0.160237	0.347185	-0.464696	0.163431	0.860164	0.628326	1.17754
5NGOQA	5fagOy	Squamous cell neoplasms and carcinoma of cervix	CD8dim AC	Inverse variance weighted	27	-0.139737	0.103194	0.1757	-0.341998	0.0625241	0.869587	0.710349	1.06452
5NGOQA	5fagOy	Squamous cell neoplasms and carcinoma of cervix	CD8dim AC	Simple mode	27	0.298378	0.279035	0.294751	-0.24853	0.845286	1.34767	0.779947	2.32864
5NGOQA	5fagOy	Squamous cell neoplasms and carcinoma of cervix	CD8dim AC	Weighted mode	27	-0.157245	0.146399	0.29265	-0.444187	0.129696	0.854494	0.641345	1.13848
5QgKI7	5fagOy	Squamous cell neoplasms and carcinoma of cervix	CD24 on IgD+ CD38-	MR Egger	21	-0.203738	0.144354	0.174301	-0.486672	0.0791966	0.815676	0.614669	1.08242
5QgKI7	5fagOy	Squamous cell neoplasms and carcinoma of cervix	CD24 on IgD+ CD38-	Weighted median	21	-0.0302787	0.151597	0.84169	-0.327408	0.266851	0.970175	0.720789	1.30585
5QgKI7	5fagOy	Squamous cell neoplasms and carcinoma of cervix	CD24 on IgD+ CD38-	Inverse variance weighted	21	-0.122602	0.104901	0.242505	-0.328207	0.0830027	0.884615	0.720214	1.08654
5QgKI7	5fagOy	Squamous cell neoplasms and carcinoma of cervix	CD24 on IgD+ CD38-	Simple mode	21	-0.20083	0.285052	0.489222	-0.759532	0.357872	0.818052	0.467886	1.43028
5QgKI7	5fagOy	Squamous cell neoplasms and carcinoma of cervix	CD24 on IgD+ CD38-	Weighted mode	21	-0.0227288	0.136988	0.869887	-0.291225	0.245767	0.977528	0.747348	1.2786
5qvwhl	5fagOy	Squamous cell neoplasms and carcinoma of cervix	CD86+ plasmacytoid DC %DC	MR Egger	26	0.237322	0.292072	0.424464	-0.335138	0.809783	1.26785	0.715239	2.24742
5qvwhl	5fagOy	Squamous cell neoplasms and carcinoma of cervix	CD86+ plasmacytoid DC %DC	Weighted median	26	0.385811	0.235591	0.101499	-0.0759482	0.847569	1.47081	0.926864	2.33397
5qvwhl	5fagOy	Squamous cell neoplasms and carcinoma of cervix	CD86+ plasmacytoid DC %DC	Inverse variance weighted	26	0.275494	0.162057	0.0891342	-0.0421376	0.593125	1.31718	0.958738	1.80963
5qvwhl	5fagOy	Squamous cell neoplasms and carcinoma of cervix	CD86+ plasmacytoid DC %DC	Simple mode	26	0.180212	0.388643	0.646879	-0.581528	0.941951	1.19747	0.559043	2.56498
5qvwhl	5fagOy	Squamous cell neoplasms and carcinoma of cervix	CD86+ plasmacytoid DC %DC	Weighted mode	26	0.265209	0.290005	0.369192	-0.3032	0.833617	1.3037	0.738451	2.30163
5ssHLG	5fagOy	Squamous cell neoplasms and carcinoma of cervix	CD28- CD25++ CD8br AC	MR Egger	25	-0.0325646	0.133924	0.810039	-0.295055	0.229926	0.96796	0.74449	1.25851
5ssHLG	5fagOy	Squamous cell neoplasms and carcinoma of cervix	CD28- CD25++ CD8br AC	Weighted median	25	0.025316	0.158343	0.872975	-0.285036	0.335668	1.02564	0.751987	1.39887
5ssHLG	5fagOy	Squamous cell neoplasms and carcinoma of cervix	CD28- CD25++ CD8br AC	Inverse variance weighted	25	-0.0360683	0.104101	0.728986	-0.240106	0.167969	0.964574	0.786544	1.1829
5ssHLG	5fagOy	Squamous cell neoplasms and carcinoma of cervix	CD28- CD25++ CD8br AC	Simple mode	25	0.110887	0.28031	0.695905	-0.438521	0.660294	1.11727	0.64499	1.93536
5ssHLG	5fagOy	Squamous cell neoplasms and carcinoma of cervix	CD28- CD25++ CD8br AC	Weighted mode	25	0.0364809	0.134071	0.787871	-0.226298	0.299259	1.03715	0.797481	1.34886
5u5vLG	5fagOy	Squamous cell neoplasms and carcinoma of cervix	CD33br HLA DR+ CD14dim %CD33br HLA DR+	MR Egger	25	0.122629	0.160642	0.453001	-0.192228	0.437487	1.13047	0.825118	1.54881
5u5vLG	5fagOy	Squamous cell neoplasms and carcinoma of cervix	CD33br HLA DR+ CD14dim %CD33br HLA DR+	Weighted median	25	0.124829	0.146213	0.393244	-0.161748	0.411407	1.13296	0.850655	1.50894
5u5vLG	5fagOy	Squamous cell neoplasms and carcinoma of cervix	CD33br HLA DR+ CD14dim %CD33br HLA DR+	Inverse variance weighted	25	0.0246127	0.10701	0.818089	-0.185127	0.234352	1.02492	0.830999	1.26409
5u5vLG	5fagOy	Squamous cell neoplasms and carcinoma of cervix	CD33br HLA DR+ CD14dim %CD33br HLA DR+	Simple mode	25	0.0286285	0.237095	0.904897	-0.436078	0.493335	1.02904	0.646567	1.63777
5u5vLG	5fagOy	Squamous cell neoplasms and carcinoma of cervix	CD33br HLA DR+ CD14dim %CD33br HLA DR+	Weighted mode	25	0.0780748	0.169133	0.648512	-0.253426	0.409575	1.0812	0.776137	1.50618
5uWAzB	5fagOy	Squamous cell neoplasms and carcinoma of cervix	IgD+ CD24+ %lymphocyte	MR Egger	15	-0.196001	0.550368	0.727459	-1.27472	0.882721	0.822012	0.279508	2.41747
5uWAzB	5fagOy	Squamous cell neoplasms and carcinoma of cervix	IgD+ CD24+ %lymphocyte	Weighted median	15	-0.339158	0.334267	0.310282	-0.994321	0.316005	0.71237	0.369975	1.37164
5uWAzB	5fagOy	Squamous cell neoplasms and carcinoma of cervix	IgD+ CD24+ %lymphocyte	Inverse variance weighted	15	-0.158612	0.240041	0.508758	-0.629092	0.311867	0.853327	0.533076	1.36597
5uWAzB	5fagOy	Squamous cell neoplasms and carcinoma of cervix	IgD+ CD24+ %lymphocyte	Simple mode	15	-0.369129	0.487793	0.461756	-1.3252	0.586945	0.691336	0.265749	1.79849
5uWAzB	5fagOy	Squamous cell neoplasms and carcinoma of cervix	IgD+ CD24+ %lymphocyte	Weighted mode	15	-0.29537	0.395539	0.467569	-1.07063	0.479887	0.744256	0.342793	1.61589
5zrF1E	5fagOy	Squamous cell neoplasms and carcinoma of cervix	CD8 on naive CD8br	MR Egger	16	0.465598	0.38126	0.242174	-0.281671	1.21287	1.59297	0.754522	3.36311
5zrF1E	5fagOy	Squamous cell neoplasms and carcinoma of cervix	CD8 on naive CD8br	Weighted median	16	0.415235	0.266396	0.119064	-0.106901	0.937372	1.51473	0.898615	2.55326
5zrF1E	5fagOy	Squamous cell neoplasms and carcinoma of cervix	CD8 on naive CD8br	Inverse variance weighted	16	0.157616	0.211285	0.455676	-0.256503	0.571734	1.17072	0.773753	1.77134
5zrF1E	5fagOy	Squamous cell neoplasms and carcinoma of cervix	CD8 on naive CD8br	Simple mode	16	0.542869	0.55302	0.341844	-0.541051	1.62679	1.72094	0.582136	5.08751
5zrF1E	5fagOy	Squamous cell neoplasms and carcinoma of cervix	CD8 on naive CD8br	Weighted mode	16	0.440462	0.263403	0.115209	-0.0758085	0.956733	1.55343	0.926994	2.60318
5Zs0RN	5fagOy	Squamous cell neoplasms and carcinoma of cervix	CD62L on monocyte	MR Egger	25	0.0595137	0.115852	0.612359	-0.167556	0.286584	1.06132	0.845729	1.33187
5Zs0RN	5fagOy	Squamous cell neoplasms and carcinoma of cervix	CD62L on monocyte	Weighted median	25	0.0566702	0.138112	0.681572	-0.21403	0.32737	1.05831	0.807324	1.38732
5Zs0RN	5fagOy	Squamous cell neoplasms and carcinoma of cervix	CD62L on monocyte	Inverse variance weighted	25	0.0754746	0.0887976	0.395346	-0.0985687	0.249518	1.0784	0.906133	1.28341
5Zs0RN	5fagOy	Squamous cell neoplasms and carcinoma of cervix	CD62L on monocyte	Simple mode	25	-0.244378	0.259779	0.356223	-0.753545	0.264789	0.783191	0.470695	1.30316
5Zs0RN	5fagOy	Squamous cell neoplasms and carcinoma of cervix	CD62L on monocyte	Weighted mode	25	0.0564192	0.106977	0.602762	-0.153256	0.266094	1.05804	0.85791	1.30486
63EX9D	5fagOy	Squamous cell neoplasms and carcinoma of cervix	CD19 on IgD+ CD38- naive	MR Egger	19	0.186109	0.0833326	0.0392576	0.0227771	0.349441	1.20455	1.02304	1.41827
63EX9D	5fagOy	Squamous cell neoplasms and carcinoma of cervix	CD19 on IgD+ CD38- naive	Weighted median	19	0.153262	0.0944503	0.10466	-0.0318609	0.338384	1.16563	0.968641	1.40268
63EX9D	5fagOy	Squamous cell neoplasms and carcinoma of cervix	CD19 on IgD+ CD38- naive	Inverse variance weighted	19	0.133491	0.072054	0.0639332	-0.00773532	0.274716	1.14281	0.992295	1.31616
63EX9D	5fagOy	Squamous cell neoplasms and carcinoma of cervix	CD19 on IgD+ CD38- naive	Simple mode	19	0.261144	0.259103	0.32687	-0.246697	0.768985	1.29841	0.781377	2.15758
63EX9D	5fagOy	Squamous cell neoplasms and carcinoma of cervix	CD19 on IgD+ CD38- naive	Weighted mode	19	0.153939	0.0765607	0.0595834	0.00388049	0.303998	1.16642	1.00389	1.35527
6C4cIz	5fagOy	Squamous cell neoplasms and carcinoma of cervix	NKT %T cell	MR Egger	32	-0.148111	0.182749	0.424059	-0.5063	0.210078	0.862335	0.602722	1.23377
6C4cIz	5fagOy	Squamous cell neoplasms and carcinoma of cervix	NKT %T cell	Weighted median	32	-0.225978	0.18798	0.229312	-0.594419	0.142464	0.797736	0.551883	1.15311
6C4cIz	5fagOy	Squamous cell neoplasms and carcinoma of cervix	NKT %T cell	Inverse variance weighted	32	-0.157023	0.120473	0.192442	-0.39315	0.0791037	0.854684	0.674928	1.08232
6C4cIz	5fagOy	Squamous cell neoplasms and carcinoma of cervix	NKT %T cell	Simple mode	32	-0.215844	0.335575	0.524821	-0.873571	0.441884	0.805861	0.417458	1.55564
6C4cIz	5fagOy	Squamous cell neoplasms and carcinoma of cervix	NKT %T cell	Weighted mode	32	-0.215844	0.172082	0.219106	-0.553124	0.121437	0.805861	0.57515	1.12912
6d9fJI	5fagOy	Squamous cell neoplasms and carcinoma of cervix	CD14+ CD16+ monocyte %monocyte	MR Egger	24	0.182206	0.262691	0.495185	-0.332669	0.69708	1.19986	0.717007	2.00788
6d9fJI	5fagOy	Squamous cell neoplasms and carcinoma of cervix	CD14+ CD16+ monocyte %monocyte	Weighted median	24	0.0306049	0.219811	0.889266	-0.400224	0.461434	1.03108	0.67017	1.58635
6d9fJI	5fagOy	Squamous cell neoplasms and carcinoma of cervix	CD14+ CD16+ monocyte %monocyte	Inverse variance weighted	24	0.114189	0.15013	0.446895	-0.180066	0.408445	1.12096	0.835215	1.50448
6d9fJI	5fagOy	Squamous cell neoplasms and carcinoma of cervix	CD14+ CD16+ monocyte %monocyte	Simple mode	24	0.255267	0.342906	0.46416	-0.41683	0.927363	1.29081	0.659133	2.52783
6d9fJI	5fagOy	Squamous cell neoplasms and carcinoma of cervix	CD14+ CD16+ monocyte %monocyte	Weighted mode	24	0.0721672	0.212965	0.737782	-0.345243	0.489578	1.07484	0.708048	1.63163
6dFJQy	5fagOy	Squamous cell neoplasms and carcinoma of cervix	CD123 on plasmacytoid DC	MR Egger	18	-0.139502	0.0848525	0.119668	-0.305813	0.0268092	0.869792	0.736525	1.02717
6dFJQy	5fagOy	Squamous cell neoplasms and carcinoma of cervix	CD123 on plasmacytoid DC	Weighted median	18	0.0208347	0.0934844	0.823638	-0.162395	0.204064	1.02105	0.850106	1.22638
6dFJQy	5fagOy	Squamous cell neoplasms and carcinoma of cervix	CD123 on plasmacytoid DC	Inverse variance weighted	18	-0.0317293	0.082815	0.70162	-0.194047	0.130588	0.968769	0.823619	1.1395
6dFJQy	5fagOy	Squamous cell neoplasms and carcinoma of cervix	CD123 on plasmacytoid DC	Simple mode	18	0.0690369	0.143162	0.635793	-0.21156	0.349634	1.07148	0.80932	1.41855
6dFJQy	5fagOy	Squamous cell neoplasms and carcinoma of cervix	CD123 on plasmacytoid DC	Weighted mode	18	-0.0555615	0.0781215	0.486594	-0.20868	0.0975567	0.945954	0.811655	1.10247
6dvyKr	5fagOy	Squamous cell neoplasms and carcinoma of cervix	CD33 on CD33br HLA DR+ CD14dim	MR Egger	27	-0.154916	0.0974438	0.124448	-0.345906	0.0360739	0.856487	0.707579	1.03673
6dvyKr	5fagOy	Squamous cell neoplasms and carcinoma of cervix	CD33 on CD33br HLA DR+ CD14dim	Weighted median	27	-0.02299	0.0875481	0.79286	-0.194584	0.148604	0.977272	0.823177	1.16021
6dvyKr	5fagOy	Squamous cell neoplasms and carcinoma of cervix	CD33 on CD33br HLA DR+ CD14dim	Inverse variance weighted	27	-0.0217994	0.063057	0.729561	-0.145391	0.101792	0.978437	0.864684	1.10715
6dvyKr	5fagOy	Squamous cell neoplasms and carcinoma of cervix	CD33 on CD33br HLA DR+ CD14dim	Simple mode	27	0.0479989	0.166829	0.775848	-0.278986	0.374984	1.04917	0.75655	1.45497
6dvyKr	5fagOy	Squamous cell neoplasms and carcinoma of cervix	CD33 on CD33br HLA DR+ CD14dim	Weighted mode	27	-0.0197256	0.0875194	0.823442	-0.191264	0.151812	0.980468	0.825915	1.16394
6IdkYV	5fagOy	Squamous cell neoplasms and carcinoma of cervix	CD45 on CD33- HLA DR+	MR Egger	24	-0.0559143	0.0623645	0.379654	-0.178149	0.0663202	0.94562	0.836818	1.06857
6IdkYV	5fagOy	Squamous cell neoplasms and carcinoma of cervix	CD45 on CD33- HLA DR+	Weighted median	24	-0.051476	0.0670499	0.44265	-0.182894	0.0799419	0.949826	0.832857	1.08322
6IdkYV	5fagOy	Squamous cell neoplasms and carcinoma of cervix	CD45 on CD33- HLA DR+	Inverse variance weighted	24	-0.0130942	0.051463	0.799156	-0.113962	0.0877733	0.986991	0.892292	1.09174
6IdkYV	5fagOy	Squamous cell neoplasms and carcinoma of cervix	CD45 on CD33- HLA DR+	Simple mode	24	-0.0744624	0.1279	0.566101	-0.325146	0.176221	0.928242	0.722422	1.1927
6IdkYV	5fagOy	Squamous cell neoplasms and carcinoma of cervix	CD45 on CD33- HLA DR+	Weighted mode	24	-0.0387656	0.0558738	0.494752	-0.148278	0.070747	0.961976	0.862191	1.07331
6IWY0b	5fagOy	Squamous cell neoplasms and carcinoma of cervix	Activated Treg AC	MR Egger	15	-0.0650311	0.17487	0.715971	-0.407776	0.277713	0.937038	0.665128	1.32011
6IWY0b	5fagOy	Squamous cell neoplasms and carcinoma of cervix	Activated Treg AC	Weighted median	15	-0.0625917	0.138479	0.651273	-0.33401	0.208827	0.939327	0.716046	1.23223
6IWY0b	5fagOy	Squamous cell neoplasms and carcinoma of cervix	Activated Treg AC	Inverse variance weighted	15	-0.0518863	0.135655	0.7021	-0.31777	0.213997	0.949437	0.72777	1.23862
6IWY0b	5fagOy	Squamous cell neoplasms and carcinoma of cervix	Activated Treg AC	Simple mode	15	-0.466261	0.242894	0.0755214	-0.942333	0.0098113	0.627344	0.389718	1.00986
6IWY0b	5fagOy	Squamous cell neoplasms and carcinoma of cervix	Activated Treg AC	Weighted mode	15	-0.0830378	0.120754	0.502901	-0.319716	0.15364	0.920316	0.726355	1.16607
6JXhha	5fagOy	Squamous cell neoplasms and carcinoma of cervix	CD28 on CD45RA- CD4 not Treg	MR Egger	13	-0.437178	0.354853	0.243636	-1.13269	0.258334	0.645856	0.322165	1.29477
6JXhha	5fagOy	Squamous cell neoplasms and carcinoma of cervix	CD28 on CD45RA- CD4 not Treg	Weighted median	13	-0.118431	0.237784	0.618442	-0.584488	0.347626	0.888313	0.557391	1.4157
6JXhha	5fagOy	Squamous cell neoplasms and carcinoma of cervix	CD28 on CD45RA- CD4 not Treg	Inverse variance weighted	13	0.0745437	0.173511	0.667473	-0.265538	0.414626	1.07739	0.766793	1.5138
6JXhha	5fagOy	Squamous cell neoplasms and carcinoma of cervix	CD28 on CD45RA- CD4 not Treg	Simple mode	13	-0.213121	0.351461	0.555557	-0.901986	0.475743	0.808058	0.405763	1.60921
6JXhha	5fagOy	Squamous cell neoplasms and carcinoma of cervix	CD28 on CD45RA- CD4 not Treg	Weighted mode	13	-0.149594	0.238558	0.542357	-0.617168	0.31798	0.861058	0.53947	1.37435
6lYDCr	5fagOy	Squamous cell neoplasms and carcinoma of cervix	CD45RA on naive CD4+	MR Egger	33	0.0203655	0.116347	0.862186	-0.207675	0.248406	1.02057	0.812471	1.28198
6lYDCr	5fagOy	Squamous cell neoplasms and carcinoma of cervix	CD45RA on naive CD4+	Weighted median	33	-0.0286959	0.12592	0.819732	-0.2755	0.218108	0.971712	0.759192	1.24372
6lYDCr	5fagOy	Squamous cell neoplasms and carcinoma of cervix	CD45RA on naive CD4+	Inverse variance weighted	33	-0.0636966	0.0915548	0.486604	-0.243144	0.115751	0.93829	0.784159	1.12272
6lYDCr	5fagOy	Squamous cell neoplasms and carcinoma of cervix	CD45RA on naive CD4+	Simple mode	33	-0.0497418	0.203386	0.808352	-0.448379	0.348895	0.951475	0.638663	1.4175
6lYDCr	5fagOy	Squamous cell neoplasms and carcinoma of cervix	CD45RA on naive CD4+	Weighted mode	33	-0.0373242	0.10986	0.736268	-0.252649	0.178	0.963364	0.776741	1.19483
6nP7xf	5fagOy	Squamous cell neoplasms and carcinoma of cervix	DP (CD4+CD8+) %T cell	MR Egger	8	1.99906	1.34684	0.188273	-0.640747	4.63887	7.38213	0.526899	103.428
6nP7xf	5fagOy	Squamous cell neoplasms and carcinoma of cervix	DP (CD4+CD8+) %T cell	Weighted median	8	0.0725672	0.536976	0.892501	-0.979906	1.12504	1.07527	0.375346	3.08034
6nP7xf	5fagOy	Squamous cell neoplasms and carcinoma of cervix	DP (CD4+CD8+) %T cell	Inverse variance weighted	8	0.102049	0.471068	0.828494	-0.821244	1.02534	1.10744	0.439884	2.78805
6nP7xf	5fagOy	Squamous cell neoplasms and carcinoma of cervix	DP (CD4+CD8+) %T cell	Simple mode	8	0.0151513	0.893482	0.986944	-1.73607	1.76638	1.01527	0.176211	5.84962
6nP7xf	5fagOy	Squamous cell neoplasms and carcinoma of cervix	DP (CD4+CD8+) %T cell	Weighted mode	8	0.319536	0.641795	0.633827	-0.938383	1.57746	1.37649	0.39126	4.84262
6PlsxB	5fagOy	Squamous cell neoplasms and carcinoma of cervix	CD25 on IgD+ CD24-	MR Egger	24	0.0187715	0.101002	0.854263	-0.179192	0.216735	1.01895	0.835946	1.24201
6PlsxB	5fagOy	Squamous cell neoplasms and carcinoma of cervix	CD25 on IgD+ CD24-	Weighted median	24	0.0201422	0.119691	0.866359	-0.214452	0.254737	1.02035	0.806983	1.29012
6PlsxB	5fagOy	Squamous cell neoplasms and carcinoma of cervix	CD25 on IgD+ CD24-	Inverse variance weighted	24	0.0371728	0.0832253	0.655126	-0.125949	0.200294	1.03787	0.88166	1.22176
6PlsxB	5fagOy	Squamous cell neoplasms and carcinoma of cervix	CD25 on IgD+ CD24-	Simple mode	24	0.0306649	0.174823	0.862296	-0.311988	0.373317	1.03114	0.731991	1.45255
6PlsxB	5fagOy	Squamous cell neoplasms and carcinoma of cervix	CD25 on IgD+ CD24-	Weighted mode	24	0.0206831	0.0916117	0.823375	-0.158876	0.200242	1.0209	0.853102	1.2217
6qIhxY	5fagOy	Squamous cell neoplasms and carcinoma of cervix	CX3CR1 on monocyte	MR Egger	26	0.31547	0.298179	0.300594	-0.268961	0.899902	1.3709	0.764173	2.45936
6qIhxY	5fagOy	Squamous cell neoplasms and carcinoma of cervix	CX3CR1 on monocyte	Weighted median	26	0.000975358	0.214801	0.996377	-0.420035	0.421986	1.00098	0.657024	1.52499
6qIhxY	5fagOy	Squamous cell neoplasms and carcinoma of cervix	CX3CR1 on monocyte	Inverse variance weighted	26	-0.0140942	0.140765	0.920244	-0.289993	0.261805	0.986005	0.748269	1.29927
6qIhxY	5fagOy	Squamous cell neoplasms and carcinoma of cervix	CX3CR1 on monocyte	Simple mode	26	-0.187465	0.34188	0.588325	-0.85755	0.48262	0.829058	0.4242	1.62031
6qIhxY	5fagOy	Squamous cell neoplasms and carcinoma of cervix	CX3CR1 on monocyte	Weighted mode	26	-0.0254949	0.20849	0.903652	-0.434135	0.383145	0.974827	0.647825	1.46689
6v9Rpv	5fagOy	Squamous cell neoplasms and carcinoma of cervix	CD14 on CD33dim HLA DR+ CD11b+	MR Egger	19	-0.0866555	0.245951	0.728922	-0.568719	0.395408	0.916993	0.56625	1.48499
6v9Rpv	5fagOy	Squamous cell neoplasms and carcinoma of cervix	CD14 on CD33dim HLA DR+ CD11b+	Weighted median	19	0.0329202	0.1684	0.845011	-0.297144	0.362984	1.03347	0.742937	1.43761
6v9Rpv	5fagOy	Squamous cell neoplasms and carcinoma of cervix	CD14 on CD33dim HLA DR+ CD11b+	Inverse variance weighted	19	-0.00652939	0.120153	0.956663	-0.24203	0.228971	0.993492	0.785033	1.25731
6v9Rpv	5fagOy	Squamous cell neoplasms and carcinoma of cervix	CD14 on CD33dim HLA DR+ CD11b+	Simple mode	19	-0.0184557	0.272776	0.946803	-0.553096	0.516185	0.981714	0.575166	1.67562
6v9Rpv	5fagOy	Squamous cell neoplasms and carcinoma of cervix	CD14 on CD33dim HLA DR+ CD11b+	Weighted mode	19	0.0478225	0.212496	0.824475	-0.368669	0.464314	1.04898	0.691654	1.59092
6wRI12	5fagOy	Squamous cell neoplasms and carcinoma of cervix	CD25 on CD45RA+ CD4 not Treg	MR Egger	22	0.0338883	0.108066	0.75708	-0.17792	0.245697	1.03447	0.837009	1.27851
6wRI12	5fagOy	Squamous cell neoplasms and carcinoma of cervix	CD25 on CD45RA+ CD4 not Treg	Weighted median	22	-0.00708245	0.129115	0.956255	-0.260148	0.245983	0.992943	0.770938	1.27888
6wRI12	5fagOy	Squamous cell neoplasms and carcinoma of cervix	CD25 on CD45RA+ CD4 not Treg	Inverse variance weighted	22	-0.0400322	0.0893445	0.654105	-0.215147	0.135083	0.960758	0.806423	1.14463
6wRI12	5fagOy	Squamous cell neoplasms and carcinoma of cervix	CD25 on CD45RA+ CD4 not Treg	Simple mode	22	0.321382	0.270512	0.248077	-0.208822	0.851585	1.37903	0.81154	2.34336
6wRI12	5fagOy	Squamous cell neoplasms and carcinoma of cervix	CD25 on CD45RA+ CD4 not Treg	Weighted mode	22	0.00107487	0.100399	0.991559	-0.195707	0.197856	1.00108	0.822253	1.21879
72sf3D	5fagOy	Squamous cell neoplasms and carcinoma of cervix	B cell AC	MR Egger	30	0.0986514	0.276056	0.723502	-0.442418	0.639721	1.10368	0.642481	1.89595
72sf3D	5fagOy	Squamous cell neoplasms and carcinoma of cervix	B cell AC	Weighted median	30	-0.0229285	0.22198	0.917732	-0.458009	0.412152	0.977332	0.632542	1.51006
72sf3D	5fagOy	Squamous cell neoplasms and carcinoma of cervix	B cell AC	Inverse variance weighted	30	-0.087387	0.151653	0.56446	-0.384627	0.209853	0.916322	0.680704	1.2335
72sf3D	5fagOy	Squamous cell neoplasms and carcinoma of cervix	B cell AC	Simple mode	30	-0.421882	0.440464	0.346075	-1.28519	0.441428	0.655811	0.276597	1.55493
72sf3D	5fagOy	Squamous cell neoplasms and carcinoma of cervix	B cell AC	Weighted mode	30	-0.235083	0.343836	0.499587	-0.909003	0.438836	0.790505	0.402926	1.5509
77Op7l	5fagOy	Squamous cell neoplasms and carcinoma of cervix	CM CD8br %T cell	MR Egger	22	0.362673	0.379681	0.350878	-0.381502	1.10685	1.43717	0.682835	3.02481
77Op7l	5fagOy	Squamous cell neoplasms and carcinoma of cervix	CM CD8br %T cell	Weighted median	22	0.731404	0.268478	0.00644461	0.205187	1.25762	2.078	1.22775	3.51705
77Op7l	5fagOy	Squamous cell neoplasms and carcinoma of cervix	CM CD8br %T cell	Inverse variance weighted	22	0.512918	0.189596	0.0068239	0.14131	0.884527	1.67016	1.15178	2.42184
77Op7l	5fagOy	Squamous cell neoplasms and carcinoma of cervix	CM CD8br %T cell	Simple mode	22	0.897292	0.400991	0.03621	0.11135	1.68323	2.45295	1.11779	5.38294
77Op7l	5fagOy	Squamous cell neoplasms and carcinoma of cervix	CM CD8br %T cell	Weighted mode	22	0.787672	0.336937	0.029378	0.127275	1.44807	2.19827	1.13573	4.25489
7DA1vl	5fagOy	Squamous cell neoplasms and carcinoma of cervix	EM CD4+ AC	MR Egger	22	0.0837026	0.0979227	0.402795	-0.108226	0.275631	1.08731	0.897425	1.31736
7DA1vl	5fagOy	Squamous cell neoplasms and carcinoma of cervix	EM CD4+ AC	Weighted median	22	0.06026	0.0976165	0.537028	-0.131068	0.251588	1.06211	0.877158	1.28607
7DA1vl	5fagOy	Squamous cell neoplasms and carcinoma of cervix	EM CD4+ AC	Inverse variance weighted	22	0.0872326	0.0763921	0.253493	-0.062496	0.236961	1.09115	0.939417	1.26739
7DA1vl	5fagOy	Squamous cell neoplasms and carcinoma of cervix	EM CD4+ AC	Simple mode	22	0.0974424	0.208657	0.645311	-0.311526	0.50641	1.10235	0.732329	1.65932
7DA1vl	5fagOy	Squamous cell neoplasms and carcinoma of cervix	EM CD4+ AC	Weighted mode	22	0.0665468	0.0913801	0.474509	-0.112558	0.245652	1.06881	0.893545	1.27845
7DOoLg	5fagOy	Squamous cell neoplasms and carcinoma of cervix	BAFF-R on naive-mature B cell	MR Egger	23	-0.209858	0.110586	0.0715707	-0.426606	0.00689044	0.8107	0.652721	1.00691
7DOoLg	5fagOy	Squamous cell neoplasms and carcinoma of cervix	BAFF-R on naive-mature B cell	Weighted median	23	-0.276383	0.0995923	0.00551764	-0.471584	-0.0811826	0.758522	0.624013	0.922025
7DOoLg	5fagOy	Squamous cell neoplasms and carcinoma of cervix	BAFF-R on naive-mature B cell	Inverse variance weighted	23	-0.251275	0.0817253	0.00210766	-0.411456	-0.0910933	0.777809	0.662684	0.912933
7DOoLg	5fagOy	Squamous cell neoplasms and carcinoma of cervix	BAFF-R on naive-mature B cell	Simple mode	23	-0.358484	0.234063	0.139883	-0.817247	0.10028	0.698735	0.441646	1.10548
7DOoLg	5fagOy	Squamous cell neoplasms and carcinoma of cervix	BAFF-R on naive-mature B cell	Weighted mode	23	-0.282441	0.0954536	0.0072517	-0.46953	-0.0953521	0.753941	0.625296	0.909053
7GL0RR	5fagOy	Squamous cell neoplasms and carcinoma of cervix	CD11b on CD33dim HLA DR-	MR Egger	23	-0.0543587	0.243659	0.825619	-0.53193	0.423212	0.947092	0.58747	1.52686
7GL0RR	5fagOy	Squamous cell neoplasms and carcinoma of cervix	CD11b on CD33dim HLA DR-	Weighted median	23	-0.083228	0.156498	0.594855	-0.389965	0.223509	0.920141	0.677081	1.25046
7GL0RR	5fagOy	Squamous cell neoplasms and carcinoma of cervix	CD11b on CD33dim HLA DR-	Inverse variance weighted	23	-0.0747325	0.12147	0.538401	-0.312814	0.163349	0.927992	0.731386	1.17745
7GL0RR	5fagOy	Squamous cell neoplasms and carcinoma of cervix	CD11b on CD33dim HLA DR-	Simple mode	23	-0.00564908	0.238378	0.981307	-0.47287	0.461572	0.994367	0.623211	1.58657
7GL0RR	5fagOy	Squamous cell neoplasms and carcinoma of cervix	CD11b on CD33dim HLA DR-	Weighted mode	23	-0.070242	0.174045	0.690414	-0.411371	0.270887	0.932168	0.662741	1.31113
7Gn4DY	5fagOy	Squamous cell neoplasms and carcinoma of cervix	CD3 on HLA DR+ CD8br	MR Egger	26	0.122664	0.218693	0.580067	-0.305974	0.551302	1.1305	0.736406	1.73551
7Gn4DY	5fagOy	Squamous cell neoplasms and carcinoma of cervix	CD3 on HLA DR+ CD8br	Weighted median	26	-0.0182533	0.217426	0.933095	-0.444408	0.407902	0.981912	0.641204	1.50366
7Gn4DY	5fagOy	Squamous cell neoplasms and carcinoma of cervix	CD3 on HLA DR+ CD8br	Inverse variance weighted	26	-0.04578	0.135515	0.735498	-0.31139	0.21983	0.955252	0.732428	1.24586
7Gn4DY	5fagOy	Squamous cell neoplasms and carcinoma of cervix	CD3 on HLA DR+ CD8br	Simple mode	26	-0.417975	0.362592	0.259919	-1.12865	0.292704	0.658379	0.323468	1.34005
7Gn4DY	5fagOy	Squamous cell neoplasms and carcinoma of cervix	CD3 on HLA DR+ CD8br	Weighted mode	26	-0.0463869	0.215258	0.831131	-0.468293	0.37552	0.954673	0.62607	1.45575
7L9z6k	5fagOy	Squamous cell neoplasms and carcinoma of cervix	HLA DR+ CD8br %lymphocyte	MR Egger	30	0.167888	0.177095	0.351236	-0.179219	0.514995	1.1828	0.835923	1.67363
7L9z6k	5fagOy	Squamous cell neoplasms and carcinoma of cervix	HLA DR+ CD8br %lymphocyte	Weighted median	30	0.0377603	0.163373	0.817214	-0.28245	0.357971	1.03848	0.753934	1.43042
7L9z6k	5fagOy	Squamous cell neoplasms and carcinoma of cervix	HLA DR+ CD8br %lymphocyte	Inverse variance weighted	30	-0.11678	0.113304	0.302691	-0.338855	0.105296	0.889781	0.712586	1.11104
7L9z6k	5fagOy	Squamous cell neoplasms and carcinoma of cervix	HLA DR+ CD8br %lymphocyte	Simple mode	30	0.00598619	0.262982	0.981995	-0.509459	0.521432	1.006	0.60082	1.68444
7L9z6k	5fagOy	Squamous cell neoplasms and carcinoma of cervix	HLA DR+ CD8br %lymphocyte	Weighted mode	30	0.0308834	0.154786	0.843246	-0.272497	0.334264	1.03137	0.761476	1.39691
7MPYKZ	5fagOy	Squamous cell neoplasms and carcinoma of cervix	CD4 on resting Treg	MR Egger	13	0.268615	0.340522	0.446879	-0.398809	0.936038	1.30815	0.671119	2.54986
7MPYKZ	5fagOy	Squamous cell neoplasms and carcinoma of cervix	CD4 on resting Treg	Weighted median	13	-0.282162	0.272884	0.301135	-0.817014	0.25269	0.754152	0.441749	1.28748
7MPYKZ	5fagOy	Squamous cell neoplasms and carcinoma of cervix	CD4 on resting Treg	Inverse variance weighted	13	-0.15856	0.205176	0.439641	-0.560704	0.243585	0.853372	0.570807	1.27581
7MPYKZ	5fagOy	Squamous cell neoplasms and carcinoma of cervix	CD4 on resting Treg	Simple mode	13	-0.548473	0.427131	0.22335	-1.38565	0.288703	0.577831	0.250161	1.3347
7MPYKZ	5fagOy	Squamous cell neoplasms and carcinoma of cervix	CD4 on resting Treg	Weighted mode	13	0.102021	0.367363	0.785959	-0.61801	0.822053	1.10741	0.539016	2.27517
7tbmax	5fagOy	Squamous cell neoplasms and carcinoma of cervix	CD19 on B cell	MR Egger	24	-0.0886689	0.155084	0.57329	-0.392634	0.215297	0.915149	0.675276	1.24023
7tbmax	5fagOy	Squamous cell neoplasms and carcinoma of cervix	CD19 on B cell	Weighted median	24	-0.180717	0.17141	0.291747	-0.516681	0.155247	0.834671	0.596497	1.16795
7tbmax	5fagOy	Squamous cell neoplasms and carcinoma of cervix	CD19 on B cell	Inverse variance weighted	24	-0.0281801	0.117413	0.810323	-0.258309	0.201949	0.972213	0.772357	1.22379
7tbmax	5fagOy	Squamous cell neoplasms and carcinoma of cervix	CD19 on B cell	Simple mode	24	-0.27884	0.29196	0.349477	-0.85108	0.293401	0.756661	0.426953	1.34098
7tbmax	5fagOy	Squamous cell neoplasms and carcinoma of cervix	CD19 on B cell	Weighted mode	24	-0.131952	0.151436	0.392574	-0.428766	0.164862	0.876383	0.651312	1.17923
7TunPk	5fagOy	Squamous cell neoplasms and carcinoma of cervix	CD25 on IgD- CD24-	MR Egger	26	-0.0414314	0.295162	0.88954	-0.619949	0.537086	0.959415	0.537972	1.71101
7TunPk	5fagOy	Squamous cell neoplasms and carcinoma of cervix	CD25 on IgD- CD24-	Weighted median	26	0.12454	0.251475	0.620433	-0.368351	0.61743	1.13263	0.691874	1.85416
7TunPk	5fagOy	Squamous cell neoplasms and carcinoma of cervix	CD25 on IgD- CD24-	Inverse variance weighted	26	0.116578	0.16402	0.477235	-0.2049	0.438057	1.12365	0.814728	1.54969
7TunPk	5fagOy	Squamous cell neoplasms and carcinoma of cervix	CD25 on IgD- CD24-	Simple mode	26	0.0997227	0.398015	0.80421	-0.680387	0.879833	1.10486	0.506421	2.4105
7TunPk	5fagOy	Squamous cell neoplasms and carcinoma of cervix	CD25 on IgD- CD24-	Weighted mode	26	0.121391	0.295562	0.684783	-0.45791	0.700692	1.12907	0.632604	2.01515
7Ue6MQ	5fagOy	Squamous cell neoplasms and carcinoma of cervix	CD45 on Im MDSC	MR Egger	10	0.0482955	0.162235	0.773525	-0.269686	0.366277	1.04948	0.763619	1.44235
7Ue6MQ	5fagOy	Squamous cell neoplasms and carcinoma of cervix	CD45 on Im MDSC	Weighted median	10	-0.029813	0.127792	0.815533	-0.280285	0.220659	0.970627	0.755569	1.2469
7Ue6MQ	5fagOy	Squamous cell neoplasms and carcinoma of cervix	CD45 on Im MDSC	Inverse variance weighted	10	-0.0843467	0.0988277	0.393397	-0.278049	0.109356	0.919113	0.75726	1.11556
7Ue6MQ	5fagOy	Squamous cell neoplasms and carcinoma of cervix	CD45 on Im MDSC	Simple mode	10	-0.0773661	0.1749	0.668678	-0.420169	0.265437	0.925551	0.656935	1.304
7Ue6MQ	5fagOy	Squamous cell neoplasms and carcinoma of cervix	CD45 on Im MDSC	Weighted mode	10	-0.0305295	0.123974	0.811007	-0.273518	0.212459	0.969932	0.760699	1.23672
875dO1	5fagOy	Squamous cell neoplasms and carcinoma of cervix	CD38 on IgD+ CD24-	MR Egger	17	0.0455274	0.259879	0.863276	-0.463836	0.554891	1.04658	0.628867	1.74175
875dO1	5fagOy	Squamous cell neoplasms and carcinoma of cervix	CD38 on IgD+ CD24-	Weighted median	17	0.0165182	0.229538	0.942631	-0.433376	0.466413	1.01666	0.648316	1.59427
875dO1	5fagOy	Squamous cell neoplasms and carcinoma of cervix	CD38 on IgD+ CD24-	Inverse variance weighted	17	0.00741542	0.16476	0.964102	-0.315515	0.330346	1.00744	0.729413	1.39145
875dO1	5fagOy	Squamous cell neoplasms and carcinoma of cervix	CD38 on IgD+ CD24-	Simple mode	17	-0.141288	0.350594	0.692285	-0.828452	0.545876	0.868239	0.436725	1.72612
875dO1	5fagOy	Squamous cell neoplasms and carcinoma of cervix	CD38 on IgD+ CD24-	Weighted mode	17	0.0283943	0.294728	0.924447	-0.549273	0.606061	1.0288	0.577369	1.8332
87uIeR	5fagOy	Squamous cell neoplasms and carcinoma of cervix	SSC-A on lymphocyte	MR Egger	21	-0.291393	0.368385	0.438706	-1.01343	0.430641	0.747222	0.362973	1.53824
87uIeR	5fagOy	Squamous cell neoplasms and carcinoma of cervix	SSC-A on lymphocyte	Weighted median	21	-0.113606	0.264057	0.667027	-0.631158	0.403946	0.89261	0.531975	1.49772
87uIeR	5fagOy	Squamous cell neoplasms and carcinoma of cervix	SSC-A on lymphocyte	Inverse variance weighted	21	0.0391694	0.191986	0.838336	-0.337124	0.415463	1.03995	0.71382	1.51507
87uIeR	5fagOy	Squamous cell neoplasms and carcinoma of cervix	SSC-A on lymphocyte	Simple mode	21	0.258869	0.410971	0.535893	-0.546634	1.06437	1.29546	0.578895	2.89902
87uIeR	5fagOy	Squamous cell neoplasms and carcinoma of cervix	SSC-A on lymphocyte	Weighted mode	21	-0.348374	0.311907	0.277268	-0.959711	0.262962	0.705835	0.383003	1.30078
88CZmq	5fagOy	Squamous cell neoplasms and carcinoma of cervix	CD27 on CD20-	MR Egger	15	-0.0512435	0.155297	0.746679	-0.355626	0.253139	0.950047	0.700734	1.28806
88CZmq	5fagOy	Squamous cell neoplasms and carcinoma of cervix	CD27 on CD20-	Weighted median	15	0.00799779	0.167391	0.961892	-0.320088	0.336083	1.00803	0.726085	1.39946
88CZmq	5fagOy	Squamous cell neoplasms and carcinoma of cervix	CD27 on CD20-	Inverse variance weighted	15	0.110941	0.122543	0.365293	-0.129243	0.351125	1.11733	0.878761	1.42066
88CZmq	5fagOy	Squamous cell neoplasms and carcinoma of cervix	CD27 on CD20-	Simple mode	15	0.0532435	0.280831	0.85235	-0.497186	0.603672	1.05469	0.60824	1.82882
88CZmq	5fagOy	Squamous cell neoplasms and carcinoma of cervix	CD27 on CD20-	Weighted mode	15	0.00585671	0.153644	0.970131	-0.295286	0.307	1.00587	0.744318	1.35934
89lF0M	5fagOy	Squamous cell neoplasms and carcinoma of cervix	CD11b on CD33br HLA DR+ CD14dim	MR Egger	20	0.0996079	0.246548	0.690965	-0.383627	0.582842	1.10474	0.681386	1.79112
89lF0M	5fagOy	Squamous cell neoplasms and carcinoma of cervix	CD11b on CD33br HLA DR+ CD14dim	Weighted median	20	-0.0119207	0.17439	0.945502	-0.353725	0.329883	0.98815	0.702068	1.39081
89lF0M	5fagOy	Squamous cell neoplasms and carcinoma of cervix	CD11b on CD33br HLA DR+ CD14dim	Inverse variance weighted	20	0.00302055	0.119933	0.979907	-0.232049	0.23809	1.00303	0.792908	1.26882
89lF0M	5fagOy	Squamous cell neoplasms and carcinoma of cervix	CD11b on CD33br HLA DR+ CD14dim	Simple mode	20	0.25922	0.276818	0.360803	-0.283342	0.801783	1.29592	0.753262	2.22951
89lF0M	5fagOy	Squamous cell neoplasms and carcinoma of cervix	CD11b on CD33br HLA DR+ CD14dim	Weighted mode	20	0.10774	0.169976	0.533732	-0.225412	0.440893	1.11376	0.798187	1.55409
8m1K6w	5fagOy	Squamous cell neoplasms and carcinoma of cervix	CD66b++ myeloid cell AC	MR Egger	16	0.123833	0.273544	0.6577	-0.412312	0.659979	1.13183	0.662118	1.93475
8m1K6w	5fagOy	Squamous cell neoplasms and carcinoma of cervix	CD66b++ myeloid cell AC	Weighted median	16	0.315224	0.220788	0.153372	-0.117521	0.74797	1.37057	0.889122	2.11271
8m1K6w	5fagOy	Squamous cell neoplasms and carcinoma of cervix	CD66b++ myeloid cell AC	Inverse variance weighted	16	0.418995	0.162253	0.00981287	0.100979	0.737011	1.52043	1.10625	2.08968
8m1K6w	5fagOy	Squamous cell neoplasms and carcinoma of cervix	CD66b++ myeloid cell AC	Simple mode	16	0.279532	0.373217	0.465453	-0.451973	1.01104	1.32251	0.636371	2.74845
8m1K6w	5fagOy	Squamous cell neoplasms and carcinoma of cervix	CD66b++ myeloid cell AC	Weighted mode	16	0.294474	0.310148	0.357432	-0.313415	0.902363	1.34242	0.730946	2.46542
8qmbPy	5fagOy	Squamous cell neoplasms and carcinoma of cervix	PDL-1 on CD14- CD16+ monocyte	MR Egger	18	0.301515	0.251788	0.248554	-0.19199	0.795019	1.3519	0.825315	2.21448
8qmbPy	5fagOy	Squamous cell neoplasms and carcinoma of cervix	PDL-1 on CD14- CD16+ monocyte	Weighted median	18	0.0907996	0.189981	0.632693	-0.281563	0.463162	1.09505	0.754603	1.58909
8qmbPy	5fagOy	Squamous cell neoplasms and carcinoma of cervix	PDL-1 on CD14- CD16+ monocyte	Inverse variance weighted	18	-0.0682414	0.136938	0.618247	-0.336641	0.200158	0.934035	0.714165	1.2216
8qmbPy	5fagOy	Squamous cell neoplasms and carcinoma of cervix	PDL-1 on CD14- CD16+ monocyte	Simple mode	18	0.149469	0.256759	0.568115	-0.353778	0.652717	1.16122	0.70203	1.92075
8qmbPy	5fagOy	Squamous cell neoplasms and carcinoma of cervix	PDL-1 on CD14- CD16+ monocyte	Weighted mode	18	0.117965	0.193628	0.550423	-0.261545	0.497475	1.1252	0.769861	1.64456
8WvjP9	5fagOy	Squamous cell neoplasms and carcinoma of cervix	CD25 on CD39+ resting Treg	MR Egger	15	0.917889	0.484583	0.0806643	-0.031894	1.86767	2.504	0.968609	6.4732
8WvjP9	5fagOy	Squamous cell neoplasms and carcinoma of cervix	CD25 on CD39+ resting Treg	Weighted median	15	0.181087	0.344643	0.599282	-0.494414	0.856588	1.19852	0.609929	2.35511
8WvjP9	5fagOy	Squamous cell neoplasms and carcinoma of cervix	CD25 on CD39+ resting Treg	Inverse variance weighted	15	0.0711905	0.298892	0.81174	-0.514637	0.657018	1.07379	0.597718	1.92903
8WvjP9	5fagOy	Squamous cell neoplasms and carcinoma of cervix	CD25 on CD39+ resting Treg	Simple mode	15	-0.195441	0.604355	0.751182	-1.37998	0.989096	0.822472	0.251584	2.6888
8WvjP9	5fagOy	Squamous cell neoplasms and carcinoma of cervix	CD25 on CD39+ resting Treg	Weighted mode	15	0.126754	0.436216	0.775636	-0.728229	0.981737	1.13514	0.482763	2.66909
8ZJgKJ	5fagOy	Squamous cell neoplasms and carcinoma of cervix	CD25 on memory B cell	MR Egger	24	-0.121751	0.152605	0.433504	-0.420857	0.177355	0.885369	0.656484	1.19406
8ZJgKJ	5fagOy	Squamous cell neoplasms and carcinoma of cervix	CD25 on memory B cell	Weighted median	24	-0.0989729	0.162366	0.542149	-0.417211	0.219265	0.905767	0.658882	1.24516
8ZJgKJ	5fagOy	Squamous cell neoplasms and carcinoma of cervix	CD25 on memory B cell	Inverse variance weighted	24	-0.113288	0.112659	0.314612	-0.334099	0.107522	0.892893	0.715983	1.11352
8ZJgKJ	5fagOy	Squamous cell neoplasms and carcinoma of cervix	CD25 on memory B cell	Simple mode	24	0.290603	0.293387	0.33223	-0.284435	0.865641	1.33723	0.752439	2.37653
8ZJgKJ	5fagOy	Squamous cell neoplasms and carcinoma of cervix	CD25 on memory B cell	Weighted mode	24	-0.0863101	0.151929	0.575475	-0.384091	0.21147	0.91731	0.68107	1.23549
9089fA	5fagOy	Squamous cell neoplasms and carcinoma of cervix	CD62L- myeloid DC AC	MR Egger	16	0.0731049	0.305153	0.814137	-0.524995	0.671205	1.07584	0.591558	1.95659
9089fA	5fagOy	Squamous cell neoplasms and carcinoma of cervix	CD62L- myeloid DC AC	Weighted median	16	-0.00225129	0.202529	0.991131	-0.399208	0.394705	0.997751	0.670851	1.48395
9089fA	5fagOy	Squamous cell neoplasms and carcinoma of cervix	CD62L- myeloid DC AC	Inverse variance weighted	16	-0.166862	0.186682	0.371413	-0.532758	0.199034	0.846317	0.586984	1.22022
9089fA	5fagOy	Squamous cell neoplasms and carcinoma of cervix	CD62L- myeloid DC AC	Simple mode	16	-0.00564019	0.395433	0.988808	-0.780688	0.769408	0.994376	0.458091	2.15849
9089fA	5fagOy	Squamous cell neoplasms and carcinoma of cervix	CD62L- myeloid DC AC	Weighted mode	16	0.0043827	0.194027	0.982277	-0.37591	0.384676	1.00439	0.686664	1.46914
9brz5H	5fagOy	Squamous cell neoplasms and carcinoma of cervix	CD25 on IgD- CD38br	MR Egger	19	0.383223	0.387878	0.337007	-0.377017	1.14346	1.46701	0.685904	3.13762
9brz5H	5fagOy	Squamous cell neoplasms and carcinoma of cervix	CD25 on IgD- CD38br	Weighted median	19	0.252517	0.334705	0.450581	-0.403504	0.908538	1.28726	0.667975	2.48069
9brz5H	5fagOy	Squamous cell neoplasms and carcinoma of cervix	CD25 on IgD- CD38br	Inverse variance weighted	19	0.11785	0.226688	0.60315	-0.326458	0.562158	1.12507	0.721474	1.75445
9brz5H	5fagOy	Squamous cell neoplasms and carcinoma of cervix	CD25 on IgD- CD38br	Simple mode	19	0.170493	0.504238	0.739184	-0.817814	1.1588	1.18589	0.441396	3.18611
9brz5H	5fagOy	Squamous cell neoplasms and carcinoma of cervix	CD25 on IgD- CD38br	Weighted mode	19	0.234134	0.314343	0.465985	-0.381977	0.850246	1.26381	0.682511	2.34022
9cokGv	5fagOy	Squamous cell neoplasms and carcinoma of cervix	CD20 on IgD+	MR Egger	19	0.0290484	0.0995495	0.773971	-0.166068	0.224165	1.02947	0.846988	1.25128
9cokGv	5fagOy	Squamous cell neoplasms and carcinoma of cervix	CD20 on IgD+	Weighted median	19	0.033842	0.0979088	0.729607	-0.158059	0.225743	1.03442	0.853799	1.25325
9cokGv	5fagOy	Squamous cell neoplasms and carcinoma of cervix	CD20 on IgD+	Inverse variance weighted	19	0.0540308	0.0807592	0.503472	-0.104257	0.212319	1.05552	0.900994	1.23654
9cokGv	5fagOy	Squamous cell neoplasms and carcinoma of cervix	CD20 on IgD+	Simple mode	19	0.0525469	0.270814	0.848323	-0.478249	0.583343	1.05395	0.619868	1.79202
9cokGv	5fagOy	Squamous cell neoplasms and carcinoma of cervix	CD20 on IgD+	Weighted mode	19	0.0325298	0.0951066	0.736286	-0.153879	0.218939	1.03306	0.857376	1.24476
9Hh4JG	5fagOy	Squamous cell neoplasms and carcinoma of cervix	CD25 on resting Treg	MR Egger	20	-0.274735	0.234743	0.257117	-0.734831	0.185362	0.759774	0.479586	1.20365
9Hh4JG	5fagOy	Squamous cell neoplasms and carcinoma of cervix	CD25 on resting Treg	Weighted median	20	-0.199533	0.209214	0.340222	-0.609593	0.210527	0.819113	0.543572	1.23433
9Hh4JG	5fagOy	Squamous cell neoplasms and carcinoma of cervix	CD25 on resting Treg	Inverse variance weighted	20	-0.0347253	0.174399	0.842173	-0.376547	0.307096	0.965871	0.686227	1.35947
9Hh4JG	5fagOy	Squamous cell neoplasms and carcinoma of cervix	CD25 on resting Treg	Simple mode	20	-0.0212689	0.407962	0.958966	-0.820875	0.778337	0.978956	0.440047	2.17785
9Hh4JG	5fagOy	Squamous cell neoplasms and carcinoma of cervix	CD25 on resting Treg	Weighted mode	20	-0.129406	0.192855	0.510295	-0.507403	0.24859	0.878617	0.602057	1.28222
9o4kZW	5fagOy	Squamous cell neoplasms and carcinoma of cervix	CD4 on TD CD4+	MR Egger	24	-0.0938813	0.232782	0.690619	-0.550134	0.362371	0.910391	0.576873	1.43673
9o4kZW	5fagOy	Squamous cell neoplasms and carcinoma of cervix	CD4 on TD CD4+	Weighted median	24	-0.0876535	0.187721	0.640546	-0.455586	0.280279	0.916078	0.634076	1.3235
9o4kZW	5fagOy	Squamous cell neoplasms and carcinoma of cervix	CD4 on TD CD4+	Inverse variance weighted	24	-0.248247	0.134545	0.0650257	-0.511955	0.0154617	0.780168	0.599323	1.01558
9o4kZW	5fagOy	Squamous cell neoplasms and carcinoma of cervix	CD4 on TD CD4+	Simple mode	24	-0.0878156	0.257469	0.736145	-0.592454	0.416823	0.91593	0.552968	1.51713
9o4kZW	5fagOy	Squamous cell neoplasms and carcinoma of cervix	CD4 on TD CD4+	Weighted mode	24	-0.0878156	0.191974	0.65165	-0.464084	0.288453	0.91593	0.628711	1.33436
9WmKrR	5fagOy	Squamous cell neoplasms and carcinoma of cervix	CD25 on CD39+ activated Treg	MR Egger	12	0.00316971	0.207718	0.988125	-0.403957	0.410297	1.00317	0.667673	1.50726
9WmKrR	5fagOy	Squamous cell neoplasms and carcinoma of cervix	CD25 on CD39+ activated Treg	Weighted median	12	0.137075	0.192884	0.477296	-0.240978	0.515127	1.14691	0.785859	1.67385
9WmKrR	5fagOy	Squamous cell neoplasms and carcinoma of cervix	CD25 on CD39+ activated Treg	Inverse variance weighted	12	0.22583	0.161508	0.162035	-0.0907254	0.542386	1.25336	0.913268	1.72011
9WmKrR	5fagOy	Squamous cell neoplasms and carcinoma of cervix	CD25 on CD39+ activated Treg	Simple mode	12	1.03321	0.523176	0.0739125	0.00778765	2.05864	2.81008	1.00782	7.83527
9WmKrR	5fagOy	Squamous cell neoplasms and carcinoma of cervix	CD25 on CD39+ activated Treg	Weighted mode	12	0.0778041	0.188026	0.686977	-0.290726	0.446335	1.08091	0.74772	1.56257
9xz5Io	5fagOy	Squamous cell neoplasms and carcinoma of cervix	HLA DR+ CD4+ AC	MR Egger	24	0.0525249	0.10413	0.618983	-0.15157	0.256619	1.05393	0.859358	1.29255
9xz5Io	5fagOy	Squamous cell neoplasms and carcinoma of cervix	HLA DR+ CD4+ AC	Weighted median	24	0.0981959	0.115895	0.396839	-0.128959	0.325351	1.10318	0.87901	1.38452
9xz5Io	5fagOy	Squamous cell neoplasms and carcinoma of cervix	HLA DR+ CD4+ AC	Inverse variance weighted	24	-0.0208125	0.0811269	0.797532	-0.179821	0.138196	0.979403	0.83542	1.1482
9xz5Io	5fagOy	Squamous cell neoplasms and carcinoma of cervix	HLA DR+ CD4+ AC	Simple mode	24	-0.0483102	0.216912	0.825721	-0.473457	0.376836	0.952838	0.622845	1.45767
9xz5Io	5fagOy	Squamous cell neoplasms and carcinoma of cervix	HLA DR+ CD4+ AC	Weighted mode	24	0.0193703	0.0995982	0.847504	-0.175842	0.214583	1.01956	0.83875	1.23934
A0v13i	5fagOy	Squamous cell neoplasms and carcinoma of cervix	EM CD4+ %CD4+	MR Egger	28	-0.0278975	0.141896	0.845665	-0.306014	0.250219	0.972488	0.736376	1.28431
A0v13i	5fagOy	Squamous cell neoplasms and carcinoma of cervix	EM CD4+ %CD4+	Weighted median	28	0.00358484	0.151149	0.981078	-0.292667	0.299837	1.00359	0.746271	1.34964
A0v13i	5fagOy	Squamous cell neoplasms and carcinoma of cervix	EM CD4+ %CD4+	Inverse variance weighted	28	-0.0107736	0.108174	0.920666	-0.222795	0.201248	0.989284	0.800279	1.22293
A0v13i	5fagOy	Squamous cell neoplasms and carcinoma of cervix	EM CD4+ %CD4+	Simple mode	28	-0.145918	0.246875	0.559396	-0.629792	0.337956	0.864229	0.532703	1.40208
A0v13i	5fagOy	Squamous cell neoplasms and carcinoma of cervix	EM CD4+ %CD4+	Weighted mode	28	-0.0617135	0.131882	0.64358	-0.320203	0.196776	0.940152	0.726002	1.21747
A1OVfK	5fagOy	Squamous cell neoplasms and carcinoma of cervix	CD27 on T cell	MR Egger	21	0.0894059	0.0952368	0.359628	-0.0972582	0.27607	1.09352	0.907322	1.31794
A1OVfK	5fagOy	Squamous cell neoplasms and carcinoma of cervix	CD27 on T cell	Weighted median	21	0.0854487	0.0970691	0.378704	-0.104807	0.275704	1.08921	0.900498	1.31746
A1OVfK	5fagOy	Squamous cell neoplasms and carcinoma of cervix	CD27 on T cell	Inverse variance weighted	21	0.0973648	0.0781256	0.212669	-0.0557614	0.250491	1.10226	0.945765	1.28466
A1OVfK	5fagOy	Squamous cell neoplasms and carcinoma of cervix	CD27 on T cell	Simple mode	21	0.120642	0.25401	0.639969	-0.377218	0.618502	1.12822	0.685766	1.85615
A1OVfK	5fagOy	Squamous cell neoplasms and carcinoma of cervix	CD27 on T cell	Weighted mode	21	0.095357	0.0873791	0.288113	-0.075906	0.26662	1.10005	0.926903	1.30554
AakGIM	5fagOy	Squamous cell neoplasms and carcinoma of cervix	Leukocyte AC	MR Egger	11	-0.0092726	0.178449	0.959694	-0.359033	0.340488	0.99077	0.698351	1.40563
AakGIM	5fagOy	Squamous cell neoplasms and carcinoma of cervix	Leukocyte AC	Weighted median	11	0.0519904	0.138876	0.708133	-0.220207	0.324188	1.05337	0.802353	1.38291
AakGIM	5fagOy	Squamous cell neoplasms and carcinoma of cervix	Leukocyte AC	Inverse variance weighted	11	0.0706518	0.113491	0.533592	-0.151791	0.293094	1.07321	0.859168	1.34057
AakGIM	5fagOy	Squamous cell neoplasms and carcinoma of cervix	Leukocyte AC	Simple mode	11	-0.0405141	0.284233	0.889486	-0.59761	0.516582	0.960296	0.550125	1.67629
AakGIM	5fagOy	Squamous cell neoplasms and carcinoma of cervix	Leukocyte AC	Weighted mode	11	0.0253848	0.126778	0.845314	-0.2231	0.27387	1.02571	0.800035	1.31504
ACoXGF	5fagOy	Squamous cell neoplasms and carcinoma of cervix	T cell AC	MR Egger	17	-0.426547	0.318629	0.200607	-1.05106	0.197966	0.652759	0.349567	1.21892
ACoXGF	5fagOy	Squamous cell neoplasms and carcinoma of cervix	T cell AC	Weighted median	17	-0.0875449	0.242744	0.718364	-0.563324	0.388234	0.916178	0.569314	1.47437
ACoXGF	5fagOy	Squamous cell neoplasms and carcinoma of cervix	T cell AC	Inverse variance weighted	17	-0.153424	0.187236	0.412551	-0.520407	0.213559	0.857766	0.594279	1.23808
ACoXGF	5fagOy	Squamous cell neoplasms and carcinoma of cervix	T cell AC	Simple mode	17	0.224793	0.426777	0.605613	-0.611691	1.06128	1.25206	0.542433	2.89006
ACoXGF	5fagOy	Squamous cell neoplasms and carcinoma of cervix	T cell AC	Weighted mode	17	-0.105412	0.27805	0.709589	-0.65039	0.439566	0.899954	0.521842	1.55203
AcTPpu	5fagOy	Squamous cell neoplasms and carcinoma of cervix	Naive CD8br AC	MR Egger	27	0.0139582	0.137695	0.920065	-0.255925	0.283841	1.01406	0.7742	1.32822
AcTPpu	5fagOy	Squamous cell neoplasms and carcinoma of cervix	Naive CD8br AC	Weighted median	27	-0.0720369	0.157916	0.648265	-0.381552	0.237478	0.930497	0.682801	1.26805
AcTPpu	5fagOy	Squamous cell neoplasms and carcinoma of cervix	Naive CD8br AC	Inverse variance weighted	27	0.0620025	0.120269	0.606181	-0.173724	0.297729	1.06397	0.840529	1.3468
AcTPpu	5fagOy	Squamous cell neoplasms and carcinoma of cervix	Naive CD8br AC	Simple mode	27	-0.176827	0.403749	0.66503	-0.968175	0.614521	0.837925	0.379775	1.84877
AcTPpu	5fagOy	Squamous cell neoplasms and carcinoma of cervix	Naive CD8br AC	Weighted mode	27	-0.0337441	0.116816	0.774975	-0.262703	0.195215	0.966819	0.76897	1.21557
aFWUzc	5fagOy	Squamous cell neoplasms and carcinoma of cervix	CD4 on naive CD4+	MR Egger	20	0.0633694	0.331086	0.850356	-0.585559	0.712298	1.06542	0.556794	2.03867
aFWUzc	5fagOy	Squamous cell neoplasms and carcinoma of cervix	CD4 on naive CD4+	Weighted median	20	-0.0528349	0.220941	0.811001	-0.48588	0.38021	0.948537	0.615156	1.46259
aFWUzc	5fagOy	Squamous cell neoplasms and carcinoma of cervix	CD4 on naive CD4+	Inverse variance weighted	20	-0.121983	0.152911	0.425022	-0.421689	0.177723	0.885163	0.655938	1.19449
aFWUzc	5fagOy	Squamous cell neoplasms and carcinoma of cervix	CD4 on naive CD4+	Simple mode	20	-0.11702	0.363021	0.750707	-0.82854	0.5945	0.889568	0.436686	1.81213
aFWUzc	5fagOy	Squamous cell neoplasms and carcinoma of cervix	CD4 on naive CD4+	Weighted mode	20	0.0846473	0.285182	0.769825	-0.474309	0.643604	1.08833	0.622315	1.90333
AGI833	5fagOy	Squamous cell neoplasms and carcinoma of cervix	CD25hi CD45RA- CD4 not Treg %T cell	MR Egger	28	-0.0698834	0.0928378	0.458364	-0.251846	0.112079	0.932503	0.777365	1.1186
AGI833	5fagOy	Squamous cell neoplasms and carcinoma of cervix	CD25hi CD45RA- CD4 not Treg %T cell	Weighted median	28	-0.0234753	0.117018	0.841002	-0.252831	0.205881	0.976798	0.776599	1.22861
AGI833	5fagOy	Squamous cell neoplasms and carcinoma of cervix	CD25hi CD45RA- CD4 not Treg %T cell	Inverse variance weighted	28	-0.0639443	0.0740347	0.387748	-0.209052	0.0811636	0.938057	0.811353	1.08455
AGI833	5fagOy	Squamous cell neoplasms and carcinoma of cervix	CD25hi CD45RA- CD4 not Treg %T cell	Simple mode	28	0.0258727	0.197622	0.896809	-0.361466	0.413211	1.02621	0.696655	1.51166
AGI833	5fagOy	Squamous cell neoplasms and carcinoma of cervix	CD25hi CD45RA- CD4 not Treg %T cell	Weighted mode	28	-0.0885654	0.0933403	0.351116	-0.271512	0.0943815	0.915243	0.762226	1.09898
AGPN4x	5fagOy	Squamous cell neoplasms and carcinoma of cervix	CD45RA- CD28- CD8br %CD8br	MR Egger	49	0.00137826	0.00292838	0.640063	-0.00436136	0.00711788	1.00138	0.995648	1.00714
AGPN4x	5fagOy	Squamous cell neoplasms and carcinoma of cervix	CD45RA- CD28- CD8br %CD8br	Weighted median	49	0.00369044	0.00333119	0.26793	-0.0028387	0.0102196	1.0037	0.997165	1.01027
AGPN4x	5fagOy	Squamous cell neoplasms and carcinoma of cervix	CD45RA- CD28- CD8br %CD8br	Inverse variance weighted	49	0.00114927	0.00242265	0.635224	-0.00359913	0.00589768	1.00115	0.996407	1.00592
AGPN4x	5fagOy	Squamous cell neoplasms and carcinoma of cervix	CD45RA- CD28- CD8br %CD8br	Simple mode	49	1.1765e-05	0.00506594	0.998157	-0.00991748	0.00994101	1.00001	0.990132	1.00999
AGPN4x	5fagOy	Squamous cell neoplasms and carcinoma of cervix	CD45RA- CD28- CD8br %CD8br	Weighted mode	49	0.0024067	0.0027084	0.378647	-0.00290177	0.00771516	1.00241	0.997102	1.00774
aHIgOb	5fagOy	Squamous cell neoplasms and carcinoma of cervix	CD45 on lymphocyte	MR Egger	17	-0.937889	0.583575	0.128864	-2.0817	0.205918	0.391453	0.124718	1.22865
aHIgOb	5fagOy	Squamous cell neoplasms and carcinoma of cervix	CD45 on lymphocyte	Weighted median	17	0.0284785	0.267368	0.915175	-0.495563	0.55252	1.02889	0.609228	1.73763
aHIgOb	5fagOy	Squamous cell neoplasms and carcinoma of cervix	CD45 on lymphocyte	Inverse variance weighted	17	-0.174756	0.235682	0.458396	-0.636693	0.287181	0.839662	0.529039	1.33266
aHIgOb	5fagOy	Squamous cell neoplasms and carcinoma of cervix	CD45 on lymphocyte	Simple mode	17	-0.584677	0.534782	0.29045	-1.63285	0.463496	0.557286	0.195372	1.58962
aHIgOb	5fagOy	Squamous cell neoplasms and carcinoma of cervix	CD45 on lymphocyte	Weighted mode	17	-0.219395	0.364	0.555134	-0.932834	0.494045	0.803005	0.393437	1.63893
AJlK3s	5fagOy	Squamous cell neoplasms and carcinoma of cervix	CD62L on CD62L+ DC	MR Egger	26	-0.0901282	0.246678	0.718037	-0.573617	0.39336	0.913814	0.563484	1.48195
AJlK3s	5fagOy	Squamous cell neoplasms and carcinoma of cervix	CD62L on CD62L+ DC	Weighted median	26	-0.0578541	0.192163	0.763362	-0.434493	0.318785	0.943788	0.647593	1.37546
AJlK3s	5fagOy	Squamous cell neoplasms and carcinoma of cervix	CD62L on CD62L+ DC	Inverse variance weighted	26	0.141313	0.134277	0.292617	-0.12187	0.404495	1.15178	0.885264	1.49855
AJlK3s	5fagOy	Squamous cell neoplasms and carcinoma of cervix	CD62L on CD62L+ DC	Simple mode	26	-0.059417	0.342299	0.863592	-0.730323	0.611489	0.942314	0.481754	1.84317
AJlK3s	5fagOy	Squamous cell neoplasms and carcinoma of cervix	CD62L on CD62L+ DC	Weighted mode	26	-0.125096	0.212523	0.561394	-0.541641	0.291448	0.882412	0.581793	1.33836
ajQzEo	5fagOy	Squamous cell neoplasms and carcinoma of cervix	CD28+ CD45RA- CD8dim AC	MR Egger	36	-0.002431	0.031365	0.938675	-0.0639064	0.0590444	0.997572	0.938093	1.06082
ajQzEo	5fagOy	Squamous cell neoplasms and carcinoma of cervix	CD28+ CD45RA- CD8dim AC	Weighted median	36	0.00493983	0.0408515	0.903753	-0.0751291	0.0850088	1.00495	0.927624	1.08873
ajQzEo	5fagOy	Squamous cell neoplasms and carcinoma of cervix	CD28+ CD45RA- CD8dim AC	Inverse variance weighted	36	-0.00938671	0.0269965	0.728065	-0.0622999	0.0435265	0.990657	0.939601	1.04449
ajQzEo	5fagOy	Squamous cell neoplasms and carcinoma of cervix	CD28+ CD45RA- CD8dim AC	Simple mode	36	-0.0126852	0.0509857	0.804971	-0.112617	0.0872469	0.987395	0.893493	1.09117
ajQzEo	5fagOy	Squamous cell neoplasms and carcinoma of cervix	CD28+ CD45RA- CD8dim AC	Weighted mode	36	-0.0126852	0.0324472	0.698205	-0.0762816	0.0509113	0.987395	0.926555	1.05223
albKvE	5fagOy	Squamous cell neoplasms and carcinoma of cervix	Resting Treg % CD4 Treg	MR Egger	30	-0.0594312	0.0793479	0.460106	-0.214953	0.0960906	0.9423	0.806579	1.10086
albKvE	5fagOy	Squamous cell neoplasms and carcinoma of cervix	Resting Treg % CD4 Treg	Weighted median	30	-0.0847211	0.0956591	0.375803	-0.272213	0.102771	0.918768	0.761692	1.10824
albKvE	5fagOy	Squamous cell neoplasms and carcinoma of cervix	Resting Treg % CD4 Treg	Inverse variance weighted	30	-0.125227	0.0630084	0.0468702	-0.248724	-0.00173092	0.882296	0.779795	0.998271
albKvE	5fagOy	Squamous cell neoplasms and carcinoma of cervix	Resting Treg % CD4 Treg	Simple mode	30	-0.458487	0.141566	0.00300566	-0.735956	-0.181017	0.63224	0.479047	0.834421
albKvE	5fagOy	Squamous cell neoplasms and carcinoma of cervix	Resting Treg % CD4 Treg	Weighted mode	30	-0.100433	0.0773615	0.204436	-0.252062	0.051195	0.904445	0.777197	1.05253
AmrnXG	5fagOy	Squamous cell neoplasms and carcinoma of cervix	CD33 on CD14+ monocyte	MR Egger	21	-0.0728242	0.132518	0.589036	-0.33256	0.186911	0.929764	0.717086	1.20552
AmrnXG	5fagOy	Squamous cell neoplasms and carcinoma of cervix	CD33 on CD14+ monocyte	Weighted median	21	-0.0268427	0.0947659	0.776983	-0.212584	0.158898	0.973514	0.808493	1.17222
AmrnXG	5fagOy	Squamous cell neoplasms and carcinoma of cervix	CD33 on CD14+ monocyte	Inverse variance weighted	21	-0.0400454	0.0838236	0.632839	-0.20434	0.124249	0.960746	0.815185	1.1323
AmrnXG	5fagOy	Squamous cell neoplasms and carcinoma of cervix	CD33 on CD14+ monocyte	Simple mode	21	0.0828587	0.209717	0.696953	-0.328187	0.493904	1.08639	0.720228	1.6387
AmrnXG	5fagOy	Squamous cell neoplasms and carcinoma of cervix	CD33 on CD14+ monocyte	Weighted mode	21	-0.0449389	0.0919309	0.630277	-0.225123	0.135246	0.956056	0.798418	1.14482
aoTgx6	5fagOy	Squamous cell neoplasms and carcinoma of cervix	TCRgd %lymphocyte	MR Egger	20	-0.0427616	0.0926224	0.649844	-0.224301	0.138778	0.95814	0.799074	1.14887
aoTgx6	5fagOy	Squamous cell neoplasms and carcinoma of cervix	TCRgd %lymphocyte	Weighted median	20	-0.0282514	0.105337	0.788545	-0.234711	0.178209	0.972144	0.790799	1.19507
aoTgx6	5fagOy	Squamous cell neoplasms and carcinoma of cervix	TCRgd %lymphocyte	Inverse variance weighted	20	-0.0320693	0.0800281	0.688623	-0.188924	0.124786	0.96844	0.827849	1.13291
aoTgx6	5fagOy	Squamous cell neoplasms and carcinoma of cervix	TCRgd %lymphocyte	Simple mode	20	0.0177027	0.243107	0.942712	-0.458788	0.494193	1.01786	0.632049	1.63918
aoTgx6	5fagOy	Squamous cell neoplasms and carcinoma of cervix	TCRgd %lymphocyte	Weighted mode	20	-0.0491584	0.0896267	0.589751	-0.224827	0.12651	0.95203	0.798655	1.13486
APbVJD	5fagOy	Squamous cell neoplasms and carcinoma of cervix	SSC-A on HLA DR+ CD8br	MR Egger	24	0.334318	0.235142	0.169116	-0.126561	0.795197	1.39699	0.881121	2.21488
APbVJD	5fagOy	Squamous cell neoplasms and carcinoma of cervix	SSC-A on HLA DR+ CD8br	Weighted median	24	0.357554	0.209162	0.0873651	-0.0524026	0.767511	1.42983	0.948947	2.1544
APbVJD	5fagOy	Squamous cell neoplasms and carcinoma of cervix	SSC-A on HLA DR+ CD8br	Inverse variance weighted	24	0.157245	0.158662	0.321653	-0.153733	0.468223	1.17028	0.857501	1.59715
APbVJD	5fagOy	Squamous cell neoplasms and carcinoma of cervix	SSC-A on HLA DR+ CD8br	Simple mode	24	-0.129448	0.33621	0.703759	-0.788419	0.529523	0.87858	0.454563	1.69812
APbVJD	5fagOy	Squamous cell neoplasms and carcinoma of cervix	SSC-A on HLA DR+ CD8br	Weighted mode	24	0.346165	0.200288	0.0973319	-0.0463993	0.73873	1.41364	0.954661	2.09328
aS1CUc	5fagOy	Squamous cell neoplasms and carcinoma of cervix	IgD- CD27- %B cell	MR Egger	15	0.390975	0.359229	0.296197	-0.313114	1.09506	1.47842	0.731166	2.98937
aS1CUc	5fagOy	Squamous cell neoplasms and carcinoma of cervix	IgD- CD27- %B cell	Weighted median	15	0.164518	0.250479	0.511301	-0.32642	0.655456	1.17882	0.721502	1.92602
aS1CUc	5fagOy	Squamous cell neoplasms and carcinoma of cervix	IgD- CD27- %B cell	Inverse variance weighted	15	0.17114	0.190063	0.367888	-0.201384	0.543664	1.18666	0.817598	1.72231
aS1CUc	5fagOy	Squamous cell neoplasms and carcinoma of cervix	IgD- CD27- %B cell	Simple mode	15	-0.480692	0.408939	0.259414	-1.28221	0.320829	0.618355	0.277423	1.37827
aS1CUc	5fagOy	Squamous cell neoplasms and carcinoma of cervix	IgD- CD27- %B cell	Weighted mode	15	0.182193	0.235881	0.452722	-0.280133	0.64452	1.19985	0.755683	1.90507
ASRxB3	5fagOy	Squamous cell neoplasms and carcinoma of cervix	CD25 on IgD+ CD38-	MR Egger	28	0.0133355	0.0839435	0.875004	-0.151194	0.177865	1.01342	0.859681	1.19466
ASRxB3	5fagOy	Squamous cell neoplasms and carcinoma of cervix	CD25 on IgD+ CD38-	Weighted median	28	0.0475224	0.0729315	0.514657	-0.0954233	0.190468	1.04867	0.908988	1.20982
ASRxB3	5fagOy	Squamous cell neoplasms and carcinoma of cervix	CD25 on IgD+ CD38-	Inverse variance weighted	28	0.0149966	0.0709703	0.832647	-0.124105	0.154098	1.01511	0.883287	1.16661
ASRxB3	5fagOy	Squamous cell neoplasms and carcinoma of cervix	CD25 on IgD+ CD38-	Simple mode	28	0.14805	0.217275	0.501425	-0.277809	0.57391	1.15957	0.757441	1.77519
ASRxB3	5fagOy	Squamous cell neoplasms and carcinoma of cervix	CD25 on IgD+ CD38-	Weighted mode	28	0.044148	0.0606466	0.472907	-0.0747193	0.163015	1.04514	0.928004	1.17705
At2NZT	5fagOy	Squamous cell neoplasms and carcinoma of cervix	HLA DR on HLA DR+ T cell	MR Egger	19	-0.0149024	0.154452	0.924263	-0.317629	0.287824	0.985208	0.727873	1.33352
At2NZT	5fagOy	Squamous cell neoplasms and carcinoma of cervix	HLA DR on HLA DR+ T cell	Weighted median	19	-0.147099	0.174629	0.399592	-0.489372	0.195174	0.863209	0.613011	1.21552
At2NZT	5fagOy	Squamous cell neoplasms and carcinoma of cervix	HLA DR on HLA DR+ T cell	Inverse variance weighted	19	0.0237882	0.115217	0.836428	-0.202037	0.249613	1.02407	0.817065	1.28353
At2NZT	5fagOy	Squamous cell neoplasms and carcinoma of cervix	HLA DR on HLA DR+ T cell	Simple mode	19	-0.166554	0.307521	0.594734	-0.769294	0.436186	0.846577	0.46334	1.5468
At2NZT	5fagOy	Squamous cell neoplasms and carcinoma of cervix	HLA DR on HLA DR+ T cell	Weighted mode	19	-0.058019	0.155873	0.714075	-0.36353	0.247492	0.943632	0.695218	1.28081
AubxnA	5fagOy	Squamous cell neoplasms and carcinoma of cervix	CD86+ plasmacytoid DC AC	MR Egger	20	0.265863	0.301685	0.389793	-0.32544	0.857166	1.30456	0.72221	2.35647
AubxnA	5fagOy	Squamous cell neoplasms and carcinoma of cervix	CD86+ plasmacytoid DC AC	Weighted median	20	0.121461	0.258658	0.638654	-0.385508	0.62843	1.12915	0.680105	1.87466
AubxnA	5fagOy	Squamous cell neoplasms and carcinoma of cervix	CD86+ plasmacytoid DC AC	Inverse variance weighted	20	0.0638105	0.180394	0.723542	-0.289762	0.417383	1.06589	0.748442	1.51798
AubxnA	5fagOy	Squamous cell neoplasms and carcinoma of cervix	CD86+ plasmacytoid DC AC	Simple mode	20	-0.054447	0.402761	0.893888	-0.84386	0.734966	0.947009	0.430048	2.08541
AubxnA	5fagOy	Squamous cell neoplasms and carcinoma of cervix	CD86+ plasmacytoid DC AC	Weighted mode	20	0.192941	0.307403	0.537705	-0.409569	0.795451	1.21281	0.663937	2.21544
AvTqQo	5fagOy	Squamous cell neoplasms and carcinoma of cervix	CD20 on transitional	MR Egger	22	-0.124027	0.0817086	0.144685	-0.284176	0.0361221	0.883356	0.752634	1.03678
AvTqQo	5fagOy	Squamous cell neoplasms and carcinoma of cervix	CD20 on transitional	Weighted median	22	-0.0538137	0.07134	0.450653	-0.19364	0.0860127	0.947609	0.823954	1.08982
AvTqQo	5fagOy	Squamous cell neoplasms and carcinoma of cervix	CD20 on transitional	Inverse variance weighted	22	-0.00612917	0.0800227	0.938947	-0.162974	0.150715	0.99389	0.849614	1.16267
AvTqQo	5fagOy	Squamous cell neoplasms and carcinoma of cervix	CD20 on transitional	Simple mode	22	0.273393	0.259613	0.304273	-0.23545	0.782235	1.31442	0.790215	2.18635
AvTqQo	5fagOy	Squamous cell neoplasms and carcinoma of cervix	CD20 on transitional	Weighted mode	22	-0.0639446	0.0610314	0.306671	-0.183566	0.0556769	0.938057	0.832297	1.05726
AvYRgb	5fagOy	Squamous cell neoplasms and carcinoma of cervix	CD39+ activated Treg %activated Treg	MR Egger	8	0.204909	0.386748	0.615256	-0.553117	0.962935	1.22741	0.575155	2.61937
AvYRgb	5fagOy	Squamous cell neoplasms and carcinoma of cervix	CD39+ activated Treg %activated Treg	Weighted median	8	0.51248	0.310361	0.0986901	-0.0958278	1.12079	1.66943	0.90862	3.06727
AvYRgb	5fagOy	Squamous cell neoplasms and carcinoma of cervix	CD39+ activated Treg %activated Treg	Inverse variance weighted	8	0.218409	0.226039	0.33392	-0.224626	0.661445	1.2441	0.798815	1.93759
AvYRgb	5fagOy	Squamous cell neoplasms and carcinoma of cervix	CD39+ activated Treg %activated Treg	Simple mode	8	-0.469004	0.408548	0.288692	-1.26976	0.331751	0.625625	0.2809	1.39341
AvYRgb	5fagOy	Squamous cell neoplasms and carcinoma of cervix	CD39+ activated Treg %activated Treg	Weighted mode	8	0.373161	0.353338	0.326002	-0.319382	1.0657	1.45232	0.726598	2.90288
aWCHHx	5fagOy	Squamous cell neoplasms and carcinoma of cervix	CD38 on IgD- CD38br	MR Egger	14	0.00708393	0.0575251	0.904031	-0.105665	0.119833	1.00711	0.899726	1.12731
aWCHHx	5fagOy	Squamous cell neoplasms and carcinoma of cervix	CD38 on IgD- CD38br	Weighted median	14	-0.00974648	0.0679118	0.885882	-0.142854	0.123361	0.990301	0.866881	1.13129
aWCHHx	5fagOy	Squamous cell neoplasms and carcinoma of cervix	CD38 on IgD- CD38br	Inverse variance weighted	14	0.00121139	0.0520726	0.98144	-0.100851	0.103274	1.00121	0.904068	1.10879
aWCHHx	5fagOy	Squamous cell neoplasms and carcinoma of cervix	CD38 on IgD- CD38br	Simple mode	14	0.00855841	0.119195	0.943853	-0.225064	0.24218	1.0086	0.798465	1.27402
aWCHHx	5fagOy	Squamous cell neoplasms and carcinoma of cervix	CD38 on IgD- CD38br	Weighted mode	14	-0.00233687	0.0556571	0.967147	-0.111425	0.106751	0.997666	0.894559	1.11266
aWLWtL	5fagOy	Squamous cell neoplasms and carcinoma of cervix	CD45RA+ CD8br %T cell	MR Egger	33	-0.115326	0.0589984	0.0596853	-0.230962	0.000311351	0.891076	0.793769	1.00031
aWLWtL	5fagOy	Squamous cell neoplasms and carcinoma of cervix	CD45RA+ CD8br %T cell	Weighted median	33	-0.0243359	0.0617868	0.693678	-0.145438	0.0967662	0.975958	0.864644	1.1016
aWLWtL	5fagOy	Squamous cell neoplasms and carcinoma of cervix	CD45RA+ CD8br %T cell	Inverse variance weighted	33	-0.0799317	0.0534669	0.134921	-0.184727	0.0248634	0.923179	0.831331	1.02518
aWLWtL	5fagOy	Squamous cell neoplasms and carcinoma of cervix	CD45RA+ CD8br %T cell	Simple mode	33	0.0931074	0.146654	0.53002	-0.194334	0.380549	1.09758	0.823383	1.46309
aWLWtL	5fagOy	Squamous cell neoplasms and carcinoma of cervix	CD45RA+ CD8br %T cell	Weighted mode	33	-0.058472	0.0516218	0.265756	-0.159651	0.0427067	0.943205	0.852441	1.04363
Awz8VX	5fagOy	Squamous cell neoplasms and carcinoma of cervix	CD27 on IgD- CD38br	MR Egger	15	-1.20785	1.39431	0.402046	-3.9407	1.52499	0.298838	0.0194345	4.59512
Awz8VX	5fagOy	Squamous cell neoplasms and carcinoma of cervix	CD27 on IgD- CD38br	Weighted median	15	-0.428155	0.361633	0.236433	-1.13696	0.280646	0.651711	0.320794	1.32398
Awz8VX	5fagOy	Squamous cell neoplasms and carcinoma of cervix	CD27 on IgD- CD38br	Inverse variance weighted	15	-0.31146	0.30333	0.304514	-0.905986	0.283067	0.732377	0.404143	1.32719
Awz8VX	5fagOy	Squamous cell neoplasms and carcinoma of cervix	CD27 on IgD- CD38br	Simple mode	15	-0.283934	0.580368	0.632254	-1.42145	0.853587	0.752817	0.241363	2.34805
Awz8VX	5fagOy	Squamous cell neoplasms and carcinoma of cervix	CD27 on IgD- CD38br	Weighted mode	15	-0.33286	0.443458	0.465321	-1.20204	0.536317	0.71687	0.300581	1.7097
axlzdq	5fagOy	Squamous cell neoplasms and carcinoma of cervix	CD62L- myeloid DC %DC	MR Egger	24	-0.10364	0.146035	0.48535	-0.389868	0.182589	0.90155	0.677146	1.20032
axlzdq	5fagOy	Squamous cell neoplasms and carcinoma of cervix	CD62L- myeloid DC %DC	Weighted median	24	-0.003046	0.16533	0.985301	-0.327092	0.321	0.996959	0.721017	1.37851
axlzdq	5fagOy	Squamous cell neoplasms and carcinoma of cervix	CD62L- myeloid DC %DC	Inverse variance weighted	24	-0.132527	0.10224	0.194894	-0.332917	0.0678629	0.875879	0.71683	1.07022
axlzdq	5fagOy	Squamous cell neoplasms and carcinoma of cervix	CD62L- myeloid DC %DC	Simple mode	24	0.112202	0.322316	0.730923	-0.519538	0.743941	1.11874	0.594796	2.10421
axlzdq	5fagOy	Squamous cell neoplasms and carcinoma of cervix	CD62L- myeloid DC %DC	Weighted mode	24	-0.0222738	0.149466	0.882835	-0.315227	0.270679	0.977972	0.729623	1.31085
ay9gJ9	5fagOy	Squamous cell neoplasms and carcinoma of cervix	CD19 on PB/PC	MR Egger	23	-0.306515	0.357639	0.401091	-1.00749	0.394456	0.736007	0.365135	1.48358
ay9gJ9	5fagOy	Squamous cell neoplasms and carcinoma of cervix	CD19 on PB/PC	Weighted median	23	-0.2783	0.28902	0.335592	-0.84478	0.288179	0.757069	0.429652	1.334
ay9gJ9	5fagOy	Squamous cell neoplasms and carcinoma of cervix	CD19 on PB/PC	Inverse variance weighted	23	-0.139235	0.188485	0.460086	-0.508666	0.230196	0.870023	0.601297	1.25885
ay9gJ9	5fagOy	Squamous cell neoplasms and carcinoma of cervix	CD19 on PB/PC	Simple mode	23	0.0453184	0.470396	0.924122	-0.876658	0.967295	1.04636	0.416171	2.63082
ay9gJ9	5fagOy	Squamous cell neoplasms and carcinoma of cervix	CD19 on PB/PC	Weighted mode	23	-0.289477	0.357257	0.42646	-0.9897	0.410747	0.748655	0.371688	1.50794
aYyaej	5fagOy	Squamous cell neoplasms and carcinoma of cervix	Unsw mem AC	MR Egger	20	-0.324323	0.304426	0.300796	-0.920998	0.272352	0.723016	0.398121	1.31305
aYyaej	5fagOy	Squamous cell neoplasms and carcinoma of cervix	Unsw mem AC	Weighted median	20	-0.201001	0.275713	0.465989	-0.741399	0.339397	0.817912	0.476447	1.4041
aYyaej	5fagOy	Squamous cell neoplasms and carcinoma of cervix	Unsw mem AC	Inverse variance weighted	20	-0.14173	0.17958	0.429976	-0.493707	0.210247	0.867855	0.610359	1.23398
aYyaej	5fagOy	Squamous cell neoplasms and carcinoma of cervix	Unsw mem AC	Simple mode	20	-0.349154	0.395632	0.388523	-1.12459	0.426284	0.705284	0.324785	1.53156
aYyaej	5fagOy	Squamous cell neoplasms and carcinoma of cervix	Unsw mem AC	Weighted mode	20	-0.254618	0.300496	0.40736	-0.843591	0.334354	0.775212	0.430163	1.39704
ayZ5MS	5fagOy	Squamous cell neoplasms and carcinoma of cervix	CD4 on activated & secreting Treg	MR Egger	32	0.0717631	0.103648	0.494028	-0.131387	0.274913	1.0744	0.876878	1.31642
ayZ5MS	5fagOy	Squamous cell neoplasms and carcinoma of cervix	CD4 on activated & secreting Treg	Weighted median	32	0.0307786	0.109435	0.778519	-0.183714	0.245271	1.03126	0.832174	1.27797
ayZ5MS	5fagOy	Squamous cell neoplasms and carcinoma of cervix	CD4 on activated & secreting Treg	Inverse variance weighted	32	0.0328078	0.079014	0.677984	-0.12206	0.187675	1.03335	0.885096	1.20644
ayZ5MS	5fagOy	Squamous cell neoplasms and carcinoma of cervix	CD4 on activated & secreting Treg	Simple mode	32	-0.168239	0.169355	0.328202	-0.500174	0.163697	0.845152	0.606425	1.17786
ayZ5MS	5fagOy	Squamous cell neoplasms and carcinoma of cervix	CD4 on activated & secreting Treg	Weighted mode	32	0.0779392	0.101348	0.447699	-0.120703	0.276582	1.08106	0.886297	1.31861
AZPZWo	5fagOy	Squamous cell neoplasms and carcinoma of cervix	CD39+ secreting Treg %CD4 Treg	MR Egger	22	-0.0885542	0.111913	0.438065	-0.307903	0.130795	0.915253	0.734986	1.13973
AZPZWo	5fagOy	Squamous cell neoplasms and carcinoma of cervix	CD39+ secreting Treg %CD4 Treg	Weighted median	22	-0.0223978	0.124185	0.856871	-0.2658	0.221005	0.977851	0.766592	1.24733
AZPZWo	5fagOy	Squamous cell neoplasms and carcinoma of cervix	CD39+ secreting Treg %CD4 Treg	Inverse variance weighted	22	-0.0608259	0.0841823	0.469956	-0.225823	0.104171	0.940987	0.797859	1.10979
AZPZWo	5fagOy	Squamous cell neoplasms and carcinoma of cervix	CD39+ secreting Treg %CD4 Treg	Simple mode	22	-0.0632442	0.217559	0.774133	-0.489659	0.363171	0.938714	0.612835	1.43788
AZPZWo	5fagOy	Squamous cell neoplasms and carcinoma of cervix	CD39+ secreting Treg %CD4 Treg	Weighted mode	22	-0.00436033	0.102303	0.966406	-0.204875	0.196155	0.995649	0.814749	1.21671
B147e7	5fagOy	Squamous cell neoplasms and carcinoma of cervix	CD16-CD56 on NK	MR Egger	28	0.36675	0.24082	0.139849	-0.105257	0.838757	1.44304	0.900093	2.31349
B147e7	5fagOy	Squamous cell neoplasms and carcinoma of cervix	CD16-CD56 on NK	Weighted median	28	0.0732235	0.176677	0.678546	-0.273064	0.419511	1.07597	0.761044	1.52122
B147e7	5fagOy	Squamous cell neoplasms and carcinoma of cervix	CD16-CD56 on NK	Inverse variance weighted	28	-0.0349744	0.117832	0.766608	-0.265925	0.195977	0.96563	0.766496	1.2165
B147e7	5fagOy	Squamous cell neoplasms and carcinoma of cervix	CD16-CD56 on NK	Simple mode	28	-0.283341	0.281267	0.322698	-0.834624	0.267942	0.753263	0.434037	1.30727
B147e7	5fagOy	Squamous cell neoplasms and carcinoma of cervix	CD16-CD56 on NK	Weighted mode	28	0.0969227	0.188466	0.611245	-0.27247	0.466315	1.10178	0.761496	1.59411
B1b7Fg	5fagOy	Squamous cell neoplasms and carcinoma of cervix	NKT %lymphocyte	MR Egger	33	-0.214094	0.179245	0.241371	-0.565413	0.137225	0.807272	0.568125	1.14709
B1b7Fg	5fagOy	Squamous cell neoplasms and carcinoma of cervix	NKT %lymphocyte	Weighted median	33	-0.225837	0.193683	0.243609	-0.605455	0.153781	0.797848	0.545826	1.16624
B1b7Fg	5fagOy	Squamous cell neoplasms and carcinoma of cervix	NKT %lymphocyte	Inverse variance weighted	33	-0.161299	0.119792	0.178145	-0.396091	0.0734937	0.851038	0.672946	1.07626
B1b7Fg	5fagOy	Squamous cell neoplasms and carcinoma of cervix	NKT %lymphocyte	Simple mode	33	-0.112288	0.324476	0.731562	-0.748261	0.523685	0.893786	0.473189	1.68824
B1b7Fg	5fagOy	Squamous cell neoplasms and carcinoma of cervix	NKT %lymphocyte	Weighted mode	33	-0.203127	0.177174	0.260097	-0.550388	0.144134	0.816175	0.576726	1.15504
B5mxEk	5fagOy	Squamous cell neoplasms and carcinoma of cervix	CD16-CD56 on HLA DR+ NK	MR Egger	24	-0.0829522	0.10356	0.431694	-0.28593	0.120025	0.920395	0.751315	1.12753
B5mxEk	5fagOy	Squamous cell neoplasms and carcinoma of cervix	CD16-CD56 on HLA DR+ NK	Weighted median	24	0.00608353	0.108536	0.955301	-0.206647	0.218814	1.0061	0.813307	1.2446
B5mxEk	5fagOy	Squamous cell neoplasms and carcinoma of cervix	CD16-CD56 on HLA DR+ NK	Inverse variance weighted	24	0.0256699	0.0824199	0.755457	-0.135873	0.187213	1.026	0.872953	1.20588
B5mxEk	5fagOy	Squamous cell neoplasms and carcinoma of cervix	CD16-CD56 on HLA DR+ NK	Simple mode	24	0.115115	0.180483	0.529892	-0.238632	0.468863	1.122	0.787705	1.59818
B5mxEk	5fagOy	Squamous cell neoplasms and carcinoma of cervix	CD16-CD56 on HLA DR+ NK	Weighted mode	24	0.0127942	0.0919151	0.890507	-0.167359	0.192948	1.01288	0.845895	1.21282
b6oUKG	5fagOy	Squamous cell neoplasms and carcinoma of cervix	HLA DR+ CD4+ %T cell	MR Egger	25	-0.392155	0.319461	0.232031	-1.0183	0.233989	0.675599	0.361208	1.26363
b6oUKG	5fagOy	Squamous cell neoplasms and carcinoma of cervix	HLA DR+ CD4+ %T cell	Weighted median	25	-0.188371	0.240359	0.433213	-0.659475	0.282733	0.828308	0.517123	1.32675
b6oUKG	5fagOy	Squamous cell neoplasms and carcinoma of cervix	HLA DR+ CD4+ %T cell	Inverse variance weighted	25	-0.119812	0.177384	0.499396	-0.467484	0.22786	0.887087	0.626577	1.25591
b6oUKG	5fagOy	Squamous cell neoplasms and carcinoma of cervix	HLA DR+ CD4+ %T cell	Simple mode	25	0.0596625	0.422426	0.888861	-0.768292	0.887617	1.06148	0.463805	2.42933
b6oUKG	5fagOy	Squamous cell neoplasms and carcinoma of cervix	HLA DR+ CD4+ %T cell	Weighted mode	25	-0.218159	0.296587	0.469124	-0.799468	0.363151	0.803998	0.449568	1.43785
baQjZK	5fagOy	Squamous cell neoplasms and carcinoma of cervix	CD127 on CD28+ CD4+	MR Egger	20	-0.37664	0.172634	0.0426306	-0.715001	-0.0382778	0.686163	0.489191	0.962446
baQjZK	5fagOy	Squamous cell neoplasms and carcinoma of cervix	CD127 on CD28+ CD4+	Weighted median	20	-0.324167	0.169897	0.0563877	-0.657164	0.00882997	0.723129	0.518319	1.00887
baQjZK	5fagOy	Squamous cell neoplasms and carcinoma of cervix	CD127 on CD28+ CD4+	Inverse variance weighted	20	-0.0822958	0.118328	0.486748	-0.314218	0.149627	0.921	0.73036	1.1614
baQjZK	5fagOy	Squamous cell neoplasms and carcinoma of cervix	CD127 on CD28+ CD4+	Simple mode	20	0.477718	0.348544	0.186474	-0.205429	1.16086	1.61239	0.814298	3.19269
baQjZK	5fagOy	Squamous cell neoplasms and carcinoma of cervix	CD127 on CD28+ CD4+	Weighted mode	20	-0.349586	0.167548	0.0506506	-0.67798	-0.021192	0.70498	0.507641	0.979031
BaVNUi	5fagOy	Squamous cell neoplasms and carcinoma of cervix	CD20- CD38- AC	MR Egger	14	-0.0532237	0.582394	0.928692	-1.19472	1.08827	0.948168	0.30279	2.96913
BaVNUi	5fagOy	Squamous cell neoplasms and carcinoma of cervix	CD20- CD38- AC	Weighted median	14	-0.0591491	0.349448	0.865589	-0.744067	0.625769	0.942566	0.475177	1.86968
BaVNUi	5fagOy	Squamous cell neoplasms and carcinoma of cervix	CD20- CD38- AC	Inverse variance weighted	14	0.051086	0.296744	0.863316	-0.530533	0.632705	1.05241	0.588292	1.8827
BaVNUi	5fagOy	Squamous cell neoplasms and carcinoma of cervix	CD20- CD38- AC	Simple mode	14	0.0945393	0.529004	0.860919	-0.942308	1.13139	1.09915	0.389727	3.09995
BaVNUi	5fagOy	Squamous cell neoplasms and carcinoma of cervix	CD20- CD38- AC	Weighted mode	14	-0.00550061	0.384765	0.988811	-0.75964	0.748639	0.994514	0.467835	2.11412
bCrWPx	5fagOy	Squamous cell neoplasms and carcinoma of cervix	CD19 on IgD- CD38-	MR Egger	22	0.581568	0.333311	0.0963641	-0.0717212	1.23486	1.78884	0.93079	3.43789
bCrWPx	5fagOy	Squamous cell neoplasms and carcinoma of cervix	CD19 on IgD- CD38-	Weighted median	22	0.287561	0.263551	0.275229	-0.229	0.804122	1.33317	0.795329	2.23473
bCrWPx	5fagOy	Squamous cell neoplasms and carcinoma of cervix	CD19 on IgD- CD38-	Inverse variance weighted	22	0.266566	0.179414	0.137343	-0.0850857	0.618218	1.30547	0.918434	1.85562
bCrWPx	5fagOy	Squamous cell neoplasms and carcinoma of cervix	CD19 on IgD- CD38-	Simple mode	22	0.171109	0.473434	0.721395	-0.756821	1.09904	1.18662	0.469156	3.00128
bCrWPx	5fagOy	Squamous cell neoplasms and carcinoma of cervix	CD19 on IgD- CD38-	Weighted mode	22	0.249674	0.331935	0.460292	-0.400918	0.900267	1.28361	0.669705	2.46026
BDCwTm	5fagOy	Squamous cell neoplasms and carcinoma of cervix	Activated Treg %CD4	MR Egger	19	0.044529	0.199084	0.82568	-0.345675	0.434733	1.04554	0.707742	1.54455
BDCwTm	5fagOy	Squamous cell neoplasms and carcinoma of cervix	Activated Treg %CD4	Weighted median	19	0.0725509	0.191302	0.704503	-0.3024	0.447502	1.07525	0.739042	1.5644
BDCwTm	5fagOy	Squamous cell neoplasms and carcinoma of cervix	Activated Treg %CD4	Inverse variance weighted	19	0.106989	0.137275	0.435757	-0.16207	0.376048	1.11292	0.850382	1.45652
BDCwTm	5fagOy	Squamous cell neoplasms and carcinoma of cervix	Activated Treg %CD4	Simple mode	19	-0.266515	0.294607	0.377602	-0.843945	0.310914	0.766044	0.430011	1.36467
BDCwTm	5fagOy	Squamous cell neoplasms and carcinoma of cervix	Activated Treg %CD4	Weighted mode	19	0.0933633	0.188423	0.626243	-0.275946	0.462672	1.09786	0.758854	1.58831
BDdhHD	5fagOy	Squamous cell neoplasms and carcinoma of cervix	FSC-A on monocyte	MR Egger	19	0.108953	0.132591	0.42261	-0.150926	0.368833	1.11511	0.859912	1.44605
BDdhHD	5fagOy	Squamous cell neoplasms and carcinoma of cervix	FSC-A on monocyte	Weighted median	19	0.0910848	0.115858	0.431764	-0.135997	0.318167	1.09536	0.872845	1.37461
BDdhHD	5fagOy	Squamous cell neoplasms and carcinoma of cervix	FSC-A on monocyte	Inverse variance weighted	19	0.165868	0.109502	0.129835	-0.0487555	0.380491	1.18042	0.952414	1.463
BDdhHD	5fagOy	Squamous cell neoplasms and carcinoma of cervix	FSC-A on monocyte	Simple mode	19	0.175512	0.413082	0.675957	-0.634129	0.985153	1.19186	0.530397	2.67822
BDdhHD	5fagOy	Squamous cell neoplasms and carcinoma of cervix	FSC-A on monocyte	Weighted mode	19	0.100067	0.12096	0.418916	-0.137015	0.337149	1.10524	0.871957	1.40095
Bdn9bD	5fagOy	Squamous cell neoplasms and carcinoma of cervix	CD8 on CM CD8br	MR Egger	14	0.288843	0.523117	0.590976	-0.736466	1.31415	1.33488	0.478803	3.72159
Bdn9bD	5fagOy	Squamous cell neoplasms and carcinoma of cervix	CD8 on CM CD8br	Weighted median	14	0.0903706	0.288518	0.754111	-0.475125	0.655866	1.09458	0.621807	1.92681
Bdn9bD	5fagOy	Squamous cell neoplasms and carcinoma of cervix	CD8 on CM CD8br	Inverse variance weighted	14	-0.0699354	0.204017	0.731756	-0.46981	0.329939	0.932454	0.625121	1.39088
Bdn9bD	5fagOy	Squamous cell neoplasms and carcinoma of cervix	CD8 on CM CD8br	Simple mode	14	-0.0349932	0.480079	0.943003	-0.975948	0.905962	0.965612	0.376835	2.47431
Bdn9bD	5fagOy	Squamous cell neoplasms and carcinoma of cervix	CD8 on CM CD8br	Weighted mode	14	0.115372	0.334194	0.735448	-0.539649	0.770393	1.12229	0.582953	2.16061
BECZI8	5fagOy	Squamous cell neoplasms and carcinoma of cervix	CD45RA+ CD8br %CD8br	MR Egger	26	-0.0486384	0.0751195	0.523467	-0.195873	0.0985959	0.952525	0.822117	1.10362
BECZI8	5fagOy	Squamous cell neoplasms and carcinoma of cervix	CD45RA+ CD8br %CD8br	Weighted median	26	-0.0555062	0.0850674	0.514081	-0.222238	0.111226	0.946006	0.800724	1.11765
BECZI8	5fagOy	Squamous cell neoplasms and carcinoma of cervix	CD45RA+ CD8br %CD8br	Inverse variance weighted	26	-0.0959754	0.0649008	0.139193	-0.223181	0.0312301	0.908486	0.79997	1.03172
BECZI8	5fagOy	Squamous cell neoplasms and carcinoma of cervix	CD45RA+ CD8br %CD8br	Simple mode	26	-0.236288	0.169346	0.1752	-0.568206	0.0956311	0.789554	0.566541	1.10035
BECZI8	5fagOy	Squamous cell neoplasms and carcinoma of cervix	CD45RA+ CD8br %CD8br	Weighted mode	26	-0.0796012	0.0734437	0.288778	-0.223551	0.0643484	0.923485	0.799674	1.06646
BFED8R	5fagOy	Squamous cell neoplasms and carcinoma of cervix	CD19 on IgD- CD38br	MR Egger	18	-0.0324848	0.258958	0.901735	-0.540043	0.475074	0.968037	0.582723	1.60813
BFED8R	5fagOy	Squamous cell neoplasms and carcinoma of cervix	CD19 on IgD- CD38br	Weighted median	18	-0.104414	0.216318	0.629318	-0.528397	0.319569	0.900852	0.589549	1.37653
BFED8R	5fagOy	Squamous cell neoplasms and carcinoma of cervix	CD19 on IgD- CD38br	Inverse variance weighted	18	-0.0966969	0.16468	0.557083	-0.41947	0.226077	0.907831	0.657395	1.25367
BFED8R	5fagOy	Squamous cell neoplasms and carcinoma of cervix	CD19 on IgD- CD38br	Simple mode	18	-0.0358219	0.336121	0.916374	-0.694618	0.622974	0.964812	0.499265	1.86447
BFED8R	5fagOy	Squamous cell neoplasms and carcinoma of cervix	CD19 on IgD- CD38br	Weighted mode	18	-0.126526	0.217739	0.568804	-0.553295	0.300243	0.881151	0.575052	1.35019
bFLNr6	5fagOy	Squamous cell neoplasms and carcinoma of cervix	IgD+ CD38dim AC	MR Egger	25	-0.00380321	0.0739973	0.959453	-0.148838	0.141232	0.996204	0.861709	1.15169
bFLNr6	5fagOy	Squamous cell neoplasms and carcinoma of cervix	IgD+ CD38dim AC	Weighted median	25	-0.0192363	0.0801248	0.810268	-0.176281	0.137808	0.980947	0.838382	1.14776
bFLNr6	5fagOy	Squamous cell neoplasms and carcinoma of cervix	IgD+ CD38dim AC	Inverse variance weighted	25	-0.0547789	0.0635778	0.388905	-0.179391	0.0698335	0.946694	0.835779	1.07233
bFLNr6	5fagOy	Squamous cell neoplasms and carcinoma of cervix	IgD+ CD38dim AC	Simple mode	25	-0.124051	0.198896	0.538709	-0.513888	0.265786	0.883335	0.598165	1.30446
bFLNr6	5fagOy	Squamous cell neoplasms and carcinoma of cervix	IgD+ CD38dim AC	Weighted mode	25	-0.0121698	0.0683825	0.860243	-0.1462	0.12186	0.987904	0.863985	1.1296
bggKGy	5fagOy	Squamous cell neoplasms and carcinoma of cervix	EM DN (CD4-CD8-) %DN	MR Egger	28	0.17522	0.161876	0.288997	-0.142057	0.492497	1.19151	0.867572	1.6364
bggKGy	5fagOy	Squamous cell neoplasms and carcinoma of cervix	EM DN (CD4-CD8-) %DN	Weighted median	28	0.218395	0.15812	0.167218	-0.0915201	0.528309	1.24408	0.912543	1.69606
bggKGy	5fagOy	Squamous cell neoplasms and carcinoma of cervix	EM DN (CD4-CD8-) %DN	Inverse variance weighted	28	0.123315	0.110959	0.266415	-0.0941643	0.340794	1.13124	0.910133	1.40606
bggKGy	5fagOy	Squamous cell neoplasms and carcinoma of cervix	EM DN (CD4-CD8-) %DN	Simple mode	28	0.274719	0.251425	0.284203	-0.218075	0.767513	1.31616	0.804065	2.1544
bggKGy	5fagOy	Squamous cell neoplasms and carcinoma of cervix	EM DN (CD4-CD8-) %DN	Weighted mode	28	0.200655	0.186879	0.292453	-0.165628	0.566938	1.2222	0.847361	1.76286
BGX0Sl	5fagOy	Squamous cell neoplasms and carcinoma of cervix	CD33 on CD33dim HLA DR+ CD11b-	MR Egger	22	-0.0387414	0.13265	0.77325	-0.298735	0.221252	0.961999	0.741756	1.24764
BGX0Sl	5fagOy	Squamous cell neoplasms and carcinoma of cervix	CD33 on CD33dim HLA DR+ CD11b-	Weighted median	22	-0.0266359	0.0934899	0.775715	-0.209876	0.156604	0.973716	0.810685	1.16953
BGX0Sl	5fagOy	Squamous cell neoplasms and carcinoma of cervix	CD33 on CD33dim HLA DR+ CD11b-	Inverse variance weighted	22	0.0116124	0.0810317	0.886048	-0.14721	0.170435	1.01168	0.863113	1.18582
BGX0Sl	5fagOy	Squamous cell neoplasms and carcinoma of cervix	CD33 on CD33dim HLA DR+ CD11b-	Simple mode	22	0.0615893	0.19683	0.757438	-0.324198	0.447376	1.06353	0.723107	1.5642
BGX0Sl	5fagOy	Squamous cell neoplasms and carcinoma of cervix	CD33 on CD33dim HLA DR+ CD11b-	Weighted mode	22	-0.0160345	0.0956337	0.868451	-0.203477	0.171408	0.984093	0.815889	1.18697
BixGdH	5fagOy	Squamous cell neoplasms and carcinoma of cervix	IgD+ CD24- %B cell	MR Egger	18	-0.0751356	0.161417	0.647863	-0.391512	0.241241	0.927618	0.676034	1.27283
BixGdH	5fagOy	Squamous cell neoplasms and carcinoma of cervix	IgD+ CD24- %B cell	Weighted median	18	-0.0922832	0.155276	0.5523	-0.396624	0.212058	0.911847	0.672587	1.23622
BixGdH	5fagOy	Squamous cell neoplasms and carcinoma of cervix	IgD+ CD24- %B cell	Inverse variance weighted	18	-0.0683272	0.11489	0.552032	-0.293512	0.156857	0.933955	0.745641	1.16983
BixGdH	5fagOy	Squamous cell neoplasms and carcinoma of cervix	IgD+ CD24- %B cell	Simple mode	18	0.000893109	0.304942	0.997697	-0.596792	0.598578	1.00089	0.550575	1.81953
BixGdH	5fagOy	Squamous cell neoplasms and carcinoma of cervix	IgD+ CD24- %B cell	Weighted mode	18	-0.04073	0.133273	0.76361	-0.301945	0.220485	0.960088	0.739379	1.24668
bl7Dwx	5fagOy	Squamous cell neoplasms and carcinoma of cervix	FSC-A on CD8br	MR Egger	18	-0.039815	0.206059	0.849217	-0.443691	0.364061	0.960967	0.641664	1.43916
bl7Dwx	5fagOy	Squamous cell neoplasms and carcinoma of cervix	FSC-A on CD8br	Weighted median	18	-0.0911978	0.199909	0.648248	-0.483019	0.300623	0.912837	0.616918	1.3507
bl7Dwx	5fagOy	Squamous cell neoplasms and carcinoma of cervix	FSC-A on CD8br	Inverse variance weighted	18	-0.0719406	0.152278	0.636621	-0.370406	0.226525	0.930586	0.690454	1.25423
bl7Dwx	5fagOy	Squamous cell neoplasms and carcinoma of cervix	FSC-A on CD8br	Simple mode	18	-0.364075	0.40269	0.378573	-1.15335	0.425198	0.694839	0.315578	1.52989
bl7Dwx	5fagOy	Squamous cell neoplasms and carcinoma of cervix	FSC-A on CD8br	Weighted mode	18	-0.0877294	0.199056	0.664964	-0.47788	0.302421	0.916009	0.620097	1.35313
bMnY0h	5fagOy	Squamous cell neoplasms and carcinoma of cervix	SSC-A on CD14+ monocyte	MR Egger	22	-0.0341106	0.248497	0.892192	-0.521164	0.452943	0.966465	0.593829	1.57293
bMnY0h	5fagOy	Squamous cell neoplasms and carcinoma of cervix	SSC-A on CD14+ monocyte	Weighted median	22	-0.0819388	0.209031	0.695063	-0.49164	0.327762	0.921328	0.611623	1.38786
bMnY0h	5fagOy	Squamous cell neoplasms and carcinoma of cervix	SSC-A on CD14+ monocyte	Inverse variance weighted	22	-0.155517	0.151835	0.305717	-0.453113	0.142079	0.855973	0.635646	1.15267
bMnY0h	5fagOy	Squamous cell neoplasms and carcinoma of cervix	SSC-A on CD14+ monocyte	Simple mode	22	0.0592983	0.337718	0.862302	-0.602629	0.721225	1.06109	0.547371	2.05695
bMnY0h	5fagOy	Squamous cell neoplasms and carcinoma of cervix	SSC-A on CD14+ monocyte	Weighted mode	22	-0.0915321	0.202752	0.656294	-0.488926	0.305862	0.912532	0.613285	1.35779
BnP4iI	5fagOy	Squamous cell neoplasms and carcinoma of cervix	CD8 on CD28- CD8br	MR Egger	20	0.0902361	0.740076	0.904307	-1.36031	1.54078	1.09443	0.256581	4.66825
BnP4iI	5fagOy	Squamous cell neoplasms and carcinoma of cervix	CD8 on CD28- CD8br	Weighted median	20	0.267172	0.286591	0.351212	-0.294546	0.82889	1.30626	0.744869	2.29077
BnP4iI	5fagOy	Squamous cell neoplasms and carcinoma of cervix	CD8 on CD28- CD8br	Inverse variance weighted	20	-0.0411546	0.238272	0.86287	-0.508167	0.425858	0.959681	0.601597	1.5309
BnP4iI	5fagOy	Squamous cell neoplasms and carcinoma of cervix	CD8 on CD28- CD8br	Simple mode	20	0.363531	0.421844	0.399562	-0.463284	1.19035	1.4384	0.629214	3.28822
BnP4iI	5fagOy	Squamous cell neoplasms and carcinoma of cervix	CD8 on CD28- CD8br	Weighted mode	20	0.272364	0.384387	0.487197	-0.481035	1.02576	1.31306	0.618143	2.78922
bNSI1s	5fagOy	Squamous cell neoplasms and carcinoma of cervix	CD28+ CD45RA- CD8br %CD8br	MR Egger	26	0.0341339	0.0504244	0.504922	-0.0646979	0.132966	1.03472	0.937351	1.14221
bNSI1s	5fagOy	Squamous cell neoplasms and carcinoma of cervix	CD28+ CD45RA- CD8br %CD8br	Weighted median	26	0.0250298	0.0575725	0.663742	-0.0878122	0.137872	1.02535	0.915933	1.14783
bNSI1s	5fagOy	Squamous cell neoplasms and carcinoma of cervix	CD28+ CD45RA- CD8br %CD8br	Inverse variance weighted	26	0.0472562	0.0447608	0.291083	-0.040475	0.134987	1.04839	0.960333	1.14452
bNSI1s	5fagOy	Squamous cell neoplasms and carcinoma of cervix	CD28+ CD45RA- CD8br %CD8br	Simple mode	26	0.0884828	0.121237	0.472277	-0.149142	0.326108	1.09252	0.861447	1.38556
bNSI1s	5fagOy	Squamous cell neoplasms and carcinoma of cervix	CD28+ CD45RA- CD8br %CD8br	Weighted mode	26	0.0414628	0.044671	0.362189	-0.0460924	0.129018	1.04233	0.954954	1.13771
br4zuw	5fagOy	Squamous cell neoplasms and carcinoma of cervix	B cell % CD3- lymphocyte	MR Egger	29	-0.119904	0.0996578	0.239361	-0.315233	0.0754256	0.887006	0.729619	1.07834
br4zuw	5fagOy	Squamous cell neoplasms and carcinoma of cervix	B cell % CD3- lymphocyte	Weighted median	29	0.0538193	0.114722	0.638978	-0.171036	0.278674	1.05529	0.842792	1.32138
br4zuw	5fagOy	Squamous cell neoplasms and carcinoma of cervix	B cell % CD3- lymphocyte	Inverse variance weighted	29	-0.0532095	0.0792511	0.501963	-0.208542	0.102123	0.948181	0.811767	1.10752
br4zuw	5fagOy	Squamous cell neoplasms and carcinoma of cervix	B cell % CD3- lymphocyte	Simple mode	29	-0.113414	0.202732	0.580318	-0.510769	0.283941	0.892781	0.600034	1.32835
br4zuw	5fagOy	Squamous cell neoplasms and carcinoma of cervix	B cell % CD3- lymphocyte	Weighted mode	29	-0.00135266	0.117277	0.990879	-0.231215	0.22851	0.998648	0.793569	1.25673
BsUKTr	5fagOy	Squamous cell neoplasms and carcinoma of cervix	EM CD8br %CD8br	MR Egger	24	0.0876138	0.074576	0.252624	-0.0585552	0.233783	1.09157	0.943126	1.26337
BsUKTr	5fagOy	Squamous cell neoplasms and carcinoma of cervix	EM CD8br %CD8br	Weighted median	24	0.0771486	0.0848472	0.36321	-0.0891519	0.243449	1.0802	0.914707	1.27564
BsUKTr	5fagOy	Squamous cell neoplasms and carcinoma of cervix	EM CD8br %CD8br	Inverse variance weighted	24	0.118233	0.0649877	0.0688641	-0.00914309	0.245609	1.12551	0.990899	1.2784
BsUKTr	5fagOy	Squamous cell neoplasms and carcinoma of cervix	EM CD8br %CD8br	Simple mode	24	0.144766	0.179493	0.428201	-0.20704	0.496572	1.15577	0.812987	1.64308
BsUKTr	5fagOy	Squamous cell neoplasms and carcinoma of cervix	EM CD8br %CD8br	Weighted mode	24	0.111038	0.0707619	0.130261	-0.0276548	0.249732	1.11744	0.972724	1.28368
BSZotT	5fagOy	Squamous cell neoplasms and carcinoma of cervix	PB/PC %lymphocyte	MR Egger	18	0.0337583	0.0853783	0.697772	-0.133583	0.2011	1.03433	0.874955	1.22275
BSZotT	5fagOy	Squamous cell neoplasms and carcinoma of cervix	PB/PC %lymphocyte	Weighted median	18	0.00312723	0.0983337	0.97463	-0.189607	0.195861	1.00313	0.827284	1.21636
BSZotT	5fagOy	Squamous cell neoplasms and carcinoma of cervix	PB/PC %lymphocyte	Inverse variance weighted	18	-0.0102653	0.0740519	0.889748	-0.155407	0.134876	0.989787	0.856067	1.1444
BSZotT	5fagOy	Squamous cell neoplasms and carcinoma of cervix	PB/PC %lymphocyte	Simple mode	18	-0.0542639	0.188742	0.777203	-0.424199	0.315671	0.947182	0.654294	1.37118
BSZotT	5fagOy	Squamous cell neoplasms and carcinoma of cervix	PB/PC %lymphocyte	Weighted mode	18	0.00963471	0.0839885	0.910015	-0.154983	0.174252	1.00968	0.85643	1.19036
BUNisC	5fagOy	Squamous cell neoplasms and carcinoma of cervix	TD CD8br %CD8br	MR Egger	23	0.131986	0.185052	0.483551	-0.230716	0.494687	1.14109	0.793965	1.63999
BUNisC	5fagOy	Squamous cell neoplasms and carcinoma of cervix	TD CD8br %CD8br	Weighted median	23	-0.0632132	0.170274	0.710455	-0.396949	0.270523	0.938743	0.672368	1.31065
BUNisC	5fagOy	Squamous cell neoplasms and carcinoma of cervix	TD CD8br %CD8br	Inverse variance weighted	23	-0.0331451	0.119897	0.782206	-0.268144	0.201854	0.967398	0.764798	1.22367
BUNisC	5fagOy	Squamous cell neoplasms and carcinoma of cervix	TD CD8br %CD8br	Simple mode	23	-0.403176	0.30479	0.199488	-1.00056	0.194212	0.668195	0.367672	1.21435
BUNisC	5fagOy	Squamous cell neoplasms and carcinoma of cervix	TD CD8br %CD8br	Weighted mode	23	0.0324198	0.154038	0.835241	-0.269495	0.334335	1.03295	0.763765	1.39701
BWaVbC	5fagOy	Squamous cell neoplasms and carcinoma of cervix	CD3- lymphocyte %lymphocyte	MR Egger	6	3.03732	1.89266	0.18381	-0.672299	6.74694	20.8493	0.510534	851.451
BWaVbC	5fagOy	Squamous cell neoplasms and carcinoma of cervix	CD3- lymphocyte %lymphocyte	Weighted median	6	-0.537811	0.629394	0.392834	-1.77142	0.695801	0.584025	0.170091	2.00532
BWaVbC	5fagOy	Squamous cell neoplasms and carcinoma of cervix	CD3- lymphocyte %lymphocyte	Inverse variance weighted	6	0.0955147	0.529859	0.856945	-0.943009	1.13404	1.10023	0.389454	3.10818
BWaVbC	5fagOy	Squamous cell neoplasms and carcinoma of cervix	CD3- lymphocyte %lymphocyte	Simple mode	6	-0.709691	0.970611	0.497481	-2.61209	1.19271	0.491796	0.0733811	3.29599
BWaVbC	5fagOy	Squamous cell neoplasms and carcinoma of cervix	CD3- lymphocyte %lymphocyte	Weighted mode	6	-0.779084	0.853278	0.403096	-2.45151	0.893341	0.458826	0.0861634	2.44328
bXQ7lY	5fagOy	Squamous cell neoplasms and carcinoma of cervix	CCR2 on CD14+ CD16- monocyte	MR Egger	27	0.0138752	0.0639252	0.829928	-0.111418	0.139169	1.01397	0.894565	1.14932
bXQ7lY	5fagOy	Squamous cell neoplasms and carcinoma of cervix	CCR2 on CD14+ CD16- monocyte	Weighted median	27	0.0540247	0.0823145	0.511618	-0.107312	0.215361	1.05551	0.898246	1.24031
bXQ7lY	5fagOy	Squamous cell neoplasms and carcinoma of cervix	CCR2 on CD14+ CD16- monocyte	Inverse variance weighted	27	0.0209165	0.0548711	0.70306	-0.0866309	0.128464	1.02114	0.917016	1.13708
bXQ7lY	5fagOy	Squamous cell neoplasms and carcinoma of cervix	CCR2 on CD14+ CD16- monocyte	Simple mode	27	-0.186879	0.132281	0.169588	-0.446149	0.0723904	0.829544	0.640088	1.07507
bXQ7lY	5fagOy	Squamous cell neoplasms and carcinoma of cervix	CCR2 on CD14+ CD16- monocyte	Weighted mode	27	0.0264101	0.0655241	0.6902	-0.102017	0.154837	1.02676	0.903014	1.16747
bYg7jO	5fagOy	Squamous cell neoplasms and carcinoma of cervix	CD25 on IgD+ CD24+	MR Egger	26	0.0534452	0.0884503	0.551354	-0.119917	0.226808	1.0549	0.886994	1.25459
bYg7jO	5fagOy	Squamous cell neoplasms and carcinoma of cervix	CD25 on IgD+ CD24+	Weighted median	26	0.0796569	0.0992662	0.422288	-0.114905	0.274219	1.08292	0.891451	1.3155
bYg7jO	5fagOy	Squamous cell neoplasms and carcinoma of cervix	CD25 on IgD+ CD24+	Inverse variance weighted	26	0.0445091	0.0721927	0.537543	-0.0969885	0.186007	1.04551	0.907566	1.20443
bYg7jO	5fagOy	Squamous cell neoplasms and carcinoma of cervix	CD25 on IgD+ CD24+	Simple mode	26	0.166888	0.197721	0.406641	-0.220645	0.554422	1.18162	0.802001	1.74093
bYg7jO	5fagOy	Squamous cell neoplasms and carcinoma of cervix	CD25 on IgD+ CD24+	Weighted mode	26	0.0841774	0.0850269	0.331656	-0.0824754	0.25083	1.08782	0.920834	1.28509
bySlRS	5fagOy	Squamous cell neoplasms and carcinoma of cervix	CD25++ CD8br %CD8br	MR Egger	22	0.0655604	0.280144	0.817345	-0.483521	0.614642	1.06776	0.616608	1.84899
bySlRS	5fagOy	Squamous cell neoplasms and carcinoma of cervix	CD25++ CD8br %CD8br	Weighted median	22	0.219061	0.228207	0.337094	-0.228224	0.666345	1.24491	0.795946	1.94711
bySlRS	5fagOy	Squamous cell neoplasms and carcinoma of cervix	CD25++ CD8br %CD8br	Inverse variance weighted	22	0.135727	0.169253	0.4226	-0.196009	0.467464	1.14537	0.822005	1.59594
bySlRS	5fagOy	Squamous cell neoplasms and carcinoma of cervix	CD25++ CD8br %CD8br	Simple mode	22	0.386715	0.346861	0.277491	-0.293133	1.06656	1.47214	0.745923	2.90538
bySlRS	5fagOy	Squamous cell neoplasms and carcinoma of cervix	CD25++ CD8br %CD8br	Weighted mode	22	0.177769	0.234789	0.457376	-0.282417	0.637955	1.19455	0.753959	1.89261
BzYNmr	5fagOy	Squamous cell neoplasms and carcinoma of cervix	CD28- CD127- CD25++ CD8br %CD8br	MR Egger	18	-0.251256	0.156444	0.127818	-0.557887	0.0553749	0.777823	0.572417	1.05694
BzYNmr	5fagOy	Squamous cell neoplasms and carcinoma of cervix	CD28- CD127- CD25++ CD8br %CD8br	Weighted median	18	-0.161898	0.156808	0.301856	-0.469241	0.145445	0.850528	0.625477	1.15655
BzYNmr	5fagOy	Squamous cell neoplasms and carcinoma of cervix	CD28- CD127- CD25++ CD8br %CD8br	Inverse variance weighted	18	-0.115866	0.116362	0.319379	-0.343936	0.112204	0.890595	0.708974	1.11874
BzYNmr	5fagOy	Squamous cell neoplasms and carcinoma of cervix	CD28- CD127- CD25++ CD8br %CD8br	Simple mode	18	0.607878	0.345738	0.0967013	-0.0697685	1.28552	1.83653	0.93261	3.61656
BzYNmr	5fagOy	Squamous cell neoplasms and carcinoma of cervix	CD28- CD127- CD25++ CD8br %CD8br	Weighted mode	18	-0.195872	0.154678	0.222476	-0.499042	0.107298	0.822117	0.607112	1.11327
c2rJHs	5fagOy	Squamous cell neoplasms and carcinoma of cervix	Transitional %lymphocyte	MR Egger	26	0.63093	0.354143	0.0874802	-0.0631913	1.32505	1.87936	0.938764	3.76238
c2rJHs	5fagOy	Squamous cell neoplasms and carcinoma of cervix	Transitional %lymphocyte	Weighted median	26	0.329552	0.258475	0.202315	-0.17706	0.836163	1.39034	0.83773	2.3075
c2rJHs	5fagOy	Squamous cell neoplasms and carcinoma of cervix	Transitional %lymphocyte	Inverse variance weighted	26	0.158668	0.175558	0.366107	-0.185427	0.502762	1.17195	0.83075	1.65328
c2rJHs	5fagOy	Squamous cell neoplasms and carcinoma of cervix	Transitional %lymphocyte	Simple mode	26	-0.349973	0.520426	0.507451	-1.37001	0.670063	0.704707	0.254105	1.95436
c2rJHs	5fagOy	Squamous cell neoplasms and carcinoma of cervix	Transitional %lymphocyte	Weighted mode	26	0.655583	0.331992	0.0594457	0.00487864	1.30629	1.92627	1.00489	3.69244
C2t2Zz	5fagOy	Squamous cell neoplasms and carcinoma of cervix	IgD on IgD+ CD24+	MR Egger	28	0.0430918	0.1584	0.787737	-0.267373	0.353556	1.04403	0.765388	1.42412
C2t2Zz	5fagOy	Squamous cell neoplasms and carcinoma of cervix	IgD on IgD+ CD24+	Weighted median	28	0.202031	0.147884	0.171892	-0.087821	0.491883	1.22389	0.915925	1.63539
C2t2Zz	5fagOy	Squamous cell neoplasms and carcinoma of cervix	IgD on IgD+ CD24+	Inverse variance weighted	28	0.102025	0.10135	0.314099	-0.0966214	0.300672	1.10741	0.9079	1.35077
C2t2Zz	5fagOy	Squamous cell neoplasms and carcinoma of cervix	IgD on IgD+ CD24+	Simple mode	28	0.199357	0.21849	0.369618	-0.228883	0.627597	1.22062	0.795421	1.8731
C2t2Zz	5fagOy	Squamous cell neoplasms and carcinoma of cervix	IgD on IgD+ CD24+	Weighted mode	28	0.176785	0.135048	0.201548	-0.0879089	0.441479	1.19337	0.915844	1.55501
C2Xf5w	5fagOy	Squamous cell neoplasms and carcinoma of cervix	CD14- CD16- AC	MR Egger	24	0.0196619	0.0847277	0.818637	-0.146404	0.185728	1.01986	0.863808	1.20409
C2Xf5w	5fagOy	Squamous cell neoplasms and carcinoma of cervix	CD14- CD16- AC	Weighted median	24	0.0340509	0.106107	0.748277	-0.173918	0.24202	1.03464	0.840365	1.27382
C2Xf5w	5fagOy	Squamous cell neoplasms and carcinoma of cervix	CD14- CD16- AC	Inverse variance weighted	24	-0.0021507	0.0746614	0.977019	-0.148487	0.144186	0.997852	0.862011	1.1551
C2Xf5w	5fagOy	Squamous cell neoplasms and carcinoma of cervix	CD14- CD16- AC	Simple mode	24	-0.0125255	0.207786	0.952453	-0.419787	0.394736	0.987553	0.657187	1.48399
C2Xf5w	5fagOy	Squamous cell neoplasms and carcinoma of cervix	CD14- CD16- AC	Weighted mode	24	0.0367462	0.0832734	0.663137	-0.12647	0.199962	1.03743	0.881201	1.22136
C6Z0PD	5fagOy	Squamous cell neoplasms and carcinoma of cervix	CD28- CD8dim %CD8dim	MR Egger	15	0.0251481	0.0568102	0.665282	-0.0861999	0.136496	1.02547	0.917411	1.14625
C6Z0PD	5fagOy	Squamous cell neoplasms and carcinoma of cervix	CD28- CD8dim %CD8dim	Weighted median	15	0.0121186	0.0633133	0.848207	-0.111975	0.136213	1.01219	0.894066	1.14593
C6Z0PD	5fagOy	Squamous cell neoplasms and carcinoma of cervix	CD28- CD8dim %CD8dim	Inverse variance weighted	15	0.0112721	0.0513376	0.826207	-0.0893497	0.111894	1.01134	0.914526	1.11839
C6Z0PD	5fagOy	Squamous cell neoplasms and carcinoma of cervix	CD28- CD8dim %CD8dim	Simple mode	15	-0.115951	0.24216	0.63946	-0.590584	0.358682	0.890519	0.554004	1.43144
C6Z0PD	5fagOy	Squamous cell neoplasms and carcinoma of cervix	CD28- CD8dim %CD8dim	Weighted mode	15	0.0115107	0.052272	0.828888	-0.0909424	0.113964	1.01158	0.91307	1.12071
c8zRW8	5fagOy	Squamous cell neoplasms and carcinoma of cervix	FSC-A on T cell	MR Egger	22	-0.109567	0.121466	0.377771	-0.347641	0.128506	0.896222	0.706352	1.13713
c8zRW8	5fagOy	Squamous cell neoplasms and carcinoma of cervix	FSC-A on T cell	Weighted median	22	-0.120762	0.125641	0.336469	-0.36702	0.125495	0.886245	0.692796	1.13371
c8zRW8	5fagOy	Squamous cell neoplasms and carcinoma of cervix	FSC-A on T cell	Inverse variance weighted	22	-0.0889695	0.0969725	0.358895	-0.279036	0.101097	0.914873	0.756513	1.10638
c8zRW8	5fagOy	Squamous cell neoplasms and carcinoma of cervix	FSC-A on T cell	Simple mode	22	-0.0807938	0.191248	0.676987	-0.45564	0.294053	0.922384	0.634042	1.34185
c8zRW8	5fagOy	Squamous cell neoplasms and carcinoma of cervix	FSC-A on T cell	Weighted mode	22	-0.119355	0.111072	0.29476	-0.337056	0.0983467	0.887493	0.713869	1.10335
C9o2c1	5fagOy	Squamous cell neoplasms and carcinoma of cervix	CD28 on CD28+ CD4+	MR Egger	26	0.0389152	0.160409	0.810377	-0.275487	0.353317	1.03968	0.759203	1.42378
C9o2c1	5fagOy	Squamous cell neoplasms and carcinoma of cervix	CD28 on CD28+ CD4+	Weighted median	26	-0.0744967	0.147087	0.61252	-0.362787	0.213794	0.928211	0.695734	1.23837
C9o2c1	5fagOy	Squamous cell neoplasms and carcinoma of cervix	CD28 on CD28+ CD4+	Inverse variance weighted	26	0.00649659	0.114315	0.95468	-0.217562	0.230555	1.00652	0.804478	1.2593
C9o2c1	5fagOy	Squamous cell neoplasms and carcinoma of cervix	CD28 on CD28+ CD4+	Simple mode	26	0.121344	0.244457	0.623961	-0.357792	0.600481	1.12901	0.699218	1.823
C9o2c1	5fagOy	Squamous cell neoplasms and carcinoma of cervix	CD28 on CD28+ CD4+	Weighted mode	26	0.0276324	0.136071	0.840721	-0.239067	0.294331	1.02802	0.787362	1.34223
C9SaKn	5fagOy	Squamous cell neoplasms and carcinoma of cervix	CD8dim NKT AC	MR Egger	27	0.0456129	0.169178	0.78967	-0.285976	0.377202	1.04667	0.751281	1.4582
C9SaKn	5fagOy	Squamous cell neoplasms and carcinoma of cervix	CD8dim NKT AC	Weighted median	27	-0.044865	0.167575	0.788906	-0.373312	0.283582	0.956127	0.688451	1.32788
C9SaKn	5fagOy	Squamous cell neoplasms and carcinoma of cervix	CD8dim NKT AC	Inverse variance weighted	27	0.0437894	0.120016	0.715213	-0.191442	0.279021	1.04476	0.825768	1.32183
C9SaKn	5fagOy	Squamous cell neoplasms and carcinoma of cervix	CD8dim NKT AC	Simple mode	27	0.147486	0.26804	0.586854	-0.377874	0.672845	1.15892	0.685317	1.9598
C9SaKn	5fagOy	Squamous cell neoplasms and carcinoma of cervix	CD8dim NKT AC	Weighted mode	27	-0.0179205	0.15945	0.911378	-0.330443	0.294602	0.982239	0.718605	1.34259
Cb5zeW	5fagOy	Squamous cell neoplasms and carcinoma of cervix	CD24 on CD24+ CD27+	MR Egger	3	-0.633087	0.292493	0.275527	-1.20637	-0.0598008	0.53095	0.299281	0.941952
Cb5zeW	5fagOy	Squamous cell neoplasms and carcinoma of cervix	CD24 on CD24+ CD27+	Weighted median	3	-0.574551	1.24444	0.6443	-3.01365	1.86455	0.562958	0.0491122	6.45301
Cb5zeW	5fagOy	Squamous cell neoplasms and carcinoma of cervix	CD24 on CD24+ CD27+	Inverse variance weighted	3	-0.547384	0.235904	0.0203212	-1.00976	-0.0850114	0.578461	0.364308	0.918502
Cb5zeW	5fagOy	Squamous cell neoplasms and carcinoma of cervix	CD24 on CD24+ CD27+	Simple mode	3	-0.544185	0.423543	0.327559	-1.37433	0.285959	0.580315	0.253009	1.33104
Cb5zeW	5fagOy	Squamous cell neoplasms and carcinoma of cervix	CD24 on CD24+ CD27+	Weighted mode	3	-0.584506	0.303448	0.193925	-1.17926	0.0102508	0.557381	0.307505	1.0103
cBfeUI	5fagOy	Squamous cell neoplasms and carcinoma of cervix	SSC-A on CD8br	MR Egger	18	-0.0998396	0.148526	0.511045	-0.39095	0.191271	0.904983	0.676414	1.21079
cBfeUI	5fagOy	Squamous cell neoplasms and carcinoma of cervix	SSC-A on CD8br	Weighted median	18	-0.104879	0.133877	0.433392	-0.367278	0.157519	0.900433	0.692617	1.1706
cBfeUI	5fagOy	Squamous cell neoplasms and carcinoma of cervix	SSC-A on CD8br	Inverse variance weighted	18	-0.109462	0.121661	0.368264	-0.347918	0.128994	0.896316	0.706157	1.13768
cBfeUI	5fagOy	Squamous cell neoplasms and carcinoma of cervix	SSC-A on CD8br	Simple mode	18	-0.136569	0.281593	0.633877	-0.688491	0.415354	0.872346	0.502334	1.51491
cBfeUI	5fagOy	Squamous cell neoplasms and carcinoma of cervix	SSC-A on CD8br	Weighted mode	18	-0.118438	0.108902	0.291964	-0.331886	0.0950088	0.888306	0.717569	1.09967
CCod2I	5fagOy	Squamous cell neoplasms and carcinoma of cervix	CD8 on HLA DR+ CD8br	MR Egger	25	0.0638459	0.119829	0.599277	-0.171019	0.298711	1.06593	0.842806	1.34812
CCod2I	5fagOy	Squamous cell neoplasms and carcinoma of cervix	CD8 on HLA DR+ CD8br	Weighted median	25	0.0749713	0.128956	0.56099	-0.177783	0.327725	1.07785	0.837124	1.38781
CCod2I	5fagOy	Squamous cell neoplasms and carcinoma of cervix	CD8 on HLA DR+ CD8br	Inverse variance weighted	25	0.00228812	0.0922239	0.980206	-0.178471	0.183047	1.00229	0.836549	1.20087
CCod2I	5fagOy	Squamous cell neoplasms and carcinoma of cervix	CD8 on HLA DR+ CD8br	Simple mode	25	0.0919554	0.223181	0.683981	-0.34548	0.529391	1.09632	0.707881	1.6979
CCod2I	5fagOy	Squamous cell neoplasms and carcinoma of cervix	CD8 on HLA DR+ CD8br	Weighted mode	25	0.0741235	0.110567	0.509005	-0.142587	0.290834	1.07694	0.867112	1.33754
CdHA2Q	5fagOy	Squamous cell neoplasms and carcinoma of cervix	CD20- %lymphocyte	MR Egger	17	-0.0342312	0.133976	0.801806	-0.296825	0.228363	0.966348	0.743174	1.25654
CdHA2Q	5fagOy	Squamous cell neoplasms and carcinoma of cervix	CD20- %lymphocyte	Weighted median	17	-0.0139973	0.129371	0.913841	-0.267564	0.23957	0.9861	0.765241	1.2707
CdHA2Q	5fagOy	Squamous cell neoplasms and carcinoma of cervix	CD20- %lymphocyte	Inverse variance weighted	17	-0.0405778	0.107561	0.705984	-0.251396	0.170241	0.960234	0.777714	1.18559
CdHA2Q	5fagOy	Squamous cell neoplasms and carcinoma of cervix	CD20- %lymphocyte	Simple mode	17	-0.122026	0.448537	0.789061	-1.00116	0.757107	0.885126	0.367453	2.1321
CdHA2Q	5fagOy	Squamous cell neoplasms and carcinoma of cervix	CD20- %lymphocyte	Weighted mode	17	-0.0178926	0.112207	0.875301	-0.237819	0.202033	0.982266	0.788346	1.22389
CgQnXI	5fagOy	Squamous cell neoplasms and carcinoma of cervix	Myeloid DC AC	MR Egger	23	0.343774	0.126896	0.0131418	0.0950582	0.59249	1.41026	1.09972	1.80849
CgQnXI	5fagOy	Squamous cell neoplasms and carcinoma of cervix	Myeloid DC AC	Weighted median	23	0.347573	0.156587	0.0264404	0.0406627	0.654483	1.41563	1.0415	1.92415
CgQnXI	5fagOy	Squamous cell neoplasms and carcinoma of cervix	Myeloid DC AC	Inverse variance weighted	23	0.210598	0.0978401	0.0313605	0.0188311	0.402364	1.23442	1.01901	1.49536
CgQnXI	5fagOy	Squamous cell neoplasms and carcinoma of cervix	Myeloid DC AC	Simple mode	23	0.313992	0.270182	0.257626	-0.215564	0.843548	1.36888	0.806087	2.3246
CgQnXI	5fagOy	Squamous cell neoplasms and carcinoma of cervix	Myeloid DC AC	Weighted mode	23	0.301895	0.127321	0.0269119	0.0523462	0.551445	1.35242	1.05374	1.73576
CHw6HF	5fagOy	Squamous cell neoplasms and carcinoma of cervix	CD66b on Gr MDSC	MR Egger	21	0.291392	0.220507	0.202039	-0.140801	0.723586	1.33829	0.868662	2.06181
CHw6HF	5fagOy	Squamous cell neoplasms and carcinoma of cervix	CD66b on Gr MDSC	Weighted median	21	0.227339	0.167964	0.175898	-0.101871	0.556548	1.25525	0.903146	1.74464
CHw6HF	5fagOy	Squamous cell neoplasms and carcinoma of cervix	CD66b on Gr MDSC	Inverse variance weighted	21	0.117534	0.111611	0.292311	-0.101224	0.336292	1.12472	0.90373	1.39975
CHw6HF	5fagOy	Squamous cell neoplasms and carcinoma of cervix	CD66b on Gr MDSC	Simple mode	21	0.0720993	0.255856	0.780994	-0.429378	0.573576	1.07476	0.650914	1.7746
CHw6HF	5fagOy	Squamous cell neoplasms and carcinoma of cervix	CD66b on Gr MDSC	Weighted mode	21	0.204962	0.181043	0.270975	-0.149881	0.559806	1.22748	0.86081	1.75033
cHxamW	5fagOy	Squamous cell neoplasms and carcinoma of cervix	CD25hi AC	MR Egger	23	-0.000191232	0.16604	0.999092	-0.32563	0.325248	0.999809	0.722072	1.38437
cHxamW	5fagOy	Squamous cell neoplasms and carcinoma of cervix	CD25hi AC	Weighted median	23	0.106785	0.155506	0.492276	-0.198006	0.411576	1.11269	0.820365	1.50919
cHxamW	5fagOy	Squamous cell neoplasms and carcinoma of cervix	CD25hi AC	Inverse variance weighted	23	-0.0498849	0.117776	0.671888	-0.280725	0.180956	0.951339	0.755236	1.19836
cHxamW	5fagOy	Squamous cell neoplasms and carcinoma of cervix	CD25hi AC	Simple mode	23	0.208818	0.262305	0.434487	-0.305299	0.722936	1.23222	0.736903	2.06047
cHxamW	5fagOy	Squamous cell neoplasms and carcinoma of cervix	CD25hi AC	Weighted mode	23	0.0155181	0.129258	0.905528	-0.237827	0.268863	1.01564	0.788339	1.30848
cjXAjg	5fagOy	Squamous cell neoplasms and carcinoma of cervix	IgD- CD38dim AC	MR Egger	17	-0.402735	0.387936	0.315647	-1.16309	0.357619	0.668489	0.312519	1.42992
cjXAjg	5fagOy	Squamous cell neoplasms and carcinoma of cervix	IgD- CD38dim AC	Weighted median	17	0.127886	0.323846	0.692918	-0.506851	0.762624	1.13642	0.602389	2.14389
cjXAjg	5fagOy	Squamous cell neoplasms and carcinoma of cervix	IgD- CD38dim AC	Inverse variance weighted	17	0.13166	0.220417	0.550292	-0.300357	0.563677	1.14072	0.740554	1.75712
cjXAjg	5fagOy	Squamous cell neoplasms and carcinoma of cervix	IgD- CD38dim AC	Simple mode	17	0.698486	0.528547	0.204914	-0.337466	1.73444	2.01071	0.713576	5.66574
cjXAjg	5fagOy	Squamous cell neoplasms and carcinoma of cervix	IgD- CD38dim AC	Weighted mode	17	0.0365466	0.356724	0.919672	-0.662632	0.735725	1.03722	0.515493	2.08699
CKkTSE	5fagOy	Squamous cell neoplasms and carcinoma of cervix	CD24 on IgD+ CD38br	MR Egger	25	0.386488	0.129151	0.00650342	0.133352	0.639624	1.4718	1.14265	1.89577
CKkTSE	5fagOy	Squamous cell neoplasms and carcinoma of cervix	CD24 on IgD+ CD38br	Weighted median	25	0.107178	0.159813	0.502445	-0.206055	0.420411	1.11313	0.813789	1.52259
CKkTSE	5fagOy	Squamous cell neoplasms and carcinoma of cervix	CD24 on IgD+ CD38br	Inverse variance weighted	25	0.0895397	0.101239	0.376462	-0.10889	0.287969	1.09367	0.896829	1.33372
CKkTSE	5fagOy	Squamous cell neoplasms and carcinoma of cervix	CD24 on IgD+ CD38br	Simple mode	25	-0.0741345	0.304683	0.809828	-0.671312	0.523043	0.928547	0.511038	1.68715
CKkTSE	5fagOy	Squamous cell neoplasms and carcinoma of cervix	CD24 on IgD+ CD38br	Weighted mode	25	0.152505	0.123988	0.230621	-0.0905125	0.395522	1.16475	0.913463	1.48516
cNCr94	5fagOy	Squamous cell neoplasms and carcinoma of cervix	CD4 on CD39+ secreting Treg	MR Egger	22	-0.0501335	0.113466	0.663346	-0.272526	0.172259	0.951102	0.761454	1.18799
cNCr94	5fagOy	Squamous cell neoplasms and carcinoma of cervix	CD4 on CD39+ secreting Treg	Weighted median	22	-0.00836333	0.120761	0.944786	-0.245055	0.228328	0.991672	0.782662	1.2565
cNCr94	5fagOy	Squamous cell neoplasms and carcinoma of cervix	CD4 on CD39+ secreting Treg	Inverse variance weighted	22	-0.00146745	0.0895111	0.98692	-0.176909	0.173974	0.998534	0.837856	1.19003
cNCr94	5fagOy	Squamous cell neoplasms and carcinoma of cervix	CD4 on CD39+ secreting Treg	Simple mode	22	0.0508751	0.206239	0.807551	-0.353354	0.455104	1.05219	0.702329	1.57634
cNCr94	5fagOy	Squamous cell neoplasms and carcinoma of cervix	CD4 on CD39+ secreting Treg	Weighted mode	22	-0.0259276	0.101955	0.801735	-0.22576	0.173905	0.974406	0.797909	1.18994
cpJoba	5fagOy	Squamous cell neoplasms and carcinoma of cervix	HLA DR on CD14- CD16-	MR Egger	24	0.0598926	0.115737	0.60998	-0.166952	0.286737	1.06172	0.84624	1.33207
cpJoba	5fagOy	Squamous cell neoplasms and carcinoma of cervix	HLA DR on CD14- CD16-	Weighted median	24	0.064763	0.117061	0.5801	-0.164677	0.294203	1.06691	0.848167	1.34206
cpJoba	5fagOy	Squamous cell neoplasms and carcinoma of cervix	HLA DR on CD14- CD16-	Inverse variance weighted	24	0.0209771	0.0853618	0.805881	-0.146332	0.188286	1.0212	0.863871	1.20718
cpJoba	5fagOy	Squamous cell neoplasms and carcinoma of cervix	HLA DR on CD14- CD16-	Simple mode	24	-0.0242114	0.187694	0.898484	-0.392091	0.343668	0.976079	0.675643	1.41011
cpJoba	5fagOy	Squamous cell neoplasms and carcinoma of cervix	HLA DR on CD14- CD16-	Weighted mode	24	0.0625095	0.110232	0.576159	-0.153546	0.278565	1.0645	0.857661	1.32123
Cq1hyJ	5fagOy	Squamous cell neoplasms and carcinoma of cervix	CD25hi CD45RA+ CD4 not Treg %CD4+	MR Egger	32	0.0290493	0.080126	0.719486	-0.127998	0.186096	1.02948	0.879856	1.20454
Cq1hyJ	5fagOy	Squamous cell neoplasms and carcinoma of cervix	CD25hi CD45RA+ CD4 not Treg %CD4+	Weighted median	32	0.0856387	0.0891441	0.336715	-0.0890838	0.260361	1.08941	0.914769	1.2974
Cq1hyJ	5fagOy	Squamous cell neoplasms and carcinoma of cervix	CD25hi CD45RA+ CD4 not Treg %CD4+	Inverse variance weighted	32	0.00260624	0.0657012	0.968358	-0.126168	0.131381	1.00261	0.881467	1.1404
Cq1hyJ	5fagOy	Squamous cell neoplasms and carcinoma of cervix	CD25hi CD45RA+ CD4 not Treg %CD4+	Simple mode	32	0.00179359	0.143435	0.990103	-0.279339	0.282926	1.0018	0.756283	1.32701
Cq1hyJ	5fagOy	Squamous cell neoplasms and carcinoma of cervix	CD25hi CD45RA+ CD4 not Treg %CD4+	Weighted mode	32	0.054948	0.0826631	0.511143	-0.107072	0.216968	1.05649	0.898461	1.2423
crnpOh	5fagOy	Squamous cell neoplasms and carcinoma of cervix	IgD- CD38br AC	MR Egger	20	0.0284824	0.169381	0.868336	-0.303505	0.36047	1.02889	0.738226	1.434
crnpOh	5fagOy	Squamous cell neoplasms and carcinoma of cervix	IgD- CD38br AC	Weighted median	20	-0.0311449	0.158346	0.844071	-0.341502	0.279212	0.969335	0.710702	1.32209
crnpOh	5fagOy	Squamous cell neoplasms and carcinoma of cervix	IgD- CD38br AC	Inverse variance weighted	20	-0.00711232	0.132842	0.957302	-0.267482	0.253258	0.992913	0.765304	1.28822
crnpOh	5fagOy	Squamous cell neoplasms and carcinoma of cervix	IgD- CD38br AC	Simple mode	20	0.196405	0.280504	0.492296	-0.353383	0.746194	1.21702	0.702308	2.10896
crnpOh	5fagOy	Squamous cell neoplasms and carcinoma of cervix	IgD- CD38br AC	Weighted mode	20	-0.0107093	0.132995	0.936662	-0.271379	0.24996	0.989348	0.762328	1.28397
Cs4p93	5fagOy	Squamous cell neoplasms and carcinoma of cervix	CD8dim NKT %T cell	MR Egger	19	0.250905	0.248332	0.326487	-0.235825	0.737635	1.28519	0.789919	2.09098
Cs4p93	5fagOy	Squamous cell neoplasms and carcinoma of cervix	CD8dim NKT %T cell	Weighted median	19	0.260255	0.205385	0.205099	-0.142299	0.66281	1.29726	0.867362	1.94024
Cs4p93	5fagOy	Squamous cell neoplasms and carcinoma of cervix	CD8dim NKT %T cell	Inverse variance weighted	19	0.188401	0.151658	0.214134	-0.108848	0.485651	1.20732	0.896867	1.62523
Cs4p93	5fagOy	Squamous cell neoplasms and carcinoma of cervix	CD8dim NKT %T cell	Simple mode	19	0.29471	0.304461	0.345885	-0.302034	0.891454	1.34274	0.739313	2.43867
Cs4p93	5fagOy	Squamous cell neoplasms and carcinoma of cervix	CD8dim NKT %T cell	Weighted mode	19	0.229097	0.239988	0.352417	-0.24128	0.699473	1.25746	0.785622	2.01269
csEKmZ	5fagOy	Squamous cell neoplasms and carcinoma of cervix	CD80 on CD62L+ myeloid DC	MR Egger	26	-0.0698154	0.112236	0.539779	-0.289797	0.150166	0.932566	0.748415	1.16203
csEKmZ	5fagOy	Squamous cell neoplasms and carcinoma of cervix	CD80 on CD62L+ myeloid DC	Weighted median	26	-0.0420167	0.118775	0.723526	-0.274816	0.190783	0.958854	0.759712	1.2102
csEKmZ	5fagOy	Squamous cell neoplasms and carcinoma of cervix	CD80 on CD62L+ myeloid DC	Inverse variance weighted	26	-0.00228035	0.0846929	0.97852	-0.168278	0.163718	0.997722	0.845119	1.17788
csEKmZ	5fagOy	Squamous cell neoplasms and carcinoma of cervix	CD80 on CD62L+ myeloid DC	Simple mode	26	0.055065	0.182489	0.765343	-0.302614	0.412744	1.05661	0.738884	1.51096
csEKmZ	5fagOy	Squamous cell neoplasms and carcinoma of cervix	CD80 on CD62L+ myeloid DC	Weighted mode	26	-0.0116326	0.114419	0.919832	-0.235895	0.21263	0.988435	0.789864	1.23693
cUShSO	5fagOy	Squamous cell neoplasms and carcinoma of cervix	HLA DR on HSC	MR Egger	6	0.137514	0.537629	0.810737	-0.916239	1.19127	1.14742	0.400021	3.29125
cUShSO	5fagOy	Squamous cell neoplasms and carcinoma of cervix	HLA DR on HSC	Weighted median	6	-0.0809374	0.201608	0.688082	-0.476089	0.314214	0.922251	0.621208	1.36918
cUShSO	5fagOy	Squamous cell neoplasms and carcinoma of cervix	HLA DR on HSC	Inverse variance weighted	6	-0.0583512	0.162931	0.720242	-0.377696	0.260993	0.943319	0.685439	1.29822
cUShSO	5fagOy	Squamous cell neoplasms and carcinoma of cervix	HLA DR on HSC	Simple mode	6	-0.0413918	0.25713	0.878414	-0.545366	0.462583	0.959453	0.579629	1.58817
cUShSO	5fagOy	Squamous cell neoplasms and carcinoma of cervix	HLA DR on HSC	Weighted mode	6	-0.10174	0.208334	0.645963	-0.510074	0.306593	0.903264	0.600451	1.35879
cw2mtX	5fagOy	Squamous cell neoplasms and carcinoma of cervix	NK AC	MR Egger	22	0.252818	0.287451	0.389567	-0.310587	0.816223	1.28765	0.733017	2.26194
cw2mtX	5fagOy	Squamous cell neoplasms and carcinoma of cervix	NK AC	Weighted median	22	0.0918241	0.236977	0.6984	-0.37265	0.556298	1.09617	0.688906	1.7442
cw2mtX	5fagOy	Squamous cell neoplasms and carcinoma of cervix	NK AC	Inverse variance weighted	22	0.140386	0.166412	0.398889	-0.185781	0.466552	1.15072	0.830456	1.59449
cw2mtX	5fagOy	Squamous cell neoplasms and carcinoma of cervix	NK AC	Simple mode	22	0.413212	0.365016	0.270379	-0.302218	1.12864	1.51167	0.739177	3.09146
cw2mtX	5fagOy	Squamous cell neoplasms and carcinoma of cervix	NK AC	Weighted mode	22	0.108902	0.280275	0.701518	-0.440437	0.65824	1.11505	0.643755	1.93139
CzPenx	5fagOy	Squamous cell neoplasms and carcinoma of cervix	CD40 on CD14- CD16+ monocyte	MR Egger	27	-0.0292144	0.115059	0.801642	-0.254729	0.196301	0.971208	0.775126	1.21689
CzPenx	5fagOy	Squamous cell neoplasms and carcinoma of cervix	CD40 on CD14- CD16+ monocyte	Weighted median	27	-0.0698232	0.106878	0.513563	-0.279304	0.139657	0.932559	0.75631	1.14988
CzPenx	5fagOy	Squamous cell neoplasms and carcinoma of cervix	CD40 on CD14- CD16+ monocyte	Inverse variance weighted	27	-0.095569	0.0802761	0.233848	-0.25291	0.0617721	0.908856	0.776538	1.06372
CzPenx	5fagOy	Squamous cell neoplasms and carcinoma of cervix	CD40 on CD14- CD16+ monocyte	Simple mode	27	-0.164011	0.177494	0.363965	-0.5119	0.183878	0.848733	0.599356	1.20187
CzPenx	5fagOy	Squamous cell neoplasms and carcinoma of cervix	CD40 on CD14- CD16+ monocyte	Weighted mode	27	-0.076774	0.0937358	0.420204	-0.260496	0.106948	0.926099	0.770669	1.11288
czyeG4	5fagOy	Squamous cell neoplasms and carcinoma of cervix	CD3 on CM CD8br	MR Egger	18	0.0485566	0.347085	0.890486	-0.631731	0.728844	1.04975	0.531671	2.07268
czyeG4	5fagOy	Squamous cell neoplasms and carcinoma of cervix	CD3 on CM CD8br	Weighted median	18	-0.0594823	0.233413	0.798849	-0.516971	0.398007	0.942252	0.596324	1.48885
czyeG4	5fagOy	Squamous cell neoplasms and carcinoma of cervix	CD3 on CM CD8br	Inverse variance weighted	18	-0.048296	0.160084	0.762887	-0.36206	0.265468	0.952852	0.69624	1.30404
czyeG4	5fagOy	Squamous cell neoplasms and carcinoma of cervix	CD3 on CM CD8br	Simple mode	18	-0.0553185	0.442112	0.901894	-0.921858	0.811221	0.946184	0.397779	2.25065
czyeG4	5fagOy	Squamous cell neoplasms and carcinoma of cervix	CD3 on CM CD8br	Weighted mode	18	0.360678	0.283442	0.220327	-0.194868	0.916223	1.4343	0.822943	2.49983
d4MNtq	5fagOy	Squamous cell neoplasms and carcinoma of cervix	DN (CD4-CD8-) NKT AC	MR Egger	10	-0.32896	1.19763	0.790525	-2.67631	2.01839	0.719672	0.0688165	7.52622
d4MNtq	5fagOy	Squamous cell neoplasms and carcinoma of cervix	DN (CD4-CD8-) NKT AC	Weighted median	10	-0.380345	0.399173	0.340675	-1.16273	0.402035	0.683625	0.312633	1.49486
d4MNtq	5fagOy	Squamous cell neoplasms and carcinoma of cervix	DN (CD4-CD8-) NKT AC	Inverse variance weighted	10	-0.115849	0.284782	0.684155	-0.674022	0.442324	0.890609	0.509655	1.55632
d4MNtq	5fagOy	Squamous cell neoplasms and carcinoma of cervix	DN (CD4-CD8-) NKT AC	Simple mode	10	-0.578263	0.61611	0.372454	-1.78584	0.629312	0.560872	0.167657	1.87632
d4MNtq	5fagOy	Squamous cell neoplasms and carcinoma of cervix	DN (CD4-CD8-) NKT AC	Weighted mode	10	-0.642216	0.522918	0.250543	-1.66713	0.382702	0.526125	0.188787	1.46624
DbY2g1	5fagOy	Squamous cell neoplasms and carcinoma of cervix	CD3 on HLA DR+ T cell	MR Egger	27	-0.0484321	0.140983	0.73407	-0.324758	0.227894	0.952722	0.722702	1.25595
DbY2g1	5fagOy	Squamous cell neoplasms and carcinoma of cervix	CD3 on HLA DR+ T cell	Weighted median	27	-0.0513073	0.163453	0.753599	-0.371675	0.26906	0.949987	0.689578	1.30873
DbY2g1	5fagOy	Squamous cell neoplasms and carcinoma of cervix	CD3 on HLA DR+ T cell	Inverse variance weighted	27	-0.0753975	0.103776	0.467507	-0.278798	0.128003	0.927375	0.756692	1.13656
DbY2g1	5fagOy	Squamous cell neoplasms and carcinoma of cervix	CD3 on HLA DR+ T cell	Simple mode	27	-0.0977117	0.29693	0.744737	-0.679695	0.484271	0.90691	0.506772	1.62299
DbY2g1	5fagOy	Squamous cell neoplasms and carcinoma of cervix	CD3 on HLA DR+ T cell	Weighted mode	27	-0.0854356	0.142178	0.553106	-0.364104	0.193233	0.918112	0.694819	1.21317
diDrHo	5fagOy	Squamous cell neoplasms and carcinoma of cervix	CD20 on IgD- CD24-	MR Egger	28	0.0345492	0.228847	0.881164	-0.413992	0.48309	1.03515	0.661007	1.62108
diDrHo	5fagOy	Squamous cell neoplasms and carcinoma of cervix	CD20 on IgD- CD24-	Weighted median	28	0.0239341	0.190095	0.899806	-0.348652	0.39652	1.02422	0.705639	1.48664
diDrHo	5fagOy	Squamous cell neoplasms and carcinoma of cervix	CD20 on IgD- CD24-	Inverse variance weighted	28	0.0812435	0.158752	0.608816	-0.22991	0.392397	1.08463	0.794605	1.48053
diDrHo	5fagOy	Squamous cell neoplasms and carcinoma of cervix	CD20 on IgD- CD24-	Simple mode	28	-0.274731	0.312288	0.386765	-0.886816	0.337353	0.759776	0.411965	1.40123
diDrHo	5fagOy	Squamous cell neoplasms and carcinoma of cervix	CD20 on IgD- CD24-	Weighted mode	28	-0.0425546	0.165164	0.798631	-0.366276	0.281167	0.958338	0.693311	1.32468
DIu5pf	5fagOy	Squamous cell neoplasms and carcinoma of cervix	BAFF-R on IgD+ CD24+	MR Egger	18	-0.224851	0.134878	0.114952	-0.489212	0.0395096	0.798635	0.613109	1.0403
DIu5pf	5fagOy	Squamous cell neoplasms and carcinoma of cervix	BAFF-R on IgD+ CD24+	Weighted median	18	-0.282348	0.101909	0.00559542	-0.482089	-0.0826066	0.754011	0.617492	0.920713
DIu5pf	5fagOy	Squamous cell neoplasms and carcinoma of cervix	BAFF-R on IgD+ CD24+	Inverse variance weighted	18	-0.204645	0.0971516	0.0351652	-0.395062	-0.0142279	0.814937	0.673638	0.985873
DIu5pf	5fagOy	Squamous cell neoplasms and carcinoma of cervix	BAFF-R on IgD+ CD24+	Simple mode	18	-0.226528	0.280486	0.430461	-0.77628	0.323224	0.797297	0.460114	1.38157
DIu5pf	5fagOy	Squamous cell neoplasms and carcinoma of cervix	BAFF-R on IgD+ CD24+	Weighted mode	18	-0.299401	0.104598	0.0107875	-0.504413	-0.0943903	0.741262	0.60386	0.909928
dlIQPr	5fagOy	Squamous cell neoplasms and carcinoma of cervix	CD20- CD38- %lymphocyte	MR Egger	23	0.00298748	0.230421	0.989778	-0.448637	0.454612	1.00299	0.638498	1.57556
dlIQPr	5fagOy	Squamous cell neoplasms and carcinoma of cervix	CD20- CD38- %lymphocyte	Weighted median	23	-0.0446302	0.217846	0.837673	-0.471609	0.382348	0.956351	0.623998	1.46572
dlIQPr	5fagOy	Squamous cell neoplasms and carcinoma of cervix	CD20- CD38- %lymphocyte	Inverse variance weighted	23	0.0686533	0.152503	0.652583	-0.230253	0.367559	1.07106	0.794333	1.44421
dlIQPr	5fagOy	Squamous cell neoplasms and carcinoma of cervix	CD20- CD38- %lymphocyte	Simple mode	23	0.163647	0.404866	0.689967	-0.62989	0.957184	1.1778	0.532651	2.60435
dlIQPr	5fagOy	Squamous cell neoplasms and carcinoma of cervix	CD20- CD38- %lymphocyte	Weighted mode	23	-0.0182769	0.182622	0.921187	-0.376216	0.339663	0.981889	0.686454	1.40447
dlRIC2	5fagOy	Squamous cell neoplasms and carcinoma of cervix	CD25 on unsw mem	MR Egger	24	0.0287469	0.0858067	0.740784	-0.139434	0.196928	1.02916	0.86985	1.21766
dlRIC2	5fagOy	Squamous cell neoplasms and carcinoma of cervix	CD25 on unsw mem	Weighted median	24	0.0741193	0.0927144	0.424037	-0.107601	0.255839	1.07694	0.897986	1.29155
dlRIC2	5fagOy	Squamous cell neoplasms and carcinoma of cervix	CD25 on unsw mem	Inverse variance weighted	24	0.0183418	0.0723423	0.79985	-0.123449	0.160133	1.01851	0.883867	1.17367
dlRIC2	5fagOy	Squamous cell neoplasms and carcinoma of cervix	CD25 on unsw mem	Simple mode	24	0.148488	0.200271	0.465935	-0.244044	0.541019	1.16008	0.783453	1.71776
dlRIC2	5fagOy	Squamous cell neoplasms and carcinoma of cervix	CD25 on unsw mem	Weighted mode	24	0.0558986	0.0810288	0.497184	-0.102918	0.214715	1.05749	0.902201	1.23951
dnhGYX	5fagOy	Squamous cell neoplasms and carcinoma of cervix	CD33 on Gr MDSC	MR Egger	20	-0.164901	0.160434	0.317641	-0.479352	0.149551	0.847978	0.619185	1.16131
dnhGYX	5fagOy	Squamous cell neoplasms and carcinoma of cervix	CD33 on Gr MDSC	Weighted median	20	-0.0540404	0.121024	0.655217	-0.291247	0.183166	0.947394	0.747331	1.20101
dnhGYX	5fagOy	Squamous cell neoplasms and carcinoma of cervix	CD33 on Gr MDSC	Inverse variance weighted	20	-0.0846145	0.085843	0.324286	-0.252867	0.0836378	0.918866	0.776571	1.08723
dnhGYX	5fagOy	Squamous cell neoplasms and carcinoma of cervix	CD33 on Gr MDSC	Simple mode	20	-0.0286201	0.20136	0.88847	-0.423285	0.366045	0.971786	0.654892	1.44202
dnhGYX	5fagOy	Squamous cell neoplasms and carcinoma of cervix	CD33 on Gr MDSC	Weighted mode	20	-0.0466243	0.129376	0.722541	-0.300202	0.206954	0.954446	0.740668	1.22993
dqUcSa	5fagOy	Squamous cell neoplasms and carcinoma of cervix	CD25 on activated Treg	MR Egger	17	-1.43618	0.446593	0.00577337	-2.3115	-0.560855	0.237835	0.0991125	0.570721
dqUcSa	5fagOy	Squamous cell neoplasms and carcinoma of cervix	CD25 on activated Treg	Weighted median	17	-0.398504	0.314253	0.204762	-1.01444	0.217431	0.671323	0.362605	1.24288
dqUcSa	5fagOy	Squamous cell neoplasms and carcinoma of cervix	CD25 on activated Treg	Inverse variance weighted	17	-0.327105	0.225091	0.146165	-0.768283	0.114073	0.721008	0.463809	1.12083
dqUcSa	5fagOy	Squamous cell neoplasms and carcinoma of cervix	CD25 on activated Treg	Simple mode	17	-0.323209	0.487256	0.516566	-1.27823	0.631812	0.723822	0.27853	1.88102
dqUcSa	5fagOy	Squamous cell neoplasms and carcinoma of cervix	CD25 on activated Treg	Weighted mode	17	-0.607746	0.44534	0.19124	-1.48061	0.26512	0.544577	0.227499	1.30359
dRV8ML	5fagOy	Squamous cell neoplasms and carcinoma of cervix	IgD- CD38br %lymphocyte	MR Egger	30	-0.170145	0.123373	0.178777	-0.411956	0.0716655	0.843542	0.662353	1.0743
dRV8ML	5fagOy	Squamous cell neoplasms and carcinoma of cervix	IgD- CD38br %lymphocyte	Weighted median	30	-0.125074	0.145444	0.389818	-0.410144	0.159996	0.882432	0.663555	1.17351
dRV8ML	5fagOy	Squamous cell neoplasms and carcinoma of cervix	IgD- CD38br %lymphocyte	Inverse variance weighted	30	-0.120825	0.0989024	0.221837	-0.314674	0.0730237	0.886189	0.730027	1.07576
dRV8ML	5fagOy	Squamous cell neoplasms and carcinoma of cervix	IgD- CD38br %lymphocyte	Simple mode	30	-0.241319	0.241728	0.326388	-0.715107	0.232469	0.785591	0.48914	1.26171
dRV8ML	5fagOy	Squamous cell neoplasms and carcinoma of cervix	IgD- CD38br %lymphocyte	Weighted mode	30	-0.137406	0.124176	0.277588	-0.380792	0.10598	0.871616	0.68332	1.1118
DShqPc	5fagOy	Squamous cell neoplasms and carcinoma of cervix	CD20- CD38- %B cell	MR Egger	23	0.0276365	0.153881	0.859191	-0.27397	0.329243	1.02802	0.760355	1.38992
DShqPc	5fagOy	Squamous cell neoplasms and carcinoma of cervix	CD20- CD38- %B cell	Weighted median	23	0.0324769	0.14973	0.828284	-0.260994	0.325947	1.03301	0.770286	1.38534
DShqPc	5fagOy	Squamous cell neoplasms and carcinoma of cervix	CD20- CD38- %B cell	Inverse variance weighted	23	0.170019	0.115438	0.1408	-0.0562392	0.396277	1.18533	0.945313	1.48628
DShqPc	5fagOy	Squamous cell neoplasms and carcinoma of cervix	CD20- CD38- %B cell	Simple mode	23	0.0870062	0.247547	0.728577	-0.398186	0.572199	1.0909	0.671537	1.77216
DShqPc	5fagOy	Squamous cell neoplasms and carcinoma of cervix	CD20- CD38- %B cell	Weighted mode	23	0.0520905	0.142329	0.717871	-0.226875	0.331056	1.05347	0.79702	1.39244
dwgcvG	5fagOy	Squamous cell neoplasms and carcinoma of cervix	CD3 on CD28+ CD45RA- CD8br	MR Egger	18	0.23713	0.348397	0.505836	-0.445729	0.919989	1.26761	0.640357	2.50926
dwgcvG	5fagOy	Squamous cell neoplasms and carcinoma of cervix	CD3 on CD28+ CD45RA- CD8br	Weighted median	18	0.125017	0.228434	0.584188	-0.322714	0.572748	1.13317	0.724181	1.77313
dwgcvG	5fagOy	Squamous cell neoplasms and carcinoma of cervix	CD3 on CD28+ CD45RA- CD8br	Inverse variance weighted	18	0.11473	0.15437	0.457352	-0.187835	0.417295	1.12157	0.828751	1.51785
dwgcvG	5fagOy	Squamous cell neoplasms and carcinoma of cervix	CD3 on CD28+ CD45RA- CD8br	Simple mode	18	0.252768	0.387144	0.522551	-0.506035	1.01157	1.28758	0.602881	2.74992
dwgcvG	5fagOy	Squamous cell neoplasms and carcinoma of cervix	CD3 on CD28+ CD45RA- CD8br	Weighted mode	18	0.271987	0.291641	0.36408	-0.29963	0.843603	1.31257	0.741093	2.32473
dz4i9Y	5fagOy	Squamous cell neoplasms and carcinoma of cervix	CD33 on Mo MDSC	MR Egger	21	0.0795494	0.119362	0.513133	-0.1544	0.313499	1.0828	0.856929	1.3682
dz4i9Y	5fagOy	Squamous cell neoplasms and carcinoma of cervix	CD33 on Mo MDSC	Weighted median	21	-0.0268531	0.0898811	0.765121	-0.20302	0.149314	0.973504	0.816262	1.16104
dz4i9Y	5fagOy	Squamous cell neoplasms and carcinoma of cervix	CD33 on Mo MDSC	Inverse variance weighted	21	-0.0417488	0.0780843	0.592883	-0.194794	0.111297	0.959111	0.823004	1.11773
dz4i9Y	5fagOy	Squamous cell neoplasms and carcinoma of cervix	CD33 on Mo MDSC	Simple mode	21	0.0992399	0.203589	0.631238	-0.299795	0.498275	1.10433	0.74097	1.64588
dz4i9Y	5fagOy	Squamous cell neoplasms and carcinoma of cervix	CD33 on Mo MDSC	Weighted mode	21	-0.0136223	0.100546	0.893584	-0.210693	0.183449	0.98647	0.810022	1.20135
E1rkVq	5fagOy	Squamous cell neoplasms and carcinoma of cervix	SSC-A on B cell	MR Egger	13	-0.367836	0.35771	0.325886	-1.06895	0.333276	0.692231	0.34337	1.39553
E1rkVq	5fagOy	Squamous cell neoplasms and carcinoma of cervix	SSC-A on B cell	Weighted median	13	-0.160639	0.256372	0.530933	-0.663128	0.341851	0.8516	0.515237	1.40755
E1rkVq	5fagOy	Squamous cell neoplasms and carcinoma of cervix	SSC-A on B cell	Inverse variance weighted	13	-0.106653	0.209996	0.611537	-0.518245	0.304939	0.898838	0.595565	1.35654
E1rkVq	5fagOy	Squamous cell neoplasms and carcinoma of cervix	SSC-A on B cell	Simple mode	13	-0.320411	0.433101	0.473643	-1.16929	0.528468	0.725851	0.310588	1.69633
E1rkVq	5fagOy	Squamous cell neoplasms and carcinoma of cervix	SSC-A on B cell	Weighted mode	13	-0.379016	0.312917	0.249119	-0.992334	0.234302	0.684535	0.370711	1.26403
E1woDR	5fagOy	Squamous cell neoplasms and carcinoma of cervix	HLA DR++ monocyte AC	MR Egger	23	0.143096	0.145444	0.336384	-0.141973	0.428166	1.15384	0.867644	1.53444
E1woDR	5fagOy	Squamous cell neoplasms and carcinoma of cervix	HLA DR++ monocyte AC	Weighted median	23	0.10948	0.15407	0.477344	-0.192499	0.411458	1.1157	0.824895	1.50902
E1woDR	5fagOy	Squamous cell neoplasms and carcinoma of cervix	HLA DR++ monocyte AC	Inverse variance weighted	23	0.153678	0.108488	0.156616	-0.058958	0.366314	1.16612	0.942746	1.44241
E1woDR	5fagOy	Squamous cell neoplasms and carcinoma of cervix	HLA DR++ monocyte AC	Simple mode	23	0.256276	0.242004	0.301101	-0.218051	0.730603	1.29211	0.804084	2.07633
E1woDR	5fagOy	Squamous cell neoplasms and carcinoma of cervix	HLA DR++ monocyte AC	Weighted mode	23	0.133667	0.151305	0.386557	-0.162891	0.430225	1.14301	0.849684	1.5376
E9y7TM	5fagOy	Squamous cell neoplasms and carcinoma of cervix	IgD- CD24- AC	MR Egger	18	-0.359451	0.292588	0.237015	-0.932922	0.214021	0.69806	0.393402	1.23865
E9y7TM	5fagOy	Squamous cell neoplasms and carcinoma of cervix	IgD- CD24- AC	Weighted median	18	-0.164605	0.240947	0.494505	-0.636861	0.30765	0.848228	0.52895	1.36022
E9y7TM	5fagOy	Squamous cell neoplasms and carcinoma of cervix	IgD- CD24- AC	Inverse variance weighted	18	-0.0566811	0.17791	0.750035	-0.405385	0.292023	0.944895	0.66672	1.33913
E9y7TM	5fagOy	Squamous cell neoplasms and carcinoma of cervix	IgD- CD24- AC	Simple mode	18	-0.0952553	0.350378	0.789	-0.781995	0.591485	0.909141	0.457492	1.80667
E9y7TM	5fagOy	Squamous cell neoplasms and carcinoma of cervix	IgD- CD24- AC	Weighted mode	18	-0.202265	0.285415	0.488135	-0.761678	0.357149	0.816879	0.466882	1.42925
Ea59Ht	5fagOy	Squamous cell neoplasms and carcinoma of cervix	CD11b on CD14+ monocyte	MR Egger	20	-0.137502	0.133959	0.318276	-0.400061	0.125057	0.871533	0.670279	1.13321
Ea59Ht	5fagOy	Squamous cell neoplasms and carcinoma of cervix	CD11b on CD14+ monocyte	Weighted median	20	-0.0946291	0.118137	0.423124	-0.326177	0.136919	0.90971	0.721677	1.14674
Ea59Ht	5fagOy	Squamous cell neoplasms and carcinoma of cervix	CD11b on CD14+ monocyte	Inverse variance weighted	20	-0.0840809	0.0879872	0.339273	-0.256536	0.088374	0.919357	0.773727	1.0924
Ea59Ht	5fagOy	Squamous cell neoplasms and carcinoma of cervix	CD11b on CD14+ monocyte	Simple mode	20	0.207298	0.228871	0.376415	-0.241289	0.655886	1.23035	0.785614	1.92685
Ea59Ht	5fagOy	Squamous cell neoplasms and carcinoma of cervix	CD11b on CD14+ monocyte	Weighted mode	20	-0.100787	0.111649	0.377979	-0.31962	0.118045	0.904125	0.726425	1.12529
EB9E80	5fagOy	Squamous cell neoplasms and carcinoma of cervix	CD28- CD127- CD25++ CD8br AC	MR Egger	29	-0.111878	0.11518	0.340003	-0.33763	0.113874	0.894153	0.713459	1.12061
EB9E80	5fagOy	Squamous cell neoplasms and carcinoma of cervix	CD28- CD127- CD25++ CD8br AC	Weighted median	29	-0.101977	0.124549	0.412917	-0.346094	0.142139	0.90305	0.707446	1.15274
EB9E80	5fagOy	Squamous cell neoplasms and carcinoma of cervix	CD28- CD127- CD25++ CD8br AC	Inverse variance weighted	29	-0.0746605	0.0906257	0.410034	-0.252287	0.102966	0.928059	0.777022	1.10845
EB9E80	5fagOy	Squamous cell neoplasms and carcinoma of cervix	CD28- CD127- CD25++ CD8br AC	Simple mode	29	-0.239323	0.255985	0.357828	-0.741054	0.262408	0.787161	0.476611	1.30006
EB9E80	5fagOy	Squamous cell neoplasms and carcinoma of cervix	CD28- CD127- CD25++ CD8br AC	Weighted mode	29	-0.114766	0.111647	0.31278	-0.333595	0.104063	0.891575	0.716344	1.10967
eBwymY	5fagOy	Squamous cell neoplasms and carcinoma of cervix	Gr MDSC AC	MR Egger	21	0.281347	0.262087	0.296497	-0.232343	0.795037	1.32491	0.792674	2.21452
eBwymY	5fagOy	Squamous cell neoplasms and carcinoma of cervix	Gr MDSC AC	Weighted median	21	0.00778418	0.172318	0.963969	-0.329958	0.345527	1.00781	0.718954	1.41273
eBwymY	5fagOy	Squamous cell neoplasms and carcinoma of cervix	Gr MDSC AC	Inverse variance weighted	21	0.0652568	0.132546	0.622484	-0.194533	0.325047	1.06743	0.823219	1.3841
eBwymY	5fagOy	Squamous cell neoplasms and carcinoma of cervix	Gr MDSC AC	Simple mode	21	0.194258	0.318597	0.548907	-0.430192	0.818707	1.21441	0.650384	2.26757
eBwymY	5fagOy	Squamous cell neoplasms and carcinoma of cervix	Gr MDSC AC	Weighted mode	21	0.0089928	0.254323	0.972143	-0.48948	0.507466	1.00903	0.612945	1.66108
ecDNQc	5fagOy	Squamous cell neoplasms and carcinoma of cervix	Im MDSC AC	MR Egger	22	-0.0914818	0.221347	0.683788	-0.525322	0.342358	0.912578	0.591365	1.40826
ecDNQc	5fagOy	Squamous cell neoplasms and carcinoma of cervix	Im MDSC AC	Weighted median	22	-0.0390819	0.163027	0.810543	-0.358615	0.280452	0.961672	0.698643	1.32373
ecDNQc	5fagOy	Squamous cell neoplasms and carcinoma of cervix	Im MDSC AC	Inverse variance weighted	22	0.0739573	0.117722	0.529849	-0.156778	0.304693	1.07676	0.854894	1.35621
ecDNQc	5fagOy	Squamous cell neoplasms and carcinoma of cervix	Im MDSC AC	Simple mode	22	0.326837	0.272464	0.24367	-0.207193	0.860868	1.38658	0.812863	2.36521
ecDNQc	5fagOy	Squamous cell neoplasms and carcinoma of cervix	Im MDSC AC	Weighted mode	22	-0.0464909	0.230656	0.842201	-0.498576	0.405594	0.954573	0.607395	1.50019
eCNLbK	5fagOy	Squamous cell neoplasms and carcinoma of cervix	CD38 on IgD- CD38dim	MR Egger	20	0.0627524	0.0994982	0.53617	-0.132264	0.257769	1.06476	0.87611	1.29404
eCNLbK	5fagOy	Squamous cell neoplasms and carcinoma of cervix	CD38 on IgD- CD38dim	Weighted median	20	0.0450793	0.109026	0.67926	-0.168612	0.25877	1.04611	0.844837	1.29534
eCNLbK	5fagOy	Squamous cell neoplasms and carcinoma of cervix	CD38 on IgD- CD38dim	Inverse variance weighted	20	0.104812	0.083076	0.207078	-0.058017	0.267641	1.1105	0.943634	1.30688
eCNLbK	5fagOy	Squamous cell neoplasms and carcinoma of cervix	CD38 on IgD- CD38dim	Simple mode	20	0.119296	0.18899	0.535414	-0.251125	0.489716	1.1267	0.777925	1.63185
eCNLbK	5fagOy	Squamous cell neoplasms and carcinoma of cervix	CD38 on IgD- CD38dim	Weighted mode	20	0.0673739	0.101207	0.513602	-0.130992	0.26574	1.0697	0.877225	1.3044
EDrmsz	5fagOy	Squamous cell neoplasms and carcinoma of cervix	CD4 Treg %CD4	MR Egger	16	0.217359	0.203357	0.30322	-0.181221	0.61594	1.24279	0.834251	1.8514
EDrmsz	5fagOy	Squamous cell neoplasms and carcinoma of cervix	CD4 Treg %CD4	Weighted median	16	-0.0709599	0.204684	0.728832	-0.472141	0.330221	0.931499	0.623666	1.39128
EDrmsz	5fagOy	Squamous cell neoplasms and carcinoma of cervix	CD4 Treg %CD4	Inverse variance weighted	16	0.0295814	0.137462	0.829614	-0.239845	0.299007	1.03002	0.78675	1.34852
EDrmsz	5fagOy	Squamous cell neoplasms and carcinoma of cervix	CD4 Treg %CD4	Simple mode	16	-0.387525	0.350917	0.286854	-1.07532	0.300272	0.678735	0.341188	1.35023
EDrmsz	5fagOy	Squamous cell neoplasms and carcinoma of cervix	CD4 Treg %CD4	Weighted mode	16	-0.0466324	0.186107	0.805548	-0.411403	0.318138	0.954438	0.66272	1.37457
EEz541	5fagOy	Squamous cell neoplasms and carcinoma of cervix	CD28 on CD28+ DN (CD4-CD8-)	MR Egger	3	2.01813	2.69939	0.591304	-3.27267	7.30893	7.52422	0.037905	1493.57
EEz541	5fagOy	Squamous cell neoplasms and carcinoma of cervix	CD28 on CD28+ DN (CD4-CD8-)	Weighted median	3	-0.349266	0.741626	0.637679	-1.80285	1.10432	0.705206	0.164828	3.01718
EEz541	5fagOy	Squamous cell neoplasms and carcinoma of cervix	CD28 on CD28+ DN (CD4-CD8-)	Inverse variance weighted	3	-0.237661	0.64596	0.712933	-1.50374	1.02842	0.78847	0.222297	2.79664
EEz541	5fagOy	Squamous cell neoplasms and carcinoma of cervix	CD28 on CD28+ DN (CD4-CD8-)	Simple mode	3	-0.235287	1.01238	0.837837	-2.21955	1.74898	0.790344	0.108657	5.74874
EEz541	5fagOy	Squamous cell neoplasms and carcinoma of cervix	CD28 on CD28+ DN (CD4-CD8-)	Weighted mode	3	-0.669837	0.846757	0.511819	-2.32948	0.989808	0.511792	0.0973462	2.69072
EFF7FU	5fagOy	Squamous cell neoplasms and carcinoma of cervix	IgD+ CD38dim %B cell	MR Egger	15	-0.28463	0.29335	0.349616	-0.859597	0.290336	0.752292	0.423333	1.33688
EFF7FU	5fagOy	Squamous cell neoplasms and carcinoma of cervix	IgD+ CD38dim %B cell	Weighted median	15	-0.304884	0.267717	0.254774	-0.82961	0.219841	0.737209	0.43622	1.24588
EFF7FU	5fagOy	Squamous cell neoplasms and carcinoma of cervix	IgD+ CD38dim %B cell	Inverse variance weighted	15	-0.0960022	0.196205	0.624633	-0.480564	0.28856	0.908462	0.618434	1.3345
EFF7FU	5fagOy	Squamous cell neoplasms and carcinoma of cervix	IgD+ CD38dim %B cell	Simple mode	15	-0.622742	0.61863	0.331187	-1.83526	0.589773	0.536471	0.159573	1.80358
EFF7FU	5fagOy	Squamous cell neoplasms and carcinoma of cervix	IgD+ CD38dim %B cell	Weighted mode	15	-0.414154	0.260711	0.134482	-0.925148	0.0968394	0.660899	0.396473	1.10168
EfVKUg	5fagOy	Squamous cell neoplasms and carcinoma of cervix	CD28- CD25++ CD8br %T cell	MR Egger	8	0.613601	0.69802	0.413185	-0.754518	1.98172	1.84707	0.470237	7.25521
EfVKUg	5fagOy	Squamous cell neoplasms and carcinoma of cervix	CD28- CD25++ CD8br %T cell	Weighted median	8	0.0155544	0.412454	0.969917	-0.792855	0.823964	1.01568	0.452551	2.27952
EfVKUg	5fagOy	Squamous cell neoplasms and carcinoma of cervix	CD28- CD25++ CD8br %T cell	Inverse variance weighted	8	-0.0175192	0.317286	0.955967	-0.6394	0.604361	0.982633	0.527609	1.83008
EfVKUg	5fagOy	Squamous cell neoplasms and carcinoma of cervix	CD28- CD25++ CD8br %T cell	Simple mode	8	0.18998	0.633278	0.772894	-1.05125	1.43121	1.20923	0.349502	4.18374
EfVKUg	5fagOy	Squamous cell neoplasms and carcinoma of cervix	CD28- CD25++ CD8br %T cell	Weighted mode	8	0.146234	0.59413	0.812642	-1.01826	1.31073	1.15747	0.361223	3.70887
Eglyea	5fagOy	Squamous cell neoplasms and carcinoma of cervix	CD33 on Im MDSC	MR Egger	22	0.0140935	0.149843	0.926001	-0.279599	0.307786	1.01419	0.756087	1.36041
Eglyea	5fagOy	Squamous cell neoplasms and carcinoma of cervix	CD33 on Im MDSC	Weighted median	22	-0.0442221	0.096033	0.645165	-0.232447	0.144002	0.956741	0.792592	1.15489
Eglyea	5fagOy	Squamous cell neoplasms and carcinoma of cervix	CD33 on Im MDSC	Inverse variance weighted	22	-0.00302928	0.0922105	0.973793	-0.183762	0.177703	0.996975	0.832134	1.19447
Eglyea	5fagOy	Squamous cell neoplasms and carcinoma of cervix	CD33 on Im MDSC	Simple mode	22	0.0622552	0.225615	0.785295	-0.379951	0.504461	1.06423	0.683895	1.65609
Eglyea	5fagOy	Squamous cell neoplasms and carcinoma of cervix	CD33 on Im MDSC	Weighted mode	22	-0.0388421	0.094788	0.686118	-0.224627	0.146942	0.961903	0.798814	1.15829
eIqSS3	5fagOy	Squamous cell neoplasms and carcinoma of cervix	CD25 on IgD+	MR Egger	27	0.0596436	0.0984055	0.549912	-0.133231	0.252518	1.06146	0.875263	1.28726
eIqSS3	5fagOy	Squamous cell neoplasms and carcinoma of cervix	CD25 on IgD+	Weighted median	27	0.0456194	0.1081	0.673015	-0.166256	0.257495	1.04668	0.84683	1.29368
eIqSS3	5fagOy	Squamous cell neoplasms and carcinoma of cervix	CD25 on IgD+	Inverse variance weighted	27	0.048989	0.0801817	0.541216	-0.108167	0.206145	1.05021	0.897478	1.22893
eIqSS3	5fagOy	Squamous cell neoplasms and carcinoma of cervix	CD25 on IgD+	Simple mode	27	0.102508	0.171446	0.555079	-0.233527	0.438543	1.10795	0.791736	1.55045
eIqSS3	5fagOy	Squamous cell neoplasms and carcinoma of cervix	CD25 on IgD+	Weighted mode	27	0.0278006	0.100492	0.784239	-0.169163	0.224764	1.02819	0.844371	1.25203
EIVl8c	5fagOy	Squamous cell neoplasms and carcinoma of cervix	CD25 on secreting Treg	MR Egger	14	-0.116039	0.0989556	0.263695	-0.309992	0.0779142	0.890441	0.733453	1.08103
EIVl8c	5fagOy	Squamous cell neoplasms and carcinoma of cervix	CD25 on secreting Treg	Weighted median	14	0.0144291	0.111067	0.896635	-0.203263	0.232121	1.01453	0.816064	1.26127
EIVl8c	5fagOy	Squamous cell neoplasms and carcinoma of cervix	CD25 on secreting Treg	Inverse variance weighted	14	-0.0274568	0.0918601	0.765018	-0.207502	0.152589	0.972917	0.812611	1.16485
EIVl8c	5fagOy	Squamous cell neoplasms and carcinoma of cervix	CD25 on secreting Treg	Simple mode	14	0.0635055	0.211191	0.768397	-0.350429	0.47744	1.06557	0.704386	1.61194
EIVl8c	5fagOy	Squamous cell neoplasms and carcinoma of cervix	CD25 on secreting Treg	Weighted mode	14	-0.031038	0.0964667	0.752758	-0.220113	0.158037	0.969439	0.802428	1.17121
ej37eL	5fagOy	Squamous cell neoplasms and carcinoma of cervix	CD24 on unsw mem	MR Egger	25	-0.118925	0.117046	0.320172	-0.348334	0.110484	0.887874	0.705863	1.11682
ej37eL	5fagOy	Squamous cell neoplasms and carcinoma of cervix	CD24 on unsw mem	Weighted median	25	-0.0784125	0.120756	0.516114	-0.315094	0.158269	0.924583	0.72972	1.17148
ej37eL	5fagOy	Squamous cell neoplasms and carcinoma of cervix	CD24 on unsw mem	Inverse variance weighted	25	-0.0892389	0.0923468	0.333871	-0.270239	0.0917607	0.914627	0.763197	1.0961
ej37eL	5fagOy	Squamous cell neoplasms and carcinoma of cervix	CD24 on unsw mem	Simple mode	25	-0.0992744	0.209657	0.640129	-0.510203	0.311654	0.905494	0.600374	1.36568
ej37eL	5fagOy	Squamous cell neoplasms and carcinoma of cervix	CD24 on unsw mem	Weighted mode	25	-0.0992744	0.0982837	0.322532	-0.29191	0.0933615	0.905494	0.746835	1.09786
emJs1S	5fagOy	Squamous cell neoplasms and carcinoma of cervix	CD8 on CD39+ CD8br	MR Egger	25	-0.114082	0.324052	0.728008	-0.749224	0.521061	0.892185	0.472733	1.68381
emJs1S	5fagOy	Squamous cell neoplasms and carcinoma of cervix	CD8 on CD39+ CD8br	Weighted median	25	0.0928245	0.215845	0.667158	-0.330231	0.51588	1.09727	0.718757	1.67511
emJs1S	5fagOy	Squamous cell neoplasms and carcinoma of cervix	CD8 on CD39+ CD8br	Inverse variance weighted	25	0.0324078	0.155141	0.834532	-0.271668	0.336483	1.03294	0.762107	1.40002
emJs1S	5fagOy	Squamous cell neoplasms and carcinoma of cervix	CD8 on CD39+ CD8br	Simple mode	25	0.129921	0.31719	0.685733	-0.491772	0.751614	1.13874	0.611542	2.12042
emJs1S	5fagOy	Squamous cell neoplasms and carcinoma of cervix	CD8 on CD39+ CD8br	Weighted mode	25	0.199762	0.246517	0.425709	-0.283412	0.682936	1.22111	0.75321	1.97968
eMwmbI	5fagOy	Squamous cell neoplasms and carcinoma of cervix	CD8br %T cell	MR Egger	22	-0.207411	0.218851	0.354581	-0.636358	0.221537	0.812686	0.529216	1.24799
eMwmbI	5fagOy	Squamous cell neoplasms and carcinoma of cervix	CD8br %T cell	Weighted median	22	-0.0571593	0.208058	0.783526	-0.464954	0.350635	0.944444	0.628164	1.41997
eMwmbI	5fagOy	Squamous cell neoplasms and carcinoma of cervix	CD8br %T cell	Inverse variance weighted	22	0.000209947	0.137713	0.998784	-0.269707	0.270127	1.00021	0.763603	1.31013
eMwmbI	5fagOy	Squamous cell neoplasms and carcinoma of cervix	CD8br %T cell	Simple mode	22	-0.0255158	0.304748	0.934066	-0.622823	0.571791	0.974807	0.536428	1.77144
eMwmbI	5fagOy	Squamous cell neoplasms and carcinoma of cervix	CD8br %T cell	Weighted mode	22	-0.0522043	0.184275	0.779724	-0.413384	0.308975	0.949135	0.661409	1.36203
emzSzX	5fagOy	Squamous cell neoplasms and carcinoma of cervix	SSC-A on myeloid DC	MR Egger	18	-0.00663014	0.0698371	0.925543	-0.143511	0.130251	0.993392	0.866311	1.13911
emzSzX	5fagOy	Squamous cell neoplasms and carcinoma of cervix	SSC-A on myeloid DC	Weighted median	18	0.0449796	0.0789253	0.568745	-0.109714	0.199673	1.04601	0.89609	1.221
emzSzX	5fagOy	Squamous cell neoplasms and carcinoma of cervix	SSC-A on myeloid DC	Inverse variance weighted	18	-0.0402663	0.0602392	0.503852	-0.158335	0.0778025	0.960534	0.853564	1.08091
emzSzX	5fagOy	Squamous cell neoplasms and carcinoma of cervix	SSC-A on myeloid DC	Simple mode	18	-0.0959504	0.220475	0.668893	-0.528081	0.33618	0.908509	0.589736	1.39959
emzSzX	5fagOy	Squamous cell neoplasms and carcinoma of cervix	SSC-A on myeloid DC	Weighted mode	18	0.0187229	0.0653577	0.777982	-0.109378	0.146824	1.0189	0.896391	1.15815
EnJzTY	5fagOy	Squamous cell neoplasms and carcinoma of cervix	CD33 on basophil	MR Egger	22	-0.0129494	0.0881489	0.884679	-0.185721	0.159822	0.987134	0.830505	1.1733
EnJzTY	5fagOy	Squamous cell neoplasms and carcinoma of cervix	CD33 on basophil	Weighted median	22	-0.00147681	0.0821444	0.985656	-0.16248	0.159526	0.998524	0.850033	1.17295
EnJzTY	5fagOy	Squamous cell neoplasms and carcinoma of cervix	CD33 on basophil	Inverse variance weighted	22	-0.0122786	0.0644132	0.848822	-0.138528	0.113971	0.987796	0.870638	1.12072
EnJzTY	5fagOy	Squamous cell neoplasms and carcinoma of cervix	CD33 on basophil	Simple mode	22	0.0881938	0.171924	0.613318	-0.248777	0.425165	1.0922	0.779754	1.52984
EnJzTY	5fagOy	Squamous cell neoplasms and carcinoma of cervix	CD33 on basophil	Weighted mode	22	-0.0237919	0.0611812	0.701282	-0.143707	0.0961233	0.976489	0.866141	1.10089
EoCFQx	5fagOy	Squamous cell neoplasms and carcinoma of cervix	CD28 on activated Treg	MR Egger	18	-0.0782509	0.187669	0.682246	-0.446082	0.28958	0.924732	0.640131	1.33587
EoCFQx	5fagOy	Squamous cell neoplasms and carcinoma of cervix	CD28 on activated Treg	Weighted median	18	0.0214982	0.192836	0.911233	-0.356461	0.399457	1.02173	0.70015	1.49102
EoCFQx	5fagOy	Squamous cell neoplasms and carcinoma of cervix	CD28 on activated Treg	Inverse variance weighted	18	-0.00103729	0.131711	0.993716	-0.259191	0.257117	0.998963	0.771675	1.2932
EoCFQx	5fagOy	Squamous cell neoplasms and carcinoma of cervix	CD28 on activated Treg	Simple mode	18	-0.0961806	0.290349	0.744498	-0.665265	0.472904	0.9083	0.514137	1.60465
EoCFQx	5fagOy	Squamous cell neoplasms and carcinoma of cervix	CD28 on activated Treg	Weighted mode	18	-0.058501	0.193479	0.766043	-0.43772	0.320718	0.943177	0.645506	1.37812
EOpf5k	5fagOy	Squamous cell neoplasms and carcinoma of cervix	CD14 on CD33br HLA DR+ CD14dim	MR Egger	18	0.303796	0.326005	0.365251	-0.335174	0.942767	1.35499	0.715213	2.56707
EOpf5k	5fagOy	Squamous cell neoplasms and carcinoma of cervix	CD14 on CD33br HLA DR+ CD14dim	Weighted median	18	0.206553	0.198365	0.297747	-0.182243	0.595349	1.22943	0.833399	1.81366
EOpf5k	5fagOy	Squamous cell neoplasms and carcinoma of cervix	CD14 on CD33br HLA DR+ CD14dim	Inverse variance weighted	18	0.205966	0.143669	0.151683	-0.0756255	0.487558	1.22871	0.927163	1.62833
EOpf5k	5fagOy	Squamous cell neoplasms and carcinoma of cervix	CD14 on CD33br HLA DR+ CD14dim	Simple mode	18	-0.129821	0.337885	0.705582	-0.792075	0.532434	0.878253	0.452904	1.70307
EOpf5k	5fagOy	Squamous cell neoplasms and carcinoma of cervix	CD14 on CD33br HLA DR+ CD14dim	Weighted mode	18	-0.136765	0.301815	0.656176	-0.728324	0.454793	0.872175	0.482717	1.57585
eQIc7b	5fagOy	Squamous cell neoplasms and carcinoma of cervix	CCR2 on CD62L+ myeloid DC	MR Egger	14	-0.489854	0.368537	0.208505	-1.21219	0.232478	0.612716	0.297546	1.26172
eQIc7b	5fagOy	Squamous cell neoplasms and carcinoma of cervix	CCR2 on CD62L+ myeloid DC	Weighted median	14	-0.104588	0.222968	0.639018	-0.541606	0.33243	0.900695	0.581813	1.39435
eQIc7b	5fagOy	Squamous cell neoplasms and carcinoma of cervix	CCR2 on CD62L+ myeloid DC	Inverse variance weighted	14	-0.100615	0.171245	0.556836	-0.436255	0.235026	0.904281	0.646453	1.26494
eQIc7b	5fagOy	Squamous cell neoplasms and carcinoma of cervix	CCR2 on CD62L+ myeloid DC	Simple mode	14	-0.123161	0.341507	0.724162	-0.792514	0.546193	0.884122	0.452705	1.72667
eQIc7b	5fagOy	Squamous cell neoplasms and carcinoma of cervix	CCR2 on CD62L+ myeloid DC	Weighted mode	14	-0.190353	0.259385	0.47606	-0.698748	0.318041	0.826667	0.497208	1.37443
erZmgP	5fagOy	Squamous cell neoplasms and carcinoma of cervix	Memory B cell AC	MR Egger	17	-0.0828209	0.0958036	0.400935	-0.270596	0.104954	0.920516	0.762925	1.11066
erZmgP	5fagOy	Squamous cell neoplasms and carcinoma of cervix	Memory B cell AC	Weighted median	17	-0.052519	0.100579	0.601553	-0.249653	0.144615	0.948836	0.779071	1.15559
erZmgP	5fagOy	Squamous cell neoplasms and carcinoma of cervix	Memory B cell AC	Inverse variance weighted	17	-0.0624312	0.083494	0.454621	-0.226079	0.101217	0.939478	0.797655	1.10652
erZmgP	5fagOy	Squamous cell neoplasms and carcinoma of cervix	Memory B cell AC	Simple mode	17	-0.310478	0.308947	0.329875	-0.916015	0.295058	0.733096	0.40011	1.3432
erZmgP	5fagOy	Squamous cell neoplasms and carcinoma of cervix	Memory B cell AC	Weighted mode	17	-0.0588148	0.0907259	0.526006	-0.236637	0.119008	0.942881	0.789277	1.12638
EsP09k	5fagOy	Squamous cell neoplasms and carcinoma of cervix	CD8br AC	MR Egger	21	-0.0592928	0.114938	0.611897	-0.28457	0.165985	0.942431	0.752337	1.18056
EsP09k	5fagOy	Squamous cell neoplasms and carcinoma of cervix	CD8br AC	Weighted median	21	-0.0428637	0.0979803	0.661768	-0.234905	0.149178	0.958042	0.790646	1.16088
EsP09k	5fagOy	Squamous cell neoplasms and carcinoma of cervix	CD8br AC	Inverse variance weighted	21	0.00209685	0.0990433	0.983109	-0.192028	0.196222	1.0021	0.825284	1.2168
EsP09k	5fagOy	Squamous cell neoplasms and carcinoma of cervix	CD8br AC	Simple mode	21	-0.0982712	0.264604	0.714253	-0.616896	0.420353	0.906403	0.539617	1.5225
EsP09k	5fagOy	Squamous cell neoplasms and carcinoma of cervix	CD8br AC	Weighted mode	21	-0.0376975	0.0900155	0.679834	-0.214128	0.138733	0.963004	0.807245	1.14882
etHYYx	5fagOy	Squamous cell neoplasms and carcinoma of cervix	CD28 on activated & secreting Treg	MR Egger	24	-0.087688	0.119875	0.472198	-0.322644	0.147268	0.916047	0.724232	1.15866
etHYYx	5fagOy	Squamous cell neoplasms and carcinoma of cervix	CD28 on activated & secreting Treg	Weighted median	24	-0.012586	0.138399	0.927541	-0.283849	0.258677	0.987493	0.752881	1.29522
etHYYx	5fagOy	Squamous cell neoplasms and carcinoma of cervix	CD28 on activated & secreting Treg	Inverse variance weighted	24	0.0386852	0.0970887	0.690297	-0.151609	0.228979	1.03944	0.859325	1.25732
etHYYx	5fagOy	Squamous cell neoplasms and carcinoma of cervix	CD28 on activated & secreting Treg	Simple mode	24	-0.0646237	0.203293	0.75344	-0.463077	0.33383	0.93742	0.629344	1.39631
etHYYx	5fagOy	Squamous cell neoplasms and carcinoma of cervix	CD28 on activated & secreting Treg	Weighted mode	24	-0.0359098	0.115616	0.758905	-0.262517	0.190697	0.964727	0.769113	1.21009
EtIkKo	5fagOy	Squamous cell neoplasms and carcinoma of cervix	CD64 on monocyte	MR Egger	28	0.0246864	0.166955	0.883592	-0.302544	0.351917	1.02499	0.738936	1.42179
EtIkKo	5fagOy	Squamous cell neoplasms and carcinoma of cervix	CD64 on monocyte	Weighted median	28	-0.0619458	0.150383	0.680399	-0.356697	0.232806	0.939934	0.699984	1.26214
EtIkKo	5fagOy	Squamous cell neoplasms and carcinoma of cervix	CD64 on monocyte	Inverse variance weighted	28	-0.0201478	0.10575	0.8489	-0.227418	0.187122	0.980054	0.796588	1.20577
EtIkKo	5fagOy	Squamous cell neoplasms and carcinoma of cervix	CD64 on monocyte	Simple mode	28	-0.267164	0.235213	0.266006	-0.728181	0.193853	0.765548	0.482786	1.21392
EtIkKo	5fagOy	Squamous cell neoplasms and carcinoma of cervix	CD64 on monocyte	Weighted mode	28	-0.0931351	0.164273	0.575429	-0.41511	0.228839	0.91107	0.660268	1.25714
Eu1sat	5fagOy	Squamous cell neoplasms and carcinoma of cervix	CD27 on IgD+ CD38- unsw mem	MR Egger	23	-0.319424	0.17589	0.0836681	-0.664168	0.0253197	0.726567	0.514701	1.02564
Eu1sat	5fagOy	Squamous cell neoplasms and carcinoma of cervix	CD27 on IgD+ CD38- unsw mem	Weighted median	23	-0.238599	0.138004	0.0838207	-0.509086	0.0318878	0.78773	0.601045	1.0324
Eu1sat	5fagOy	Squamous cell neoplasms and carcinoma of cervix	CD27 on IgD+ CD38- unsw mem	Inverse variance weighted	23	-0.130699	0.0982628	0.183487	-0.323294	0.0618962	0.877482	0.723761	1.06385
Eu1sat	5fagOy	Squamous cell neoplasms and carcinoma of cervix	CD27 on IgD+ CD38- unsw mem	Simple mode	23	-0.0438792	0.237939	0.855378	-0.510239	0.422481	0.95707	0.600352	1.52574
Eu1sat	5fagOy	Squamous cell neoplasms and carcinoma of cervix	CD27 on IgD+ CD38- unsw mem	Weighted mode	23	-0.218531	0.14673	0.150594	-0.506122	0.0690597	0.803698	0.602829	1.0715
eVQFLh	5fagOy	Squamous cell neoplasms and carcinoma of cervix	CD4 on HLA DR+ CD4+	MR Egger	21	-0.141312	0.331791	0.674963	-0.791622	0.508999	0.868219	0.453109	1.66362
eVQFLh	5fagOy	Squamous cell neoplasms and carcinoma of cervix	CD4 on HLA DR+ CD4+	Weighted median	21	-0.0757102	0.238263	0.750667	-0.542705	0.391284	0.927085	0.581174	1.47888
eVQFLh	5fagOy	Squamous cell neoplasms and carcinoma of cervix	CD4 on HLA DR+ CD4+	Inverse variance weighted	21	0.00605199	0.168336	0.971321	-0.323886	0.33599	1.00607	0.723332	1.39933
eVQFLh	5fagOy	Squamous cell neoplasms and carcinoma of cervix	CD4 on HLA DR+ CD4+	Simple mode	21	-0.138801	0.409556	0.738213	-0.941532	0.663929	0.870401	0.39003	1.94241
eVQFLh	5fagOy	Squamous cell neoplasms and carcinoma of cervix	CD4 on HLA DR+ CD4+	Weighted mode	21	-0.00231142	0.361785	0.994966	-0.711409	0.706787	0.997691	0.490952	2.02747
eyKb1m	5fagOy	Squamous cell neoplasms and carcinoma of cervix	CD62L- CD86+ myeloid DC %DC	MR Egger	18	-0.151701	0.157345	0.349326	-0.460097	0.156695	0.859245	0.631222	1.16964
eyKb1m	5fagOy	Squamous cell neoplasms and carcinoma of cervix	CD62L- CD86+ myeloid DC %DC	Weighted median	18	-0.0315257	0.158913	0.842745	-0.342995	0.279944	0.968966	0.709642	1.32306
eyKb1m	5fagOy	Squamous cell neoplasms and carcinoma of cervix	CD62L- CD86+ myeloid DC %DC	Inverse variance weighted	18	-0.0333925	0.119462	0.779842	-0.267538	0.200753	0.967159	0.765261	1.22232
eyKb1m	5fagOy	Squamous cell neoplasms and carcinoma of cervix	CD62L- CD86+ myeloid DC %DC	Simple mode	18	0.150403	0.320068	0.644391	-0.476931	0.777737	1.1623	0.620686	2.17654
eyKb1m	5fagOy	Squamous cell neoplasms and carcinoma of cervix	CD62L- CD86+ myeloid DC %DC	Weighted mode	18	-0.0703987	0.14027	0.62219	-0.345328	0.20453	0.932022	0.707988	1.22695
eYrMbu	5fagOy	Squamous cell neoplasms and carcinoma of cervix	CD8dim %leukocyte	MR Egger	18	-0.150671	0.206954	0.477108	-0.5563	0.254958	0.860131	0.573326	1.29041
eYrMbu	5fagOy	Squamous cell neoplasms and carcinoma of cervix	CD8dim %leukocyte	Weighted median	18	-0.166126	0.202131	0.411149	-0.562302	0.23005	0.84694	0.569896	1.25866
eYrMbu	5fagOy	Squamous cell neoplasms and carcinoma of cervix	CD8dim %leukocyte	Inverse variance weighted	18	-0.081368	0.143661	0.571128	-0.362943	0.200207	0.921854	0.695626	1.22166
eYrMbu	5fagOy	Squamous cell neoplasms and carcinoma of cervix	CD8dim %leukocyte	Simple mode	18	0.286826	0.322113	0.385652	-0.344514	0.918167	1.33219	0.708564	2.50469
eYrMbu	5fagOy	Squamous cell neoplasms and carcinoma of cervix	CD8dim %leukocyte	Weighted mode	18	-0.158262	0.191922	0.421011	-0.534429	0.217906	0.853626	0.586004	1.24347
f3mxPy	5fagOy	Squamous cell neoplasms and carcinoma of cervix	BAFF-R on sw mem	MR Egger	19	-0.336771	0.120474	0.0124257	-0.572901	-0.100641	0.714072	0.563887	0.904257
f3mxPy	5fagOy	Squamous cell neoplasms and carcinoma of cervix	BAFF-R on sw mem	Weighted median	19	-0.30169	0.102795	0.00333702	-0.503169	-0.100211	0.739567	0.604612	0.904647
f3mxPy	5fagOy	Squamous cell neoplasms and carcinoma of cervix	BAFF-R on sw mem	Inverse variance weighted	19	-0.261456	0.0860221	0.00237047	-0.430059	-0.0928527	0.76993	0.65047	0.911328
f3mxPy	5fagOy	Squamous cell neoplasms and carcinoma of cervix	BAFF-R on sw mem	Simple mode	19	-0.0519537	0.214	0.810925	-0.471393	0.367486	0.949373	0.624132	1.4441
f3mxPy	5fagOy	Squamous cell neoplasms and carcinoma of cervix	BAFF-R on sw mem	Weighted mode	19	-0.303624	0.0951351	0.00505604	-0.490089	-0.117159	0.738138	0.612572	0.889444
F4ymI8	5fagOy	Squamous cell neoplasms and carcinoma of cervix	CD45 on CD33dim HLA DR+ CD11b-	MR Egger	10	-0.974561	0.681377	0.190509	-2.31006	0.360937	0.377358	0.0992554	1.43467
F4ymI8	5fagOy	Squamous cell neoplasms and carcinoma of cervix	CD45 on CD33dim HLA DR+ CD11b-	Weighted median	10	-0.170533	0.277011	0.538146	-0.713474	0.372408	0.843215	0.489939	1.45122
F4ymI8	5fagOy	Squamous cell neoplasms and carcinoma of cervix	CD45 on CD33dim HLA DR+ CD11b-	Inverse variance weighted	10	-0.218644	0.215999	0.31142	-0.642001	0.204713	0.803608	0.526238	1.22717
F4ymI8	5fagOy	Squamous cell neoplasms and carcinoma of cervix	CD45 on CD33dim HLA DR+ CD11b-	Simple mode	10	-0.152732	0.394962	0.707962	-0.926857	0.621393	0.85836	0.395796	1.86152
F4ymI8	5fagOy	Squamous cell neoplasms and carcinoma of cervix	CD45 on CD33dim HLA DR+ CD11b-	Weighted mode	10	-0.157886	0.383032	0.689838	-0.90863	0.592857	0.853947	0.403076	1.80915
FcsZ6V	5fagOy	Squamous cell neoplasms and carcinoma of cervix	CD39+ CD4+ AC	MR Egger	29	-0.000887993	0.1181	0.994056	-0.232365	0.230589	0.999112	0.792657	1.25934
FcsZ6V	5fagOy	Squamous cell neoplasms and carcinoma of cervix	CD39+ CD4+ AC	Weighted median	29	-0.0328618	0.123703	0.790508	-0.275319	0.209596	0.967672	0.75933	1.23318
FcsZ6V	5fagOy	Squamous cell neoplasms and carcinoma of cervix	CD39+ CD4+ AC	Inverse variance weighted	29	-0.0355235	0.0847044	0.674937	-0.201544	0.130497	0.9651	0.817468	1.13939
FcsZ6V	5fagOy	Squamous cell neoplasms and carcinoma of cervix	CD39+ CD4+ AC	Simple mode	29	0.186835	0.193852	0.343396	-0.193115	0.566784	1.20543	0.824387	1.76259
FcsZ6V	5fagOy	Squamous cell neoplasms and carcinoma of cervix	CD39+ CD4+ AC	Weighted mode	29	0.0392696	0.109322	0.722132	-0.175001	0.253541	1.04005	0.839456	1.28858
Fd4Tjp	5fagOy	Squamous cell neoplasms and carcinoma of cervix	TD CD4+ %T cell	MR Egger	26	0.0851586	0.121041	0.488482	-0.152082	0.322399	1.08889	0.858918	1.38044
Fd4Tjp	5fagOy	Squamous cell neoplasms and carcinoma of cervix	TD CD4+ %T cell	Weighted median	26	0.187125	0.144119	0.194149	-0.095349	0.469599	1.20578	0.909056	1.59935
Fd4Tjp	5fagOy	Squamous cell neoplasms and carcinoma of cervix	TD CD4+ %T cell	Inverse variance weighted	26	0.0665649	0.0987275	0.500166	-0.126941	0.260071	1.06883	0.880786	1.29702
Fd4Tjp	5fagOy	Squamous cell neoplasms and carcinoma of cervix	TD CD4+ %T cell	Simple mode	26	-0.0319158	0.285423	0.91186	-0.591346	0.527514	0.968588	0.553582	1.69471
Fd4Tjp	5fagOy	Squamous cell neoplasms and carcinoma of cervix	TD CD4+ %T cell	Weighted mode	26	0.165236	0.125852	0.201129	-0.0814344	0.411906	1.17967	0.921793	1.50969
fEInFg	5fagOy	Squamous cell neoplasms and carcinoma of cervix	CD45 on HLA DR+ T cell	MR Egger	18	0.0756627	0.164845	0.652413	-0.247433	0.398758	1.0786	0.780802	1.48997
fEInFg	5fagOy	Squamous cell neoplasms and carcinoma of cervix	CD45 on HLA DR+ T cell	Weighted median	18	-0.101556	0.167227	0.543658	-0.429321	0.22621	0.903431	0.650951	1.25384
fEInFg	5fagOy	Squamous cell neoplasms and carcinoma of cervix	CD45 on HLA DR+ T cell	Inverse variance weighted	18	-0.0204884	0.116088	0.859909	-0.248021	0.207044	0.97972	0.780344	1.23004
fEInFg	5fagOy	Squamous cell neoplasms and carcinoma of cervix	CD45 on HLA DR+ T cell	Simple mode	18	-0.303123	0.252201	0.245873	-0.797437	0.19119	0.738508	0.450482	1.21069
fEInFg	5fagOy	Squamous cell neoplasms and carcinoma of cervix	CD45 on HLA DR+ T cell	Weighted mode	18	-0.0487437	0.142865	0.737144	-0.32876	0.231272	0.952425	0.719816	1.2602
Ffwulp	5fagOy	Squamous cell neoplasms and carcinoma of cervix	CD62L- monocyte AC	MR Egger	20	-0.00374132	0.155545	0.981075	-0.308609	0.301126	0.996266	0.734468	1.35138
Ffwulp	5fagOy	Squamous cell neoplasms and carcinoma of cervix	CD62L- monocyte AC	Weighted median	20	0.192419	0.168202	0.252634	-0.137257	0.522094	1.21218	0.871746	1.68555
Ffwulp	5fagOy	Squamous cell neoplasms and carcinoma of cervix	CD62L- monocyte AC	Inverse variance weighted	20	0.0163006	0.117124	0.889312	-0.213262	0.245864	1.01643	0.807944	1.27873
Ffwulp	5fagOy	Squamous cell neoplasms and carcinoma of cervix	CD62L- monocyte AC	Simple mode	20	0.480305	0.387084	0.229772	-0.278379	1.23899	1.61657	0.75701	3.45212
Ffwulp	5fagOy	Squamous cell neoplasms and carcinoma of cervix	CD62L- monocyte AC	Weighted mode	20	0.0420792	0.139494	0.766191	-0.231328	0.315487	1.04298	0.793479	1.37093
fgrngD	5fagOy	Squamous cell neoplasms and carcinoma of cervix	CM CD4+ %T cell	MR Egger	24	-0.149193	0.235364	0.532694	-0.610507	0.312121	0.861403	0.543075	1.36632
fgrngD	5fagOy	Squamous cell neoplasms and carcinoma of cervix	CM CD4+ %T cell	Weighted median	24	-0.105951	0.231812	0.64763	-0.560303	0.3484	0.899469	0.571036	1.4168
fgrngD	5fagOy	Squamous cell neoplasms and carcinoma of cervix	CM CD4+ %T cell	Inverse variance weighted	24	-0.01384	0.143676	0.92326	-0.295445	0.267765	0.986255	0.744201	1.30704
fgrngD	5fagOy	Squamous cell neoplasms and carcinoma of cervix	CM CD4+ %T cell	Simple mode	24	0.059608	0.390885	0.880126	-0.706526	0.825742	1.06142	0.493355	2.28357
fgrngD	5fagOy	Squamous cell neoplasms and carcinoma of cervix	CM CD4+ %T cell	Weighted mode	24	-0.101887	0.220091	0.647764	-0.533265	0.329491	0.903132	0.586686	1.39026
fgxOqN	5fagOy	Squamous cell neoplasms and carcinoma of cervix	CX3CR1 on CD14+ CD16+ monocyte	MR Egger	34	0.106861	0.132956	0.427484	-0.153734	0.367456	1.11278	0.8575	1.44406
fgxOqN	5fagOy	Squamous cell neoplasms and carcinoma of cervix	CX3CR1 on CD14+ CD16+ monocyte	Weighted median	34	0.00239674	0.127684	0.985024	-0.247865	0.252658	1.0024	0.780466	1.28744
fgxOqN	5fagOy	Squamous cell neoplasms and carcinoma of cervix	CX3CR1 on CD14+ CD16+ monocyte	Inverse variance weighted	34	0.0713545	0.0912675	0.434322	-0.10753	0.250239	1.07396	0.89805	1.28433
fgxOqN	5fagOy	Squamous cell neoplasms and carcinoma of cervix	CX3CR1 on CD14+ CD16+ monocyte	Simple mode	34	-0.109641	0.209127	0.603589	-0.519529	0.300248	0.896156	0.594801	1.35019
fgxOqN	5fagOy	Squamous cell neoplasms and carcinoma of cervix	CX3CR1 on CD14+ CD16+ monocyte	Weighted mode	34	0.0513659	0.120731	0.673265	-0.185267	0.287999	1.05271	0.830882	1.33376
Fj2OaA	5fagOy	Squamous cell neoplasms and carcinoma of cervix	HLA DR on myeloid DC	MR Egger	15	-0.00753808	0.132174	0.955387	-0.2666	0.251523	0.99249	0.76598	1.28598
Fj2OaA	5fagOy	Squamous cell neoplasms and carcinoma of cervix	HLA DR on myeloid DC	Weighted median	15	-0.0531698	0.11512	0.644178	-0.278805	0.172465	0.948219	0.756688	1.18823
Fj2OaA	5fagOy	Squamous cell neoplasms and carcinoma of cervix	HLA DR on myeloid DC	Inverse variance weighted	15	-0.0503857	0.0886235	0.569671	-0.224088	0.123316	0.950863	0.799245	1.13124
Fj2OaA	5fagOy	Squamous cell neoplasms and carcinoma of cervix	HLA DR on myeloid DC	Simple mode	15	-0.0765172	0.161168	0.642274	-0.392406	0.239372	0.926337	0.67543	1.27045
Fj2OaA	5fagOy	Squamous cell neoplasms and carcinoma of cervix	HLA DR on myeloid DC	Weighted mode	15	-0.0661629	0.107681	0.548785	-0.277218	0.144892	0.935978	0.757889	1.15592
fJQOK8	5fagOy	Squamous cell neoplasms and carcinoma of cervix	CD8br %leukocyte	MR Egger	16	-0.503327	0.545055	0.371418	-1.57163	0.56498	0.604516	0.207705	1.75941
fJQOK8	5fagOy	Squamous cell neoplasms and carcinoma of cervix	CD8br %leukocyte	Weighted median	16	0.0861146	0.297589	0.772295	-0.497161	0.66939	1.08993	0.608255	1.95304
fJQOK8	5fagOy	Squamous cell neoplasms and carcinoma of cervix	CD8br %leukocyte	Inverse variance weighted	16	0.136722	0.210404	0.515819	-0.275671	0.549114	1.14651	0.759063	1.73172
fJQOK8	5fagOy	Squamous cell neoplasms and carcinoma of cervix	CD8br %leukocyte	Simple mode	16	0.296898	0.536866	0.588397	-0.755359	1.34916	1.34568	0.469842	3.85417
fJQOK8	5fagOy	Squamous cell neoplasms and carcinoma of cervix	CD8br %leukocyte	Weighted mode	16	0.207675	0.40515	0.615704	-0.586418	1.00177	1.23081	0.556316	2.72309
fJWDPO	5fagOy	Squamous cell neoplasms and carcinoma of cervix	IgD+ CD38- %B cell	MR Egger	22	-0.0296099	0.0977035	0.764975	-0.221109	0.161889	0.970824	0.801629	1.17573
fJWDPO	5fagOy	Squamous cell neoplasms and carcinoma of cervix	IgD+ CD38- %B cell	Weighted median	22	-0.0536906	0.113537	0.636292	-0.276224	0.168843	0.947725	0.758643	1.18393
fJWDPO	5fagOy	Squamous cell neoplasms and carcinoma of cervix	IgD+ CD38- %B cell	Inverse variance weighted	22	-0.0505341	0.0868747	0.560776	-0.220808	0.11974	0.950722	0.80187	1.1272
fJWDPO	5fagOy	Squamous cell neoplasms and carcinoma of cervix	IgD+ CD38- %B cell	Simple mode	22	-0.22924	0.302105	0.456401	-0.821365	0.362886	0.795138	0.439831	1.43747
fJWDPO	5fagOy	Squamous cell neoplasms and carcinoma of cervix	IgD+ CD38- %B cell	Weighted mode	22	-0.0568011	0.0985205	0.570378	-0.249901	0.136299	0.944782	0.778878	1.14602
FlTeX8	5fagOy	Squamous cell neoplasms and carcinoma of cervix	IgD+ %B cell	MR Egger	17	0.25361	0.258066	0.341324	-0.252199	0.759419	1.28867	0.77709	2.13703
FlTeX8	5fagOy	Squamous cell neoplasms and carcinoma of cervix	IgD+ %B cell	Weighted median	17	-0.0902004	0.239592	0.706564	-0.559801	0.3794	0.913748	0.571323	1.46141
FlTeX8	5fagOy	Squamous cell neoplasms and carcinoma of cervix	IgD+ %B cell	Inverse variance weighted	17	0.212363	0.167248	0.204174	-0.115443	0.54017	1.2366	0.890971	1.7163
FlTeX8	5fagOy	Squamous cell neoplasms and carcinoma of cervix	IgD+ %B cell	Simple mode	17	-0.101025	0.449027	0.824837	-0.981118	0.779067	0.90391	0.374892	2.17944
FlTeX8	5fagOy	Squamous cell neoplasms and carcinoma of cervix	IgD+ %B cell	Weighted mode	17	-0.247585	0.345886	0.484432	-0.925521	0.430351	0.780684	0.396325	1.5378
Fn0mfx	5fagOy	Squamous cell neoplasms and carcinoma of cervix	CD80 on granulocyte	MR Egger	32	0.0572407	0.160179	0.723327	-0.256709	0.371191	1.05891	0.773593	1.44946
Fn0mfx	5fagOy	Squamous cell neoplasms and carcinoma of cervix	CD80 on granulocyte	Weighted median	32	0.0723221	0.154246	0.639158	-0.229999	0.374643	1.075	0.794534	1.45447
Fn0mfx	5fagOy	Squamous cell neoplasms and carcinoma of cervix	CD80 on granulocyte	Inverse variance weighted	32	0.0104311	0.106836	0.922221	-0.198968	0.219831	1.01049	0.819576	1.24587
Fn0mfx	5fagOy	Squamous cell neoplasms and carcinoma of cervix	CD80 on granulocyte	Simple mode	32	0.154604	0.257264	0.55224	-0.349633	0.658841	1.1672	0.704947	1.93255
Fn0mfx	5fagOy	Squamous cell neoplasms and carcinoma of cervix	CD80 on granulocyte	Weighted mode	32	0.0933469	0.138321	0.504769	-0.177762	0.364456	1.09784	0.837141	1.43973
fN6yve	5fagOy	Squamous cell neoplasms and carcinoma of cervix	NKT AC	MR Egger	34	0.0409579	0.21509	0.850181	-0.380618	0.462533	1.04181	0.683439	1.58809
fN6yve	5fagOy	Squamous cell neoplasms and carcinoma of cervix	NKT AC	Weighted median	34	-0.378344	0.199544	0.0579545	-0.76945	0.0127625	0.684995	0.463268	1.01284
fN6yve	5fagOy	Squamous cell neoplasms and carcinoma of cervix	NKT AC	Inverse variance weighted	34	-0.208549	0.127457	0.101792	-0.458366	0.0412675	0.811761	0.632316	1.04213
fN6yve	5fagOy	Squamous cell neoplasms and carcinoma of cervix	NKT AC	Simple mode	34	-0.0597436	0.408437	0.884595	-0.86028	0.740792	0.942006	0.423044	2.0976
fN6yve	5fagOy	Squamous cell neoplasms and carcinoma of cervix	NKT AC	Weighted mode	34	-0.518356	0.425226	0.231481	-1.3518	0.315086	0.595499	0.258774	1.37038
FnOrDQ	5fagOy	Squamous cell neoplasms and carcinoma of cervix	CD11c+ monocyte AC	MR Egger	15	-0.442705	0.252573	0.103174	-0.937748	0.0523378	0.642297	0.391509	1.05373
FnOrDQ	5fagOy	Squamous cell neoplasms and carcinoma of cervix	CD11c+ monocyte AC	Weighted median	15	-0.325597	0.207918	0.11735	-0.733116	0.0819209	0.722096	0.48041	1.08537
FnOrDQ	5fagOy	Squamous cell neoplasms and carcinoma of cervix	CD11c+ monocyte AC	Inverse variance weighted	15	-0.230796	0.15934	0.147491	-0.543102	0.0815105	0.793901	0.580943	1.08492
FnOrDQ	5fagOy	Squamous cell neoplasms and carcinoma of cervix	CD11c+ monocyte AC	Simple mode	15	-0.377435	0.278272	0.19646	-0.922848	0.167979	0.685618	0.397386	1.18291
FnOrDQ	5fagOy	Squamous cell neoplasms and carcinoma of cervix	CD11c+ monocyte AC	Weighted mode	15	-0.324186	0.207806	0.141064	-0.731484	0.0831134	0.723116	0.481194	1.08667
FnUUf3	5fagOy	Squamous cell neoplasms and carcinoma of cervix	EM CD8br %T cell	MR Egger	15	-0.107796	0.137403	0.446795	-0.377105	0.161514	0.897811	0.685844	1.17529
FnUUf3	5fagOy	Squamous cell neoplasms and carcinoma of cervix	EM CD8br %T cell	Weighted median	15	-0.219548	0.146592	0.134215	-0.506868	0.0677716	0.802881	0.602379	1.07012
FnUUf3	5fagOy	Squamous cell neoplasms and carcinoma of cervix	EM CD8br %T cell	Inverse variance weighted	15	-0.135613	0.104672	0.195112	-0.340769	0.0695433	0.87318	0.711223	1.07202
FnUUf3	5fagOy	Squamous cell neoplasms and carcinoma of cervix	EM CD8br %T cell	Simple mode	15	-0.203762	0.243979	0.417652	-0.681962	0.274438	0.815657	0.505624	1.31579
FnUUf3	5fagOy	Squamous cell neoplasms and carcinoma of cervix	EM CD8br %T cell	Weighted mode	15	-0.171989	0.146283	0.259312	-0.458704	0.114726	0.841989	0.632102	1.12157
fNYe1j	5fagOy	Squamous cell neoplasms and carcinoma of cervix	DN (CD4-CD8-) NKT %lymphocyte	MR Egger	29	-0.0130326	0.307592	0.966516	-0.615914	0.589849	0.987052	0.540147	1.80372
fNYe1j	5fagOy	Squamous cell neoplasms and carcinoma of cervix	DN (CD4-CD8-) NKT %lymphocyte	Weighted median	29	-0.0119531	0.232842	0.959058	-0.468324	0.444418	0.988118	0.62605	1.55958
fNYe1j	5fagOy	Squamous cell neoplasms and carcinoma of cervix	DN (CD4-CD8-) NKT %lymphocyte	Inverse variance weighted	29	-0.0840349	0.157057	0.592608	-0.391866	0.223796	0.919399	0.675795	1.25082
fNYe1j	5fagOy	Squamous cell neoplasms and carcinoma of cervix	DN (CD4-CD8-) NKT %lymphocyte	Simple mode	29	-0.205633	0.391651	0.603688	-0.973268	0.562003	0.814132	0.377846	1.75418
fNYe1j	5fagOy	Squamous cell neoplasms and carcinoma of cervix	DN (CD4-CD8-) NKT %lymphocyte	Weighted mode	29	-0.239255	0.285975	0.409884	-0.799765	0.321255	0.787214	0.449434	1.37886
FO1mOq	5fagOy	Squamous cell neoplasms and carcinoma of cervix	FSC-A on NK	MR Egger	18	0.0364411	0.217838	0.869241	-0.390521	0.463403	1.03711	0.676704	1.58947
FO1mOq	5fagOy	Squamous cell neoplasms and carcinoma of cervix	FSC-A on NK	Weighted median	18	0.151952	0.197961	0.442732	-0.236051	0.539956	1.1641	0.789741	1.71593
FO1mOq	5fagOy	Squamous cell neoplasms and carcinoma of cervix	FSC-A on NK	Inverse variance weighted	18	-0.136526	0.141477	0.334541	-0.41382	0.140768	0.872384	0.66112	1.15116
FO1mOq	5fagOy	Squamous cell neoplasms and carcinoma of cervix	FSC-A on NK	Simple mode	18	0.0458411	0.359773	0.900106	-0.659313	0.750995	1.04691	0.517206	2.11911
FO1mOq	5fagOy	Squamous cell neoplasms and carcinoma of cervix	FSC-A on NK	Weighted mode	18	0.100362	0.183821	0.592174	-0.259926	0.46065	1.10557	0.771108	1.5851
Fsgz5m	5fagOy	Squamous cell neoplasms and carcinoma of cervix	Naive-mature B cell %B cell	MR Egger	28	0.117151	0.138071	0.403912	-0.153467	0.387769	1.12429	0.857729	1.47369
Fsgz5m	5fagOy	Squamous cell neoplasms and carcinoma of cervix	Naive-mature B cell %B cell	Weighted median	28	0.212402	0.146197	0.146265	-0.0741438	0.498949	1.23665	0.928538	1.64699
Fsgz5m	5fagOy	Squamous cell neoplasms and carcinoma of cervix	Naive-mature B cell %B cell	Inverse variance weighted	28	0.141118	0.100136	0.158757	-0.0551486	0.337385	1.15156	0.946344	1.40128
Fsgz5m	5fagOy	Squamous cell neoplasms and carcinoma of cervix	Naive-mature B cell %B cell	Simple mode	28	0.0937043	0.254154	0.715233	-0.404437	0.591846	1.09823	0.667352	1.80732
Fsgz5m	5fagOy	Squamous cell neoplasms and carcinoma of cervix	Naive-mature B cell %B cell	Weighted mode	28	0.174123	0.132969	0.201399	-0.0864958	0.434741	1.1902	0.917139	1.54456
FxWvLf	5fagOy	Squamous cell neoplasms and carcinoma of cervix	CD20 on IgD- CD38-	MR Egger	27	-0.29839	0.362274	0.417923	-1.00845	0.411668	0.742012	0.364785	1.50933
FxWvLf	5fagOy	Squamous cell neoplasms and carcinoma of cervix	CD20 on IgD- CD38-	Weighted median	27	-0.177375	0.238987	0.457969	-0.645789	0.29104	0.837466	0.524249	1.33782
FxWvLf	5fagOy	Squamous cell neoplasms and carcinoma of cervix	CD20 on IgD- CD38-	Inverse variance weighted	27	-0.0197813	0.187744	0.916088	-0.38776	0.348197	0.980413	0.678575	1.41651
FxWvLf	5fagOy	Squamous cell neoplasms and carcinoma of cervix	CD20 on IgD- CD38-	Simple mode	27	-0.112604	0.408825	0.78516	-0.913902	0.688693	0.893504	0.400957	1.99111
FxWvLf	5fagOy	Squamous cell neoplasms and carcinoma of cervix	CD20 on IgD- CD38-	Weighted mode	27	-0.326229	0.2763	0.248408	-0.867776	0.215319	0.72164	0.419884	1.24026
FzKYgs	5fagOy	Squamous cell neoplasms and carcinoma of cervix	CD8 on EM CD8br	MR Egger	24	0.154723	0.265129	0.565442	-0.364931	0.674377	1.16733	0.694245	1.96281
FzKYgs	5fagOy	Squamous cell neoplasms and carcinoma of cervix	CD8 on EM CD8br	Weighted median	24	0.067078	0.195338	0.731301	-0.315784	0.44994	1.06938	0.729217	1.56822
FzKYgs	5fagOy	Squamous cell neoplasms and carcinoma of cervix	CD8 on EM CD8br	Inverse variance weighted	24	0.145883	0.14527	0.315274	-0.138847	0.430612	1.15706	0.870362	1.5382
FzKYgs	5fagOy	Squamous cell neoplasms and carcinoma of cervix	CD8 on EM CD8br	Simple mode	24	-0.0470098	0.278824	0.867585	-0.593505	0.499486	0.954078	0.552388	1.64787
FzKYgs	5fagOy	Squamous cell neoplasms and carcinoma of cervix	CD8 on EM CD8br	Weighted mode	24	0.050834	0.196355	0.798024	-0.334022	0.43569	1.05215	0.716038	1.54603
G4KDqK	5fagOy	Squamous cell neoplasms and carcinoma of cervix	CD45 on HLA DR+ CD4+	MR Egger	17	-0.0648898	0.165726	0.700898	-0.389713	0.259934	0.937171	0.677251	1.29684
G4KDqK	5fagOy	Squamous cell neoplasms and carcinoma of cervix	CD45 on HLA DR+ CD4+	Weighted median	17	-0.0279303	0.17045	0.86984	-0.362012	0.306151	0.972456	0.696274	1.35819
G4KDqK	5fagOy	Squamous cell neoplasms and carcinoma of cervix	CD45 on HLA DR+ CD4+	Inverse variance weighted	17	-0.018365	0.129943	0.887608	-0.273053	0.236322	0.981803	0.761053	1.26658
G4KDqK	5fagOy	Squamous cell neoplasms and carcinoma of cervix	CD45 on HLA DR+ CD4+	Simple mode	17	0.592924	0.370417	0.129001	-0.133093	1.31894	1.80927	0.875384	3.73946
G4KDqK	5fagOy	Squamous cell neoplasms and carcinoma of cervix	CD45 on HLA DR+ CD4+	Weighted mode	17	-0.082522	0.159077	0.611032	-0.394313	0.229269	0.920791	0.674143	1.25768
g7E8kI	5fagOy	Squamous cell neoplasms and carcinoma of cervix	BAFF-R on IgD+ CD24-	MR Egger	22	-0.251689	0.10127	0.0219084	-0.450177	-0.0532001	0.777487	0.637515	0.94819
g7E8kI	5fagOy	Squamous cell neoplasms and carcinoma of cervix	BAFF-R on IgD+ CD24-	Weighted median	22	-0.249737	0.0966503	0.00976835	-0.439171	-0.0603023	0.779006	0.64457	0.94148
g7E8kI	5fagOy	Squamous cell neoplasms and carcinoma of cervix	BAFF-R on IgD+ CD24-	Inverse variance weighted	22	-0.220028	0.0786261	0.00513555	-0.374135	-0.0659206	0.802497	0.687884	0.936205
g7E8kI	5fagOy	Squamous cell neoplasms and carcinoma of cervix	BAFF-R on IgD+ CD24-	Simple mode	22	-0.138123	0.216937	0.531204	-0.56332	0.287074	0.870992	0.569316	1.33252
g7E8kI	5fagOy	Squamous cell neoplasms and carcinoma of cervix	BAFF-R on IgD+ CD24-	Weighted mode	22	-0.25558	0.0960675	0.0146368	-0.443873	-0.0672878	0.774467	0.641547	0.934926
G9pWd3	5fagOy	Squamous cell neoplasms and carcinoma of cervix	CD45 on T cell	MR Egger	15	-0.152245	0.180131	0.413292	-0.505302	0.200813	0.858778	0.603323	1.2224
G9pWd3	5fagOy	Squamous cell neoplasms and carcinoma of cervix	CD45 on T cell	Weighted median	15	-0.208429	0.17944	0.245418	-0.56013	0.143273	0.811859	0.571135	1.15405
G9pWd3	5fagOy	Squamous cell neoplasms and carcinoma of cervix	CD45 on T cell	Inverse variance weighted	15	-0.199783	0.135921	0.141604	-0.466188	0.0666228	0.818909	0.627389	1.06889
G9pWd3	5fagOy	Squamous cell neoplasms and carcinoma of cervix	CD45 on T cell	Simple mode	15	-0.363541	0.244287	0.158882	-0.842344	0.115262	0.69521	0.4307	1.12217
G9pWd3	5fagOy	Squamous cell neoplasms and carcinoma of cervix	CD45 on T cell	Weighted mode	15	-0.168957	0.16419	0.320914	-0.490769	0.152855	0.844545	0.612155	1.16516
gA8NiF	5fagOy	Squamous cell neoplasms and carcinoma of cervix	CD45RA+ CD28- CD8br AC	MR Egger	712	-1.69208e-05	4.44943e-05	0.703843	-0.00010413	7.02881e-05	0.999983	0.999896	1.00007
gA8NiF	5fagOy	Squamous cell neoplasms and carcinoma of cervix	CD45RA+ CD28- CD8br AC	Weighted median	712	-6.36064e-05	5.60724e-05	0.256643	-0.000173508	4.62954e-05	0.999936	0.999827	1.00005
gA8NiF	5fagOy	Squamous cell neoplasms and carcinoma of cervix	CD45RA+ CD28- CD8br AC	Inverse variance weighted	712	1.2704e-05	3.2357e-05	0.6946	-5.07157e-05	7.61237e-05	1.00001	0.999949	1.00008
gA8NiF	5fagOy	Squamous cell neoplasms and carcinoma of cervix	CD45RA+ CD28- CD8br AC	Simple mode	712	4.01333e-05	0.000128915	0.755651	-0.00021254	0.000292806	1.00004	0.999787	1.00029
gA8NiF	5fagOy	Squamous cell neoplasms and carcinoma of cervix	CD45RA+ CD28- CD8br AC	Weighted mode	712	4.01333e-05	9.99027e-05	0.688008	-0.000155676	0.000235943	1.00004	0.999844	1.00024
gCiSGe	5fagOy	Squamous cell neoplasms and carcinoma of cervix	CD127 on CD45RA- CD4 not Treg	MR Egger	16	-0.0215883	0.157807	0.893135	-0.330889	0.287713	0.978643	0.718285	1.33337
gCiSGe	5fagOy	Squamous cell neoplasms and carcinoma of cervix	CD127 on CD45RA- CD4 not Treg	Weighted median	16	-0.0292862	0.165666	0.859683	-0.353992	0.29542	0.971138	0.70188	1.34369
gCiSGe	5fagOy	Squamous cell neoplasms and carcinoma of cervix	CD127 on CD45RA- CD4 not Treg	Inverse variance weighted	16	0.0154496	0.12334	0.900318	-0.226298	0.257197	1.01557	0.797481	1.2933
gCiSGe	5fagOy	Squamous cell neoplasms and carcinoma of cervix	CD127 on CD45RA- CD4 not Treg	Simple mode	16	0.450448	0.305244	0.160706	-0.14783	1.04873	1.56902	0.862578	2.85401
gCiSGe	5fagOy	Squamous cell neoplasms and carcinoma of cervix	CD127 on CD45RA- CD4 not Treg	Weighted mode	16	0.0148185	0.150439	0.922838	-0.280042	0.309679	1.01493	0.755752	1.36299
gD0e8j	5fagOy	Squamous cell neoplasms and carcinoma of cervix	CD27 on CD24+ CD27+	MR Egger	29	-0.0688655	0.199152	0.732177	-0.459203	0.321472	0.933452	0.631787	1.37916
gD0e8j	5fagOy	Squamous cell neoplasms and carcinoma of cervix	CD27 on CD24+ CD27+	Weighted median	29	-0.146526	0.157721	0.352878	-0.45566	0.162607	0.863703	0.634029	1.17657
gD0e8j	5fagOy	Squamous cell neoplasms and carcinoma of cervix	CD27 on CD24+ CD27+	Inverse variance weighted	29	-0.141999	0.1114	0.202425	-0.360344	0.0763456	0.867622	0.697437	1.07934
gD0e8j	5fagOy	Squamous cell neoplasms and carcinoma of cervix	CD27 on CD24+ CD27+	Simple mode	29	0.144058	0.241461	0.555561	-0.329205	0.617322	1.15495	0.719495	1.85396
gD0e8j	5fagOy	Squamous cell neoplasms and carcinoma of cervix	CD27 on CD24+ CD27+	Weighted mode	29	-0.107977	0.150031	0.477675	-0.402038	0.186084	0.897648	0.668955	1.20452
GeIQuC	5fagOy	Squamous cell neoplasms and carcinoma of cervix	CD4+ CD8dim AC	MR Egger	15	-0.10801	0.252446	0.675759	-0.602805	0.386784	0.897618	0.547274	1.47224
GeIQuC	5fagOy	Squamous cell neoplasms and carcinoma of cervix	CD4+ CD8dim AC	Weighted median	15	-0.260273	0.2317	0.261302	-0.714404	0.193859	0.770841	0.489484	1.21392
GeIQuC	5fagOy	Squamous cell neoplasms and carcinoma of cervix	CD4+ CD8dim AC	Inverse variance weighted	15	0.0196576	0.160712	0.902649	-0.295338	0.334653	1.01985	0.74428	1.39746
GeIQuC	5fagOy	Squamous cell neoplasms and carcinoma of cervix	CD4+ CD8dim AC	Simple mode	15	0.622678	0.455433	0.193107	-0.26997	1.51533	1.86391	0.763402	4.55091
GeIQuC	5fagOy	Squamous cell neoplasms and carcinoma of cervix	CD4+ CD8dim AC	Weighted mode	15	-0.220124	0.234265	0.363333	-0.679283	0.239035	0.802419	0.50698	1.27002
gf1Q9d	5fagOy	Squamous cell neoplasms and carcinoma of cervix	IgD on transitional	MR Egger	32	0.277048	0.220932	0.219526	-0.155978	0.710074	1.31923	0.855578	2.03414
gf1Q9d	5fagOy	Squamous cell neoplasms and carcinoma of cervix	IgD on transitional	Weighted median	32	0.318625	0.188192	0.0904392	-0.0502312	0.687481	1.37524	0.95101	1.9887
gf1Q9d	5fagOy	Squamous cell neoplasms and carcinoma of cervix	IgD on transitional	Inverse variance weighted	32	0.0733193	0.126668	0.562703	-0.174949	0.321588	1.07607	0.839499	1.37932
gf1Q9d	5fagOy	Squamous cell neoplasms and carcinoma of cervix	IgD on transitional	Simple mode	32	0.119194	0.372456	0.751098	-0.610819	0.849207	1.12659	0.542906	2.33779
gf1Q9d	5fagOy	Squamous cell neoplasms and carcinoma of cervix	IgD on transitional	Weighted mode	32	0.323413	0.172052	0.0695713	-0.0138092	0.660635	1.38184	0.986286	1.93602
GfAlur	5fagOy	Squamous cell neoplasms and carcinoma of cervix	CD39+ resting Treg %resting Treg	MR Egger	28	-0.14836	0.121572	0.233288	-0.386641	0.0899217	0.862121	0.679335	1.09409
GfAlur	5fagOy	Squamous cell neoplasms and carcinoma of cervix	CD39+ resting Treg %resting Treg	Weighted median	28	-0.016065	0.11411	0.88804	-0.239721	0.207591	0.984063	0.786848	1.23071
GfAlur	5fagOy	Squamous cell neoplasms and carcinoma of cervix	CD39+ resting Treg %resting Treg	Inverse variance weighted	28	-0.0435161	0.0843837	0.606068	-0.208908	0.121876	0.957417	0.81147	1.12961
GfAlur	5fagOy	Squamous cell neoplasms and carcinoma of cervix	CD39+ resting Treg %resting Treg	Simple mode	28	0.0262433	0.220364	0.906085	-0.405671	0.458157	1.02659	0.66653	1.58116
GfAlur	5fagOy	Squamous cell neoplasms and carcinoma of cervix	CD39+ resting Treg %resting Treg	Weighted mode	28	-0.0231943	0.0978098	0.814341	-0.214901	0.168513	0.977073	0.806621	1.18354
GfEP9i	5fagOy	Squamous cell neoplasms and carcinoma of cervix	CD28 on CD39+ activated Treg	MR Egger	19	0.197658	0.170681	0.262854	-0.136878	0.532194	1.21855	0.872077	1.70266
GfEP9i	5fagOy	Squamous cell neoplasms and carcinoma of cervix	CD28 on CD39+ activated Treg	Weighted median	19	0.180986	0.168847	0.283768	-0.149954	0.511927	1.1984	0.860747	1.6685
GfEP9i	5fagOy	Squamous cell neoplasms and carcinoma of cervix	CD28 on CD39+ activated Treg	Inverse variance weighted	19	0.105021	0.120413	0.383115	-0.130989	0.34103	1.11073	0.877227	1.4064
GfEP9i	5fagOy	Squamous cell neoplasms and carcinoma of cervix	CD28 on CD39+ activated Treg	Simple mode	19	-0.159681	0.286478	0.584124	-0.721177	0.401815	0.852416	0.48618	1.49454
GfEP9i	5fagOy	Squamous cell neoplasms and carcinoma of cervix	CD28 on CD39+ activated Treg	Weighted mode	19	0.252093	0.171496	0.158833	-0.0840379	0.588225	1.28672	0.919396	1.80079
gfHWP3	5fagOy	Squamous cell neoplasms and carcinoma of cervix	IgD- CD38- AC	MR Egger	14	0.0219319	0.198959	0.914046	-0.368027	0.411891	1.02217	0.692098	1.50967
gfHWP3	5fagOy	Squamous cell neoplasms and carcinoma of cervix	IgD- CD38- AC	Weighted median	14	-0.185012	0.215683	0.391006	-0.607752	0.237727	0.831094	0.544574	1.26836
gfHWP3	5fagOy	Squamous cell neoplasms and carcinoma of cervix	IgD- CD38- AC	Inverse variance weighted	14	-0.0343504	0.154674	0.82425	-0.337511	0.268811	0.966233	0.713544	1.30841
gfHWP3	5fagOy	Squamous cell neoplasms and carcinoma of cervix	IgD- CD38- AC	Simple mode	14	-0.232153	0.351115	0.520038	-0.920338	0.456032	0.792825	0.398384	1.5778
gfHWP3	5fagOy	Squamous cell neoplasms and carcinoma of cervix	IgD- CD38- AC	Weighted mode	14	-0.0699336	0.201814	0.734493	-0.465489	0.325621	0.932456	0.627828	1.38489
gGsnj9	5fagOy	Squamous cell neoplasms and carcinoma of cervix	Secreting Treg %CD4	MR Egger	25	0.0923479	0.092611	0.329063	-0.0891696	0.273865	1.09675	0.91469	1.31504
gGsnj9	5fagOy	Squamous cell neoplasms and carcinoma of cervix	Secreting Treg %CD4	Weighted median	25	0.0492553	0.110525	0.655851	-0.167374	0.265884	1.05049	0.845884	1.30458
gGsnj9	5fagOy	Squamous cell neoplasms and carcinoma of cervix	Secreting Treg %CD4	Inverse variance weighted	25	0.12976	0.0778162	0.0954109	-0.0227596	0.28228	1.13856	0.977497	1.32615
gGsnj9	5fagOy	Squamous cell neoplasms and carcinoma of cervix	Secreting Treg %CD4	Simple mode	25	0.226929	0.157843	0.163435	-0.0824437	0.536302	1.25474	0.920863	1.70967
gGsnj9	5fagOy	Squamous cell neoplasms and carcinoma of cervix	Secreting Treg %CD4	Weighted mode	25	0.0997697	0.0933355	0.295732	-0.0831678	0.282707	1.10492	0.920197	1.32672
GHh1hZ	5fagOy	Squamous cell neoplasms and carcinoma of cervix	CD24+ CD27+ %B cell	MR Egger	26	-0.166293	0.177705	0.358708	-0.514596	0.18201	0.846798	0.597742	1.19963
GHh1hZ	5fagOy	Squamous cell neoplasms and carcinoma of cervix	CD24+ CD27+ %B cell	Weighted median	26	-0.109672	0.173356	0.526968	-0.44945	0.230105	0.896128	0.637979	1.25873
GHh1hZ	5fagOy	Squamous cell neoplasms and carcinoma of cervix	CD24+ CD27+ %B cell	Inverse variance weighted	26	-0.181616	0.118044	0.123915	-0.412981	0.0497501	0.833922	0.661675	1.05101
GHh1hZ	5fagOy	Squamous cell neoplasms and carcinoma of cervix	CD24+ CD27+ %B cell	Simple mode	26	0.00381837	0.25131	0.987998	-0.488748	0.496385	1.00383	0.613394	1.64277
GHh1hZ	5fagOy	Squamous cell neoplasms and carcinoma of cervix	CD24+ CD27+ %B cell	Weighted mode	26	-0.146221	0.170122	0.398228	-0.47966	0.187218	0.863967	0.618994	1.20589
ghilv7	5fagOy	Squamous cell neoplasms and carcinoma of cervix	CD62L- DC AC	MR Egger	18	-0.0355937	0.0933656	0.708048	-0.21859	0.147403	0.965032	0.803651	1.15882
ghilv7	5fagOy	Squamous cell neoplasms and carcinoma of cervix	CD62L- DC AC	Weighted median	18	-0.0493603	0.0934474	0.59735	-0.232517	0.133797	0.951838	0.792536	1.14316
ghilv7	5fagOy	Squamous cell neoplasms and carcinoma of cervix	CD62L- DC AC	Inverse variance weighted	18	-0.0557232	0.0783239	0.476808	-0.209238	0.0977916	0.945801	0.811202	1.10273
ghilv7	5fagOy	Squamous cell neoplasms and carcinoma of cervix	CD62L- DC AC	Simple mode	18	0.0651613	0.231044	0.781325	-0.387685	0.518008	1.06733	0.678626	1.67868
ghilv7	5fagOy	Squamous cell neoplasms and carcinoma of cervix	CD62L- DC AC	Weighted mode	18	-0.0556689	0.0798292	0.495011	-0.212134	0.100796	0.945852	0.808856	1.10605
gK5Cn9	5fagOy	Squamous cell neoplasms and carcinoma of cervix	CD8br NKT %T cell	MR Egger	27	-0.32965	0.348901	0.353791	-1.01349	0.354195	0.719176	0.362948	1.42503
gK5Cn9	5fagOy	Squamous cell neoplasms and carcinoma of cervix	CD8br NKT %T cell	Weighted median	27	-0.319129	0.223284	0.152933	-0.756765	0.118508	0.726782	0.469182	1.12582
gK5Cn9	5fagOy	Squamous cell neoplasms and carcinoma of cervix	CD8br NKT %T cell	Inverse variance weighted	27	-0.15385	0.190581	0.419513	-0.527388	0.219689	0.857401	0.590144	1.24569
gK5Cn9	5fagOy	Squamous cell neoplasms and carcinoma of cervix	CD8br NKT %T cell	Simple mode	27	-0.198073	0.356211	0.582928	-0.896246	0.500101	0.82031	0.408099	1.64889
gK5Cn9	5fagOy	Squamous cell neoplasms and carcinoma of cervix	CD8br NKT %T cell	Weighted mode	27	-0.301901	0.239203	0.218112	-0.770738	0.166936	0.739411	0.462671	1.18168
GlW0tT	5fagOy	Squamous cell neoplasms and carcinoma of cervix	CD28+ DN (CD4-CD8-) AC	MR Egger	12	-0.629225	0.436962	0.180431	-1.48567	0.227221	0.533005	0.22635	1.25511
GlW0tT	5fagOy	Squamous cell neoplasms and carcinoma of cervix	CD28+ DN (CD4-CD8-) AC	Weighted median	12	-0.545074	0.370754	0.141514	-1.27175	0.181604	0.579799	0.28034	1.19914
GlW0tT	5fagOy	Squamous cell neoplasms and carcinoma of cervix	CD28+ DN (CD4-CD8-) AC	Inverse variance weighted	12	-0.45996	0.269492	0.0878647	-0.988164	0.0682432	0.631309	0.37226	1.07063
GlW0tT	5fagOy	Squamous cell neoplasms and carcinoma of cervix	CD28+ DN (CD4-CD8-) AC	Simple mode	12	-0.451217	0.508229	0.393635	-1.44735	0.544912	0.636853	0.235194	1.72446
GlW0tT	5fagOy	Squamous cell neoplasms and carcinoma of cervix	CD28+ DN (CD4-CD8-) AC	Weighted mode	12	-0.519266	0.377314	0.196123	-1.2588	0.220269	0.594957	0.283994	1.24641
gn1DDo	5fagOy	Squamous cell neoplasms and carcinoma of cervix	HLA DR+ CD8br %T cell	MR Egger	30	-0.0378163	0.114425	0.74349	-0.262089	0.186456	0.96289	0.769443	1.20497
gn1DDo	5fagOy	Squamous cell neoplasms and carcinoma of cervix	HLA DR+ CD8br %T cell	Weighted median	30	-0.168137	0.122085	0.168449	-0.407424	0.0711507	0.845238	0.665362	1.07374
gn1DDo	5fagOy	Squamous cell neoplasms and carcinoma of cervix	HLA DR+ CD8br %T cell	Inverse variance weighted	30	-0.200147	0.0858043	0.0196694	-0.368323	-0.0319703	0.818611	0.691894	0.968535
gn1DDo	5fagOy	Squamous cell neoplasms and carcinoma of cervix	HLA DR+ CD8br %T cell	Simple mode	30	-0.0875286	0.192899	0.653383	-0.46561	0.290553	0.916193	0.627752	1.33717
gn1DDo	5fagOy	Squamous cell neoplasms and carcinoma of cervix	HLA DR+ CD8br %T cell	Weighted mode	30	-0.112694	0.0988007	0.263361	-0.306343	0.0809555	0.893424	0.736134	1.08432
gNrAoZ	5fagOy	Squamous cell neoplasms and carcinoma of cervix	Activated & secreting Treg %CD4 Treg	MR Egger	37	-0.00631954	0.047415	0.894734	-0.0992529	0.0866138	0.9937	0.905514	1.09048
gNrAoZ	5fagOy	Squamous cell neoplasms and carcinoma of cervix	Activated & secreting Treg %CD4 Treg	Weighted median	37	0.0259407	0.0548893	0.636498	-0.0816423	0.133524	1.02628	0.921602	1.14285
gNrAoZ	5fagOy	Squamous cell neoplasms and carcinoma of cervix	Activated & secreting Treg %CD4 Treg	Inverse variance weighted	37	0.049733	0.0397461	0.210837	-0.0281693	0.127635	1.05099	0.972224	1.13614
gNrAoZ	5fagOy	Squamous cell neoplasms and carcinoma of cervix	Activated & secreting Treg %CD4 Treg	Simple mode	37	0.166858	0.0939605	0.0842149	-0.0173047	0.351021	1.18159	0.982844	1.42052
gNrAoZ	5fagOy	Squamous cell neoplasms and carcinoma of cervix	Activated & secreting Treg %CD4 Treg	Weighted mode	37	0.0346416	0.0458666	0.455001	-0.055257	0.12454	1.03525	0.946242	1.13263
gO2tWM	5fagOy	Squamous cell neoplasms and carcinoma of cervix	CD14+ CD16+ monocyte AC	MR Egger	20	0.209589	0.220307	0.354029	-0.222214	0.641391	1.23317	0.800744	1.89912
gO2tWM	5fagOy	Squamous cell neoplasms and carcinoma of cervix	CD14+ CD16+ monocyte AC	Weighted median	20	0.0882461	0.200977	0.6606	-0.305669	0.482161	1.09226	0.73663	1.61957
gO2tWM	5fagOy	Squamous cell neoplasms and carcinoma of cervix	CD14+ CD16+ monocyte AC	Inverse variance weighted	20	0.0898349	0.146878	0.540783	-0.198046	0.377715	1.09399	0.820332	1.45895
gO2tWM	5fagOy	Squamous cell neoplasms and carcinoma of cervix	CD14+ CD16+ monocyte AC	Simple mode	20	0.0495735	0.319319	0.878264	-0.576292	0.675438	1.05082	0.561979	1.96489
gO2tWM	5fagOy	Squamous cell neoplasms and carcinoma of cervix	CD14+ CD16+ monocyte AC	Weighted mode	20	0.0878446	0.200207	0.665777	-0.30456	0.480249	1.09182	0.737448	1.61648
gP0gNl	5fagOy	Squamous cell neoplasms and carcinoma of cervix	Naive CD4+ AC	MR Egger	25	-0.638443	0.419703	0.141845	-1.46106	0.184175	0.528114	0.23199	1.20223
gP0gNl	5fagOy	Squamous cell neoplasms and carcinoma of cervix	Naive CD4+ AC	Weighted median	25	-0.0598054	0.263765	0.820628	-0.576785	0.457174	0.941948	0.561701	1.5796
gP0gNl	5fagOy	Squamous cell neoplasms and carcinoma of cervix	Naive CD4+ AC	Inverse variance weighted	25	-0.130077	0.216895	0.548691	-0.555191	0.295038	0.878028	0.573962	1.34318
gP0gNl	5fagOy	Squamous cell neoplasms and carcinoma of cervix	Naive CD4+ AC	Simple mode	25	0.317603	0.589938	0.595282	-0.838675	1.47388	1.37383	0.432283	4.36615
gP0gNl	5fagOy	Squamous cell neoplasms and carcinoma of cervix	Naive CD4+ AC	Weighted mode	25	0.277784	0.571854	0.631542	-0.84305	1.39862	1.3202	0.430396	4.0496
GpHtgL	5fagOy	Squamous cell neoplasms and carcinoma of cervix	BAFF-R on IgD- CD38br	MR Egger	15	-0.888999	0.327153	0.0176007	-1.53022	-0.247779	0.411067	0.216488	0.780533
GpHtgL	5fagOy	Squamous cell neoplasms and carcinoma of cervix	BAFF-R on IgD- CD38br	Weighted median	15	-0.153134	0.275562	0.578406	-0.693236	0.386968	0.858015	0.499956	1.47251
GpHtgL	5fagOy	Squamous cell neoplasms and carcinoma of cervix	BAFF-R on IgD- CD38br	Inverse variance weighted	15	-0.305106	0.183266	0.0959464	-0.664307	0.0540943	0.737045	0.51463	1.05558
GpHtgL	5fagOy	Squamous cell neoplasms and carcinoma of cervix	BAFF-R on IgD- CD38br	Simple mode	15	0.377903	0.532851	0.489837	-0.666484	1.42229	1.45922	0.513511	4.14661
GpHtgL	5fagOy	Squamous cell neoplasms and carcinoma of cervix	BAFF-R on IgD- CD38br	Weighted mode	15	-0.879896	0.297358	0.0103587	-1.46272	-0.297075	0.414826	0.231606	0.742988
GqmfRO	5fagOy	Squamous cell neoplasms and carcinoma of cervix	Myeloid DC %DC	MR Egger	26	0.371908	0.250847	0.151191	-0.119752	0.863568	1.4505	0.88714	2.37161
GqmfRO	5fagOy	Squamous cell neoplasms and carcinoma of cervix	Myeloid DC %DC	Weighted median	26	0.00637548	0.219699	0.976849	-0.424235	0.436986	1.0064	0.65427	1.54803
GqmfRO	5fagOy	Squamous cell neoplasms and carcinoma of cervix	Myeloid DC %DC	Inverse variance weighted	26	0.215322	0.148678	0.147547	-0.076086	0.506731	1.24026	0.926736	1.65986
GqmfRO	5fagOy	Squamous cell neoplasms and carcinoma of cervix	Myeloid DC %DC	Simple mode	26	-0.173474	0.376352	0.648831	-0.911124	0.564177	0.840739	0.402072	1.758
GqmfRO	5fagOy	Squamous cell neoplasms and carcinoma of cervix	Myeloid DC %DC	Weighted mode	26	0.0620142	0.238236	0.79676	-0.404928	0.528956	1.06398	0.667025	1.69716
grQxWI	5fagOy	Squamous cell neoplasms and carcinoma of cervix	CD3 on CD39+ CD8br	MR Egger	16	0.184032	0.421775	0.669253	-0.642647	1.01071	1.20205	0.525899	2.74755
grQxWI	5fagOy	Squamous cell neoplasms and carcinoma of cervix	CD3 on CD39+ CD8br	Weighted median	16	0.263071	0.242529	0.278056	-0.212287	0.738428	1.30092	0.808733	2.09264
grQxWI	5fagOy	Squamous cell neoplasms and carcinoma of cervix	CD3 on CD39+ CD8br	Inverse variance weighted	16	0.0968873	0.172667	0.574713	-0.241539	0.435314	1.10174	0.785418	1.54545
grQxWI	5fagOy	Squamous cell neoplasms and carcinoma of cervix	CD3 on CD39+ CD8br	Simple mode	16	0.221934	0.377239	0.565076	-0.517454	0.961323	1.24849	0.596036	2.61515
grQxWI	5fagOy	Squamous cell neoplasms and carcinoma of cervix	CD3 on CD39+ CD8br	Weighted mode	16	0.384004	0.256244	0.154729	-0.118234	0.886242	1.46815	0.888488	2.426
GsdOwb	5fagOy	Squamous cell neoplasms and carcinoma of cervix	SSC-A on plasmacytoid DC	MR Egger	26	0.0420738	0.197393	0.833012	-0.344816	0.428964	1.04297	0.708351	1.53567
GsdOwb	5fagOy	Squamous cell neoplasms and carcinoma of cervix	SSC-A on plasmacytoid DC	Weighted median	26	0.0454298	0.180652	0.801446	-0.308649	0.399508	1.04648	0.734439	1.49109
GsdOwb	5fagOy	Squamous cell neoplasms and carcinoma of cervix	SSC-A on plasmacytoid DC	Inverse variance weighted	26	0.143152	0.129202	0.267874	-0.110084	0.396389	1.15391	0.895759	1.48645
GsdOwb	5fagOy	Squamous cell neoplasms and carcinoma of cervix	SSC-A on plasmacytoid DC	Simple mode	26	0.397829	0.328108	0.236657	-0.245262	1.04092	1.48859	0.782499	2.83182
GsdOwb	5fagOy	Squamous cell neoplasms and carcinoma of cervix	SSC-A on plasmacytoid DC	Weighted mode	26	0.118039	0.164456	0.479562	-0.204295	0.440374	1.12529	0.815222	1.55329
gxlACr	5fagOy	Squamous cell neoplasms and carcinoma of cervix	Naive DN (CD4-CD8-) %DN	MR Egger	22	0.223836	0.229749	0.341563	-0.226472	0.674144	1.25087	0.797342	1.96235
gxlACr	5fagOy	Squamous cell neoplasms and carcinoma of cervix	Naive DN (CD4-CD8-) %DN	Weighted median	22	0.0169523	0.257564	0.947523	-0.487873	0.521778	1.0171	0.613931	1.68502
gxlACr	5fagOy	Squamous cell neoplasms and carcinoma of cervix	Naive DN (CD4-CD8-) %DN	Inverse variance weighted	22	0.0176004	0.16479	0.914944	-0.305389	0.34059	1.01776	0.736837	1.40578
gxlACr	5fagOy	Squamous cell neoplasms and carcinoma of cervix	Naive DN (CD4-CD8-) %DN	Simple mode	22	0.123635	0.407555	0.764602	-0.675172	0.922442	1.1316	0.509069	2.51543
gxlACr	5fagOy	Squamous cell neoplasms and carcinoma of cervix	Naive DN (CD4-CD8-) %DN	Weighted mode	22	0.0749383	0.230152	0.747946	-0.37616	0.526036	1.07782	0.686493	1.69221
h0Mu0b	5fagOy	Squamous cell neoplasms and carcinoma of cervix	CM CD4+ %CD4+	MR Egger	32	-0.0311844	0.0490841	0.530033	-0.127389	0.0650205	0.969297	0.880391	1.06718
h0Mu0b	5fagOy	Squamous cell neoplasms and carcinoma of cervix	CM CD4+ %CD4+	Weighted median	32	-0.0332425	0.0527117	0.528271	-0.136557	0.0700724	0.967304	0.872356	1.07259
h0Mu0b	5fagOy	Squamous cell neoplasms and carcinoma of cervix	CM CD4+ %CD4+	Inverse variance weighted	32	-0.0234274	0.0441155	0.595386	-0.109894	0.063039	0.976845	0.895929	1.06507
h0Mu0b	5fagOy	Squamous cell neoplasms and carcinoma of cervix	CM CD4+ %CD4+	Simple mode	32	0.0034938	0.193258	0.985692	-0.375293	0.38228	1.0035	0.687088	1.46562
h0Mu0b	5fagOy	Squamous cell neoplasms and carcinoma of cervix	CM CD4+ %CD4+	Weighted mode	32	-0.0361889	0.0483208	0.459545	-0.130898	0.0585199	0.964458	0.877308	1.06027
H2EPf2	5fagOy	Squamous cell neoplasms and carcinoma of cervix	HLA DR on CD14+ CD16+ monocyte	MR Egger	19	-0.0809879	0.0940238	0.401029	-0.265275	0.103299	0.922205	0.766995	1.10882
H2EPf2	5fagOy	Squamous cell neoplasms and carcinoma of cervix	HLA DR on CD14+ CD16+ monocyte	Weighted median	19	-0.0761276	0.090912	0.402381	-0.254315	0.10206	0.926698	0.775447	1.10745
H2EPf2	5fagOy	Squamous cell neoplasms and carcinoma of cervix	HLA DR on CD14+ CD16+ monocyte	Inverse variance weighted	19	-0.0290408	0.0711764	0.683265	-0.168547	0.110465	0.971377	0.844892	1.1168
H2EPf2	5fagOy	Squamous cell neoplasms and carcinoma of cervix	HLA DR on CD14+ CD16+ monocyte	Simple mode	19	-0.0278897	0.153116	0.857503	-0.327997	0.272218	0.972496	0.720365	1.31287
H2EPf2	5fagOy	Squamous cell neoplasms and carcinoma of cervix	HLA DR on CD14+ CD16+ monocyte	Weighted mode	19	-0.0278897	0.0762993	0.718976	-0.177436	0.121657	0.972496	0.837414	1.12937
h3K4Vs	5fagOy	Squamous cell neoplasms and carcinoma of cervix	CD45 on NKT	MR Egger	22	-0.187942	0.170386	0.283109	-0.521899	0.146016	0.828663	0.593393	1.15721
h3K4Vs	5fagOy	Squamous cell neoplasms and carcinoma of cervix	CD45 on NKT	Weighted median	22	-0.0869174	0.159054	0.584746	-0.398663	0.224828	0.916753	0.671217	1.25211
h3K4Vs	5fagOy	Squamous cell neoplasms and carcinoma of cervix	CD45 on NKT	Inverse variance weighted	22	-0.138485	0.111997	0.21627	-0.357999	0.0810289	0.870676	0.699074	1.0844
h3K4Vs	5fagOy	Squamous cell neoplasms and carcinoma of cervix	CD45 on NKT	Simple mode	22	-0.235984	0.208997	0.271579	-0.645619	0.173651	0.789793	0.524338	1.18964
h3K4Vs	5fagOy	Squamous cell neoplasms and carcinoma of cervix	CD45 on NKT	Weighted mode	22	-0.149023	0.152882	0.340776	-0.448672	0.150626	0.861549	0.638476	1.16256
H57mlf	5fagOy	Squamous cell neoplasms and carcinoma of cervix	CD45RA- CD4+ %CD4+	MR Egger	30	0.112835	0.179408	0.534491	-0.238804	0.464475	1.11945	0.787569	1.59118
H57mlf	5fagOy	Squamous cell neoplasms and carcinoma of cervix	CD45RA- CD4+ %CD4+	Weighted median	30	0.195279	0.187244	0.29699	-0.17172	0.562277	1.21565	0.842215	1.75466
H57mlf	5fagOy	Squamous cell neoplasms and carcinoma of cervix	CD45RA- CD4+ %CD4+	Inverse variance weighted	30	0.240454	0.121614	0.0480209	0.00208977	0.478818	1.27183	1.00209	1.61417
H57mlf	5fagOy	Squamous cell neoplasms and carcinoma of cervix	CD45RA- CD4+ %CD4+	Simple mode	30	0.978532	0.355351	0.0100649	0.282043	1.67502	2.66055	1.32584	5.33891
H57mlf	5fagOy	Squamous cell neoplasms and carcinoma of cervix	CD45RA- CD4+ %CD4+	Weighted mode	30	0.121456	0.168125	0.475826	-0.208069	0.450981	1.12914	0.812151	1.56985
h60msW	5fagOy	Squamous cell neoplasms and carcinoma of cervix	CD28+ CD45RA- CD8dim %T cell	MR Egger	28	0.00774188	0.0501091	0.878408	-0.090472	0.105956	1.00777	0.9135	1.11177
h60msW	5fagOy	Squamous cell neoplasms and carcinoma of cervix	CD28+ CD45RA- CD8dim %T cell	Weighted median	28	-0.0314563	0.0633283	0.619388	-0.15558	0.0926672	0.969033	0.855919	1.0971
h60msW	5fagOy	Squamous cell neoplasms and carcinoma of cervix	CD28+ CD45RA- CD8dim %T cell	Inverse variance weighted	28	0.032991	0.0443228	0.456674	-0.0538817	0.119864	1.03354	0.947544	1.12734
h60msW	5fagOy	Squamous cell neoplasms and carcinoma of cervix	CD28+ CD45RA- CD8dim %T cell	Simple mode	28	0.10417	0.114346	0.370354	-0.119948	0.328288	1.10979	0.886966	1.38859
h60msW	5fagOy	Squamous cell neoplasms and carcinoma of cervix	CD28+ CD45RA- CD8dim %T cell	Weighted mode	28	0.0161726	0.047425	0.735732	-0.0767803	0.109126	1.0163	0.926093	1.1153
H7obIY	5fagOy	Squamous cell neoplasms and carcinoma of cervix	CCR2 on plasmacytoid DC	MR Egger	19	0.14762	0.193378	0.455704	-0.2314	0.52664	1.15907	0.793422	1.69323
H7obIY	5fagOy	Squamous cell neoplasms and carcinoma of cervix	CCR2 on plasmacytoid DC	Weighted median	19	-0.144599	0.191976	0.451322	-0.520872	0.231675	0.865369	0.594002	1.26071
H7obIY	5fagOy	Squamous cell neoplasms and carcinoma of cervix	CCR2 on plasmacytoid DC	Inverse variance weighted	19	-0.129962	0.142996	0.363429	-0.410234	0.15031	0.878129	0.663495	1.16219
H7obIY	5fagOy	Squamous cell neoplasms and carcinoma of cervix	CCR2 on plasmacytoid DC	Simple mode	19	-0.293151	0.329685	0.385633	-0.939333	0.353032	0.74591	0.390888	1.42338
H7obIY	5fagOy	Squamous cell neoplasms and carcinoma of cervix	CCR2 on plasmacytoid DC	Weighted mode	19	-0.194097	0.172031	0.274019	-0.531277	0.143082	0.823578	0.587854	1.15382
H7SsB8	5fagOy	Squamous cell neoplasms and carcinoma of cervix	TD DN (CD4-CD8-) %T cell	MR Egger	23	0.257114	0.1854	0.180047	-0.10627	0.620497	1.29319	0.899182	1.85985
H7SsB8	5fagOy	Squamous cell neoplasms and carcinoma of cervix	TD DN (CD4-CD8-) %T cell	Weighted median	23	0.103291	0.190223	0.58713	-0.269546	0.476127	1.10881	0.763726	1.60983
H7SsB8	5fagOy	Squamous cell neoplasms and carcinoma of cervix	TD DN (CD4-CD8-) %T cell	Inverse variance weighted	23	0.0653466	0.125178	0.601651	-0.180003	0.310696	1.06753	0.835268	1.36437
H7SsB8	5fagOy	Squamous cell neoplasms and carcinoma of cervix	TD DN (CD4-CD8-) %T cell	Simple mode	23	-0.242727	0.290578	0.412515	-0.81226	0.326805	0.784486	0.443854	1.38653
H7SsB8	5fagOy	Squamous cell neoplasms and carcinoma of cervix	TD DN (CD4-CD8-) %T cell	Weighted mode	23	0.132613	0.187608	0.487072	-0.235098	0.500325	1.14181	0.790493	1.64926
H7ZaTB	5fagOy	Squamous cell neoplasms and carcinoma of cervix	CD11c+ HLA DR++ monocyte %monocyte	MR Egger	17	0.0467435	0.136836	0.737389	-0.221455	0.314942	1.04785	0.801352	1.37018
H7ZaTB	5fagOy	Squamous cell neoplasms and carcinoma of cervix	CD11c+ HLA DR++ monocyte %monocyte	Weighted median	17	0.0623663	0.151132	0.679855	-0.233853	0.358585	1.06435	0.791478	1.4313
H7ZaTB	5fagOy	Squamous cell neoplasms and carcinoma of cervix	CD11c+ HLA DR++ monocyte %monocyte	Inverse variance weighted	17	0.0472878	0.115847	0.683132	-0.179772	0.274347	1.04842	0.835461	1.31567
H7ZaTB	5fagOy	Squamous cell neoplasms and carcinoma of cervix	CD11c+ HLA DR++ monocyte %monocyte	Simple mode	17	0.219139	0.377454	0.569616	-0.520671	0.958949	1.245	0.594122	2.60895
H7ZaTB	5fagOy	Squamous cell neoplasms and carcinoma of cervix	CD11c+ HLA DR++ monocyte %monocyte	Weighted mode	17	0.0649058	0.135821	0.6392	-0.201302	0.331114	1.06706	0.817665	1.39252
H9gSD2	5fagOy	Squamous cell neoplasms and carcinoma of cervix	CD45 on CD33br HLA DR+ CD14dim	MR Egger	15	-0.01184	0.193061	0.952031	-0.39024	0.36656	0.98823	0.676894	1.44276
H9gSD2	5fagOy	Squamous cell neoplasms and carcinoma of cervix	CD45 on CD33br HLA DR+ CD14dim	Weighted median	15	0.0332973	0.188695	0.859932	-0.336544	0.403139	1.03386	0.714234	1.49651
H9gSD2	5fagOy	Squamous cell neoplasms and carcinoma of cervix	CD45 on CD33br HLA DR+ CD14dim	Inverse variance weighted	15	-0.0938032	0.125476	0.454713	-0.339736	0.152129	0.910462	0.711959	1.16431
H9gSD2	5fagOy	Squamous cell neoplasms and carcinoma of cervix	CD45 on CD33br HLA DR+ CD14dim	Simple mode	15	-0.0719189	0.312631	0.821385	-0.684676	0.540838	0.930606	0.504253	1.71745
H9gSD2	5fagOy	Squamous cell neoplasms and carcinoma of cervix	CD45 on CD33br HLA DR+ CD14dim	Weighted mode	15	0.0230854	0.175903	0.897453	-0.321684	0.367855	1.02335	0.724927	1.44463
He84wB	5fagOy	Squamous cell neoplasms and carcinoma of cervix	CD16 on CD14+ CD16+ monocyte	MR Egger	22	-0.0437197	0.19257	0.822703	-0.421158	0.333718	0.957222	0.656287	1.39615
He84wB	5fagOy	Squamous cell neoplasms and carcinoma of cervix	CD16 on CD14+ CD16+ monocyte	Weighted median	22	-0.00158174	0.163591	0.992285	-0.322219	0.319056	0.99842	0.724539	1.37583
He84wB	5fagOy	Squamous cell neoplasms and carcinoma of cervix	CD16 on CD14+ CD16+ monocyte	Inverse variance weighted	22	-0.112799	0.129142	0.382417	-0.365918	0.140319	0.89333	0.69356	1.15064
He84wB	5fagOy	Squamous cell neoplasms and carcinoma of cervix	CD16 on CD14+ CD16+ monocyte	Simple mode	22	-0.510109	0.302662	0.106713	-1.10333	0.0831079	0.60043	0.331766	1.08666
He84wB	5fagOy	Squamous cell neoplasms and carcinoma of cervix	CD16 on CD14+ CD16+ monocyte	Weighted mode	22	-0.0716659	0.149206	0.63597	-0.36411	0.220779	0.930842	0.694815	1.24705
HgnoMY	5fagOy	Squamous cell neoplasms and carcinoma of cervix	BAFF-R on IgD+ CD38- unsw mem	MR Egger	19	-0.310848	0.125359	0.0239227	-0.556552	-0.065143	0.732826	0.573182	0.936934
HgnoMY	5fagOy	Squamous cell neoplasms and carcinoma of cervix	BAFF-R on IgD+ CD38- unsw mem	Weighted median	19	-0.312702	0.101967	0.0021643	-0.512557	-0.112847	0.731468	0.598962	0.893287
HgnoMY	5fagOy	Squamous cell neoplasms and carcinoma of cervix	BAFF-R on IgD+ CD38- unsw mem	Inverse variance weighted	19	-0.151027	0.0910907	0.0973197	-0.329565	0.0275104	0.859824	0.719236	1.02789
HgnoMY	5fagOy	Squamous cell neoplasms and carcinoma of cervix	BAFF-R on IgD+ CD38- unsw mem	Simple mode	19	0.265681	0.365171	0.476244	-0.450053	0.981416	1.30432	0.637594	2.66823
HgnoMY	5fagOy	Squamous cell neoplasms and carcinoma of cervix	BAFF-R on IgD+ CD38- unsw mem	Weighted mode	19	-0.297394	0.103782	0.0102812	-0.500806	-0.0939819	0.742751	0.606042	0.910299
hHKxWr	5fagOy	Squamous cell neoplasms and carcinoma of cervix	Memory B cell %lymphocyte	MR Egger	28	-0.0286803	0.0901399	0.752893	-0.205355	0.147994	0.971727	0.814359	1.15951
hHKxWr	5fagOy	Squamous cell neoplasms and carcinoma of cervix	Memory B cell %lymphocyte	Weighted median	28	-0.0495922	0.0975604	0.611227	-0.240811	0.141626	0.951617	0.78599	1.15215
hHKxWr	5fagOy	Squamous cell neoplasms and carcinoma of cervix	Memory B cell %lymphocyte	Inverse variance weighted	28	-0.113162	0.0778475	0.146047	-0.265743	0.0394192	0.893006	0.766636	1.04021
hHKxWr	5fagOy	Squamous cell neoplasms and carcinoma of cervix	Memory B cell %lymphocyte	Simple mode	28	-0.14193	0.287345	0.625346	-0.705127	0.421267	0.867682	0.494046	1.52389
hHKxWr	5fagOy	Squamous cell neoplasms and carcinoma of cervix	Memory B cell %lymphocyte	Weighted mode	28	-0.0556677	0.0879665	0.532169	-0.228082	0.116747	0.945853	0.796059	1.12383
hJv58R	5fagOy	Squamous cell neoplasms and carcinoma of cervix	CM DN (CD4-CD8-) %T cell	MR Egger	16	-0.0221043	0.201813	0.914338	-0.417659	0.37345	0.978138	0.658587	1.45274
hJv58R	5fagOy	Squamous cell neoplasms and carcinoma of cervix	CM DN (CD4-CD8-) %T cell	Weighted median	16	-0.0289084	0.231005	0.900411	-0.481678	0.423861	0.971505	0.617746	1.52785
hJv58R	5fagOy	Squamous cell neoplasms and carcinoma of cervix	CM DN (CD4-CD8-) %T cell	Inverse variance weighted	16	-0.130852	0.159875	0.413093	-0.444206	0.182503	0.877348	0.641333	1.20022
hJv58R	5fagOy	Squamous cell neoplasms and carcinoma of cervix	CM DN (CD4-CD8-) %T cell	Simple mode	16	-0.868324	0.394659	0.0438799	-1.64186	-0.0947922	0.419654	0.19362	0.909562
hJv58R	5fagOy	Squamous cell neoplasms and carcinoma of cervix	CM DN (CD4-CD8-) %T cell	Weighted mode	16	-0.0076068	0.191582	0.968852	-0.383107	0.367893	0.992422	0.68174	1.44469
HKMxIw	5fagOy	Squamous cell neoplasms and carcinoma of cervix	CD45 on CD66b++ myelod cell	MR Egger	16	-0.000545661	0.186679	0.997709	-0.366436	0.365345	0.999454	0.6932	1.44101
HKMxIw	5fagOy	Squamous cell neoplasms and carcinoma of cervix	CD45 on CD66b++ myelod cell	Weighted median	16	0.0494692	0.165376	0.764839	-0.274667	0.373606	1.05071	0.759825	1.45296
HKMxIw	5fagOy	Squamous cell neoplasms and carcinoma of cervix	CD45 on CD66b++ myelod cell	Inverse variance weighted	16	0.0987378	0.121549	0.416603	-0.139498	0.336974	1.10378	0.869794	1.4007
HKMxIw	5fagOy	Squamous cell neoplasms and carcinoma of cervix	CD45 on CD66b++ myelod cell	Simple mode	16	-0.0209129	0.24497	0.933097	-0.501054	0.459228	0.979304	0.605892	1.58285
HKMxIw	5fagOy	Squamous cell neoplasms and carcinoma of cervix	CD45 on CD66b++ myelod cell	Weighted mode	16	0.0476744	0.139998	0.738176	-0.226722	0.322071	1.04883	0.797142	1.37998
HkqYEd	5fagOy	Squamous cell neoplasms and carcinoma of cervix	Resting Treg AC	MR Egger	25	-0.45922	0.216239	0.0446705	-0.88305	-0.035391	0.631776	0.41352	0.965228
HkqYEd	5fagOy	Squamous cell neoplasms and carcinoma of cervix	Resting Treg AC	Weighted median	25	-0.33149	0.196785	0.0920797	-0.717189	0.0542089	0.717853	0.488122	1.05571
HkqYEd	5fagOy	Squamous cell neoplasms and carcinoma of cervix	Resting Treg AC	Inverse variance weighted	25	-0.239529	0.13072	0.0668955	-0.495741	0.0166831	0.786999	0.609119	1.01682
HkqYEd	5fagOy	Squamous cell neoplasms and carcinoma of cervix	Resting Treg AC	Simple mode	25	-0.121951	0.322074	0.708282	-0.753216	0.509314	0.885192	0.47085	1.66415
HkqYEd	5fagOy	Squamous cell neoplasms and carcinoma of cervix	Resting Treg AC	Weighted mode	25	-0.291102	0.206951	0.172357	-0.696725	0.114522	0.74744	0.498214	1.12134
hQlB3Q	5fagOy	Squamous cell neoplasms and carcinoma of cervix	CD25 on B cell	MR Egger	25	0.00300863	0.120364	0.980274	-0.232905	0.238923	1.00301	0.792229	1.26988
hQlB3Q	5fagOy	Squamous cell neoplasms and carcinoma of cervix	CD25 on B cell	Weighted median	25	-0.0388708	0.13786	0.777976	-0.309077	0.231335	0.961875	0.734124	1.26028
hQlB3Q	5fagOy	Squamous cell neoplasms and carcinoma of cervix	CD25 on B cell	Inverse variance weighted	25	-0.0814526	0.0987072	0.409262	-0.274919	0.112014	0.921776	0.759634	1.11853
hQlB3Q	5fagOy	Squamous cell neoplasms and carcinoma of cervix	CD25 on B cell	Simple mode	25	-0.155459	0.224827	0.49591	-0.596121	0.285202	0.856022	0.550945	1.33003
hQlB3Q	5fagOy	Squamous cell neoplasms and carcinoma of cervix	CD25 on B cell	Weighted mode	25	-0.0436378	0.115537	0.708976	-0.27009	0.182814	0.957301	0.763311	1.20059
hqSiIm	5fagOy	Squamous cell neoplasms and carcinoma of cervix	Naive CD8br %CD8br	MR Egger	36	-0.00541846	0.0603117	0.928941	-0.123629	0.112792	0.994596	0.883707	1.1194
hqSiIm	5fagOy	Squamous cell neoplasms and carcinoma of cervix	Naive CD8br %CD8br	Weighted median	36	0.0311031	0.0801069	0.697817	-0.125907	0.188113	1.03159	0.881697	1.20697
hqSiIm	5fagOy	Squamous cell neoplasms and carcinoma of cervix	Naive CD8br %CD8br	Inverse variance weighted	36	-0.00409153	0.0529024	0.938352	-0.10778	0.0995972	0.995917	0.897825	1.10473
hqSiIm	5fagOy	Squamous cell neoplasms and carcinoma of cervix	Naive CD8br %CD8br	Simple mode	36	-0.0213722	0.121894	0.861827	-0.260284	0.217539	0.978855	0.770833	1.24301
hqSiIm	5fagOy	Squamous cell neoplasms and carcinoma of cervix	Naive CD8br %CD8br	Weighted mode	36	-0.00316414	0.06147	0.95924	-0.123645	0.117317	0.996841	0.883693	1.12448
hTh2Dp	5fagOy	Squamous cell neoplasms and carcinoma of cervix	CD3- lymphocyte AC	MR Egger	18	0.256817	0.425957	0.555013	-0.578058	1.09169	1.29281	0.560987	2.97931
hTh2Dp	5fagOy	Squamous cell neoplasms and carcinoma of cervix	CD3- lymphocyte AC	Weighted median	18	0.408395	0.280149	0.144902	-0.140698	0.957488	1.5044	0.868752	2.60514
hTh2Dp	5fagOy	Squamous cell neoplasms and carcinoma of cervix	CD3- lymphocyte AC	Inverse variance weighted	18	0.355569	0.215993	0.099721	-0.0677768	0.778914	1.42699	0.934469	2.1791
hTh2Dp	5fagOy	Squamous cell neoplasms and carcinoma of cervix	CD3- lymphocyte AC	Simple mode	18	0.480687	0.39461	0.23981	-0.292748	1.25412	1.61718	0.74621	3.50476
hTh2Dp	5fagOy	Squamous cell neoplasms and carcinoma of cervix	CD3- lymphocyte AC	Weighted mode	18	0.373446	0.329892	0.27334	-0.273143	1.02004	1.45273	0.760984	2.77329
HU4idH	5fagOy	Squamous cell neoplasms and carcinoma of cervix	IgD on IgD+ CD38dim	MR Egger	22	0.30214	0.145602	0.0510935	0.0167597	0.58752	1.35275	1.0169	1.79952
HU4idH	5fagOy	Squamous cell neoplasms and carcinoma of cervix	IgD on IgD+ CD38dim	Weighted median	22	0.273308	0.134897	0.0427589	0.00891089	0.537706	1.31431	1.00895	1.71207
HU4idH	5fagOy	Squamous cell neoplasms and carcinoma of cervix	IgD on IgD+ CD38dim	Inverse variance weighted	22	0.155387	0.0969372	0.108942	-0.03461	0.345384	1.16811	0.965982	1.41253
HU4idH	5fagOy	Squamous cell neoplasms and carcinoma of cervix	IgD on IgD+ CD38dim	Simple mode	22	0.0454379	0.238756	0.850893	-0.422524	0.5134	1.04649	0.655391	1.67096
HU4idH	5fagOy	Squamous cell neoplasms and carcinoma of cervix	IgD on IgD+ CD38dim	Weighted mode	22	0.253203	0.128102	0.061371	0.00212232	0.504283	1.28814	1.00212	1.6558
Hwq0US	5fagOy	Squamous cell neoplasms and carcinoma of cervix	CD28 on CD39+ CD8br	MR Egger	20	-0.0343789	0.0993445	0.733311	-0.229094	0.160336	0.966205	0.795254	1.17391
Hwq0US	5fagOy	Squamous cell neoplasms and carcinoma of cervix	CD28 on CD39+ CD8br	Weighted median	20	0.0608778	0.11945	0.610295	-0.173243	0.294999	1.06277	0.840933	1.34312
Hwq0US	5fagOy	Squamous cell neoplasms and carcinoma of cervix	CD28 on CD39+ CD8br	Inverse variance weighted	20	-0.0100944	0.0836204	0.903915	-0.17399	0.153802	0.989956	0.840305	1.16626
Hwq0US	5fagOy	Squamous cell neoplasms and carcinoma of cervix	CD28 on CD39+ CD8br	Simple mode	20	0.113475	0.261665	0.669414	-0.399387	0.626338	1.12016	0.670731	1.87075
Hwq0US	5fagOy	Squamous cell neoplasms and carcinoma of cervix	CD28 on CD39+ CD8br	Weighted mode	20	-0.0242086	0.100612	0.812432	-0.221408	0.172991	0.976082	0.80139	1.18886
HzCHwa	5fagOy	Squamous cell neoplasms and carcinoma of cervix	CD123 on CD62L+ plasmacytoid DC	MR Egger	18	-0.139778	0.0847899	0.118739	-0.305966	0.0264103	0.869551	0.736412	1.02676
HzCHwa	5fagOy	Squamous cell neoplasms and carcinoma of cervix	CD123 on CD62L+ plasmacytoid DC	Weighted median	18	0.0208525	0.0936944	0.823879	-0.162788	0.204494	1.02107	0.849771	1.2269
HzCHwa	5fagOy	Squamous cell neoplasms and carcinoma of cervix	CD123 on CD62L+ plasmacytoid DC	Inverse variance weighted	18	-0.0320105	0.0827935	0.699029	-0.194286	0.130265	0.968496	0.823423	1.13913
HzCHwa	5fagOy	Squamous cell neoplasms and carcinoma of cervix	CD123 on CD62L+ plasmacytoid DC	Simple mode	18	0.0721758	0.150681	0.638045	-0.22316	0.367511	1.07484	0.799987	1.44414
HzCHwa	5fagOy	Squamous cell neoplasms and carcinoma of cervix	CD123 on CD62L+ plasmacytoid DC	Weighted mode	18	-0.0650097	0.072821	0.384463	-0.207739	0.0777194	0.937058	0.812419	1.08082
i33MLT	5fagOy	Squamous cell neoplasms and carcinoma of cervix	CD28- CD8dim AC	MR Egger	28	-0.0180459	0.149784	0.90503	-0.311623	0.275531	0.982116	0.732258	1.31723
i33MLT	5fagOy	Squamous cell neoplasms and carcinoma of cervix	CD28- CD8dim AC	Weighted median	28	-0.0625907	0.160735	0.696978	-0.377631	0.25245	0.939328	0.685483	1.28718
i33MLT	5fagOy	Squamous cell neoplasms and carcinoma of cervix	CD28- CD8dim AC	Inverse variance weighted	28	-0.0992713	0.104943	0.344174	-0.30496	0.106418	0.905497	0.737153	1.11229
i33MLT	5fagOy	Squamous cell neoplasms and carcinoma of cervix	CD28- CD8dim AC	Simple mode	28	-0.027891	0.259985	0.91536	-0.537462	0.481679	0.972494	0.584229	1.61879
i33MLT	5fagOy	Squamous cell neoplasms and carcinoma of cervix	CD28- CD8dim AC	Weighted mode	28	-0.027891	0.151863	0.855653	-0.325542	0.26976	0.972494	0.722136	1.30965
I758Jz	5fagOy	Squamous cell neoplasms and carcinoma of cervix	CD25 on IgD- CD38dim	MR Egger	20	0.0694413	0.240474	0.776058	-0.401888	0.540771	1.07191	0.669056	1.71733
I758Jz	5fagOy	Squamous cell neoplasms and carcinoma of cervix	CD25 on IgD- CD38dim	Weighted median	20	0.105735	0.232871	0.649794	-0.350692	0.562162	1.11153	0.7042	1.75446
I758Jz	5fagOy	Squamous cell neoplasms and carcinoma of cervix	CD25 on IgD- CD38dim	Inverse variance weighted	20	0.11898	0.154671	0.441747	-0.184176	0.422136	1.12635	0.83179	1.52522
I758Jz	5fagOy	Squamous cell neoplasms and carcinoma of cervix	CD25 on IgD- CD38dim	Simple mode	20	0.216263	0.327168	0.516539	-0.424987	0.857513	1.24143	0.653779	2.35729
I758Jz	5fagOy	Squamous cell neoplasms and carcinoma of cervix	CD25 on IgD- CD38dim	Weighted mode	20	0.127068	0.209177	0.550733	-0.282919	0.537054	1.13549	0.753581	1.71096
iAotXZ	5fagOy	Squamous cell neoplasms and carcinoma of cervix	CD45 on basophil	MR Egger	17	-0.0253469	0.343384	0.942133	-0.69838	0.647687	0.974972	0.49739	1.91111
iAotXZ	5fagOy	Squamous cell neoplasms and carcinoma of cervix	CD45 on basophil	Weighted median	17	-0.0834859	0.193163	0.665593	-0.462085	0.295113	0.919904	0.629969	1.34328
iAotXZ	5fagOy	Squamous cell neoplasms and carcinoma of cervix	CD45 on basophil	Inverse variance weighted	17	-0.00565575	0.139868	0.967745	-0.279797	0.268485	0.99436	0.755937	1.30798
iAotXZ	5fagOy	Squamous cell neoplasms and carcinoma of cervix	CD45 on basophil	Simple mode	17	-0.0419387	0.29495	0.888705	-0.62004	0.536162	0.958929	0.537923	1.70943
iAotXZ	5fagOy	Squamous cell neoplasms and carcinoma of cervix	CD45 on basophil	Weighted mode	17	-0.100228	0.22903	0.667513	-0.549126	0.348671	0.904632	0.577454	1.41718
IeAiOO	5fagOy	Squamous cell neoplasms and carcinoma of cervix	HLA DR on CD33br HLA DR+ CD14-	MR Egger	25	-0.0252463	0.10264	0.807887	-0.22642	0.175928	0.97507	0.797383	1.19235
IeAiOO	5fagOy	Squamous cell neoplasms and carcinoma of cervix	HLA DR on CD33br HLA DR+ CD14-	Weighted median	25	-0.0270302	0.0870635	0.756207	-0.197675	0.143614	0.973332	0.820637	1.15444
IeAiOO	5fagOy	Squamous cell neoplasms and carcinoma of cervix	HLA DR on CD33br HLA DR+ CD14-	Inverse variance weighted	25	0.0263641	0.0660579	0.689816	-0.103109	0.155838	1.02671	0.902028	1.16864
IeAiOO	5fagOy	Squamous cell neoplasms and carcinoma of cervix	HLA DR on CD33br HLA DR+ CD14-	Simple mode	25	0.00685525	0.135505	0.960071	-0.258734	0.272445	1.00688	0.772028	1.31317
IeAiOO	5fagOy	Squamous cell neoplasms and carcinoma of cervix	HLA DR on CD33br HLA DR+ CD14-	Weighted mode	25	0.00685525	0.0832375	0.935045	-0.15629	0.170001	1.00688	0.855311	1.18531
iec42l	5fagOy	Squamous cell neoplasms and carcinoma of cervix	CD24 on transitional	MR Egger	20	-0.441874	0.357084	0.23182	-1.14176	0.25801	0.642831	0.319257	1.29435
iec42l	5fagOy	Squamous cell neoplasms and carcinoma of cervix	CD24 on transitional	Weighted median	20	-0.0312076	0.276284	0.910066	-0.572724	0.510309	0.969274	0.563987	1.66581
iec42l	5fagOy	Squamous cell neoplasms and carcinoma of cervix	CD24 on transitional	Inverse variance weighted	20	0.138343	0.191968	0.47112	-0.237914	0.514601	1.14837	0.78827	1.67297
iec42l	5fagOy	Squamous cell neoplasms and carcinoma of cervix	CD24 on transitional	Simple mode	20	-0.0483369	0.405849	0.906446	-0.843802	0.747128	0.952813	0.430072	2.11093
iec42l	5fagOy	Squamous cell neoplasms and carcinoma of cervix	CD24 on transitional	Weighted mode	20	-0.0775027	0.327861	0.815661	-0.720111	0.565105	0.925425	0.486698	1.75963
iEfmtW	5fagOy	Squamous cell neoplasms and carcinoma of cervix	PB/PC AC	MR Egger	24	-0.0385045	0.103112	0.712408	-0.240605	0.163596	0.962227	0.786152	1.17774
iEfmtW	5fagOy	Squamous cell neoplasms and carcinoma of cervix	PB/PC AC	Weighted median	24	-0.0525079	0.119039	0.659142	-0.285824	0.180808	0.948847	0.751395	1.19819
iEfmtW	5fagOy	Squamous cell neoplasms and carcinoma of cervix	PB/PC AC	Inverse variance weighted	24	-5.58489e-05	0.0878825	0.999493	-0.172306	0.172194	0.999944	0.841722	1.18791
iEfmtW	5fagOy	Squamous cell neoplasms and carcinoma of cervix	PB/PC AC	Simple mode	24	-0.154269	0.214339	0.478932	-0.574374	0.265835	0.857041	0.563058	1.30452
iEfmtW	5fagOy	Squamous cell neoplasms and carcinoma of cervix	PB/PC AC	Weighted mode	24	-0.0270446	0.103072	0.79536	-0.229066	0.174977	0.973318	0.795276	1.19122
IG8w1M	5fagOy	Squamous cell neoplasms and carcinoma of cervix	CX3CR1 on CD14- CD16-	MR Egger	19	0.0786494	0.0964884	0.426278	-0.110468	0.267767	1.08182	0.895415	1.30704
IG8w1M	5fagOy	Squamous cell neoplasms and carcinoma of cervix	CX3CR1 on CD14- CD16-	Weighted median	19	0.0609794	0.106786	0.567971	-0.148322	0.27028	1.06288	0.862154	1.31033
IG8w1M	5fagOy	Squamous cell neoplasms and carcinoma of cervix	CX3CR1 on CD14- CD16-	Inverse variance weighted	19	0.0202005	0.0755069	0.789059	-0.127793	0.168194	1.02041	0.880036	1.18317
IG8w1M	5fagOy	Squamous cell neoplasms and carcinoma of cervix	CX3CR1 on CD14- CD16-	Simple mode	19	-0.0113208	0.161278	0.944813	-0.327426	0.304784	0.988743	0.720777	1.35633
IG8w1M	5fagOy	Squamous cell neoplasms and carcinoma of cervix	CX3CR1 on CD14- CD16-	Weighted mode	19	0.0403902	0.0994089	0.68931	-0.154451	0.235232	1.04122	0.856885	1.2652
IGvuCt	5fagOy	Squamous cell neoplasms and carcinoma of cervix	DP (CD4+CD8+) %leukocyte	MR Egger	22	-0.136776	0.413643	0.744339	-0.947517	0.673965	0.872166	0.387703	1.962
IGvuCt	5fagOy	Squamous cell neoplasms and carcinoma of cervix	DP (CD4+CD8+) %leukocyte	Weighted median	22	-0.278111	0.259476	0.283801	-0.786684	0.230461	0.757213	0.455352	1.25918
IGvuCt	5fagOy	Squamous cell neoplasms and carcinoma of cervix	DP (CD4+CD8+) %leukocyte	Inverse variance weighted	22	0.120813	0.186762	0.517708	-0.245241	0.486868	1.12841	0.782516	1.62721
IGvuCt	5fagOy	Squamous cell neoplasms and carcinoma of cervix	DP (CD4+CD8+) %leukocyte	Simple mode	22	-0.169369	0.412309	0.685393	-0.977494	0.638756	0.844197	0.376253	1.89412
IGvuCt	5fagOy	Squamous cell neoplasms and carcinoma of cervix	DP (CD4+CD8+) %leukocyte	Weighted mode	22	-0.308572	0.293296	0.304717	-0.883432	0.266288	0.734495	0.413362	1.30511
iIagqr	5fagOy	Squamous cell neoplasms and carcinoma of cervix	CD28 on CD28+ CD45RA- CD8br	MR Egger	17	-0.456748	0.438056	0.313615	-1.31534	0.401842	0.63334	0.268384	1.49458
iIagqr	5fagOy	Squamous cell neoplasms and carcinoma of cervix	CD28 on CD28+ CD45RA- CD8br	Weighted median	17	-0.121687	0.310071	0.694727	-0.729427	0.486052	0.885425	0.482185	1.62589
iIagqr	5fagOy	Squamous cell neoplasms and carcinoma of cervix	CD28 on CD28+ CD45RA- CD8br	Inverse variance weighted	17	-0.18632	0.216125	0.388636	-0.609926	0.237285	0.830008	0.543391	1.2678
iIagqr	5fagOy	Squamous cell neoplasms and carcinoma of cervix	CD28 on CD28+ CD45RA- CD8br	Simple mode	17	0.0748795	0.4782	0.87753	-0.862393	1.01215	1.07775	0.422151	2.75151
iIagqr	5fagOy	Squamous cell neoplasms and carcinoma of cervix	CD28 on CD28+ CD45RA- CD8br	Weighted mode	17	-0.0707654	0.443191	0.875137	-0.93942	0.79789	0.93168	0.390854	2.22085
ija2GL	5fagOy	Squamous cell neoplasms and carcinoma of cervix	Lymphocyte AC	MR Egger	19	0.0627664	0.253658	0.807528	-0.434403	0.559935	1.06478	0.647651	1.75056
ija2GL	5fagOy	Squamous cell neoplasms and carcinoma of cervix	Lymphocyte AC	Weighted median	19	0.202104	0.253721	0.425708	-0.29519	0.699397	1.22397	0.74439	2.01254
ija2GL	5fagOy	Squamous cell neoplasms and carcinoma of cervix	Lymphocyte AC	Inverse variance weighted	19	0.0179097	0.165832	0.913996	-0.30712	0.34294	1.01807	0.735562	1.40908
ija2GL	5fagOy	Squamous cell neoplasms and carcinoma of cervix	Lymphocyte AC	Simple mode	19	0.259329	0.453823	0.574774	-0.630165	1.14882	1.29606	0.532504	3.15448
ija2GL	5fagOy	Squamous cell neoplasms and carcinoma of cervix	Lymphocyte AC	Weighted mode	19	0.448485	0.356748	0.224767	-0.25074	1.14771	1.56594	0.778224	3.15097
IK5ro7	5fagOy	Squamous cell neoplasms and carcinoma of cervix	HLA DR+ CD8br AC	MR Egger	34	0.00287559	0.122771	0.981459	-0.237755	0.243506	1.00288	0.788396	1.27571
IK5ro7	5fagOy	Squamous cell neoplasms and carcinoma of cervix	HLA DR+ CD8br AC	Weighted median	34	0.018256	0.137397	0.894296	-0.251041	0.287553	1.01842	0.77799	1.33316
IK5ro7	5fagOy	Squamous cell neoplasms and carcinoma of cervix	HLA DR+ CD8br AC	Inverse variance weighted	34	-0.0673254	0.0873311	0.440754	-0.238494	0.103844	0.934891	0.787813	1.10943
IK5ro7	5fagOy	Squamous cell neoplasms and carcinoma of cervix	HLA DR+ CD8br AC	Simple mode	34	0.0754821	0.220405	0.734169	-0.356511	0.507475	1.0784	0.700115	1.66109
IK5ro7	5fagOy	Squamous cell neoplasms and carcinoma of cervix	HLA DR+ CD8br AC	Weighted mode	34	-0.0299911	0.11174	0.790062	-0.249002	0.18902	0.970454	0.779578	1.20807
ILeyhJ	5fagOy	Squamous cell neoplasms and carcinoma of cervix	CD4/CD8br	MR Egger	14	0.0964158	0.375348	0.80163	-0.639266	0.832098	1.10122	0.52768	2.29813
ILeyhJ	5fagOy	Squamous cell neoplasms and carcinoma of cervix	CD4/CD8br	Weighted median	14	-0.139769	0.28616	0.625247	-0.700643	0.421105	0.869559	0.496266	1.52364
ILeyhJ	5fagOy	Squamous cell neoplasms and carcinoma of cervix	CD4/CD8br	Inverse variance weighted	14	-0.252679	0.202066	0.211124	-0.648728	0.143369	0.776717	0.52271	1.15416
ILeyhJ	5fagOy	Squamous cell neoplasms and carcinoma of cervix	CD4/CD8br	Simple mode	14	-0.241094	0.418634	0.574513	-1.06162	0.579429	0.785768	0.345896	1.78502
ILeyhJ	5fagOy	Squamous cell neoplasms and carcinoma of cervix	CD4/CD8br	Weighted mode	14	-0.138416	0.371705	0.71561	-0.866958	0.590127	0.870737	0.420228	1.80422
InBFp0	5fagOy	Squamous cell neoplasms and carcinoma of cervix	CD4 on CD45RA+ CD4+	MR Egger	27	-0.0477205	0.261718	0.85679	-0.560687	0.465246	0.9534	0.570817	1.59241
InBFp0	5fagOy	Squamous cell neoplasms and carcinoma of cervix	CD4 on CD45RA+ CD4+	Weighted median	27	-0.277511	0.197707	0.160424	-0.665017	0.109995	0.757667	0.514265	1.11627
InBFp0	5fagOy	Squamous cell neoplasms and carcinoma of cervix	CD4 on CD45RA+ CD4+	Inverse variance weighted	27	-0.148387	0.134286	0.269157	-0.411588	0.114814	0.862097	0.662597	1.12166
InBFp0	5fagOy	Squamous cell neoplasms and carcinoma of cervix	CD4 on CD45RA+ CD4+	Simple mode	27	-0.379759	0.317558	0.242539	-1.00217	0.242655	0.684026	0.367081	1.27463
InBFp0	5fagOy	Squamous cell neoplasms and carcinoma of cervix	CD4 on CD45RA+ CD4+	Weighted mode	27	-0.335019	0.245491	0.184045	-0.816181	0.146143	0.715324	0.442117	1.15736
ingta5	5fagOy	Squamous cell neoplasms and carcinoma of cervix	CD11c on monocyte	MR Egger	19	-0.129892	0.185824	0.494003	-0.494107	0.234324	0.87819	0.610115	1.26405
ingta5	5fagOy	Squamous cell neoplasms and carcinoma of cervix	CD11c on monocyte	Weighted median	19	-0.0652504	0.157601	0.678857	-0.374148	0.243647	0.936833	0.687875	1.27589
ingta5	5fagOy	Squamous cell neoplasms and carcinoma of cervix	CD11c on monocyte	Inverse variance weighted	19	-0.0813992	0.120316	0.498694	-0.317218	0.15442	0.921826	0.728172	1.16698
ingta5	5fagOy	Squamous cell neoplasms and carcinoma of cervix	CD11c on monocyte	Simple mode	19	-0.233588	0.221031	0.304576	-0.666808	0.199632	0.791688	0.513345	1.22095
ingta5	5fagOy	Squamous cell neoplasms and carcinoma of cervix	CD11c on monocyte	Weighted mode	19	-0.119235	0.154588	0.450531	-0.422228	0.183758	0.887599	0.655584	1.20172
iNqcbQ	5fagOy	Squamous cell neoplasms and carcinoma of cervix	CD3 on secreting Treg	MR Egger	20	0.102802	0.220019	0.645934	-0.328435	0.534038	1.10827	0.72005	1.70581
iNqcbQ	5fagOy	Squamous cell neoplasms and carcinoma of cervix	CD3 on secreting Treg	Weighted median	20	0.0394861	0.165862	0.81183	-0.285603	0.364575	1.04028	0.751561	1.4399
iNqcbQ	5fagOy	Squamous cell neoplasms and carcinoma of cervix	CD3 on secreting Treg	Inverse variance weighted	20	0.10378	0.136197	0.446072	-0.163167	0.370727	1.10936	0.849449	1.44879
iNqcbQ	5fagOy	Squamous cell neoplasms and carcinoma of cervix	CD3 on secreting Treg	Simple mode	20	0.190967	0.265011	0.479927	-0.328454	0.710389	1.21042	0.720036	2.03478
iNqcbQ	5fagOy	Squamous cell neoplasms and carcinoma of cervix	CD3 on secreting Treg	Weighted mode	20	0.122721	0.171814	0.483744	-0.214034	0.459476	1.13057	0.807321	1.58324
iNWkUA	5fagOy	Squamous cell neoplasms and carcinoma of cervix	CD28+ CD45RA+ CD8dim AC	MR Egger	49	-0.0272132	0.0245289	0.272887	-0.0752897	0.0208634	0.973154	0.927475	1.02108
iNWkUA	5fagOy	Squamous cell neoplasms and carcinoma of cervix	CD28+ CD45RA+ CD8dim AC	Weighted median	49	-0.0540145	0.029977	0.0715663	-0.112769	0.00474035	0.947418	0.893357	1.00475
iNWkUA	5fagOy	Squamous cell neoplasms and carcinoma of cervix	CD28+ CD45RA+ CD8dim AC	Inverse variance weighted	49	-0.0403064	0.0216828	0.0630393	-0.0828047	0.00219183	0.960495	0.920531	1.00219
iNWkUA	5fagOy	Squamous cell neoplasms and carcinoma of cervix	CD28+ CD45RA+ CD8dim AC	Simple mode	49	-0.0508235	0.0387806	0.19625	-0.126833	0.0251865	0.950446	0.88088	1.02551
iNWkUA	5fagOy	Squamous cell neoplasms and carcinoma of cervix	CD28+ CD45RA+ CD8dim AC	Weighted mode	49	-0.0416372	0.0251587	0.104452	-0.0909482	0.00767375	0.959218	0.913065	1.0077
IOCPuC	5fagOy	Squamous cell neoplasms and carcinoma of cervix	PDL-1 on CD14- CD16-	MR Egger	28	0.0274424	0.189803	0.886155	-0.344572	0.399457	1.02782	0.708523	1.49101
IOCPuC	5fagOy	Squamous cell neoplasms and carcinoma of cervix	PDL-1 on CD14- CD16-	Weighted median	28	0.0880798	0.192874	0.647908	-0.289953	0.466112	1.09208	0.748299	1.59379
IOCPuC	5fagOy	Squamous cell neoplasms and carcinoma of cervix	PDL-1 on CD14- CD16-	Inverse variance weighted	28	0.0204338	0.138319	0.882556	-0.250671	0.291538	1.02064	0.778279	1.33848
IOCPuC	5fagOy	Squamous cell neoplasms and carcinoma of cervix	PDL-1 on CD14- CD16-	Simple mode	28	0.0178915	0.394084	0.964122	-0.754513	0.790296	1.01805	0.470239	2.20405
IOCPuC	5fagOy	Squamous cell neoplasms and carcinoma of cervix	PDL-1 on CD14- CD16-	Weighted mode	28	0.11172	0.180238	0.540557	-0.241547	0.464987	1.1182	0.785412	1.59199
iSOF77	5fagOy	Squamous cell neoplasms and carcinoma of cervix	CD3 on activated & secreting Treg	MR Egger	22	0.184552	0.216965	0.405056	-0.240699	0.609804	1.20268	0.786078	1.84007
iSOF77	5fagOy	Squamous cell neoplasms and carcinoma of cervix	CD3 on activated & secreting Treg	Weighted median	22	0.249221	0.162581	0.1253	-0.0694383	0.567881	1.28303	0.932918	1.76452
iSOF77	5fagOy	Squamous cell neoplasms and carcinoma of cervix	CD3 on activated & secreting Treg	Inverse variance weighted	22	0.12606	0.13591	0.353652	-0.140323	0.392443	1.13435	0.869078	1.48059
iSOF77	5fagOy	Squamous cell neoplasms and carcinoma of cervix	CD3 on activated & secreting Treg	Simple mode	22	0.352214	0.326257	0.292582	-0.28725	0.991677	1.42221	0.750324	2.69575
iSOF77	5fagOy	Squamous cell neoplasms and carcinoma of cervix	CD3 on activated & secreting Treg	Weighted mode	22	0.197379	0.157349	0.223478	-0.111025	0.505782	1.21821	0.894917	1.65828
itZTNv	5fagOy	Squamous cell neoplasms and carcinoma of cervix	Memory B cell %B cell	MR Egger	28	-0.328114	0.160676	0.0514091	-0.64304	-0.0131886	0.720281	0.525692	0.986898
itZTNv	5fagOy	Squamous cell neoplasms and carcinoma of cervix	Memory B cell %B cell	Weighted median	28	-0.29973	0.155566	0.0540171	-0.604639	0.00518043	0.741019	0.546271	1.00519
itZTNv	5fagOy	Squamous cell neoplasms and carcinoma of cervix	Memory B cell %B cell	Inverse variance weighted	28	-0.205393	0.110036	0.0619589	-0.421064	0.0102785	0.814327	0.656348	1.01033
itZTNv	5fagOy	Squamous cell neoplasms and carcinoma of cervix	Memory B cell %B cell	Simple mode	28	-0.062384	0.257827	0.810639	-0.567724	0.442956	0.939522	0.566814	1.5573
itZTNv	5fagOy	Squamous cell neoplasms and carcinoma of cervix	Memory B cell %B cell	Weighted mode	28	-0.262063	0.145665	0.083193	-0.547566	0.0234396	0.769462	0.578356	1.02372
iX4uXW	5fagOy	Squamous cell neoplasms and carcinoma of cervix	CD127 on CD28- CD8br	MR Egger	20	-0.020647	0.271558	0.940233	-0.552901	0.511607	0.979565	0.575278	1.66797
iX4uXW	5fagOy	Squamous cell neoplasms and carcinoma of cervix	CD127 on CD28- CD8br	Weighted median	20	-0.149348	0.208158	0.473081	-0.557337	0.258641	0.861269	0.572732	1.29517
iX4uXW	5fagOy	Squamous cell neoplasms and carcinoma of cervix	CD127 on CD28- CD8br	Inverse variance weighted	20	-0.1061	0.162003	0.512514	-0.423626	0.211426	0.899334	0.654668	1.23544
iX4uXW	5fagOy	Squamous cell neoplasms and carcinoma of cervix	CD127 on CD28- CD8br	Simple mode	20	-0.671145	0.352048	0.0718379	-1.36116	0.0188691	0.511123	0.256364	1.01905
iX4uXW	5fagOy	Squamous cell neoplasms and carcinoma of cervix	CD127 on CD28- CD8br	Weighted mode	20	-0.0795668	0.19401	0.686308	-0.459826	0.300693	0.923516	0.631393	1.35079
iXpKy3	5fagOy	Squamous cell neoplasms and carcinoma of cervix	CD27 on IgD- CD38-	MR Egger	30	0.0968425	0.218985	0.661717	-0.332368	0.526053	1.10169	0.717223	1.69224
iXpKy3	5fagOy	Squamous cell neoplasms and carcinoma of cervix	CD27 on IgD- CD38-	Weighted median	30	-0.0820472	0.162209	0.612989	-0.399977	0.235882	0.921229	0.670336	1.26603
iXpKy3	5fagOy	Squamous cell neoplasms and carcinoma of cervix	CD27 on IgD- CD38-	Inverse variance weighted	30	-0.104773	0.116945	0.370294	-0.333985	0.124438	0.900529	0.716065	1.13251
iXpKy3	5fagOy	Squamous cell neoplasms and carcinoma of cervix	CD27 on IgD- CD38-	Simple mode	30	-0.243661	0.262912	0.361692	-0.758968	0.271647	0.783754	0.468149	1.31212
iXpKy3	5fagOy	Squamous cell neoplasms and carcinoma of cervix	CD27 on IgD- CD38-	Weighted mode	30	-0.130389	0.179861	0.474297	-0.482917	0.222139	0.877754	0.616981	1.24875
iZxSI3	5fagOy	Squamous cell neoplasms and carcinoma of cervix	BAFF-R on IgD+ CD38-	MR Egger	22	-0.256905	0.114917	0.0369434	-0.482143	-0.0316665	0.773442	0.617459	0.96883
iZxSI3	5fagOy	Squamous cell neoplasms and carcinoma of cervix	BAFF-R on IgD+ CD38-	Weighted median	22	-0.266774	0.100751	0.00810053	-0.464247	-0.0693018	0.765846	0.628608	0.933045
iZxSI3	5fagOy	Squamous cell neoplasms and carcinoma of cervix	BAFF-R on IgD+ CD38-	Inverse variance weighted	22	-0.253474	0.087702	0.00385028	-0.42537	-0.0815781	0.7761	0.653528	0.921661
iZxSI3	5fagOy	Squamous cell neoplasms and carcinoma of cervix	BAFF-R on IgD+ CD38-	Simple mode	22	-0.0905892	0.228022	0.695168	-0.537513	0.356334	0.913393	0.5842	1.42808
iZxSI3	5fagOy	Squamous cell neoplasms and carcinoma of cervix	BAFF-R on IgD+ CD38-	Weighted mode	22	-0.272379	0.0981843	0.0113687	-0.46482	-0.0799376	0.761566	0.628248	0.923174
IZZTMM	5fagOy	Squamous cell neoplasms and carcinoma of cervix	HVEM on naive CD8br	MR Egger	21	-0.00606926	0.0993936	0.951947	-0.200881	0.188742	0.993949	0.81801	1.20773
IZZTMM	5fagOy	Squamous cell neoplasms and carcinoma of cervix	HVEM on naive CD8br	Weighted median	21	-0.147159	0.0958637	0.124762	-0.335052	0.0407337	0.863156	0.715301	1.04157
IZZTMM	5fagOy	Squamous cell neoplasms and carcinoma of cervix	HVEM on naive CD8br	Inverse variance weighted	21	-0.097557	0.0687645	0.155983	-0.232335	0.0372213	0.907051	0.79268	1.03792
IZZTMM	5fagOy	Squamous cell neoplasms and carcinoma of cervix	HVEM on naive CD8br	Simple mode	21	-0.0809395	0.157659	0.613308	-0.389951	0.228072	0.922249	0.67709	1.25618
IZZTMM	5fagOy	Squamous cell neoplasms and carcinoma of cervix	HVEM on naive CD8br	Weighted mode	21	-0.0809395	0.081547	0.332787	-0.240772	0.0788926	0.922249	0.786021	1.08209
j0PTi3	5fagOy	Squamous cell neoplasms and carcinoma of cervix	BAFF-R on IgD- CD38-	MR Egger	17	-0.315941	0.114338	0.0144953	-0.540043	-0.0918387	0.729103	0.582723	0.912252
j0PTi3	5fagOy	Squamous cell neoplasms and carcinoma of cervix	BAFF-R on IgD- CD38-	Weighted median	17	-0.314845	0.0991382	0.00149413	-0.509156	-0.120534	0.729902	0.601003	0.886447
j0PTi3	5fagOy	Squamous cell neoplasms and carcinoma of cervix	BAFF-R on IgD- CD38-	Inverse variance weighted	17	-0.282761	0.0835515	0.000713676	-0.446522	-0.119	0.7537	0.63985	0.887808
j0PTi3	5fagOy	Squamous cell neoplasms and carcinoma of cervix	BAFF-R on IgD- CD38-	Simple mode	17	0.00246057	0.191753	0.98992	-0.373375	0.378296	1.00246	0.688407	1.45979
j0PTi3	5fagOy	Squamous cell neoplasms and carcinoma of cervix	BAFF-R on IgD- CD38-	Weighted mode	17	-0.311818	0.0953343	0.00480615	-0.498673	-0.124962	0.732115	0.607336	0.88253
j2qxa3	5fagOy	Squamous cell neoplasms and carcinoma of cervix	CD33 on CD33br HLA DR+ CD14-	MR Egger	21	-0.037076	0.117483	0.755757	-0.267342	0.19319	0.963603	0.765411	1.21311
j2qxa3	5fagOy	Squamous cell neoplasms and carcinoma of cervix	CD33 on CD33br HLA DR+ CD14-	Weighted median	21	-0.0199706	0.0840283	0.812141	-0.184666	0.144725	0.980227	0.831382	1.15572
j2qxa3	5fagOy	Squamous cell neoplasms and carcinoma of cervix	CD33 on CD33br HLA DR+ CD14-	Inverse variance weighted	21	0.0088572	0.0728469	0.903226	-0.133923	0.151637	1.0089	0.874658	1.16374
j2qxa3	5fagOy	Squamous cell neoplasms and carcinoma of cervix	CD33 on CD33br HLA DR+ CD14-	Simple mode	21	0.178353	0.193736	0.36823	-0.201369	0.558075	1.19525	0.817611	1.74731
j2qxa3	5fagOy	Squamous cell neoplasms and carcinoma of cervix	CD33 on CD33br HLA DR+ CD14-	Weighted mode	21	-0.00410014	0.0805731	0.95992	-0.162023	0.153823	0.995908	0.850421	1.16628
j2vSw9	5fagOy	Squamous cell neoplasms and carcinoma of cervix	HLA DR on CD33dim HLA DR+ CD11b-	MR Egger	18	0.0690711	0.26156	0.795095	-0.443587	0.58173	1.07151	0.64173	1.78913
j2vSw9	5fagOy	Squamous cell neoplasms and carcinoma of cervix	HLA DR on CD33dim HLA DR+ CD11b-	Weighted median	18	0.054035	0.160076	0.735697	-0.259715	0.367785	1.05552	0.771271	1.44453
j2vSw9	5fagOy	Squamous cell neoplasms and carcinoma of cervix	HLA DR on CD33dim HLA DR+ CD11b-	Inverse variance weighted	18	-0.0165573	0.117698	0.888126	-0.247246	0.214131	0.983579	0.780949	1.23879
j2vSw9	5fagOy	Squamous cell neoplasms and carcinoma of cervix	HLA DR on CD33dim HLA DR+ CD11b-	Simple mode	18	-0.027856	0.259233	0.915686	-0.535953	0.480241	0.972528	0.585112	1.61646
j2vSw9	5fagOy	Squamous cell neoplasms and carcinoma of cervix	HLA DR on CD33dim HLA DR+ CD11b-	Weighted mode	18	0.196138	0.215736	0.375977	-0.226705	0.618981	1.21669	0.797156	1.85703
j52m1R	5fagOy	Squamous cell neoplasms and carcinoma of cervix	CD19 on IgD- CD27-	MR Egger	26	-0.302542	0.233489	0.207387	-0.76018	0.155096	0.738938	0.467582	1.16777
j52m1R	5fagOy	Squamous cell neoplasms and carcinoma of cervix	CD19 on IgD- CD27-	Weighted median	26	-0.502447	0.224525	0.0252327	-0.942516	-0.062378	0.605048	0.389646	0.939528
j52m1R	5fagOy	Squamous cell neoplasms and carcinoma of cervix	CD19 on IgD- CD27-	Inverse variance weighted	26	-0.12845	0.152936	0.400968	-0.428204	0.171304	0.879458	0.651678	1.18685
j52m1R	5fagOy	Squamous cell neoplasms and carcinoma of cervix	CD19 on IgD- CD27-	Simple mode	26	-0.2724	0.459913	0.558978	-1.17383	0.62903	0.761549	0.30918	1.87579
j52m1R	5fagOy	Squamous cell neoplasms and carcinoma of cervix	CD19 on IgD- CD27-	Weighted mode	26	-0.455172	0.219336	0.0484072	-0.88507	-0.0252738	0.634339	0.412685	0.975043
J6s3PJ	5fagOy	Squamous cell neoplasms and carcinoma of cervix	CD25hi CD45RA- CD4 not Treg AC	MR Egger	20	-0.130036	0.117724	0.283888	-0.360775	0.100703	0.878064	0.697136	1.10595
J6s3PJ	5fagOy	Squamous cell neoplasms and carcinoma of cervix	CD25hi CD45RA- CD4 not Treg AC	Weighted median	20	0.0443718	0.10892	0.68373	-0.169112	0.257855	1.04537	0.844414	1.29415
J6s3PJ	5fagOy	Squamous cell neoplasms and carcinoma of cervix	CD25hi CD45RA- CD4 not Treg AC	Inverse variance weighted	20	-0.0319108	0.0857142	0.709675	-0.199911	0.136089	0.968593	0.818804	1.14578
J6s3PJ	5fagOy	Squamous cell neoplasms and carcinoma of cervix	CD25hi CD45RA- CD4 not Treg AC	Simple mode	20	0.10273	0.161639	0.532649	-0.214083	0.419543	1.10819	0.807282	1.52127
J6s3PJ	5fagOy	Squamous cell neoplasms and carcinoma of cervix	CD25hi CD45RA- CD4 not Treg AC	Weighted mode	20	-0.0423733	0.0963533	0.665065	-0.231226	0.146479	0.958512	0.79356	1.15775
J7dRnY	5fagOy	Squamous cell neoplasms and carcinoma of cervix	IgD+ CD38- %lymphocyte	MR Egger	20	-0.0173382	0.159222	0.914492	-0.329413	0.294737	0.982811	0.719346	1.34277
J7dRnY	5fagOy	Squamous cell neoplasms and carcinoma of cervix	IgD+ CD38- %lymphocyte	Weighted median	20	-0.0346102	0.164491	0.833349	-0.357013	0.287792	0.965982	0.699764	1.33348
J7dRnY	5fagOy	Squamous cell neoplasms and carcinoma of cervix	IgD+ CD38- %lymphocyte	Inverse variance weighted	20	-0.0432369	0.129922	0.739291	-0.297883	0.211409	0.957684	0.742388	1.23542
J7dRnY	5fagOy	Squamous cell neoplasms and carcinoma of cervix	IgD+ CD38- %lymphocyte	Simple mode	20	-0.119588	0.355228	0.740069	-0.815835	0.576658	0.887286	0.44227	1.78008
J7dRnY	5fagOy	Squamous cell neoplasms and carcinoma of cervix	IgD+ CD38- %lymphocyte	Weighted mode	20	-0.038139	0.158774	0.812741	-0.349337	0.273059	0.962579	0.705155	1.31398
jawtCe	5fagOy	Squamous cell neoplasms and carcinoma of cervix	CD4 on CD39+ activated Treg	MR Egger	23	0.170943	0.197923	0.39752	-0.216987	0.558872	1.18642	0.804941	1.7487
jawtCe	5fagOy	Squamous cell neoplasms and carcinoma of cervix	CD4 on CD39+ activated Treg	Weighted median	23	-0.0727397	0.184258	0.693012	-0.433885	0.288405	0.929843	0.647987	1.3343
jawtCe	5fagOy	Squamous cell neoplasms and carcinoma of cervix	CD4 on CD39+ activated Treg	Inverse variance weighted	23	-0.135534	0.126468	0.283861	-0.383412	0.112344	0.873249	0.681532	1.1189
jawtCe	5fagOy	Squamous cell neoplasms and carcinoma of cervix	CD4 on CD39+ activated Treg	Simple mode	23	-0.211201	0.300658	0.489757	-0.800492	0.378089	0.809611	0.449108	1.45949
jawtCe	5fagOy	Squamous cell neoplasms and carcinoma of cervix	CD4 on CD39+ activated Treg	Weighted mode	23	0.0472847	0.184342	0.799944	-0.314025	0.408594	1.04842	0.730501	1.5047
JBTOnw	5fagOy	Squamous cell neoplasms and carcinoma of cervix	SSC-A on monocyte	MR Egger	22	0.185365	0.221308	0.412159	-0.248398	0.619129	1.20366	0.780049	1.85731
JBTOnw	5fagOy	Squamous cell neoplasms and carcinoma of cervix	SSC-A on monocyte	Weighted median	22	-0.0532754	0.17623	0.762419	-0.398687	0.292136	0.948119	0.671201	1.33929
JBTOnw	5fagOy	Squamous cell neoplasms and carcinoma of cervix	SSC-A on monocyte	Inverse variance weighted	22	-0.0478905	0.13283	0.718443	-0.308236	0.212455	0.953238	0.734742	1.23671
JBTOnw	5fagOy	Squamous cell neoplasms and carcinoma of cervix	SSC-A on monocyte	Simple mode	22	0.15112	0.293067	0.611484	-0.42329	0.725531	1.16314	0.654889	2.06583
JBTOnw	5fagOy	Squamous cell neoplasms and carcinoma of cervix	SSC-A on monocyte	Weighted mode	22	-0.0793889	0.177868	0.659923	-0.42801	0.269232	0.923681	0.651805	1.30896
jcAan7	5fagOy	Squamous cell neoplasms and carcinoma of cervix	CD45RA on naive CD8br	MR Egger	22	-0.0341155	0.265775	0.899144	-0.555034	0.486803	0.96646	0.574053	1.62711
jcAan7	5fagOy	Squamous cell neoplasms and carcinoma of cervix	CD45RA on naive CD8br	Weighted median	22	-0.102171	0.21344	0.632162	-0.520514	0.316172	0.902875	0.594215	1.37187
jcAan7	5fagOy	Squamous cell neoplasms and carcinoma of cervix	CD45RA on naive CD8br	Inverse variance weighted	22	-0.294099	0.1449	0.0423911	-0.578104	-0.0100938	0.745203	0.560961	0.989957
jcAan7	5fagOy	Squamous cell neoplasms and carcinoma of cervix	CD45RA on naive CD8br	Simple mode	22	-0.183876	0.390455	0.642546	-0.949167	0.581414	0.832039	0.387063	1.78857
jcAan7	5fagOy	Squamous cell neoplasms and carcinoma of cervix	CD45RA on naive CD8br	Weighted mode	22	-0.0371237	0.311347	0.906222	-0.647364	0.573117	0.963557	0.523424	1.77379
JDbP7n	5fagOy	Squamous cell neoplasms and carcinoma of cervix	IgD+ CD24- AC	MR Egger	22	0.0584082	0.0786559	0.46637	-0.0957574	0.212574	1.06015	0.908684	1.23686
JDbP7n	5fagOy	Squamous cell neoplasms and carcinoma of cervix	IgD+ CD24- AC	Weighted median	22	-0.00266277	0.0848119	0.974954	-0.168894	0.163568	0.997341	0.844598	1.17771
JDbP7n	5fagOy	Squamous cell neoplasms and carcinoma of cervix	IgD+ CD24- AC	Inverse variance weighted	22	-0.0182428	0.0655473	0.780771	-0.146715	0.11023	0.981923	0.86354	1.11653
JDbP7n	5fagOy	Squamous cell neoplasms and carcinoma of cervix	IgD+ CD24- AC	Simple mode	22	0.0910242	0.181817	0.621834	-0.265338	0.447386	1.0953	0.766947	1.56422
JDbP7n	5fagOy	Squamous cell neoplasms and carcinoma of cervix	IgD+ CD24- AC	Weighted mode	22	0.00921517	0.0724525	0.900001	-0.132792	0.151222	1.00926	0.875647	1.16325
jE7WBm	5fagOy	Squamous cell neoplasms and carcinoma of cervix	CD25 on IgD+ CD38br	MR Egger	13	0.484324	0.588773	0.428208	-0.669671	1.63832	1.62308	0.511877	5.14651
jE7WBm	5fagOy	Squamous cell neoplasms and carcinoma of cervix	CD25 on IgD+ CD38br	Weighted median	13	0.303989	0.317195	0.337877	-0.317712	0.925691	1.35525	0.727812	2.52361
jE7WBm	5fagOy	Squamous cell neoplasms and carcinoma of cervix	CD25 on IgD+ CD38br	Inverse variance weighted	13	0.113158	0.242919	0.64134	-0.362963	0.58928	1.11981	0.695612	1.80269
jE7WBm	5fagOy	Squamous cell neoplasms and carcinoma of cervix	CD25 on IgD+ CD38br	Simple mode	13	0.474539	0.489556	0.351515	-0.48499	1.43407	1.60727	0.615703	4.19573
jE7WBm	5fagOy	Squamous cell neoplasms and carcinoma of cervix	CD25 on IgD+ CD38br	Weighted mode	13	0.422737	0.327643	0.221276	-0.219443	1.06492	1.52613	0.802966	2.9006
jEdjI4	5fagOy	Squamous cell neoplasms and carcinoma of cervix	IgD on unsw mem	MR Egger	22	0.0352655	0.154342	0.821586	-0.267245	0.337776	1.03589	0.765485	1.40183
jEdjI4	5fagOy	Squamous cell neoplasms and carcinoma of cervix	IgD on unsw mem	Weighted median	22	0.191385	0.160479	0.23303	-0.123153	0.505923	1.21093	0.884129	1.65852
jEdjI4	5fagOy	Squamous cell neoplasms and carcinoma of cervix	IgD on unsw mem	Inverse variance weighted	22	0.105148	0.106547	0.323707	-0.103684	0.313981	1.11088	0.90151	1.36886
jEdjI4	5fagOy	Squamous cell neoplasms and carcinoma of cervix	IgD on unsw mem	Simple mode	22	0.201968	0.281209	0.480541	-0.349202	0.753138	1.22381	0.705251	2.12365
jEdjI4	5fagOy	Squamous cell neoplasms and carcinoma of cervix	IgD on unsw mem	Weighted mode	22	0.103629	0.128844	0.430235	-0.148905	0.356164	1.10919	0.861651	1.42784
jEP3mb	5fagOy	Squamous cell neoplasms and carcinoma of cervix	CD14- CD16+ monocyte AC	MR Egger	18	0.0668314	0.145219	0.651557	-0.217798	0.35146	1.06912	0.804288	1.42114
jEP3mb	5fagOy	Squamous cell neoplasms and carcinoma of cervix	CD14- CD16+ monocyte AC	Weighted median	18	0.0718384	0.147307	0.625778	-0.216883	0.36056	1.07448	0.805024	1.43413
jEP3mb	5fagOy	Squamous cell neoplasms and carcinoma of cervix	CD14- CD16+ monocyte AC	Inverse variance weighted	18	0.0129489	0.114937	0.9103	-0.212328	0.238226	1.01303	0.808699	1.269
jEP3mb	5fagOy	Squamous cell neoplasms and carcinoma of cervix	CD14- CD16+ monocyte AC	Simple mode	18	0.00523226	0.304441	0.986488	-0.591471	0.601936	1.00525	0.553512	1.82565
jEP3mb	5fagOy	Squamous cell neoplasms and carcinoma of cervix	CD14- CD16+ monocyte AC	Weighted mode	18	0.0595278	0.141647	0.679563	-0.2181	0.337155	1.06134	0.804045	1.40096
jEUEh4	5fagOy	Squamous cell neoplasms and carcinoma of cervix	CD4 on activated Treg	MR Egger	24	0.0111058	0.119813	0.926986	-0.223728	0.245939	1.01117	0.799533	1.27882
jEUEh4	5fagOy	Squamous cell neoplasms and carcinoma of cervix	CD4 on activated Treg	Weighted median	24	0.141829	0.115318	0.218734	-0.0841931	0.367852	1.15238	0.919254	1.44463
jEUEh4	5fagOy	Squamous cell neoplasms and carcinoma of cervix	CD4 on activated Treg	Inverse variance weighted	24	0.0975541	0.0934623	0.296587	-0.0856319	0.28074	1.10247	0.917932	1.32411
jEUEh4	5fagOy	Squamous cell neoplasms and carcinoma of cervix	CD4 on activated Treg	Simple mode	24	-0.0690993	0.209018	0.743946	-0.478774	0.340575	0.933234	0.619543	1.40576
jEUEh4	5fagOy	Squamous cell neoplasms and carcinoma of cervix	CD4 on activated Treg	Weighted mode	24	0.0985105	0.103438	0.350814	-0.104227	0.301248	1.10353	0.90102	1.35154
Jfy07V	5fagOy	Squamous cell neoplasms and carcinoma of cervix	CD11c on CD62L+ myeloid DC	MR Egger	26	0.163166	0.125549	0.206078	-0.0829108	0.409242	1.17723	0.920433	1.50568
Jfy07V	5fagOy	Squamous cell neoplasms and carcinoma of cervix	CD11c on CD62L+ myeloid DC	Weighted median	26	0.0515601	0.139452	0.711582	-0.221767	0.324887	1.05291	0.801102	1.38387
Jfy07V	5fagOy	Squamous cell neoplasms and carcinoma of cervix	CD11c on CD62L+ myeloid DC	Inverse variance weighted	26	0.00375478	0.0958265	0.968744	-0.184065	0.191575	1.00376	0.831882	1.21116
Jfy07V	5fagOy	Squamous cell neoplasms and carcinoma of cervix	CD11c on CD62L+ myeloid DC	Simple mode	26	-0.0193817	0.225856	0.932298	-0.46206	0.423297	0.980805	0.629984	1.52699
Jfy07V	5fagOy	Squamous cell neoplasms and carcinoma of cervix	CD11c on CD62L+ myeloid DC	Weighted mode	26	0.0857703	0.111083	0.447276	-0.131952	0.303493	1.08956	0.876383	1.35458
Ji8e1v	5fagOy	Squamous cell neoplasms and carcinoma of cervix	CD27 on PB/PC	MR Egger	19	0.169144	0.230655	0.473356	-0.282941	0.621228	1.18429	0.753564	1.86121
Ji8e1v	5fagOy	Squamous cell neoplasms and carcinoma of cervix	CD27 on PB/PC	Weighted median	19	0.107111	0.237093	0.651437	-0.357591	0.571813	1.11306	0.699359	1.77148
Ji8e1v	5fagOy	Squamous cell neoplasms and carcinoma of cervix	CD27 on PB/PC	Inverse variance weighted	19	-0.11076	0.167224	0.507752	-0.438519	0.217	0.895154	0.644991	1.24234
Ji8e1v	5fagOy	Squamous cell neoplasms and carcinoma of cervix	CD27 on PB/PC	Simple mode	19	-0.395452	0.422046	0.361168	-1.22266	0.431759	0.673376	0.294445	1.53996
Ji8e1v	5fagOy	Squamous cell neoplasms and carcinoma of cervix	CD27 on PB/PC	Weighted mode	19	0.102067	0.216657	0.64323	-0.322582	0.526715	1.10746	0.724277	1.69336
jivNh7	5fagOy	Squamous cell neoplasms and carcinoma of cervix	HVEM on CM CD4+	MR Egger	18	-0.101665	0.0925334	0.288165	-0.28303	0.0797007	0.903332	0.753497	1.08296
jivNh7	5fagOy	Squamous cell neoplasms and carcinoma of cervix	HVEM on CM CD4+	Weighted median	18	-0.111178	0.109425	0.30962	-0.325652	0.103295	0.894779	0.722056	1.10882
jivNh7	5fagOy	Squamous cell neoplasms and carcinoma of cervix	HVEM on CM CD4+	Inverse variance weighted	18	-0.102005	0.0635252	0.10833	-0.226515	0.0225041	0.903025	0.797308	1.02276
jivNh7	5fagOy	Squamous cell neoplasms and carcinoma of cervix	HVEM on CM CD4+	Simple mode	18	0.198273	0.168036	0.254272	-0.131078	0.527624	1.2193	0.87715	1.6949
jivNh7	5fagOy	Squamous cell neoplasms and carcinoma of cervix	HVEM on CM CD4+	Weighted mode	18	-0.108168	0.082396	0.206703	-0.269664	0.0533281	0.897477	0.763636	1.05478
jjlD4D	5fagOy	Squamous cell neoplasms and carcinoma of cervix	CD3- lymphocyte %leukocyte	MR Egger	20	-0.114436	0.225776	0.618408	-0.556957	0.328085	0.891869	0.57295	1.38831
jjlD4D	5fagOy	Squamous cell neoplasms and carcinoma of cervix	CD3- lymphocyte %leukocyte	Weighted median	20	0.0973534	0.212553	0.646938	-0.31925	0.513957	1.10225	0.726694	1.67189
jjlD4D	5fagOy	Squamous cell neoplasms and carcinoma of cervix	CD3- lymphocyte %leukocyte	Inverse variance weighted	20	0.0708036	0.156594	0.651162	-0.23612	0.377728	1.07337	0.789686	1.45897
jjlD4D	5fagOy	Squamous cell neoplasms and carcinoma of cervix	CD3- lymphocyte %leukocyte	Simple mode	20	-0.337832	0.320395	0.304913	-0.965806	0.290141	0.713315	0.380676	1.33662
jjlD4D	5fagOy	Squamous cell neoplasms and carcinoma of cervix	CD3- lymphocyte %leukocyte	Weighted mode	20	0.00582282	0.211833	0.978357	-0.409369	0.421015	1.00584	0.664069	1.52351
JJPkTT	5fagOy	Squamous cell neoplasms and carcinoma of cervix	Transitional %B cell	MR Egger	15	-0.388814	0.468321	0.421394	-1.30672	0.529094	0.67786	0.270706	1.69739
JJPkTT	5fagOy	Squamous cell neoplasms and carcinoma of cervix	Transitional %B cell	Weighted median	15	-0.352122	0.342078	0.303308	-1.02259	0.31835	0.703194	0.359661	1.37486
JJPkTT	5fagOy	Squamous cell neoplasms and carcinoma of cervix	Transitional %B cell	Inverse variance weighted	15	-0.15188	0.233803	0.515946	-0.610134	0.306374	0.859091	0.543278	1.35849
JJPkTT	5fagOy	Squamous cell neoplasms and carcinoma of cervix	Transitional %B cell	Simple mode	15	0.654247	0.597696	0.292161	-0.517237	1.82573	1.92369	0.596166	6.20733
JJPkTT	5fagOy	Squamous cell neoplasms and carcinoma of cervix	Transitional %B cell	Weighted mode	15	-0.589447	0.434904	0.19677	-1.44186	0.262964	0.554634	0.236488	1.30078
jKxSkH	5fagOy	Squamous cell neoplasms and carcinoma of cervix	CD20 on CD24+ CD27+	MR Egger	29	0.0899322	0.279398	0.750024	-0.457689	0.637553	1.0941	0.632744	1.89185
jKxSkH	5fagOy	Squamous cell neoplasms and carcinoma of cervix	CD20 on CD24+ CD27+	Weighted median	29	-0.16763	0.21445	0.434405	-0.587953	0.252692	0.845666	0.555463	1.28749
jKxSkH	5fagOy	Squamous cell neoplasms and carcinoma of cervix	CD20 on CD24+ CD27+	Inverse variance weighted	29	-0.206194	0.165217	0.212024	-0.530019	0.117631	0.813676	0.588594	1.12483
jKxSkH	5fagOy	Squamous cell neoplasms and carcinoma of cervix	CD20 on CD24+ CD27+	Simple mode	29	0.159921	0.395214	0.688814	-0.614698	0.934541	1.17342	0.540804	2.54604
jKxSkH	5fagOy	Squamous cell neoplasms and carcinoma of cervix	CD20 on CD24+ CD27+	Weighted mode	29	-0.104838	0.229077	0.650734	-0.553828	0.344153	0.900471	0.574745	1.41079
jlvOUU	5fagOy	Squamous cell neoplasms and carcinoma of cervix	CD25hi CD45RA+ CD4 not Treg %T cell	MR Egger	27	0.0578482	0.0806659	0.479939	-0.100257	0.215953	1.05955	0.904605	1.24104
jlvOUU	5fagOy	Squamous cell neoplasms and carcinoma of cervix	CD25hi CD45RA+ CD4 not Treg %T cell	Weighted median	27	0.0835815	0.0908081	0.357354	-0.0944023	0.261565	1.08717	0.909917	1.29896
jlvOUU	5fagOy	Squamous cell neoplasms and carcinoma of cervix	CD25hi CD45RA+ CD4 not Treg %T cell	Inverse variance weighted	27	0.00023121	0.0656778	0.997191	-0.128497	0.12896	1.00023	0.879416	1.13764
jlvOUU	5fagOy	Squamous cell neoplasms and carcinoma of cervix	CD25hi CD45RA+ CD4 not Treg %T cell	Simple mode	27	0.075585	0.120122	0.534685	-0.159854	0.311024	1.07851	0.852268	1.36482
jlvOUU	5fagOy	Squamous cell neoplasms and carcinoma of cervix	CD25hi CD45RA+ CD4 not Treg %T cell	Weighted mode	27	0.0559471	0.0852119	0.517231	-0.111068	0.222962	1.05754	0.894878	1.24977
JlzQYP	5fagOy	Squamous cell neoplasms and carcinoma of cervix	CD28+ DN (CD4-CD8-) %T cell	MR Egger	23	0.0298832	0.267775	0.912202	-0.494956	0.554722	1.03033	0.609598	1.74146
JlzQYP	5fagOy	Squamous cell neoplasms and carcinoma of cervix	CD28+ DN (CD4-CD8-) %T cell	Weighted median	23	-0.126975	0.264693	0.631435	-0.645773	0.391822	0.880756	0.524257	1.47967
JlzQYP	5fagOy	Squamous cell neoplasms and carcinoma of cervix	CD28+ DN (CD4-CD8-) %T cell	Inverse variance weighted	23	-0.119497	0.164841	0.468497	-0.442585	0.20359	0.887366	0.642374	1.2258
JlzQYP	5fagOy	Squamous cell neoplasms and carcinoma of cervix	CD28+ DN (CD4-CD8-) %T cell	Simple mode	23	-0.527711	0.377467	0.17604	-1.26755	0.212124	0.589954	0.281522	1.2363
JlzQYP	5fagOy	Squamous cell neoplasms and carcinoma of cervix	CD28+ DN (CD4-CD8-) %T cell	Weighted mode	23	-0.129352	0.245887	0.604108	-0.611291	0.352587	0.878665	0.54265	1.42274
jmdBOm	5fagOy	Squamous cell neoplasms and carcinoma of cervix	EM CD4+ %T cell	MR Egger	20	0.0829861	0.267804	0.760214	-0.441909	0.607881	1.08653	0.642808	1.83654
jmdBOm	5fagOy	Squamous cell neoplasms and carcinoma of cervix	EM CD4+ %T cell	Weighted median	20	0.0805309	0.199722	0.68679	-0.310925	0.471987	1.08386	0.732769	1.60318
jmdBOm	5fagOy	Squamous cell neoplasms and carcinoma of cervix	EM CD4+ %T cell	Inverse variance weighted	20	0.143711	0.167814	0.391793	-0.185205	0.472627	1.15455	0.830934	1.6042
jmdBOm	5fagOy	Squamous cell neoplasms and carcinoma of cervix	EM CD4+ %T cell	Simple mode	20	0.766836	0.379532	0.0576576	0.0229533	1.51072	2.15294	1.02322	4.52999
jmdBOm	5fagOy	Squamous cell neoplasms and carcinoma of cervix	EM CD4+ %T cell	Weighted mode	20	0.120539	0.200669	0.555149	-0.272773	0.513851	1.1281	0.761266	1.67172
JmzM61	5fagOy	Squamous cell neoplasms and carcinoma of cervix	CD62L- plasmacytoid DC %DC	MR Egger	18	-0.198848	0.168237	0.254494	-0.528592	0.130897	0.819675	0.589434	1.13985
JmzM61	5fagOy	Squamous cell neoplasms and carcinoma of cervix	CD62L- plasmacytoid DC %DC	Weighted median	18	-0.109587	0.171256	0.522235	-0.445249	0.226074	0.896204	0.640665	1.25367
JmzM61	5fagOy	Squamous cell neoplasms and carcinoma of cervix	CD62L- plasmacytoid DC %DC	Inverse variance weighted	18	0.0302716	0.12159	0.803388	-0.208045	0.268588	1.03073	0.81217	1.30812
JmzM61	5fagOy	Squamous cell neoplasms and carcinoma of cervix	CD62L- plasmacytoid DC %DC	Simple mode	18	-0.0808232	0.22142	0.719597	-0.514806	0.35316	0.922357	0.597616	1.42356
JmzM61	5fagOy	Squamous cell neoplasms and carcinoma of cervix	CD62L- plasmacytoid DC %DC	Weighted mode	18	-0.125091	0.156007	0.433718	-0.430864	0.180682	0.882417	0.649948	1.19803
jsusCu	5fagOy	Squamous cell neoplasms and carcinoma of cervix	CD24 on sw mem	MR Egger	38	-0.116144	0.11538	0.320838	-0.342289	0.110002	0.890347	0.710143	1.11628
jsusCu	5fagOy	Squamous cell neoplasms and carcinoma of cervix	CD24 on sw mem	Weighted median	38	-0.0971177	0.121859	0.425468	-0.335961	0.141725	0.907449	0.714651	1.15226
jsusCu	5fagOy	Squamous cell neoplasms and carcinoma of cervix	CD24 on sw mem	Inverse variance weighted	38	-0.0994932	0.0839925	0.236196	-0.264118	0.0651321	0.905296	0.767883	1.0673
jsusCu	5fagOy	Squamous cell neoplasms and carcinoma of cervix	CD24 on sw mem	Simple mode	38	-0.130387	0.194357	0.506475	-0.511326	0.250553	0.877756	0.5997	1.28474
jsusCu	5fagOy	Squamous cell neoplasms and carcinoma of cervix	CD24 on sw mem	Weighted mode	38	-0.118193	0.124407	0.348252	-0.362032	0.125645	0.888524	0.69626	1.13388
jvR5Hv	5fagOy	Squamous cell neoplasms and carcinoma of cervix	Activated & secreting Treg %CD4+	MR Egger	31	-0.00585341	0.0528749	0.912614	-0.109488	0.0977813	0.994164	0.896293	1.10272
jvR5Hv	5fagOy	Squamous cell neoplasms and carcinoma of cervix	Activated & secreting Treg %CD4+	Weighted median	31	0.0360437	0.069037	0.601606	-0.0992688	0.171356	1.0367	0.905499	1.18691
jvR5Hv	5fagOy	Squamous cell neoplasms and carcinoma of cervix	Activated & secreting Treg %CD4+	Inverse variance weighted	31	-7.92412e-05	0.0455668	0.998612	-0.0893902	0.0892317	0.999921	0.914489	1.09333
jvR5Hv	5fagOy	Squamous cell neoplasms and carcinoma of cervix	Activated & secreting Treg %CD4+	Simple mode	31	0.0792152	0.100727	0.437782	-0.11821	0.27664	1.08244	0.888509	1.31869
jvR5Hv	5fagOy	Squamous cell neoplasms and carcinoma of cervix	Activated & secreting Treg %CD4+	Weighted mode	31	-0.013071	0.0636044	0.838565	-0.137736	0.111594	0.987014	0.871329	1.11806
JYoPsu	5fagOy	Squamous cell neoplasms and carcinoma of cervix	HLA DR+ T cell%T cell	MR Egger	31	-0.0891113	0.0988395	0.374709	-0.282837	0.104614	0.914744	0.753643	1.11028
JYoPsu	5fagOy	Squamous cell neoplasms and carcinoma of cervix	HLA DR+ T cell%T cell	Weighted median	31	-0.16361	0.115042	0.154975	-0.389091	0.061872	0.849073	0.677672	1.06383
JYoPsu	5fagOy	Squamous cell neoplasms and carcinoma of cervix	HLA DR+ T cell%T cell	Inverse variance weighted	31	-0.0917304	0.0771703	0.234567	-0.242984	0.0595233	0.912351	0.784284	1.06133
JYoPsu	5fagOy	Squamous cell neoplasms and carcinoma of cervix	HLA DR+ T cell%T cell	Simple mode	31	-0.0876786	0.161875	0.592063	-0.404953	0.229596	0.916055	0.667008	1.25809
JYoPsu	5fagOy	Squamous cell neoplasms and carcinoma of cervix	HLA DR+ T cell%T cell	Weighted mode	31	-0.136711	0.0938379	0.155536	-0.320633	0.0472111	0.872222	0.725689	1.04834
jYUWE5	5fagOy	Squamous cell neoplasms and carcinoma of cervix	BAFF-R on IgD+ CD38br	MR Egger	27	-0.300048	0.132915	0.032965	-0.560561	-0.0395355	0.740783	0.570889	0.961236
jYUWE5	5fagOy	Squamous cell neoplasms and carcinoma of cervix	BAFF-R on IgD+ CD38br	Weighted median	27	-0.316227	0.10395	0.00234942	-0.519969	-0.112484	0.728894	0.594539	0.893612
jYUWE5	5fagOy	Squamous cell neoplasms and carcinoma of cervix	BAFF-R on IgD+ CD38br	Inverse variance weighted	27	-0.223721	0.0957523	0.0194676	-0.411395	-0.0360463	0.799538	0.662725	0.964596
jYUWE5	5fagOy	Squamous cell neoplasms and carcinoma of cervix	BAFF-R on IgD+ CD38br	Simple mode	27	-0.311401	0.246333	0.217394	-0.794214	0.171412	0.73242	0.451936	1.18698
jYUWE5	5fagOy	Squamous cell neoplasms and carcinoma of cervix	BAFF-R on IgD+ CD38br	Weighted mode	27	-0.335079	0.10185	0.00288028	-0.534706	-0.135453	0.715281	0.585841	0.873321
k0ym5B	5fagOy	Squamous cell neoplasms and carcinoma of cervix	Basophil AC	MR Egger	23	0.0102924	0.0830795	0.902583	-0.152543	0.173128	1.01035	0.858522	1.18902
k0ym5B	5fagOy	Squamous cell neoplasms and carcinoma of cervix	Basophil AC	Weighted median	23	-0.00216934	0.0749795	0.976919	-0.149129	0.14479	0.997833	0.861458	1.1558
k0ym5B	5fagOy	Squamous cell neoplasms and carcinoma of cervix	Basophil AC	Inverse variance weighted	23	-0.028672	0.0684003	0.675085	-0.162736	0.105393	0.971735	0.849815	1.11115
k0ym5B	5fagOy	Squamous cell neoplasms and carcinoma of cervix	Basophil AC	Simple mode	23	0.0512741	0.105214	0.630844	-0.154945	0.257493	1.05261	0.856462	1.29368
k0ym5B	5fagOy	Squamous cell neoplasms and carcinoma of cervix	Basophil AC	Weighted mode	23	-0.00166528	0.0640294	0.979485	-0.127163	0.123832	0.998336	0.88059	1.13183
K1YVcO	5fagOy	Squamous cell neoplasms and carcinoma of cervix	Naive DN (CD4-CD8-) AC	MR Egger	18	-0.229388	0.359154	0.532063	-0.93333	0.474555	0.79502	0.393242	1.6073
K1YVcO	5fagOy	Squamous cell neoplasms and carcinoma of cervix	Naive DN (CD4-CD8-) AC	Weighted median	18	-0.100133	0.287993	0.728072	-0.6646	0.464334	0.904717	0.514479	1.59095
K1YVcO	5fagOy	Squamous cell neoplasms and carcinoma of cervix	Naive DN (CD4-CD8-) AC	Inverse variance weighted	18	-0.185409	0.212803	0.383607	-0.602503	0.231685	0.830765	0.54744	1.26072
K1YVcO	5fagOy	Squamous cell neoplasms and carcinoma of cervix	Naive DN (CD4-CD8-) AC	Simple mode	18	-0.349793	0.46101	0.458391	-1.25337	0.553786	0.704834	0.28554	1.73983
K1YVcO	5fagOy	Squamous cell neoplasms and carcinoma of cervix	Naive DN (CD4-CD8-) AC	Weighted mode	18	-0.0842326	0.296189	0.779548	-0.664763	0.496298	0.919217	0.514395	1.64263
k2GBZi	5fagOy	Squamous cell neoplasms and carcinoma of cervix	Basophil %CD33dim HLA DR- CD66b-	MR Egger	20	0.00953363	0.237641	0.968441	-0.456243	0.475311	1.00958	0.63366	1.60851
k2GBZi	5fagOy	Squamous cell neoplasms and carcinoma of cervix	Basophil %CD33dim HLA DR- CD66b-	Weighted median	20	-0.063908	0.176718	0.717623	-0.410276	0.28246	0.938091	0.663467	1.32639
k2GBZi	5fagOy	Squamous cell neoplasms and carcinoma of cervix	Basophil %CD33dim HLA DR- CD66b-	Inverse variance weighted	20	-0.0542049	0.119037	0.648849	-0.287518	0.179108	0.947238	0.750123	1.19615
k2GBZi	5fagOy	Squamous cell neoplasms and carcinoma of cervix	Basophil %CD33dim HLA DR- CD66b-	Simple mode	20	-0.123054	0.307404	0.693401	-0.725565	0.479458	0.884216	0.484051	1.6152
k2GBZi	5fagOy	Squamous cell neoplasms and carcinoma of cervix	Basophil %CD33dim HLA DR- CD66b-	Weighted mode	20	-0.0924844	0.185466	0.623743	-0.455997	0.271029	0.911663	0.633815	1.31131
k2LApm	5fagOy	Squamous cell neoplasms and carcinoma of cervix	CD39+ secreting Treg %secreting Treg	MR Egger	28	-0.0749599	0.106457	0.487608	-0.283615	0.133695	0.927781	0.753057	1.14304
k2LApm	5fagOy	Squamous cell neoplasms and carcinoma of cervix	CD39+ secreting Treg %secreting Treg	Weighted median	28	-0.126303	0.114119	0.268394	-0.349976	0.0973698	0.881348	0.704705	1.10227
k2LApm	5fagOy	Squamous cell neoplasms and carcinoma of cervix	CD39+ secreting Treg %secreting Treg	Inverse variance weighted	28	-0.0863178	0.079211	0.275837	-0.241571	0.0689359	0.917303	0.785393	1.07137
k2LApm	5fagOy	Squamous cell neoplasms and carcinoma of cervix	CD39+ secreting Treg %secreting Treg	Simple mode	28	0.0321489	0.208246	0.878459	-0.376013	0.440311	1.03267	0.686593	1.55319
k2LApm	5fagOy	Squamous cell neoplasms and carcinoma of cervix	CD39+ secreting Treg %secreting Treg	Weighted mode	28	-0.0306353	0.0997779	0.761172	-0.2262	0.164929	0.969829	0.797559	1.17931
K8JwNQ	5fagOy	Squamous cell neoplasms and carcinoma of cervix	CD28 on CD4 Treg	MR Egger	24	-0.0121195	0.0943987	0.89901	-0.197141	0.172902	0.987954	0.821075	1.18875
K8JwNQ	5fagOy	Squamous cell neoplasms and carcinoma of cervix	CD28 on CD4 Treg	Weighted median	24	0.0269327	0.109221	0.805226	-0.18714	0.241005	1.0273	0.829328	1.27253
K8JwNQ	5fagOy	Squamous cell neoplasms and carcinoma of cervix	CD28 on CD4 Treg	Inverse variance weighted	24	-0.0254429	0.0788224	0.746856	-0.179935	0.129049	0.974878	0.835325	1.13775
K8JwNQ	5fagOy	Squamous cell neoplasms and carcinoma of cervix	CD28 on CD4 Treg	Simple mode	24	-0.0283757	0.143695	0.845193	-0.310017	0.253266	0.972023	0.733434	1.28823
K8JwNQ	5fagOy	Squamous cell neoplasms and carcinoma of cervix	CD28 on CD4 Treg	Weighted mode	24	-0.0124239	0.0910747	0.89268	-0.19093	0.166083	0.987653	0.82619	1.18067
k8sTL0	5fagOy	Squamous cell neoplasms and carcinoma of cervix	IgD- CD27- %lymphocyte	MR Egger	18	0.202477	0.485672	0.682291	-0.74944	1.15439	1.22443	0.472631	3.1721
k8sTL0	5fagOy	Squamous cell neoplasms and carcinoma of cervix	IgD- CD27- %lymphocyte	Weighted median	18	0.276063	0.25481	0.278628	-0.223364	0.775489	1.31793	0.799823	2.17165
k8sTL0	5fagOy	Squamous cell neoplasms and carcinoma of cervix	IgD- CD27- %lymphocyte	Inverse variance weighted	18	0.311158	0.18923	0.100107	-0.0597335	0.68205	1.36501	0.942016	1.97793
k8sTL0	5fagOy	Squamous cell neoplasms and carcinoma of cervix	IgD- CD27- %lymphocyte	Simple mode	18	-0.0609155	0.406619	0.882678	-0.857888	0.736057	0.940903	0.424057	2.08769
k8sTL0	5fagOy	Squamous cell neoplasms and carcinoma of cervix	IgD- CD27- %lymphocyte	Weighted mode	18	0.307761	0.307521	0.330966	-0.29498	0.910502	1.36038	0.744547	2.48557
k9gXdV	5fagOy	Squamous cell neoplasms and carcinoma of cervix	Unsw mem %B cell	MR Egger	31	0.132361	0.13645	0.340052	-0.135081	0.399804	1.14152	0.873645	1.49153
k9gXdV	5fagOy	Squamous cell neoplasms and carcinoma of cervix	Unsw mem %B cell	Weighted median	31	0.145304	0.136463	0.286971	-0.122163	0.412771	1.15639	0.885004	1.511
k9gXdV	5fagOy	Squamous cell neoplasms and carcinoma of cervix	Unsw mem %B cell	Inverse variance weighted	31	0.105863	0.0988183	0.28404	-0.087821	0.299547	1.11167	0.915925	1.34925
k9gXdV	5fagOy	Squamous cell neoplasms and carcinoma of cervix	Unsw mem %B cell	Simple mode	31	-0.0562654	0.233069	0.810879	-0.513081	0.40055	0.945288	0.598648	1.49265
k9gXdV	5fagOy	Squamous cell neoplasms and carcinoma of cervix	Unsw mem %B cell	Weighted mode	31	0.134777	0.126094	0.293656	-0.112366	0.381921	1.14428	0.893717	1.4651
K9qu2p	5fagOy	Squamous cell neoplasms and carcinoma of cervix	CD28- CD25++ CD8br %CD8br	MR Egger	25	-0.158247	0.257371	0.544683	-0.662693	0.3462	0.853639	0.515461	1.41368
K9qu2p	5fagOy	Squamous cell neoplasms and carcinoma of cervix	CD28- CD25++ CD8br %CD8br	Weighted median	25	-0.050698	0.235433	0.829503	-0.512146	0.41075	0.950566	0.599208	1.50795
K9qu2p	5fagOy	Squamous cell neoplasms and carcinoma of cervix	CD28- CD25++ CD8br %CD8br	Inverse variance weighted	25	-0.153053	0.162379	0.345901	-0.471315	0.165209	0.858084	0.624181	1.17964
K9qu2p	5fagOy	Squamous cell neoplasms and carcinoma of cervix	CD28- CD25++ CD8br %CD8br	Simple mode	25	0.0758351	0.444119	0.865849	-0.794638	0.946308	1.07878	0.451745	2.57618
K9qu2p	5fagOy	Squamous cell neoplasms and carcinoma of cervix	CD28- CD25++ CD8br %CD8br	Weighted mode	25	0.138538	0.321543	0.670419	-0.491686	0.768762	1.14859	0.611594	2.1571
K9UmlB	5fagOy	Squamous cell neoplasms and carcinoma of cervix	HLA DR on CD14- CD16+ monocyte	MR Egger	19	-0.00318859	0.258196	0.990291	-0.509253	0.502875	0.996816	0.600945	1.65347
K9UmlB	5fagOy	Squamous cell neoplasms and carcinoma of cervix	HLA DR on CD14- CD16+ monocyte	Weighted median	19	0.119446	0.182922	0.513762	-0.239081	0.477974	1.12687	0.787351	1.6128
K9UmlB	5fagOy	Squamous cell neoplasms and carcinoma of cervix	HLA DR on CD14- CD16+ monocyte	Inverse variance weighted	19	-0.0699266	0.124712	0.575	-0.314363	0.17451	0.932462	0.730254	1.19066
K9UmlB	5fagOy	Squamous cell neoplasms and carcinoma of cervix	HLA DR on CD14- CD16+ monocyte	Simple mode	19	-0.594151	0.298377	0.0618492	-1.17897	-0.0093325	0.552031	0.307595	0.990711
K9UmlB	5fagOy	Squamous cell neoplasms and carcinoma of cervix	HLA DR on CD14- CD16+ monocyte	Weighted mode	19	0.296047	0.17643	0.110627	-0.0497558	0.641849	1.34453	0.951462	1.89999
K9WK4U	5fagOy	Squamous cell neoplasms and carcinoma of cervix	CD20 on IgD+ CD38br	MR Egger	26	-0.181069	0.17693	0.316329	-0.527852	0.165715	0.834378	0.58987	1.18024
K9WK4U	5fagOy	Squamous cell neoplasms and carcinoma of cervix	CD20 on IgD+ CD38br	Weighted median	26	-0.160414	0.172912	0.353553	-0.499321	0.178493	0.851791	0.606943	1.19542
K9WK4U	5fagOy	Squamous cell neoplasms and carcinoma of cervix	CD20 on IgD+ CD38br	Inverse variance weighted	26	-0.01051	0.12373	0.932307	-0.253021	0.232001	0.989545	0.776451	1.26112
K9WK4U	5fagOy	Squamous cell neoplasms and carcinoma of cervix	CD20 on IgD+ CD38br	Simple mode	26	0.0108103	0.311336	0.972577	-0.599408	0.621029	1.01087	0.549136	1.86084
K9WK4U	5fagOy	Squamous cell neoplasms and carcinoma of cervix	CD20 on IgD+ CD38br	Weighted mode	26	-0.132029	0.16427	0.429128	-0.453998	0.18994	0.876315	0.635084	1.20918
kapOwv	5fagOy	Squamous cell neoplasms and carcinoma of cervix	HVEM on naive CD4+	MR Egger	18	-0.0669069	0.121435	0.589268	-0.30492	0.171106	0.935282	0.737182	1.18662
kapOwv	5fagOy	Squamous cell neoplasms and carcinoma of cervix	HVEM on naive CD4+	Weighted median	18	-0.129355	0.106644	0.225147	-0.338378	0.0796682	0.878662	0.712926	1.08293
kapOwv	5fagOy	Squamous cell neoplasms and carcinoma of cervix	HVEM on naive CD4+	Inverse variance weighted	18	-0.073811	0.07794	0.343627	-0.226573	0.0789515	0.928847	0.797261	1.08215
kapOwv	5fagOy	Squamous cell neoplasms and carcinoma of cervix	HVEM on naive CD4+	Simple mode	18	-0.0987215	0.174104	0.578107	-0.439965	0.242522	0.905995	0.644059	1.27446
kapOwv	5fagOy	Squamous cell neoplasms and carcinoma of cervix	HVEM on naive CD4+	Weighted mode	18	-0.0987215	0.09347	0.305664	-0.281923	0.0844798	0.905995	0.754332	1.08815
KawZr2	5fagOy	Squamous cell neoplasms and carcinoma of cervix	FSC-A on granulocyte	MR Egger	21	0.258036	0.243118	0.301831	-0.218475	0.734547	1.29439	0.803744	2.08454
KawZr2	5fagOy	Squamous cell neoplasms and carcinoma of cervix	FSC-A on granulocyte	Weighted median	21	0.333836	0.186148	0.0729102	-0.0310136	0.698686	1.39631	0.969462	2.01111
KawZr2	5fagOy	Squamous cell neoplasms and carcinoma of cervix	FSC-A on granulocyte	Inverse variance weighted	21	0.120346	0.155044	0.437627	-0.18354	0.424233	1.12789	0.832318	1.52842
KawZr2	5fagOy	Squamous cell neoplasms and carcinoma of cervix	FSC-A on granulocyte	Simple mode	21	0.450468	0.323569	0.179154	-0.183727	1.08466	1.56905	0.832163	2.95844
KawZr2	5fagOy	Squamous cell neoplasms and carcinoma of cervix	FSC-A on granulocyte	Weighted mode	21	0.31827	0.174488	0.0831283	-0.0237271	0.660267	1.37475	0.976552	1.93531
KAyId4	5fagOy	Squamous cell neoplasms and carcinoma of cervix	CD25hi CD45RA+ CD4 not Treg AC	MR Egger	25	-0.0168334	0.136958	0.903247	-0.285272	0.251605	0.983307	0.75181	1.28609
KAyId4	5fagOy	Squamous cell neoplasms and carcinoma of cervix	CD25hi CD45RA+ CD4 not Treg AC	Weighted median	25	-0.0451108	0.138482	0.744611	-0.316535	0.226313	0.955892	0.72867	1.25397
KAyId4	5fagOy	Squamous cell neoplasms and carcinoma of cervix	CD25hi CD45RA+ CD4 not Treg AC	Inverse variance weighted	25	-0.102649	0.101187	0.310367	-0.300976	0.0956771	0.902443	0.740096	1.1004
KAyId4	5fagOy	Squamous cell neoplasms and carcinoma of cervix	CD25hi CD45RA+ CD4 not Treg AC	Simple mode	25	0.0704255	0.244175	0.7755	-0.408158	0.549009	1.07296	0.664874	1.73154
KAyId4	5fagOy	Squamous cell neoplasms and carcinoma of cervix	CD25hi CD45RA+ CD4 not Treg AC	Weighted mode	25	-0.0173461	0.138103	0.901093	-0.288028	0.253335	0.982803	0.749741	1.28832
kdMahn	5fagOy	Squamous cell neoplasms and carcinoma of cervix	CD33- HLA DR+ AC	MR Egger	36	0.0463983	0.0922352	0.618177	-0.134383	0.227179	1.04749	0.874256	1.25505
kdMahn	5fagOy	Squamous cell neoplasms and carcinoma of cervix	CD33- HLA DR+ AC	Weighted median	36	-0.0262429	0.11225	0.815148	-0.246253	0.193767	0.974098	0.781725	1.21381
kdMahn	5fagOy	Squamous cell neoplasms and carcinoma of cervix	CD33- HLA DR+ AC	Inverse variance weighted	36	-0.000563027	0.0702662	0.993607	-0.138285	0.137159	0.999437	0.870851	1.14701
kdMahn	5fagOy	Squamous cell neoplasms and carcinoma of cervix	CD33- HLA DR+ AC	Simple mode	36	0.0110735	0.176262	0.950264	-0.3344	0.356547	1.01114	0.715767	1.42839
kdMahn	5fagOy	Squamous cell neoplasms and carcinoma of cervix	CD33- HLA DR+ AC	Weighted mode	36	0.0042533	0.118879	0.971662	-0.22875	0.237257	1.00426	0.795527	1.26777
kDRQhh	5fagOy	Squamous cell neoplasms and carcinoma of cervix	IgD+ CD38br AC	MR Egger	29	-0.0508883	0.0653923	0.443217	-0.179057	0.0772805	0.950385	0.836058	1.08035
kDRQhh	5fagOy	Squamous cell neoplasms and carcinoma of cervix	IgD+ CD38br AC	Weighted median	29	-0.0609939	0.078147	0.435095	-0.214162	0.0921742	0.940829	0.807218	1.09656
kDRQhh	5fagOy	Squamous cell neoplasms and carcinoma of cervix	IgD+ CD38br AC	Inverse variance weighted	29	-0.0711867	0.0595709	0.232091	-0.187946	0.0455723	0.931288	0.82866	1.04663
kDRQhh	5fagOy	Squamous cell neoplasms and carcinoma of cervix	IgD+ CD38br AC	Simple mode	29	-0.138425	0.221552	0.537163	-0.572667	0.295816	0.870729	0.564019	1.34422
kDRQhh	5fagOy	Squamous cell neoplasms and carcinoma of cervix	IgD+ CD38br AC	Weighted mode	29	-0.0513738	0.0637415	0.427052	-0.176307	0.0735596	0.949924	0.83836	1.07633
keQ5sU	5fagOy	Squamous cell neoplasms and carcinoma of cervix	HVEM on T cell	MR Egger	25	0.0282495	0.180025	0.876677	-0.324599	0.381098	1.02865	0.722817	1.46389
keQ5sU	5fagOy	Squamous cell neoplasms and carcinoma of cervix	HVEM on T cell	Weighted median	25	-0.017464	0.15405	0.909741	-0.319402	0.284474	0.982688	0.726584	1.32906
keQ5sU	5fagOy	Squamous cell neoplasms and carcinoma of cervix	HVEM on T cell	Inverse variance weighted	25	-0.0441273	0.0991377	0.65624	-0.238437	0.150183	0.956832	0.787858	1.16205
keQ5sU	5fagOy	Squamous cell neoplasms and carcinoma of cervix	HVEM on T cell	Simple mode	25	0.121321	0.251839	0.634355	-0.372284	0.614926	1.12899	0.689158	1.84952
keQ5sU	5fagOy	Squamous cell neoplasms and carcinoma of cervix	HVEM on T cell	Weighted mode	25	-0.0295154	0.157476	0.8529	-0.338168	0.279137	0.970916	0.713075	1.32199
KFlDg1	5fagOy	Squamous cell neoplasms and carcinoma of cervix	CD8br NKT %lymphocyte	MR Egger	27	-0.178929	0.358832	0.622389	-0.882241	0.524382	0.836165	0.413855	1.68941
KFlDg1	5fagOy	Squamous cell neoplasms and carcinoma of cervix	CD8br NKT %lymphocyte	Weighted median	27	-0.240134	0.245982	0.328952	-0.722258	0.24199	0.786522	0.485654	1.27378
KFlDg1	5fagOy	Squamous cell neoplasms and carcinoma of cervix	CD8br NKT %lymphocyte	Inverse variance weighted	27	-0.0461293	0.202171	0.819514	-0.442384	0.350125	0.954918	0.642503	1.41925
KFlDg1	5fagOy	Squamous cell neoplasms and carcinoma of cervix	CD8br NKT %lymphocyte	Simple mode	27	-0.138191	0.394419	0.728888	-0.911253	0.634871	0.870933	0.40202	1.88678
KFlDg1	5fagOy	Squamous cell neoplasms and carcinoma of cervix	CD8br NKT %lymphocyte	Weighted mode	27	-0.248432	0.253212	0.335575	-0.744728	0.247864	0.780023	0.474863	1.28129
KGnDex	5fagOy	Squamous cell neoplasms and carcinoma of cervix	CD25 on naive-mature B cell	MR Egger	23	0.0531928	0.247406	0.83184	-0.431722	0.538108	1.05463	0.64939	1.71276
KGnDex	5fagOy	Squamous cell neoplasms and carcinoma of cervix	CD25 on naive-mature B cell	Weighted median	23	-0.0107325	0.231525	0.963027	-0.464521	0.443056	0.989325	0.628436	1.55746
KGnDex	5fagOy	Squamous cell neoplasms and carcinoma of cervix	CD25 on naive-mature B cell	Inverse variance weighted	23	0.0142319	0.166362	0.931826	-0.311838	0.340301	1.01433	0.7321	1.40537
KGnDex	5fagOy	Squamous cell neoplasms and carcinoma of cervix	CD25 on naive-mature B cell	Simple mode	23	-0.0753809	0.354322	0.833483	-0.769852	0.61909	0.92739	0.463082	1.85724
KGnDex	5fagOy	Squamous cell neoplasms and carcinoma of cervix	CD25 on naive-mature B cell	Weighted mode	23	-0.0100126	0.230502	0.965744	-0.461797	0.441772	0.990037	0.63015	1.55546
KgPU9m	5fagOy	Squamous cell neoplasms and carcinoma of cervix	CD127 on granulocyte	MR Egger	31	-0.128619	0.21285	0.550362	-0.545804	0.288566	0.879309	0.579376	1.33451
KgPU9m	5fagOy	Squamous cell neoplasms and carcinoma of cervix	CD127 on granulocyte	Weighted median	31	-0.0721943	0.189343	0.70299	-0.443307	0.298919	0.93035	0.64191	1.3484
KgPU9m	5fagOy	Squamous cell neoplasms and carcinoma of cervix	CD127 on granulocyte	Inverse variance weighted	31	-0.0883176	0.131085	0.500474	-0.345243	0.168608	0.91547	0.708048	1.18366
KgPU9m	5fagOy	Squamous cell neoplasms and carcinoma of cervix	CD127 on granulocyte	Simple mode	31	0.0839766	0.35646	0.815356	-0.614685	0.782638	1.0876	0.540811	2.18723
KgPU9m	5fagOy	Squamous cell neoplasms and carcinoma of cervix	CD127 on granulocyte	Weighted mode	31	-0.0196546	0.24307	0.936091	-0.496073	0.456763	0.980537	0.608917	1.57896
KGY1MG	5fagOy	Squamous cell neoplasms and carcinoma of cervix	HLA DR++ monocyte %monocyte	MR Egger	21	-0.0353398	0.254967	0.89122	-0.535074	0.464395	0.965277	0.585626	1.59105
KGY1MG	5fagOy	Squamous cell neoplasms and carcinoma of cervix	HLA DR++ monocyte %monocyte	Weighted median	21	-0.0393177	0.213716	0.854035	-0.458201	0.379565	0.961445	0.632421	1.46165
KGY1MG	5fagOy	Squamous cell neoplasms and carcinoma of cervix	HLA DR++ monocyte %monocyte	Inverse variance weighted	21	0.0319407	0.141927	0.821941	-0.246237	0.310118	1.03246	0.781737	1.36359
KGY1MG	5fagOy	Squamous cell neoplasms and carcinoma of cervix	HLA DR++ monocyte %monocyte	Simple mode	21	0.0920527	0.348696	0.794488	-0.591392	0.775497	1.09642	0.553556	2.17167
KGY1MG	5fagOy	Squamous cell neoplasms and carcinoma of cervix	HLA DR++ monocyte %monocyte	Weighted mode	21	-0.0724545	0.239272	0.76516	-0.541427	0.396518	0.930108	0.581917	1.48664
kHl5NC	5fagOy	Squamous cell neoplasms and carcinoma of cervix	Naive DN (CD4-CD8-) %T cell	MR Egger	20	0.63984	0.271529	0.0299846	0.107643	1.17204	1.89618	1.11365	3.22856
kHl5NC	5fagOy	Squamous cell neoplasms and carcinoma of cervix	Naive DN (CD4-CD8-) %T cell	Weighted median	20	0.451352	0.251546	0.0727638	-0.0416788	0.944382	1.57043	0.959178	2.57122
kHl5NC	5fagOy	Squamous cell neoplasms and carcinoma of cervix	Naive DN (CD4-CD8-) %T cell	Inverse variance weighted	20	0.202124	0.178649	0.257888	-0.148029	0.552277	1.224	0.862406	1.7372
kHl5NC	5fagOy	Squamous cell neoplasms and carcinoma of cervix	Naive DN (CD4-CD8-) %T cell	Simple mode	20	0.423871	0.413874	0.318626	-0.387322	1.23506	1.52786	0.678872	3.4386
kHl5NC	5fagOy	Squamous cell neoplasms and carcinoma of cervix	Naive DN (CD4-CD8-) %T cell	Weighted mode	20	0.468584	0.262288	0.0899826	-0.0455014	0.982669	1.59773	0.955518	2.67158
KIJk3f	5fagOy	Squamous cell neoplasms and carcinoma of cervix	HVEM on CM CD8br	MR Egger	18	-0.0143141	0.108466	0.896654	-0.226907	0.198279	0.985788	0.796995	1.2193
KIJk3f	5fagOy	Squamous cell neoplasms and carcinoma of cervix	HVEM on CM CD8br	Weighted median	18	-0.161855	0.102141	0.113053	-0.362052	0.038342	0.850564	0.696246	1.03909
KIJk3f	5fagOy	Squamous cell neoplasms and carcinoma of cervix	HVEM on CM CD8br	Inverse variance weighted	18	-0.0318317	0.0685242	0.642266	-0.166139	0.102476	0.96867	0.846928	1.10791
KIJk3f	5fagOy	Squamous cell neoplasms and carcinoma of cervix	HVEM on CM CD8br	Simple mode	18	0.212142	0.19852	0.300181	-0.176956	0.601241	1.23632	0.837816	1.82438
KIJk3f	5fagOy	Squamous cell neoplasms and carcinoma of cervix	HVEM on CM CD8br	Weighted mode	18	-0.0883659	0.0953715	0.367131	-0.275294	0.0985623	0.915426	0.759349	1.10358
klkmiY	5fagOy	Squamous cell neoplasms and carcinoma of cervix	Transitional AC	MR Egger	31	-0.0779013	0.22882	0.735973	-0.526389	0.370586	0.925056	0.590735	1.44858
klkmiY	5fagOy	Squamous cell neoplasms and carcinoma of cervix	Transitional AC	Weighted median	31	-0.0443131	0.240787	0.853987	-0.516257	0.42763	0.956654	0.59675	1.53362
klkmiY	5fagOy	Squamous cell neoplasms and carcinoma of cervix	Transitional AC	Inverse variance weighted	31	-0.122599	0.148553	0.409205	-0.413763	0.168564	0.884618	0.661158	1.1836
klkmiY	5fagOy	Squamous cell neoplasms and carcinoma of cervix	Transitional AC	Simple mode	31	-0.298019	0.387535	0.447899	-1.05759	0.461549	0.742287	0.347293	1.58653
klkmiY	5fagOy	Squamous cell neoplasms and carcinoma of cervix	Transitional AC	Weighted mode	31	-0.0608609	0.222506	0.786324	-0.496972	0.37525	0.940954	0.60837	1.45536
KLuYjF	5fagOy	Squamous cell neoplasms and carcinoma of cervix	CD3 on CD28+ CD4+	MR Egger	23	0.473574	0.250777	0.072862	-0.0179496	0.965098	1.60572	0.982211	2.62504
KLuYjF	5fagOy	Squamous cell neoplasms and carcinoma of cervix	CD3 on CD28+ CD4+	Weighted median	23	0.286007	0.198711	0.150062	-0.103466	0.675481	1.3311	0.901707	1.96498
KLuYjF	5fagOy	Squamous cell neoplasms and carcinoma of cervix	CD3 on CD28+ CD4+	Inverse variance weighted	23	0.218425	0.135661	0.107382	-0.0474714	0.484321	1.24412	0.953638	1.62307
KLuYjF	5fagOy	Squamous cell neoplasms and carcinoma of cervix	CD3 on CD28+ CD4+	Simple mode	23	0.315916	0.343073	0.367122	-0.356508	0.988339	1.37151	0.700117	2.68677
KLuYjF	5fagOy	Squamous cell neoplasms and carcinoma of cervix	CD3 on CD28+ CD4+	Weighted mode	23	0.448149	0.214165	0.0481422	0.028386	0.867913	1.56541	1.02879	2.38193
kPKf6d	5fagOy	Squamous cell neoplasms and carcinoma of cervix	Resting Treg %CD4	MR Egger	33	-0.0598359	0.0763729	0.439296	-0.209527	0.089855	0.941919	0.810968	1.09402
kPKf6d	5fagOy	Squamous cell neoplasms and carcinoma of cervix	Resting Treg %CD4	Weighted median	33	-0.0587058	0.089033	0.509658	-0.23321	0.115799	0.942984	0.791987	1.12277
kPKf6d	5fagOy	Squamous cell neoplasms and carcinoma of cervix	Resting Treg %CD4	Inverse variance weighted	33	-0.0352686	0.0614515	0.566018	-0.155713	0.0851763	0.965346	0.855804	1.08891
kPKf6d	5fagOy	Squamous cell neoplasms and carcinoma of cervix	Resting Treg %CD4	Simple mode	33	0.048426	0.152247	0.752494	-0.249977	0.346829	1.04962	0.778818	1.41458
kPKf6d	5fagOy	Squamous cell neoplasms and carcinoma of cervix	Resting Treg %CD4	Weighted mode	33	-0.0448734	0.0724403	0.540003	-0.186856	0.0971096	0.956118	0.829563	1.10198
kPsZe6	5fagOy	Squamous cell neoplasms and carcinoma of cervix	CD62L on CD62L+ plasmacytoid DC	MR Egger	15	-0.0237236	0.301113	0.938402	-0.613904	0.566457	0.976556	0.541234	1.76201
kPsZe6	5fagOy	Squamous cell neoplasms and carcinoma of cervix	CD62L on CD62L+ plasmacytoid DC	Weighted median	15	-0.0619304	0.221361	0.779653	-0.495798	0.371937	0.939948	0.609084	1.45054
kPsZe6	5fagOy	Squamous cell neoplasms and carcinoma of cervix	CD62L on CD62L+ plasmacytoid DC	Inverse variance weighted	15	-0.0886445	0.172755	0.607865	-0.427244	0.249955	0.915171	0.652304	1.28397
kPsZe6	5fagOy	Squamous cell neoplasms and carcinoma of cervix	CD62L on CD62L+ plasmacytoid DC	Simple mode	15	-0.0866443	0.332761	0.798361	-0.738855	0.565567	0.917003	0.47766	1.76045
kPsZe6	5fagOy	Squamous cell neoplasms and carcinoma of cervix	CD62L on CD62L+ plasmacytoid DC	Weighted mode	15	-0.0323798	0.25801	0.901913	-0.538078	0.473319	0.968139	0.583869	1.60531
kQ03Ig	5fagOy	Squamous cell neoplasms and carcinoma of cervix	CX3CR1 on CD14+ CD16- monocyte	MR Egger	27	0.116265	0.234382	0.624193	-0.343123	0.575653	1.12329	0.709551	1.77829
kQ03Ig	5fagOy	Squamous cell neoplasms and carcinoma of cervix	CX3CR1 on CD14+ CD16- monocyte	Weighted median	27	-0.0217015	0.192376	0.910183	-0.398758	0.355355	0.978532	0.671153	1.42669
kQ03Ig	5fagOy	Squamous cell neoplasms and carcinoma of cervix	CX3CR1 on CD14+ CD16- monocyte	Inverse variance weighted	27	-0.0410285	0.121742	0.736108	-0.279643	0.197586	0.959802	0.756053	1.21846
kQ03Ig	5fagOy	Squamous cell neoplasms and carcinoma of cervix	CX3CR1 on CD14+ CD16- monocyte	Simple mode	27	-0.358692	0.306059	0.251837	-0.958567	0.241184	0.69859	0.383442	1.27275
kQ03Ig	5fagOy	Squamous cell neoplasms and carcinoma of cervix	CX3CR1 on CD14+ CD16- monocyte	Weighted mode	27	-0.147091	0.214408	0.498767	-0.567331	0.27315	0.863216	0.567037	1.3141
Ks4aNn	5fagOy	Squamous cell neoplasms and carcinoma of cervix	BAFF-R on B cell	MR Egger	21	-0.205085	0.111266	0.0809578	-0.423167	0.0129964	0.814578	0.654969	1.01308
Ks4aNn	5fagOy	Squamous cell neoplasms and carcinoma of cervix	BAFF-R on B cell	Weighted median	21	-0.276149	0.0971959	0.00449505	-0.466653	-0.0856446	0.7587	0.627098	0.91792
Ks4aNn	5fagOy	Squamous cell neoplasms and carcinoma of cervix	BAFF-R on B cell	Inverse variance weighted	21	-0.245401	0.0831753	0.00317357	-0.408424	-0.0823772	0.782391	0.664697	0.920924
Ks4aNn	5fagOy	Squamous cell neoplasms and carcinoma of cervix	BAFF-R on B cell	Simple mode	21	-0.41887	0.220971	0.072559	-0.851973	0.0142324	0.65779	0.426572	1.01433
Ks4aNn	5fagOy	Squamous cell neoplasms and carcinoma of cervix	BAFF-R on B cell	Weighted mode	21	-0.284949	0.099624	0.00967423	-0.480212	-0.0896856	0.752053	0.618652	0.914219
Kw19gY	5fagOy	Squamous cell neoplasms and carcinoma of cervix	CD14 on CD14+ CD16- monocyte	MR Egger	16	-0.429142	0.44863	0.355016	-1.30846	0.450172	0.651067	0.270237	1.56858
Kw19gY	5fagOy	Squamous cell neoplasms and carcinoma of cervix	CD14 on CD14+ CD16- monocyte	Weighted median	16	-0.476015	0.290833	0.101686	-1.04605	0.0940166	0.621254	0.351324	1.09858
Kw19gY	5fagOy	Squamous cell neoplasms and carcinoma of cervix	CD14 on CD14+ CD16- monocyte	Inverse variance weighted	16	-0.558856	0.252094	0.0266329	-1.05296	-0.0647521	0.571863	0.348904	0.9373
Kw19gY	5fagOy	Squamous cell neoplasms and carcinoma of cervix	CD14 on CD14+ CD16- monocyte	Simple mode	16	-0.718464	0.443056	0.125713	-1.58685	0.149926	0.4875	0.204568	1.16175
Kw19gY	5fagOy	Squamous cell neoplasms and carcinoma of cervix	CD14 on CD14+ CD16- monocyte	Weighted mode	16	-0.428389	0.270902	0.134653	-0.959358	0.10258	0.651558	0.383139	1.10803
kx1lvp	5fagOy	Squamous cell neoplasms and carcinoma of cervix	CCR2 on CD62L+ plasmacytoid DC	MR Egger	19	0.164551	0.199662	0.421268	-0.226786	0.555889	1.17886	0.797091	1.74349
kx1lvp	5fagOy	Squamous cell neoplasms and carcinoma of cervix	CCR2 on CD62L+ plasmacytoid DC	Weighted median	19	-0.133586	0.188248	0.477936	-0.502552	0.23538	0.874953	0.604985	1.26539
kx1lvp	5fagOy	Squamous cell neoplasms and carcinoma of cervix	CCR2 on CD62L+ plasmacytoid DC	Inverse variance weighted	19	-0.11376	0.147417	0.440301	-0.402697	0.175178	0.892472	0.668514	1.19146
kx1lvp	5fagOy	Squamous cell neoplasms and carcinoma of cervix	CCR2 on CD62L+ plasmacytoid DC	Simple mode	19	-0.237588	0.310191	0.45364	-0.845563	0.370387	0.788528	0.429316	1.44829
kx1lvp	5fagOy	Squamous cell neoplasms and carcinoma of cervix	CCR2 on CD62L+ plasmacytoid DC	Weighted mode	19	-0.178827	0.194628	0.370342	-0.560297	0.202644	0.836251	0.571039	1.22464
KySsg2	5fagOy	Squamous cell neoplasms and carcinoma of cervix	PB/PC %B cell	MR Egger	26	0.0760895	0.140355	0.592733	-0.199006	0.351185	1.07906	0.819545	1.42075
KySsg2	5fagOy	Squamous cell neoplasms and carcinoma of cervix	PB/PC %B cell	Weighted median	26	0.122106	0.145555	0.401525	-0.163181	0.407393	1.12987	0.849437	1.50289
KySsg2	5fagOy	Squamous cell neoplasms and carcinoma of cervix	PB/PC %B cell	Inverse variance weighted	26	0.126848	0.108118	0.240703	-0.0850642	0.33876	1.13524	0.918453	1.40321
KySsg2	5fagOy	Squamous cell neoplasms and carcinoma of cervix	PB/PC %B cell	Simple mode	26	0.215474	0.29042	0.465037	-0.353748	0.784697	1.24045	0.702052	2.19174
KySsg2	5fagOy	Squamous cell neoplasms and carcinoma of cervix	PB/PC %B cell	Weighted mode	26	0.103518	0.123168	0.408614	-0.13789	0.344927	1.10907	0.871194	1.41189
kzL6UF	5fagOy	Squamous cell neoplasms and carcinoma of cervix	CD19 on IgD+ CD24-	MR Egger	25	0.0604508	0.0985418	0.545596	-0.132691	0.253593	1.06232	0.875736	1.28865
kzL6UF	5fagOy	Squamous cell neoplasms and carcinoma of cervix	CD19 on IgD+ CD24-	Weighted median	25	0.16098	0.0923535	0.0813193	-0.0200331	0.341993	1.17466	0.980166	1.40775
kzL6UF	5fagOy	Squamous cell neoplasms and carcinoma of cervix	CD19 on IgD+ CD24-	Inverse variance weighted	25	0.0781435	0.0823397	0.342602	-0.0832424	0.239529	1.08128	0.920128	1.27065
kzL6UF	5fagOy	Squamous cell neoplasms and carcinoma of cervix	CD19 on IgD+ CD24-	Simple mode	25	-0.362224	0.250597	0.161265	-0.853394	0.128946	0.696127	0.425967	1.13763
kzL6UF	5fagOy	Squamous cell neoplasms and carcinoma of cervix	CD19 on IgD+ CD24-	Weighted mode	25	0.135441	0.0909918	0.149644	-0.0429032	0.313785	1.14504	0.958004	1.36859
kZPzkN	5fagOy	Squamous cell neoplasms and carcinoma of cervix	HVEM on CD4+	MR Egger	20	0.00506723	0.170518	0.97662	-0.329149	0.339283	1.00508	0.719536	1.40394
kZPzkN	5fagOy	Squamous cell neoplasms and carcinoma of cervix	HVEM on CD4+	Weighted median	20	-0.0540219	0.147109	0.713452	-0.342356	0.234312	0.947411	0.710096	1.26404
kZPzkN	5fagOy	Squamous cell neoplasms and carcinoma of cervix	HVEM on CD4+	Inverse variance weighted	20	-0.127978	0.104527	0.22082	-0.332851	0.0768956	0.879873	0.716877	1.07993
kZPzkN	5fagOy	Squamous cell neoplasms and carcinoma of cervix	HVEM on CD4+	Simple mode	20	-0.286099	0.264266	0.292526	-0.80406	0.231862	0.751188	0.447508	1.26095
kZPzkN	5fagOy	Squamous cell neoplasms and carcinoma of cervix	HVEM on CD4+	Weighted mode	20	0.0431689	0.187459	0.820332	-0.324252	0.410589	1.04411	0.723068	1.50771
l1TTA0	5fagOy	Squamous cell neoplasms and carcinoma of cervix	SSC-A on NK	MR Egger	23	0.0260951	0.22641	0.909337	-0.417668	0.469858	1.02644	0.658581	1.59977
l1TTA0	5fagOy	Squamous cell neoplasms and carcinoma of cervix	SSC-A on NK	Weighted median	23	0.272379	0.197139	0.167077	-0.114014	0.658771	1.31308	0.892246	1.93242
l1TTA0	5fagOy	Squamous cell neoplasms and carcinoma of cervix	SSC-A on NK	Inverse variance weighted	23	0.0102789	0.133734	0.938734	-0.251839	0.272397	1.01033	0.77737	1.31311
l1TTA0	5fagOy	Squamous cell neoplasms and carcinoma of cervix	SSC-A on NK	Simple mode	23	0.251314	0.351723	0.482417	-0.438063	0.940691	1.28571	0.645285	2.56175
l1TTA0	5fagOy	Squamous cell neoplasms and carcinoma of cervix	SSC-A on NK	Weighted mode	23	0.27756	0.217389	0.214989	-0.148522	0.703643	1.31991	0.861981	2.0211
l1xf6o	5fagOy	Squamous cell neoplasms and carcinoma of cervix	CD25 on CD20- CD38-	MR Egger	19	0.114253	0.22509	0.618263	-0.326923	0.555429	1.12104	0.721139	1.74269
l1xf6o	5fagOy	Squamous cell neoplasms and carcinoma of cervix	CD25 on CD20- CD38-	Weighted median	19	0.128182	0.212616	0.546588	-0.288546	0.54491	1.13676	0.749353	1.72445
l1xf6o	5fagOy	Squamous cell neoplasms and carcinoma of cervix	CD25 on CD20- CD38-	Inverse variance weighted	19	0.0196647	0.150557	0.896081	-0.275426	0.314756	1.01986	0.759248	1.36992
l1xf6o	5fagOy	Squamous cell neoplasms and carcinoma of cervix	CD25 on CD20- CD38-	Simple mode	19	-0.219935	0.390133	0.579884	-0.984596	0.544725	0.802571	0.37359	1.72413
l1xf6o	5fagOy	Squamous cell neoplasms and carcinoma of cervix	CD25 on CD20- CD38-	Weighted mode	19	0.121553	0.213441	0.576061	-0.296791	0.539898	1.12925	0.743199	1.71583
l4Wm3Q	5fagOy	Squamous cell neoplasms and carcinoma of cervix	Granulocyte AC	MR Egger	24	-0.422709	0.337876	0.224048	-1.08495	0.239528	0.655269	0.33792	1.27065
l4Wm3Q	5fagOy	Squamous cell neoplasms and carcinoma of cervix	Granulocyte AC	Weighted median	24	-0.242005	0.257159	0.346667	-0.746036	0.262026	0.785052	0.474243	1.29956
l4Wm3Q	5fagOy	Squamous cell neoplasms and carcinoma of cervix	Granulocyte AC	Inverse variance weighted	24	-0.148949	0.214044	0.486503	-0.568476	0.270577	0.861613	0.566388	1.31072
l4Wm3Q	5fagOy	Squamous cell neoplasms and carcinoma of cervix	Granulocyte AC	Simple mode	24	-0.430165	0.452052	0.351202	-1.31619	0.455857	0.650402	0.268156	1.57752
l4Wm3Q	5fagOy	Squamous cell neoplasms and carcinoma of cervix	Granulocyte AC	Weighted mode	24	-0.368571	0.351687	0.305524	-1.05788	0.320736	0.691722	0.347192	1.37814
L6xO3V	5fagOy	Squamous cell neoplasms and carcinoma of cervix	HVEM on EM CD4+	MR Egger	22	-0.180834	0.11311	0.125557	-0.402529	0.0408615	0.834574	0.668627	1.04171
L6xO3V	5fagOy	Squamous cell neoplasms and carcinoma of cervix	HVEM on EM CD4+	Weighted median	22	-0.144911	0.0989726	0.143153	-0.338897	0.0490757	0.8651	0.712556	1.0503
L6xO3V	5fagOy	Squamous cell neoplasms and carcinoma of cervix	HVEM on EM CD4+	Inverse variance weighted	22	-0.0935068	0.073203	0.201474	-0.236985	0.0499712	0.910732	0.789003	1.05124
L6xO3V	5fagOy	Squamous cell neoplasms and carcinoma of cervix	HVEM on EM CD4+	Simple mode	22	-0.123319	0.206406	0.55659	-0.527875	0.281237	0.883982	0.589857	1.32477
L6xO3V	5fagOy	Squamous cell neoplasms and carcinoma of cervix	HVEM on EM CD4+	Weighted mode	22	-0.162361	0.0938123	0.0981752	-0.346233	0.0215114	0.850135	0.707348	1.02174
lAmRCB	5fagOy	Squamous cell neoplasms and carcinoma of cervix	CD33dim HLA DR- AC	MR Egger	24	0.00818079	0.0771413	0.916504	-0.143016	0.159378	1.00821	0.86674	1.17278
lAmRCB	5fagOy	Squamous cell neoplasms and carcinoma of cervix	CD33dim HLA DR- AC	Weighted median	24	-0.00596932	0.071107	0.933097	-0.145339	0.1334	0.994048	0.864729	1.14271
lAmRCB	5fagOy	Squamous cell neoplasms and carcinoma of cervix	CD33dim HLA DR- AC	Inverse variance weighted	24	-0.0414761	0.0621243	0.504369	-0.16324	0.0802875	0.959372	0.849388	1.0836
lAmRCB	5fagOy	Squamous cell neoplasms and carcinoma of cervix	CD33dim HLA DR- AC	Simple mode	24	0.0148302	0.109861	0.893794	-0.200498	0.230158	1.01494	0.818323	1.2588
lAmRCB	5fagOy	Squamous cell neoplasms and carcinoma of cervix	CD33dim HLA DR- AC	Weighted mode	24	-0.0213826	0.0627164	0.736242	-0.144307	0.101542	0.978844	0.865622	1.10688
LCwXFc	5fagOy	Squamous cell neoplasms and carcinoma of cervix	CD25 on IgD- CD38-	MR Egger	22	-0.048896	0.131531	0.713993	-0.306697	0.208905	0.95228	0.735873	1.23233
LCwXFc	5fagOy	Squamous cell neoplasms and carcinoma of cervix	CD25 on IgD- CD38-	Weighted median	22	0.0650908	0.130896	0.618999	-0.191466	0.321648	1.06726	0.825748	1.3794
LCwXFc	5fagOy	Squamous cell neoplasms and carcinoma of cervix	CD25 on IgD- CD38-	Inverse variance weighted	22	0.0642896	0.101636	0.52703	-0.134917	0.263496	1.0664	0.873788	1.30147
LCwXFc	5fagOy	Squamous cell neoplasms and carcinoma of cervix	CD25 on IgD- CD38-	Simple mode	22	0.0887585	0.232873	0.706924	-0.367672	0.545189	1.09282	0.692344	1.72493
LCwXFc	5fagOy	Squamous cell neoplasms and carcinoma of cervix	CD25 on IgD- CD38-	Weighted mode	22	0.0458851	0.118375	0.702195	-0.18613	0.277901	1.04695	0.830165	1.32036
lCwZTl	5fagOy	Squamous cell neoplasms and carcinoma of cervix	IgD+ CD38br %B cell	MR Egger	25	-0.106565	0.174359	0.547074	-0.448308	0.235178	0.898917	0.638708	1.26513
lCwZTl	5fagOy	Squamous cell neoplasms and carcinoma of cervix	IgD+ CD38br %B cell	Weighted median	25	0.0772324	0.170899	0.651329	-0.257731	0.412195	1.08029	0.772803	1.51013
lCwZTl	5fagOy	Squamous cell neoplasms and carcinoma of cervix	IgD+ CD38br %B cell	Inverse variance weighted	25	0.0483385	0.11752	0.680836	-0.182	0.278677	1.04953	0.833601	1.32138
lCwZTl	5fagOy	Squamous cell neoplasms and carcinoma of cervix	IgD+ CD38br %B cell	Simple mode	25	0.153127	0.273098	0.580197	-0.382145	0.688398	1.16547	0.682396	1.99052
lCwZTl	5fagOy	Squamous cell neoplasms and carcinoma of cervix	IgD+ CD38br %B cell	Weighted mode	25	0.0400871	0.159738	0.803984	-0.272998	0.353173	1.0409	0.761094	1.42358
LDIZqo	5fagOy	Squamous cell neoplasms and carcinoma of cervix	HLA DR on CD14+ monocyte	MR Egger	21	0.12207	0.245756	0.625091	-0.359612	0.603751	1.12983	0.697947	1.82897
LDIZqo	5fagOy	Squamous cell neoplasms and carcinoma of cervix	HLA DR on CD14+ monocyte	Weighted median	21	0.0461764	0.168652	0.784241	-0.284382	0.376735	1.04726	0.752479	1.45752
LDIZqo	5fagOy	Squamous cell neoplasms and carcinoma of cervix	HLA DR on CD14+ monocyte	Inverse variance weighted	21	0.0371466	0.124878	0.766112	-0.207614	0.281907	1.03785	0.812521	1.32566
LDIZqo	5fagOy	Squamous cell neoplasms and carcinoma of cervix	HLA DR on CD14+ monocyte	Simple mode	21	0.0512077	0.305028	0.868365	-0.546646	0.649062	1.05254	0.578888	1.91374
LDIZqo	5fagOy	Squamous cell neoplasms and carcinoma of cervix	HLA DR on CD14+ monocyte	Weighted mode	21	0.0805882	0.147847	0.591726	-0.209191	0.370368	1.08392	0.81124	1.44827
LFJnz2	5fagOy	Squamous cell neoplasms and carcinoma of cervix	CD39+ resting Treg AC	MR Egger	28	-0.12705	0.121932	0.307019	-0.366037	0.111938	0.88069	0.693477	1.11844
LFJnz2	5fagOy	Squamous cell neoplasms and carcinoma of cervix	CD39+ resting Treg AC	Weighted median	28	-0.256422	0.127966	0.0450874	-0.507235	-0.00560977	0.773815	0.602158	0.994406
LFJnz2	5fagOy	Squamous cell neoplasms and carcinoma of cervix	CD39+ resting Treg AC	Inverse variance weighted	28	-0.142815	0.0900037	0.112565	-0.319222	0.0335922	0.866914	0.726714	1.03416
LFJnz2	5fagOy	Squamous cell neoplasms and carcinoma of cervix	CD39+ resting Treg AC	Simple mode	28	-0.176016	0.201359	0.389753	-0.57068	0.218648	0.838605	0.565141	1.24439
LFJnz2	5fagOy	Squamous cell neoplasms and carcinoma of cervix	CD39+ resting Treg AC	Weighted mode	28	-0.238476	0.128501	0.0744239	-0.490338	0.0133854	0.787827	0.612419	1.01348
LFpCGY	5fagOy	Squamous cell neoplasms and carcinoma of cervix	CD8dim NKT %lymphocyte	MR Egger	26	0.247507	0.24004	0.312772	-0.222973	0.717986	1.28083	0.800137	2.0503
LFpCGY	5fagOy	Squamous cell neoplasms and carcinoma of cervix	CD8dim NKT %lymphocyte	Weighted median	26	0.156869	0.193918	0.418545	-0.223209	0.536948	1.16984	0.799947	1.71078
LFpCGY	5fagOy	Squamous cell neoplasms and carcinoma of cervix	CD8dim NKT %lymphocyte	Inverse variance weighted	26	0.119037	0.138753	0.390947	-0.15292	0.390993	1.12641	0.858199	1.47845
LFpCGY	5fagOy	Squamous cell neoplasms and carcinoma of cervix	CD8dim NKT %lymphocyte	Simple mode	26	0.166953	0.310746	0.595835	-0.442109	0.776014	1.1817	0.642679	2.1728
LFpCGY	5fagOy	Squamous cell neoplasms and carcinoma of cervix	CD8dim NKT %lymphocyte	Weighted mode	26	0.166953	0.236195	0.486201	-0.29599	0.629895	1.1817	0.743795	1.87741
lhQ1Hp	5fagOy	Squamous cell neoplasms and carcinoma of cervix	CD66b on CD66b++ myeloid cell	MR Egger	26	-0.0028005	0.161818	0.986335	-0.319963	0.314362	0.997203	0.726176	1.36939
lhQ1Hp	5fagOy	Squamous cell neoplasms and carcinoma of cervix	CD66b on CD66b++ myeloid cell	Weighted median	26	0.00763481	0.153704	0.960384	-0.293625	0.308894	1.00766	0.745556	1.36192
lhQ1Hp	5fagOy	Squamous cell neoplasms and carcinoma of cervix	CD66b on CD66b++ myeloid cell	Inverse variance weighted	26	0.0523367	0.103489	0.61305	-0.150501	0.255174	1.05373	0.860277	1.29069
lhQ1Hp	5fagOy	Squamous cell neoplasms and carcinoma of cervix	CD66b on CD66b++ myeloid cell	Simple mode	26	0.168849	0.232807	0.475019	-0.287453	0.62515	1.18394	0.750172	1.86853
lhQ1Hp	5fagOy	Squamous cell neoplasms and carcinoma of cervix	CD66b on CD66b++ myeloid cell	Weighted mode	26	0.0388463	0.144042	0.789615	-0.243477	0.321169	1.03961	0.783898	1.37874
LhUtcg	5fagOy	Squamous cell neoplasms and carcinoma of cervix	CD20 on sw mem	MR Egger	31	-0.174186	0.222289	0.439628	-0.609872	0.2615	0.840141	0.543421	1.29888
LhUtcg	5fagOy	Squamous cell neoplasms and carcinoma of cervix	CD20 on sw mem	Weighted median	31	-0.0409326	0.18134	0.821417	-0.396359	0.314494	0.959894	0.672765	1.36957
LhUtcg	5fagOy	Squamous cell neoplasms and carcinoma of cervix	CD20 on sw mem	Inverse variance weighted	31	-0.156114	0.130892	0.232988	-0.412662	0.100434	0.855461	0.661886	1.10565
LhUtcg	5fagOy	Squamous cell neoplasms and carcinoma of cervix	CD20 on sw mem	Simple mode	31	-0.0984093	0.328944	0.766875	-0.743139	0.54632	0.906278	0.475619	1.72689
LhUtcg	5fagOy	Squamous cell neoplasms and carcinoma of cervix	CD20 on sw mem	Weighted mode	31	0.00336774	0.216991	0.98772	-0.421935	0.428671	1.00337	0.655777	1.53522
Li2UyH	5fagOy	Squamous cell neoplasms and carcinoma of cervix	CD28 on CD4+	MR Egger	26	-0.0184771	0.163048	0.910717	-0.338051	0.301097	0.981693	0.713159	1.35134
Li2UyH	5fagOy	Squamous cell neoplasms and carcinoma of cervix	CD28 on CD4+	Weighted median	26	0.191462	0.160025	0.231521	-0.122187	0.505111	1.21102	0.884983	1.65717
Li2UyH	5fagOy	Squamous cell neoplasms and carcinoma of cervix	CD28 on CD4+	Inverse variance weighted	26	0.173012	0.108377	0.110403	-0.0394077	0.385431	1.18888	0.961359	1.47025
Li2UyH	5fagOy	Squamous cell neoplasms and carcinoma of cervix	CD28 on CD4+	Simple mode	26	0.333549	0.286077	0.254643	-0.227163	0.89426	1.39591	0.796791	2.44553
Li2UyH	5fagOy	Squamous cell neoplasms and carcinoma of cervix	CD28 on CD4+	Weighted mode	26	0.101123	0.178766	0.576657	-0.249257	0.451504	1.10641	0.779379	1.57067
LiCEHB	5fagOy	Squamous cell neoplasms and carcinoma of cervix	CD4+ %T cell	MR Egger	22	-0.358904	0.277508	0.210642	-0.90282	0.185011	0.698441	0.405425	1.20323
LiCEHB	5fagOy	Squamous cell neoplasms and carcinoma of cervix	CD4+ %T cell	Weighted median	22	-0.506641	0.244944	0.0386027	-0.986731	-0.0265512	0.602516	0.372793	0.973798
LiCEHB	5fagOy	Squamous cell neoplasms and carcinoma of cervix	CD4+ %T cell	Inverse variance weighted	22	-0.255171	0.170415	0.134301	-0.589184	0.0788416	0.774784	0.55478	1.08203
LiCEHB	5fagOy	Squamous cell neoplasms and carcinoma of cervix	CD4+ %T cell	Simple mode	22	-0.846972	0.492373	0.100103	-1.81202	0.118079	0.428711	0.163323	1.12533
LiCEHB	5fagOy	Squamous cell neoplasms and carcinoma of cervix	CD4+ %T cell	Weighted mode	22	-0.64069	0.306041	0.0486239	-1.24053	-0.0408498	0.526929	0.289231	0.959973
Lifbqr	5fagOy	Squamous cell neoplasms and carcinoma of cervix	HLA DR on monocyte	MR Egger	17	-0.0747932	0.187432	0.695486	-0.44216	0.292573	0.927935	0.642647	1.33987
Lifbqr	5fagOy	Squamous cell neoplasms and carcinoma of cervix	HLA DR on monocyte	Weighted median	17	-0.0117098	0.145215	0.93573	-0.296331	0.272911	0.988358	0.743542	1.31378
Lifbqr	5fagOy	Squamous cell neoplasms and carcinoma of cervix	HLA DR on monocyte	Inverse variance weighted	17	0.0618258	0.105038	0.556126	-0.144048	0.2677	1.06378	0.865846	1.30695
[truncated: 1,657 more rows]
