# Supplementary material for: Causal role of immune cells on cervical cancer onset revealed by two-sample Mendelian randomization study
Source: Sci Rep. 2024 Jun 28;14:14890. doi: 10.1038/s41598-024-65957-7 (PMC11211447; doi:10.1038/s41598-024-65957-7)
Supplement: Supplementary file 10 — Supplementary Table 7. [file 41598_2024_65957_MOESM10_ESM.xlsx]

## Sheet: Supplementary Table 7
Supplementary Table 7 Heterogeneity of the causal effect of immune cell traits on squamous cell neoplasms and carcinoma of cervix
id.exposure	id.outcome	outcome	exposure	method	Q	Q_df	Q_pval
00Zr8b	5fagOy	Squamous cell neoplasms and carcinoma of cervix	CD20 on IgD- CD27-	MR Egger	25.6943	17	0.0802139
00Zr8b	5fagOy	Squamous cell neoplasms and carcinoma of cervix	CD20 on IgD- CD27-	Inverse variance weighted	26.2125	18	0.0949964
07vqfO	5fagOy	Squamous cell neoplasms and carcinoma of cervix	CD28+ CD45RA+ CD8dim %CD8dim	MR Egger	30.5695	25	0.203672
07vqfO	5fagOy	Squamous cell neoplasms and carcinoma of cervix	CD28+ CD45RA+ CD8dim %CD8dim	Inverse variance weighted	30.6735	26	0.240654
0HDAPp	5fagOy	Squamous cell neoplasms and carcinoma of cervix	BAFF-R on CD20-	MR Egger	10.7985	12	0.546266
0HDAPp	5fagOy	Squamous cell neoplasms and carcinoma of cervix	BAFF-R on CD20-	Inverse variance weighted	11.1595	13	0.59746
0hVeAk	5fagOy	Squamous cell neoplasms and carcinoma of cervix	CM DN (CD4-CD8-) AC	MR Egger	1.97538	2	0.372435
0hVeAk	5fagOy	Squamous cell neoplasms and carcinoma of cervix	CM DN (CD4-CD8-) AC	Inverse variance weighted	1.97635	3	0.57733
0LkWv0	5fagOy	Squamous cell neoplasms and carcinoma of cervix	CD38 on CD20-	MR Egger	18.6061	17	0.351607
0LkWv0	5fagOy	Squamous cell neoplasms and carcinoma of cervix	CD38 on CD20-	Inverse variance weighted	18.7064	18	0.41011
0mjyxz	5fagOy	Squamous cell neoplasms and carcinoma of cervix	CD25 on IgD+ CD38- naive	MR Egger	23.1113	23	0.454288
0mjyxz	5fagOy	Squamous cell neoplasms and carcinoma of cervix	CD25 on IgD+ CD38- naive	Inverse variance weighted	23.8162	24	0.472148
0naTaA	5fagOy	Squamous cell neoplasms and carcinoma of cervix	DN (CD4-CD8-) AC	MR Egger	16.2928	18	0.572122
0naTaA	5fagOy	Squamous cell neoplasms and carcinoma of cervix	DN (CD4-CD8-) AC	Inverse variance weighted	20.3494	19	0.373837
0OyOlU	5fagOy	Squamous cell neoplasms and carcinoma of cervix	CD11b on Mo MDSC	MR Egger	12.6959	14	0.550599
0OyOlU	5fagOy	Squamous cell neoplasms and carcinoma of cervix	CD11b on Mo MDSC	Inverse variance weighted	12.92	15	0.60848
0r11KE	5fagOy	Squamous cell neoplasms and carcinoma of cervix	CD3 on CM CD4+	MR Egger	17.0658	22	0.759721
0r11KE	5fagOy	Squamous cell neoplasms and carcinoma of cervix	CD3 on CM CD4+	Inverse variance weighted	17.4305	23	0.787607
0yKMl5	5fagOy	Squamous cell neoplasms and carcinoma of cervix	CD19 on unsw mem	MR Egger	23.6293	19	0.210759
0yKMl5	5fagOy	Squamous cell neoplasms and carcinoma of cervix	CD19 on unsw mem	Inverse variance weighted	23.6507	20	0.257984
0YN5lY	5fagOy	Squamous cell neoplasms and carcinoma of cervix	IgD on IgD+ CD38- unsw mem	MR Egger	9.97769	15	0.821141
0YN5lY	5fagOy	Squamous cell neoplasms and carcinoma of cervix	IgD on IgD+ CD38- unsw mem	Inverse variance weighted	15.9594	16	0.455797
1aOZFt	5fagOy	Squamous cell neoplasms and carcinoma of cervix	CD24+ CD27+ AC	MR Egger	24.9723	24	0.407265
1aOZFt	5fagOy	Squamous cell neoplasms and carcinoma of cervix	CD24+ CD27+ AC	Inverse variance weighted	24.9768	25	0.463676
1CUf8Z	5fagOy	Squamous cell neoplasms and carcinoma of cervix	FSC-A on plasmacytoid DC	MR Egger	28.3051	24	0.247381
1CUf8Z	5fagOy	Squamous cell neoplasms and carcinoma of cervix	FSC-A on plasmacytoid DC	Inverse variance weighted	28.4137	25	0.289165
1hc3V5	5fagOy	Squamous cell neoplasms and carcinoma of cervix	CD28 on CD39+ secreting Treg	MR Egger	32.207	19	0.0296176
1hc3V5	5fagOy	Squamous cell neoplasms and carcinoma of cervix	CD28 on CD39+ secreting Treg	Inverse variance weighted	32.9806	20	0.0339063
1Jz1a5	5fagOy	Squamous cell neoplasms and carcinoma of cervix	CD45RA- CD28- CD8br %T cell	MR Egger	174.257	173	0.458878
1Jz1a5	5fagOy	Squamous cell neoplasms and carcinoma of cervix	CD45RA- CD28- CD8br %T cell	Inverse variance weighted	174.692	174	0.470996
1mVMVl	5fagOy	Squamous cell neoplasms and carcinoma of cervix	CD3 on EM CD8br	MR Egger	16.5246	18	0.555982
1mVMVl	5fagOy	Squamous cell neoplasms and carcinoma of cervix	CD3 on EM CD8br	Inverse variance weighted	17.0921	19	0.583629
1qFAf4	5fagOy	Squamous cell neoplasms and carcinoma of cervix	CCR2 on myeloid DC	MR Egger	9.17836	12	0.687625
1qFAf4	5fagOy	Squamous cell neoplasms and carcinoma of cervix	CCR2 on myeloid DC	Inverse variance weighted	9.20537	13	0.757262
1RmmBc	5fagOy	Squamous cell neoplasms and carcinoma of cervix	IgD- CD38dim %lymphocyte	MR Egger	15.0647	21	0.819693
1RmmBc	5fagOy	Squamous cell neoplasms and carcinoma of cervix	IgD- CD38dim %lymphocyte	Inverse variance weighted	15.7427	22	0.828445
1uEQgZ	5fagOy	Squamous cell neoplasms and carcinoma of cervix	CD28- DN (CD4-CD8-) %DN	MR Egger	20.032	25	0.745145
1uEQgZ	5fagOy	Squamous cell neoplasms and carcinoma of cervix	CD28- DN (CD4-CD8-) %DN	Inverse variance weighted	20.4221	26	0.771145
1uyctJ	5fagOy	Squamous cell neoplasms and carcinoma of cervix	CD45 on lymphocyte	MR Egger	21.6606	22	0.480294
1uyctJ	5fagOy	Squamous cell neoplasms and carcinoma of cervix	CD45 on lymphocyte	Inverse variance weighted	23.5869	23	0.42697
1YTQda	5fagOy	Squamous cell neoplasms and carcinoma of cervix	CD25 on IgD- CD27-	MR Egger	9.9092	19	0.95515
1YTQda	5fagOy	Squamous cell neoplasms and carcinoma of cervix	CD25 on IgD- CD27-	Inverse variance weighted	17.2758	20	0.635002
1zQmlQ	5fagOy	Squamous cell neoplasms and carcinoma of cervix	CD25 on sw mem	MR Egger	19.3543	18	0.370319
1zQmlQ	5fagOy	Squamous cell neoplasms and carcinoma of cervix	CD25 on sw mem	Inverse variance weighted	20.533	19	0.363166
2EpMtx	5fagOy	Squamous cell neoplasms and carcinoma of cervix	CD39+ CD8br %CD8br	MR Egger	9.10654	19	0.971668
2EpMtx	5fagOy	Squamous cell neoplasms and carcinoma of cervix	CD39+ CD8br %CD8br	Inverse variance weighted	9.14804	20	0.981128
2FaV6A	5fagOy	Squamous cell neoplasms and carcinoma of cervix	CD16 on CD14- CD16+ monocyte	MR Egger	29.496	18	0.0426439
2FaV6A	5fagOy	Squamous cell neoplasms and carcinoma of cervix	CD16 on CD14- CD16+ monocyte	Inverse variance weighted	35.1284	19	0.0134777
2FtZq6	5fagOy	Squamous cell neoplasms and carcinoma of cervix	CD20 on IgD+ CD38-	MR Egger	27.991	23	0.216122
2FtZq6	5fagOy	Squamous cell neoplasms and carcinoma of cervix	CD20 on IgD+ CD38-	Inverse variance weighted	28.2911	24	0.247953
2goxaT	5fagOy	Squamous cell neoplasms and carcinoma of cervix	CD45 on Mo MDSC	MR Egger	16.958	15	0.321379
2goxaT	5fagOy	Squamous cell neoplasms and carcinoma of cervix	CD45 on Mo MDSC	Inverse variance weighted	16.9596	16	0.388214
2gzuqj	5fagOy	Squamous cell neoplasms and carcinoma of cervix	T/B	MR Egger	17.7486	26	0.884727
2gzuqj	5fagOy	Squamous cell neoplasms and carcinoma of cervix	T/B	Inverse variance weighted	18.2154	27	0.896797
2mot2c	5fagOy	Squamous cell neoplasms and carcinoma of cervix	CD28 on resting Treg	MR Egger	1.86833	4	0.759959
2mot2c	5fagOy	Squamous cell neoplasms and carcinoma of cervix	CD28 on resting Treg	Inverse variance weighted	1.94436	5	0.85679
2S64vZ	5fagOy	Squamous cell neoplasms and carcinoma of cervix	HLA DR+ T cell%lymphocyte	MR Egger	16.9978	23	0.80936
2S64vZ	5fagOy	Squamous cell neoplasms and carcinoma of cervix	HLA DR+ T cell%lymphocyte	Inverse variance weighted	20.5539	24	0.664881
2yvLYa	5fagOy	Squamous cell neoplasms and carcinoma of cervix	CD28+ CD45RA+ CD8br AC	MR Egger	55.7267	52	0.336475
2yvLYa	5fagOy	Squamous cell neoplasms and carcinoma of cervix	CD28+ CD45RA+ CD8br AC	Inverse variance weighted	55.7772	53	0.37081
2YWNmT	5fagOy	Squamous cell neoplasms and carcinoma of cervix	CD33dim HLA DR+ CD11b+ %CD33dim HLA DR+	MR Egger	21.4847	22	0.490983
2YWNmT	5fagOy	Squamous cell neoplasms and carcinoma of cervix	CD33dim HLA DR+ CD11b+ %CD33dim HLA DR+	Inverse variance weighted	22.9521	23	0.463571
32N5ZC	5fagOy	Squamous cell neoplasms and carcinoma of cervix	EM DN (CD4-CD8-) %T cell	MR Egger	18.1209	21	0.641342
32N5ZC	5fagOy	Squamous cell neoplasms and carcinoma of cervix	EM DN (CD4-CD8-) %T cell	Inverse variance weighted	18.648	22	0.666954
33mjm6	5fagOy	Squamous cell neoplasms and carcinoma of cervix	CD25 on activated & secreting Treg	MR Egger	17.2084	19	0.575749
33mjm6	5fagOy	Squamous cell neoplasms and carcinoma of cervix	CD25 on activated & secreting Treg	Inverse variance weighted	17.7442	20	0.604257
34KLiw	5fagOy	Squamous cell neoplasms and carcinoma of cervix	HLA DR on CD14+ CD16- monocyte	MR Egger	28.0539	20	0.108129
34KLiw	5fagOy	Squamous cell neoplasms and carcinoma of cervix	HLA DR on CD14+ CD16- monocyte	Inverse variance weighted	28.2078	21	0.134356
36RJxd	5fagOy	Squamous cell neoplasms and carcinoma of cervix	CD4 on EM CD4+	MR Egger	20.6936	17	0.240296
36RJxd	5fagOy	Squamous cell neoplasms and carcinoma of cervix	CD4 on EM CD4+	Inverse variance weighted	26.8398	18	0.0820491
37PQAR	5fagOy	Squamous cell neoplasms and carcinoma of cervix	CD39+ activated Treg AC	MR Egger	27.7069	28	0.48006
37PQAR	5fagOy	Squamous cell neoplasms and carcinoma of cervix	CD39+ activated Treg AC	Inverse variance weighted	27.742	29	0.531737
3bGu2J	5fagOy	Squamous cell neoplasms and carcinoma of cervix	SSC-A on HLA DR+ T cell	MR Egger	24.1619	18	0.149794
3bGu2J	5fagOy	Squamous cell neoplasms and carcinoma of cervix	SSC-A on HLA DR+ T cell	Inverse variance weighted	28.8925	19	0.0676945
3dFGrd	5fagOy	Squamous cell neoplasms and carcinoma of cervix	CD127 on CD28+ DN (CD4-CD8-)	MR Egger	18.7683	22	0.659588
3dFGrd	5fagOy	Squamous cell neoplasms and carcinoma of cervix	CD127 on CD28+ DN (CD4-CD8-)	Inverse variance weighted	18.7876	23	0.713482
3LsRG4	5fagOy	Squamous cell neoplasms and carcinoma of cervix	SSC-A on HLA DR+ CD4+	MR Egger	14.0521	20	0.827847
3LsRG4	5fagOy	Squamous cell neoplasms and carcinoma of cervix	SSC-A on HLA DR+ CD4+	Inverse variance weighted	14.2373	21	0.85919
3OVwMn	5fagOy	Squamous cell neoplasms and carcinoma of cervix	HVEM on CD45RA- CD4+	MR Egger	7.18069	17	0.981086
3OVwMn	5fagOy	Squamous cell neoplasms and carcinoma of cervix	HVEM on CD45RA- CD4+	Inverse variance weighted	7.33384	18	0.986996
3QjW3s	5fagOy	Squamous cell neoplasms and carcinoma of cervix	CD80 on CD62L+ plasmacytoid DC	MR Egger	33.5755	19	0.0206122
3QjW3s	5fagOy	Squamous cell neoplasms and carcinoma of cervix	CD80 on CD62L+ plasmacytoid DC	Inverse variance weighted	34.2976	20	0.0241806
3tGFLF	5fagOy	Squamous cell neoplasms and carcinoma of cervix	CD28+ DN (CD4-CD8-) %DN	MR Egger	20.032	25	0.745145
3tGFLF	5fagOy	Squamous cell neoplasms and carcinoma of cervix	CD28+ DN (CD4-CD8-) %DN	Inverse variance weighted	20.4221	26	0.771145
3U4p1j	5fagOy	Squamous cell neoplasms and carcinoma of cervix	CD3 on naive CD8br	MR Egger	22.7533	23	0.475251
3U4p1j	5fagOy	Squamous cell neoplasms and carcinoma of cervix	CD3 on naive CD8br	Inverse variance weighted	25.5731	24	0.375175
42gG2k	5fagOy	Squamous cell neoplasms and carcinoma of cervix	CD45RA- CD28- CD8br AC	MR Egger	324.46	331	0.590925
42gG2k	5fagOy	Squamous cell neoplasms and carcinoma of cervix	CD45RA- CD28- CD8br AC	Inverse variance weighted	325.265	332	0.593771
4aGmaV	5fagOy	Squamous cell neoplasms and carcinoma of cervix	FSC-A on CD14+ monocyte	MR Egger	16.7909	21	0.723702
4aGmaV	5fagOy	Squamous cell neoplasms and carcinoma of cervix	FSC-A on CD14+ monocyte	Inverse variance weighted	16.8179	22	0.773331
4DnAsw	5fagOy	Squamous cell neoplasms and carcinoma of cervix	BAFF-R on transitional	MR Egger	18.7442	22	0.661064
4DnAsw	5fagOy	Squamous cell neoplasms and carcinoma of cervix	BAFF-R on transitional	Inverse variance weighted	18.7733	23	0.714304
4FjNwb	5fagOy	Squamous cell neoplasms and carcinoma of cervix	CD33 on CD33dim HLA DR-	MR Egger	17.2044	17	0.440605
4FjNwb	5fagOy	Squamous cell neoplasms and carcinoma of cervix	CD33 on CD33dim HLA DR-	Inverse variance weighted	17.4431	18	0.492864
4OIy1l	5fagOy	Squamous cell neoplasms and carcinoma of cervix	FSC-A on HLA DR+ CD8br	MR Egger	24.6247	16	0.0767202
4OIy1l	5fagOy	Squamous cell neoplasms and carcinoma of cervix	FSC-A on HLA DR+ CD8br	Inverse variance weighted	25.898	17	0.0763399
4RMXyH	5fagOy	Squamous cell neoplasms and carcinoma of cervix	CD38 on IgD+ CD38dim	MR Egger	15.7767	21	0.782063
4RMXyH	5fagOy	Squamous cell neoplasms and carcinoma of cervix	CD38 on IgD+ CD38dim	Inverse variance weighted	16.5921	22	0.785454
4TYUYJ	5fagOy	Squamous cell neoplasms and carcinoma of cervix	CD27 on sw mem	MR Egger	27.2925	28	0.502365
4TYUYJ	5fagOy	Squamous cell neoplasms and carcinoma of cervix	CD27 on sw mem	Inverse variance weighted	29.5243	29	0.438024
4Xkws4	5fagOy	Squamous cell neoplasms and carcinoma of cervix	CD127 on CD45RA+ CD4+	MR Egger	21.9782	20	0.341693
4Xkws4	5fagOy	Squamous cell neoplasms and carcinoma of cervix	CD127 on CD45RA+ CD4+	Inverse variance weighted	22.753	21	0.357288
4YFm8s	5fagOy	Squamous cell neoplasms and carcinoma of cervix	CD62L- HLA DR++ monocyte %monocyte	MR Egger	8.84168	9	0.452015
4YFm8s	5fagOy	Squamous cell neoplasms and carcinoma of cervix	CD62L- HLA DR++ monocyte %monocyte	Inverse variance weighted	10.9916	10	0.35817
4yH0e2	5fagOy	Squamous cell neoplasms and carcinoma of cervix	CD28+ CD45RA- CD8br AC	MR Egger	17.5233	27	0.917415
4yH0e2	5fagOy	Squamous cell neoplasms and carcinoma of cervix	CD28+ CD45RA- CD8br AC	Inverse variance weighted	17.5322	28	0.937323
4YMgnV	5fagOy	Squamous cell neoplasms and carcinoma of cervix	Naive-mature B cell AC	MR Egger	19.4167	20	0.494905
4YMgnV	5fagOy	Squamous cell neoplasms and carcinoma of cervix	Naive-mature B cell AC	Inverse variance weighted	20.2398	21	0.506121
509MNM	5fagOy	Squamous cell neoplasms and carcinoma of cervix	Secreting Treg % CD4 Treg	MR Egger	24.0497	29	0.726479
509MNM	5fagOy	Squamous cell neoplasms and carcinoma of cervix	Secreting Treg % CD4 Treg	Inverse variance weighted	24.1418	30	0.76557
5ak45U	5fagOy	Squamous cell neoplasms and carcinoma of cervix	CD20- AC	MR Egger	24.1308	20	0.236727
5ak45U	5fagOy	Squamous cell neoplasms and carcinoma of cervix	CD20- AC	Inverse variance weighted	24.522	21	0.268458
5H99jK	5fagOy	Squamous cell neoplasms and carcinoma of cervix	CD39+ CD4+ %T cell	MR Egger	33.1458	29	0.271897
5H99jK	5fagOy	Squamous cell neoplasms and carcinoma of cervix	CD39+ CD4+ %T cell	Inverse variance weighted	33.7524	30	0.290841
5JM49x	5fagOy	Squamous cell neoplasms and carcinoma of cervix	FSC-A on HLA DR+ NK	MR Egger	9.32344	18	0.951773
5JM49x	5fagOy	Squamous cell neoplasms and carcinoma of cervix	FSC-A on HLA DR+ NK	Inverse variance weighted	9.52964	19	0.963611
5kqgui	5fagOy	Squamous cell neoplasms and carcinoma of cervix	CD14+ CD16- monocyte AC	MR Egger	27.4589	25	0.333358
5kqgui	5fagOy	Squamous cell neoplasms and carcinoma of cervix	CD14+ CD16- monocyte AC	Inverse variance weighted	27.5037	26	0.383304
5NGOQA	5fagOy	Squamous cell neoplasms and carcinoma of cervix	CD8dim AC	MR Egger	25.3705	25	0.441773
5NGOQA	5fagOy	Squamous cell neoplasms and carcinoma of cervix	CD8dim AC	Inverse variance weighted	25.6959	26	0.479912
5QgKI7	5fagOy	Squamous cell neoplasms and carcinoma of cervix	CD24 on IgD+ CD38-	MR Egger	20.1033	19	0.388387
5QgKI7	5fagOy	Squamous cell neoplasms and carcinoma of cervix	CD24 on IgD+ CD38-	Inverse variance weighted	20.8246	20	0.40752
5qvwhl	5fagOy	Squamous cell neoplasms and carcinoma of cervix	CD86+ plasmacytoid DC %DC	MR Egger	25.5344	24	0.377206
5qvwhl	5fagOy	Squamous cell neoplasms and carcinoma of cervix	CD86+ plasmacytoid DC %DC	Inverse variance weighted	25.5611	25	0.431307
5ssHLG	5fagOy	Squamous cell neoplasms and carcinoma of cervix	CD28- CD25++ CD8br AC	MR Egger	23.2996	23	0.443392
5ssHLG	5fagOy	Squamous cell neoplasms and carcinoma of cervix	CD28- CD25++ CD8br AC	Inverse variance weighted	23.3014	24	0.502067
5u5vLG	5fagOy	Squamous cell neoplasms and carcinoma of cervix	CD33br HLA DR+ CD14dim %CD33br HLA DR+	MR Egger	9.91402	23	0.991796
5u5vLG	5fagOy	Squamous cell neoplasms and carcinoma of cervix	CD33br HLA DR+ CD14dim %CD33br HLA DR+	Inverse variance weighted	10.5833	24	0.991688
5uWAzB	5fagOy	Squamous cell neoplasms and carcinoma of cervix	IgD+ CD24+ %lymphocyte	MR Egger	11.2655	13	0.588586
5uWAzB	5fagOy	Squamous cell neoplasms and carcinoma of cervix	IgD+ CD24+ %lymphocyte	Inverse variance weighted	11.2712	14	0.664611
5zrF1E	5fagOy	Squamous cell neoplasms and carcinoma of cervix	CD8 on naive CD8br	MR Egger	17.1012	14	0.250827
5zrF1E	5fagOy	Squamous cell neoplasms and carcinoma of cervix	CD8 on naive CD8br	Inverse variance weighted	18.2535	15	0.249574
5Zs0RN	5fagOy	Squamous cell neoplasms and carcinoma of cervix	CD62L on monocyte	MR Egger	22.1086	23	0.513702
5Zs0RN	5fagOy	Squamous cell neoplasms and carcinoma of cervix	CD62L on monocyte	Inverse variance weighted	22.1546	24	0.570037
63EX9D	5fagOy	Squamous cell neoplasms and carcinoma of cervix	CD19 on IgD+ CD38- naive	MR Egger	17.8559	17	0.397984
63EX9D	5fagOy	Squamous cell neoplasms and carcinoma of cervix	CD19 on IgD+ CD38- naive	Inverse variance weighted	19.3991	18	0.367641
6C4cIz	5fagOy	Squamous cell neoplasms and carcinoma of cervix	NKT %T cell	MR Egger	33.3947	30	0.305671
6C4cIz	5fagOy	Squamous cell neoplasms and carcinoma of cervix	NKT %T cell	Inverse variance weighted	33.3995	31	0.351424
6d9fJI	5fagOy	Squamous cell neoplasms and carcinoma of cervix	CD14+ CD16+ monocyte %monocyte	MR Egger	18.6813	22	0.664915
6d9fJI	5fagOy	Squamous cell neoplasms and carcinoma of cervix	CD14+ CD16+ monocyte %monocyte	Inverse variance weighted	18.7809	23	0.713867
6dFJQy	5fagOy	Squamous cell neoplasms and carcinoma of cervix	CD123 on plasmacytoid DC	MR Egger	21.1631	16	0.172327
6dFJQy	5fagOy	Squamous cell neoplasms and carcinoma of cervix	CD123 on plasmacytoid DC	Inverse variance weighted	29.1831	17	0.0328747
6dvyKr	5fagOy	Squamous cell neoplasms and carcinoma of cervix	CD33 on CD33br HLA DR+ CD14dim	MR Egger	21.08	25	0.68814
6dvyKr	5fagOy	Squamous cell neoplasms and carcinoma of cervix	CD33 on CD33br HLA DR+ CD14dim	Inverse variance weighted	24.2907	26	0.559348
6IdkYV	5fagOy	Squamous cell neoplasms and carcinoma of cervix	CD45 on CD33- HLA DR+	MR Egger	18.6	22	0.669884
6IdkYV	5fagOy	Squamous cell neoplasms and carcinoma of cervix	CD45 on CD33- HLA DR+	Inverse variance weighted	20.0776	23	0.637228
6IWY0b	5fagOy	Squamous cell neoplasms and carcinoma of cervix	Activated Treg AC	MR Egger	22.0998	13	0.0538344
6IWY0b	5fagOy	Squamous cell neoplasms and carcinoma of cervix	Activated Treg AC	Inverse variance weighted	22.127	14	0.0760413
6JXhha	5fagOy	Squamous cell neoplasms and carcinoma of cervix	CD28 on CD45RA- CD4 not Treg	MR Egger	8.6456	11	0.654568
6JXhha	5fagOy	Squamous cell neoplasms and carcinoma of cervix	CD28 on CD45RA- CD4 not Treg	Inverse variance weighted	11.3786	12	0.496783
6lYDCr	5fagOy	Squamous cell neoplasms and carcinoma of cervix	CD45RA on naive CD4+	MR Egger	35.6387	31	0.25919
6lYDCr	5fagOy	Squamous cell neoplasms and carcinoma of cervix	CD45RA on naive CD4+	Inverse variance weighted	37.1877	32	0.242341
6nP7xf	5fagOy	Squamous cell neoplasms and carcinoma of cervix	DP (CD4+CD8+) %T cell	MR Egger	8.59782	6	0.197491
6nP7xf	5fagOy	Squamous cell neoplasms and carcinoma of cervix	DP (CD4+CD8+) %T cell	Inverse variance weighted	11.7714	7	0.10833
6PlsxB	5fagOy	Squamous cell neoplasms and carcinoma of cervix	CD25 on IgD+ CD24-	MR Egger	21.5157	22	0.489094
6PlsxB	5fagOy	Squamous cell neoplasms and carcinoma of cervix	CD25 on IgD+ CD24-	Inverse variance weighted	21.6191	23	0.543337
6qIhxY	5fagOy	Squamous cell neoplasms and carcinoma of cervix	CX3CR1 on monocyte	MR Egger	22.4905	24	0.550013
6qIhxY	5fagOy	Squamous cell neoplasms and carcinoma of cervix	CX3CR1 on monocyte	Inverse variance weighted	24.0625	25	0.515767
6v9Rpv	5fagOy	Squamous cell neoplasms and carcinoma of cervix	CD14 on CD33dim HLA DR+ CD11b+	MR Egger	9.82907	17	0.910625
6v9Rpv	5fagOy	Squamous cell neoplasms and carcinoma of cervix	CD14 on CD33dim HLA DR+ CD11b+	Inverse variance weighted	9.96847	18	0.932931
6wRI12	5fagOy	Squamous cell neoplasms and carcinoma of cervix	CD25 on CD45RA+ CD4 not Treg	MR Egger	18.77	20	0.536817
6wRI12	5fagOy	Squamous cell neoplasms and carcinoma of cervix	CD25 on CD45RA+ CD4 not Treg	Inverse variance weighted	20.2485	21	0.505571
72sf3D	5fagOy	Squamous cell neoplasms and carcinoma of cervix	B cell AC	MR Egger	27.7637	28	0.47702
72sf3D	5fagOy	Squamous cell neoplasms and carcinoma of cervix	B cell AC	Inverse variance weighted	28.4142	29	0.495859
77Op7l	5fagOy	Squamous cell neoplasms and carcinoma of cervix	CM CD8br %T cell	MR Egger	21.2959	20	0.379904
77Op7l	5fagOy	Squamous cell neoplasms and carcinoma of cervix	CM CD8br %T cell	Inverse variance weighted	21.5209	21	0.427551
7DA1vl	5fagOy	Squamous cell neoplasms and carcinoma of cervix	EM CD4+ AC	MR Egger	11.4294	20	0.934317
7DA1vl	5fagOy	Squamous cell neoplasms and carcinoma of cervix	EM CD4+ AC	Inverse variance weighted	11.4328	21	0.953682
7DOoLg	5fagOy	Squamous cell neoplasms and carcinoma of cervix	BAFF-R on naive-mature B cell	MR Egger	19.9033	21	0.527392
7DOoLg	5fagOy	Squamous cell neoplasms and carcinoma of cervix	BAFF-R on naive-mature B cell	Inverse variance weighted	20.2124	22	0.569756
7GL0RR	5fagOy	Squamous cell neoplasms and carcinoma of cervix	CD11b on CD33dim HLA DR-	MR Egger	26.104	21	0.202511
7GL0RR	5fagOy	Squamous cell neoplasms and carcinoma of cervix	CD11b on CD33dim HLA DR-	Inverse variance weighted	26.1158	22	0.246745
7Gn4DY	5fagOy	Squamous cell neoplasms and carcinoma of cervix	CD3 on HLA DR+ CD8br	MR Egger	27.0645	24	0.301455
7Gn4DY	5fagOy	Squamous cell neoplasms and carcinoma of cervix	CD3 on HLA DR+ CD8br	Inverse variance weighted	28.1515	25	0.300926
7L9z6k	5fagOy	Squamous cell neoplasms and carcinoma of cervix	HLA DR+ CD8br %lymphocyte	MR Egger	18.0473	28	0.92495
7L9z6k	5fagOy	Squamous cell neoplasms and carcinoma of cervix	HLA DR+ CD8br %lymphocyte	Inverse variance weighted	22.4217	29	0.802316
7MPYKZ	5fagOy	Squamous cell neoplasms and carcinoma of cervix	CD4 on resting Treg	MR Egger	5.80567	11	0.88601
7MPYKZ	5fagOy	Squamous cell neoplasms and carcinoma of cervix	CD4 on resting Treg	Inverse variance weighted	8.27632	12	0.763181
7tbmax	5fagOy	Squamous cell neoplasms and carcinoma of cervix	CD19 on B cell	MR Egger	22.3933	22	0.436633
7tbmax	5fagOy	Squamous cell neoplasms and carcinoma of cervix	CD19 on B cell	Inverse variance weighted	22.765	23	0.474559
7TunPk	5fagOy	Squamous cell neoplasms and carcinoma of cervix	CD25 on IgD- CD24-	MR Egger	21.2067	24	0.626502
7TunPk	5fagOy	Squamous cell neoplasms and carcinoma of cervix	CD25 on IgD- CD24-	Inverse variance weighted	21.6213	25	0.657504
7Ue6MQ	5fagOy	Squamous cell neoplasms and carcinoma of cervix	CD45 on Im MDSC	MR Egger	5.38051	8	0.716239
7Ue6MQ	5fagOy	Squamous cell neoplasms and carcinoma of cervix	CD45 on Im MDSC	Inverse variance weighted	6.44337	9	0.694854
875dO1	5fagOy	Squamous cell neoplasms and carcinoma of cervix	CD38 on IgD+ CD24-	MR Egger	13.3334	15	0.576565
875dO1	5fagOy	Squamous cell neoplasms and carcinoma of cervix	CD38 on IgD+ CD24-	Inverse variance weighted	13.3693	16	0.645586
87uIeR	5fagOy	Squamous cell neoplasms and carcinoma of cervix	SSC-A on lymphocyte	MR Egger	18.8658	19	0.465473
87uIeR	5fagOy	Squamous cell neoplasms and carcinoma of cervix	SSC-A on lymphocyte	Inverse variance weighted	19.9713	20	0.459728
88CZmq	5fagOy	Squamous cell neoplasms and carcinoma of cervix	CD27 on CD20-	MR Egger	8.77669	13	0.789592
88CZmq	5fagOy	Squamous cell neoplasms and carcinoma of cervix	CD27 on CD20-	Inverse variance weighted	11.667	14	0.633023
89lF0M	5fagOy	Squamous cell neoplasms and carcinoma of cervix	CD11b on CD33br HLA DR+ CD14dim	MR Egger	17.176	18	0.511037
89lF0M	5fagOy	Squamous cell neoplasms and carcinoma of cervix	CD11b on CD33br HLA DR+ CD14dim	Inverse variance weighted	17.3771	19	0.56434
8m1K6w	5fagOy	Squamous cell neoplasms and carcinoma of cervix	CD66b++ myeloid cell AC	MR Egger	16.5944	14	0.278438
8m1K6w	5fagOy	Squamous cell neoplasms and carcinoma of cervix	CD66b++ myeloid cell AC	Inverse variance weighted	18.6698	15	0.229086
8qmbPy	5fagOy	Squamous cell neoplasms and carcinoma of cervix	PDL-1 on CD14- CD16+ monocyte	MR Egger	10.3074	16	0.850088
8qmbPy	5fagOy	Squamous cell neoplasms and carcinoma of cervix	PDL-1 on CD14- CD16+ monocyte	Inverse variance weighted	13.3698	17	0.7111
8WvjP9	5fagOy	Squamous cell neoplasms and carcinoma of cervix	CD25 on CD39+ resting Treg	MR Egger	18.9595	13	0.124365
8WvjP9	5fagOy	Squamous cell neoplasms and carcinoma of cervix	CD25 on CD39+ resting Treg	Inverse variance weighted	25.3762	14	0.0310301
8ZJgKJ	5fagOy	Squamous cell neoplasms and carcinoma of cervix	CD25 on memory B cell	MR Egger	20.2261	22	0.568899
8ZJgKJ	5fagOy	Squamous cell neoplasms and carcinoma of cervix	CD25 on memory B cell	Inverse variance weighted	20.2329	23	0.627826
9089fA	5fagOy	Squamous cell neoplasms and carcinoma of cervix	CD62L- myeloid DC AC	MR Egger	19.8001	14	0.136571
9089fA	5fagOy	Squamous cell neoplasms and carcinoma of cervix	CD62L- myeloid DC AC	Inverse variance weighted	21.1984	15	0.130609
9brz5H	5fagOy	Squamous cell neoplasms and carcinoma of cervix	CD25 on IgD- CD38br	MR Egger	20.8567	17	0.232768
9brz5H	5fagOy	Squamous cell neoplasms and carcinoma of cervix	CD25 on IgD- CD38br	Inverse variance weighted	21.7361	18	0.243912
9cokGv	5fagOy	Squamous cell neoplasms and carcinoma of cervix	CD20 on IgD+	MR Egger	15.1296	17	0.586151
9cokGv	5fagOy	Squamous cell neoplasms and carcinoma of cervix	CD20 on IgD+	Inverse variance weighted	15.3138	18	0.640322
9Hh4JG	5fagOy	Squamous cell neoplasms and carcinoma of cervix	CD25 on resting Treg	MR Egger	24.7228	18	0.132745
9Hh4JG	5fagOy	Squamous cell neoplasms and carcinoma of cervix	CD25 on resting Treg	Inverse variance weighted	27.7126	19	0.0891187
9o4kZW	5fagOy	Squamous cell neoplasms and carcinoma of cervix	CD4 on TD CD4+	MR Egger	19.43	22	0.618645
9o4kZW	5fagOy	Squamous cell neoplasms and carcinoma of cervix	CD4 on TD CD4+	Inverse variance weighted	20.0904	23	0.636454
9WmKrR	5fagOy	Squamous cell neoplasms and carcinoma of cervix	CD25 on CD39+ activated Treg	MR Egger	7.82471	10	0.645954
9WmKrR	5fagOy	Squamous cell neoplasms and carcinoma of cervix	CD25 on CD39+ activated Treg	Inverse variance weighted	10.7305	11	0.466112
9xz5Io	5fagOy	Squamous cell neoplasms and carcinoma of cervix	HLA DR+ CD4+ AC	MR Egger	15.8132	22	0.825046
9xz5Io	5fagOy	Squamous cell neoplasms and carcinoma of cervix	HLA DR+ CD4+ AC	Inverse variance weighted	17.0753	23	0.805539
A0v13i	5fagOy	Squamous cell neoplasms and carcinoma of cervix	EM CD4+ %CD4+	MR Egger	20.0527	26	0.789053
A0v13i	5fagOy	Squamous cell neoplasms and carcinoma of cervix	EM CD4+ %CD4+	Inverse variance weighted	20.0875	27	0.827066
A1OVfK	5fagOy	Squamous cell neoplasms and carcinoma of cervix	CD27 on T cell	MR Egger	18.7954	19	0.470033
A1OVfK	5fagOy	Squamous cell neoplasms and carcinoma of cervix	CD27 on T cell	Inverse variance weighted	18.8167	20	0.533767
AakGIM	5fagOy	Squamous cell neoplasms and carcinoma of cervix	Leukocyte AC	MR Egger	7.89255	9	0.54501
AakGIM	5fagOy	Squamous cell neoplasms and carcinoma of cervix	Leukocyte AC	Inverse variance weighted	8.2294	10	0.606441
ACoXGF	5fagOy	Squamous cell neoplasms and carcinoma of cervix	T cell AC	MR Egger	18.3468	15	0.24487
ACoXGF	5fagOy	Squamous cell neoplasms and carcinoma of cervix	T cell AC	Inverse variance weighted	19.7143	16	0.233366
AcTPpu	5fagOy	Squamous cell neoplasms and carcinoma of cervix	Naive CD8br AC	MR Egger	34.2441	25	0.102793
AcTPpu	5fagOy	Squamous cell neoplasms and carcinoma of cervix	Naive CD8br AC	Inverse variance weighted	34.9902	26	0.111861
aFWUzc	5fagOy	Squamous cell neoplasms and carcinoma of cervix	CD4 on naive CD4+	MR Egger	16.5837	18	0.551883
aFWUzc	5fagOy	Squamous cell neoplasms and carcinoma of cervix	CD4 on naive CD4+	Inverse variance weighted	16.982	19	0.591084
AGI833	5fagOy	Squamous cell neoplasms and carcinoma of cervix	CD25hi CD45RA- CD4 not Treg %T cell	MR Egger	25.7467	26	0.477092
AGI833	5fagOy	Squamous cell neoplasms and carcinoma of cervix	CD25hi CD45RA- CD4 not Treg %T cell	Inverse variance weighted	25.758	27	0.532062
AGPN4x	5fagOy	Squamous cell neoplasms and carcinoma of cervix	CD45RA- CD28- CD8br %CD8br	MR Egger	52.7467	47	0.261634
AGPN4x	5fagOy	Squamous cell neoplasms and carcinoma of cervix	CD45RA- CD28- CD8br %CD8br	Inverse variance weighted	52.7695	48	0.294909
aHIgOb	5fagOy	Squamous cell neoplasms and carcinoma of cervix	CD45 on lymphocyte	MR Egger	27.3683	15	0.0258747
aHIgOb	5fagOy	Squamous cell neoplasms and carcinoma of cervix	CD45 on lymphocyte	Inverse variance weighted	31.0534	16	0.0132464
AJlK3s	5fagOy	Squamous cell neoplasms and carcinoma of cervix	CD62L on CD62L+ DC	MR Egger	17.605	24	0.821737
AJlK3s	5fagOy	Squamous cell neoplasms and carcinoma of cervix	CD62L on CD62L+ DC	Inverse variance weighted	18.856	25	0.803973
ajQzEo	5fagOy	Squamous cell neoplasms and carcinoma of cervix	CD28+ CD45RA- CD8dim AC	MR Egger	24.8994	34	0.87247
ajQzEo	5fagOy	Squamous cell neoplasms and carcinoma of cervix	CD28+ CD45RA- CD8dim AC	Inverse variance weighted	25.0891	35	0.892079
albKvE	5fagOy	Squamous cell neoplasms and carcinoma of cervix	Resting Treg % CD4 Treg	MR Egger	22.2394	28	0.770087
albKvE	5fagOy	Squamous cell neoplasms and carcinoma of cervix	Resting Treg % CD4 Treg	Inverse variance weighted	24.1006	29	0.723955
AmrnXG	5fagOy	Squamous cell neoplasms and carcinoma of cervix	CD33 on CD14+ monocyte	MR Egger	24.731	19	0.169588
AmrnXG	5fagOy	Squamous cell neoplasms and carcinoma of cervix	CD33 on CD14+ monocyte	Inverse variance weighted	24.868	20	0.206526
aoTgx6	5fagOy	Squamous cell neoplasms and carcinoma of cervix	TCRgd %lymphocyte	MR Egger	17.5509	18	0.485586
aoTgx6	5fagOy	Squamous cell neoplasms and carcinoma of cervix	TCRgd %lymphocyte	Inverse variance weighted	17.6035	19	0.549054
APbVJD	5fagOy	Squamous cell neoplasms and carcinoma of cervix	SSC-A on HLA DR+ CD8br	MR Egger	30.9564	22	0.0970115
APbVJD	5fagOy	Squamous cell neoplasms and carcinoma of cervix	SSC-A on HLA DR+ CD8br	Inverse variance weighted	32.4192	23	0.0917351
aS1CUc	5fagOy	Squamous cell neoplasms and carcinoma of cervix	IgD- CD27- %B cell	MR Egger	11.7256	13	0.550266
aS1CUc	5fagOy	Squamous cell neoplasms and carcinoma of cervix	IgD- CD27- %B cell	Inverse variance weighted	12.2457	14	0.586582
ASRxB3	5fagOy	Squamous cell neoplasms and carcinoma of cervix	CD25 on IgD+ CD38-	MR Egger	44.6416	26	0.0128822
ASRxB3	5fagOy	Squamous cell neoplasms and carcinoma of cervix	CD25 on IgD+ CD38-	Inverse variance weighted	44.6442	27	0.0177223
At2NZT	5fagOy	Squamous cell neoplasms and carcinoma of cervix	HLA DR on HLA DR+ T cell	MR Egger	12.4885	17	0.7697
At2NZT	5fagOy	Squamous cell neoplasms and carcinoma of cervix	HLA DR on HLA DR+ T cell	Inverse variance weighted	12.6299	18	0.813071
AubxnA	5fagOy	Squamous cell neoplasms and carcinoma of cervix	CD86+ plasmacytoid DC AC	MR Egger	18.3888	18	0.430332
AubxnA	5fagOy	Squamous cell neoplasms and carcinoma of cervix	CD86+ plasmacytoid DC AC	Inverse variance weighted	19.1084	19	0.449904
AvTqQo	5fagOy	Squamous cell neoplasms and carcinoma of cervix	CD20 on transitional	MR Egger	29.1862	20	0.0841581
AvTqQo	5fagOy	Squamous cell neoplasms and carcinoma of cervix	CD20 on transitional	Inverse variance weighted	40.3647	21	0.00671273
AvYRgb	5fagOy	Squamous cell neoplasms and carcinoma of cervix	CD39+ activated Treg %activated Treg	MR Egger	6.6589	6	0.353547
AvYRgb	5fagOy	Squamous cell neoplasms and carcinoma of cervix	CD39+ activated Treg %activated Treg	Inverse variance weighted	6.66108	7	0.465
aWCHHx	5fagOy	Squamous cell neoplasms and carcinoma of cervix	CD38 on IgD- CD38br	MR Egger	6.85049	12	0.867334
aWCHHx	5fagOy	Squamous cell neoplasms and carcinoma of cervix	CD38 on IgD- CD38br	Inverse variance weighted	6.9082	13	0.90682
aWLWtL	5fagOy	Squamous cell neoplasms and carcinoma of cervix	CD45RA+ CD8br %T cell	MR Egger	38.4009	31	0.169207
aWLWtL	5fagOy	Squamous cell neoplasms and carcinoma of cervix	CD45RA+ CD8br %T cell	Inverse variance weighted	40.6415	32	0.140603
Awz8VX	5fagOy	Squamous cell neoplasms and carcinoma of cervix	CD27 on IgD- CD38br	MR Egger	19.7157	13	0.102531
Awz8VX	5fagOy	Squamous cell neoplasms and carcinoma of cervix	CD27 on IgD- CD38br	Inverse variance weighted	20.375	14	0.118755
axlzdq	5fagOy	Squamous cell neoplasms and carcinoma of cervix	CD62L- myeloid DC %DC	MR Egger	25.4463	22	0.276212
axlzdq	5fagOy	Squamous cell neoplasms and carcinoma of cervix	CD62L- myeloid DC %DC	Inverse variance weighted	25.5388	23	0.323118
ay9gJ9	5fagOy	Squamous cell neoplasms and carcinoma of cervix	CD19 on PB/PC	MR Egger	21.4841	21	0.429739
ay9gJ9	5fagOy	Squamous cell neoplasms and carcinoma of cervix	CD19 on PB/PC	Inverse variance weighted	21.7968	22	0.472071
aYyaej	5fagOy	Squamous cell neoplasms and carcinoma of cervix	Unsw mem AC	MR Egger	10.7337	18	0.905314
aYyaej	5fagOy	Squamous cell neoplasms and carcinoma of cervix	Unsw mem AC	Inverse variance weighted	11.2854	19	0.913863
ayZ5MS	5fagOy	Squamous cell neoplasms and carcinoma of cervix	CD4 on activated & secreting Treg	MR Egger	29.8457	30	0.473575
ayZ5MS	5fagOy	Squamous cell neoplasms and carcinoma of cervix	CD4 on activated & secreting Treg	Inverse variance weighted	30.183	31	0.507861
AZPZWo	5fagOy	Squamous cell neoplasms and carcinoma of cervix	CD39+ secreting Treg %CD4 Treg	MR Egger	18.3673	20	0.563227
AZPZWo	5fagOy	Squamous cell neoplasms and carcinoma of cervix	CD39+ secreting Treg %CD4 Treg	Inverse variance weighted	18.5087	21	0.616625
B147e7	5fagOy	Squamous cell neoplasms and carcinoma of cervix	CD16-CD56 on NK	MR Egger	23.2675	26	0.617776
B147e7	5fagOy	Squamous cell neoplasms and carcinoma of cervix	CD16-CD56 on NK	Inverse variance weighted	26.9261	27	0.467787
B1b7Fg	5fagOy	Squamous cell neoplasms and carcinoma of cervix	NKT %lymphocyte	MR Egger	24.9553	31	0.769713
B1b7Fg	5fagOy	Squamous cell neoplasms and carcinoma of cervix	NKT %lymphocyte	Inverse variance weighted	25.1121	32	0.801464
B5mxEk	5fagOy	Squamous cell neoplasms and carcinoma of cervix	CD16-CD56 on HLA DR+ NK	MR Egger	20.7224	22	0.537944
B5mxEk	5fagOy	Squamous cell neoplasms and carcinoma of cervix	CD16-CD56 on HLA DR+ NK	Inverse variance weighted	23.5976	23	0.426361
b6oUKG	5fagOy	Squamous cell neoplasms and carcinoma of cervix	HLA DR+ CD4+ %T cell	MR Egger	19.098	23	0.695522
b6oUKG	5fagOy	Squamous cell neoplasms and carcinoma of cervix	HLA DR+ CD4+ %T cell	Inverse variance weighted	20.1487	24	0.688288
baQjZK	5fagOy	Squamous cell neoplasms and carcinoma of cervix	CD127 on CD28+ CD4+	MR Egger	8.53439	18	0.969574
baQjZK	5fagOy	Squamous cell neoplasms and carcinoma of cervix	CD127 on CD28+ CD4+	Inverse variance weighted	14.0175	19	0.782669
BaVNUi	5fagOy	Squamous cell neoplasms and carcinoma of cervix	CD20- CD38- AC	MR Egger	18.7893	12	0.0937427
BaVNUi	5fagOy	Squamous cell neoplasms and carcinoma of cervix	CD20- CD38- AC	Inverse variance weighted	18.859	13	0.127539
bCrWPx	5fagOy	Squamous cell neoplasms and carcinoma of cervix	CD19 on IgD- CD38-	MR Egger	19.1025	20	0.515173
bCrWPx	5fagOy	Squamous cell neoplasms and carcinoma of cervix	CD19 on IgD- CD38-	Inverse variance weighted	20.36	21	0.498571
BDCwTm	5fagOy	Squamous cell neoplasms and carcinoma of cervix	Activated Treg %CD4	MR Egger	9.67953	17	0.916509
BDCwTm	5fagOy	Squamous cell neoplasms and carcinoma of cervix	Activated Treg %CD4	Inverse variance weighted	9.86718	18	0.936155
BDdhHD	5fagOy	Squamous cell neoplasms and carcinoma of cervix	FSC-A on monocyte	MR Egger	20.3186	17	0.258257
BDdhHD	5fagOy	Squamous cell neoplasms and carcinoma of cervix	FSC-A on monocyte	Inverse variance weighted	21.0459	18	0.277102
Bdn9bD	5fagOy	Squamous cell neoplasms and carcinoma of cervix	CD8 on CM CD8br	MR Egger	12.036	12	0.442794
Bdn9bD	5fagOy	Squamous cell neoplasms and carcinoma of cervix	CD8 on CM CD8br	Inverse variance weighted	12.5927	13	0.47974
BECZI8	5fagOy	Squamous cell neoplasms and carcinoma of cervix	CD45RA+ CD8br %CD8br	MR Egger	15.1393	24	0.916616
BECZI8	5fagOy	Squamous cell neoplasms and carcinoma of cervix	CD45RA+ CD8br %CD8br	Inverse variance weighted	16.7054	25	0.8922
BFED8R	5fagOy	Squamous cell neoplasms and carcinoma of cervix	CD19 on IgD- CD38br	MR Egger	14.0493	16	0.595044
BFED8R	5fagOy	Squamous cell neoplasms and carcinoma of cervix	CD19 on IgD- CD38br	Inverse variance weighted	14.1525	17	0.656279
bFLNr6	5fagOy	Squamous cell neoplasms and carcinoma of cervix	IgD+ CD38dim AC	MR Egger	11.8237	23	0.973102
bFLNr6	5fagOy	Squamous cell neoplasms and carcinoma of cervix	IgD+ CD38dim AC	Inverse variance weighted	13.6364	24	0.954441
bggKGy	5fagOy	Squamous cell neoplasms and carcinoma of cervix	EM DN (CD4-CD8-) %DN	MR Egger	18.3928	26	0.861018
bggKGy	5fagOy	Squamous cell neoplasms and carcinoma of cervix	EM DN (CD4-CD8-) %DN	Inverse variance weighted	18.5868	27	0.884565
BGX0Sl	5fagOy	Squamous cell neoplasms and carcinoma of cervix	CD33 on CD33dim HLA DR+ CD11b-	MR Egger	8.97477	20	0.983198
BGX0Sl	5fagOy	Squamous cell neoplasms and carcinoma of cervix	CD33 on CD33dim HLA DR+ CD11b-	Inverse variance weighted	9.20464	21	0.98751
BixGdH	5fagOy	Squamous cell neoplasms and carcinoma of cervix	IgD+ CD24- %B cell	MR Egger	17.3455	16	0.363588
BixGdH	5fagOy	Squamous cell neoplasms and carcinoma of cervix	IgD+ CD24- %B cell	Inverse variance weighted	17.3497	17	0.43093
bl7Dwx	5fagOy	Squamous cell neoplasms and carcinoma of cervix	FSC-A on CD8br	MR Egger	15.4972	16	0.48857
bl7Dwx	5fagOy	Squamous cell neoplasms and carcinoma of cervix	FSC-A on CD8br	Inverse variance weighted	15.5507	17	0.555877
bMnY0h	5fagOy	Squamous cell neoplasms and carcinoma of cervix	SSC-A on CD14+ monocyte	MR Egger	24.0765	20	0.239067
bMnY0h	5fagOy	Squamous cell neoplasms and carcinoma of cervix	SSC-A on CD14+ monocyte	Inverse variance weighted	24.5434	21	0.267482
BnP4iI	5fagOy	Squamous cell neoplasms and carcinoma of cervix	CD8 on CD28- CD8br	MR Egger	26.869	18	0.0814848
BnP4iI	5fagOy	Squamous cell neoplasms and carcinoma of cervix	CD8 on CD28- CD8br	Inverse variance weighted	26.9219	19	0.106486
bNSI1s	5fagOy	Squamous cell neoplasms and carcinoma of cervix	CD28+ CD45RA- CD8br %CD8br	MR Egger	20.5154	24	0.66712
bNSI1s	5fagOy	Squamous cell neoplasms and carcinoma of cervix	CD28+ CD45RA- CD8br %CD8br	Inverse variance weighted	20.8348	25	0.701782
br4zuw	5fagOy	Squamous cell neoplasms and carcinoma of cervix	B cell % CD3- lymphocyte	MR Egger	21.156	27	0.778929
br4zuw	5fagOy	Squamous cell neoplasms and carcinoma of cervix	B cell % CD3- lymphocyte	Inverse variance weighted	22.3743	28	0.763674
BsUKTr	5fagOy	Squamous cell neoplasms and carcinoma of cervix	EM CD8br %CD8br	MR Egger	15.9225	22	0.819715
BsUKTr	5fagOy	Squamous cell neoplasms and carcinoma of cervix	EM CD8br %CD8br	Inverse variance weighted	16.6231	23	0.827329
BSZotT	5fagOy	Squamous cell neoplasms and carcinoma of cervix	PB/PC %lymphocyte	MR Egger	13.091	16	0.666096
BSZotT	5fagOy	Squamous cell neoplasms and carcinoma of cervix	PB/PC %lymphocyte	Inverse variance weighted	14.1642	17	0.655444
BUNisC	5fagOy	Squamous cell neoplasms and carcinoma of cervix	TD CD8br %CD8br	MR Egger	16.2657	21	0.75454
BUNisC	5fagOy	Squamous cell neoplasms and carcinoma of cervix	TD CD8br %CD8br	Inverse variance weighted	17.6381	22	0.727215
BWaVbC	5fagOy	Squamous cell neoplasms and carcinoma of cervix	CD3- lymphocyte %lymphocyte	MR Egger	5.04418	4	0.282794
BWaVbC	5fagOy	Squamous cell neoplasms and carcinoma of cervix	CD3- lymphocyte %lymphocyte	Inverse variance weighted	8.28402	5	0.141262
bXQ7lY	5fagOy	Squamous cell neoplasms and carcinoma of cervix	CCR2 on CD14+ CD16- monocyte	MR Egger	21.753	25	0.649966
bXQ7lY	5fagOy	Squamous cell neoplasms and carcinoma of cervix	CCR2 on CD14+ CD16- monocyte	Inverse variance weighted	21.7991	26	0.699639
bYg7jO	5fagOy	Squamous cell neoplasms and carcinoma of cervix	CD25 on IgD+ CD24+	MR Egger	15.4056	24	0.908328
bYg7jO	5fagOy	Squamous cell neoplasms and carcinoma of cervix	CD25 on IgD+ CD24+	Inverse variance weighted	15.4362	25	0.930589
bySlRS	5fagOy	Squamous cell neoplasms and carcinoma of cervix	CD25++ CD8br %CD8br	MR Egger	22.2835	20	0.325329
bySlRS	5fagOy	Squamous cell neoplasms and carcinoma of cervix	CD25++ CD8br %CD8br	Inverse variance weighted	22.3965	21	0.376981
BzYNmr	5fagOy	Squamous cell neoplasms and carcinoma of cervix	CD28- CD127- CD25++ CD8br %CD8br	MR Egger	13.7655	16	0.61618
BzYNmr	5fagOy	Squamous cell neoplasms and carcinoma of cervix	CD28- CD127- CD25++ CD8br %CD8br	Inverse variance weighted	15.4419	17	0.563688
c2rJHs	5fagOy	Squamous cell neoplasms and carcinoma of cervix	Transitional %lymphocyte	MR Egger	12.1797	24	0.977807
c2rJHs	5fagOy	Squamous cell neoplasms and carcinoma of cervix	Transitional %lymphocyte	Inverse variance weighted	14.5374	25	0.951536
C2t2Zz	5fagOy	Squamous cell neoplasms and carcinoma of cervix	IgD on IgD+ CD24+	MR Egger	18.3553	26	0.862465
C2t2Zz	5fagOy	Squamous cell neoplasms and carcinoma of cervix	IgD on IgD+ CD24+	Inverse variance weighted	18.5897	27	0.884464
C2Xf5w	5fagOy	Squamous cell neoplasms and carcinoma of cervix	CD14- CD16- AC	MR Egger	17.8651	22	0.713954
C2Xf5w	5fagOy	Squamous cell neoplasms and carcinoma of cervix	CD14- CD16- AC	Inverse variance weighted	18.1617	23	0.748661
C6Z0PD	5fagOy	Squamous cell neoplasms and carcinoma of cervix	CD28- CD8dim %CD8dim	MR Egger	14.4984	13	0.339703
C6Z0PD	5fagOy	Squamous cell neoplasms and carcinoma of cervix	CD28- CD8dim %CD8dim	Inverse variance weighted	14.9505	14	0.381545
c8zRW8	5fagOy	Squamous cell neoplasms and carcinoma of cervix	FSC-A on T cell	MR Egger	18.6037	20	0.547703
c8zRW8	5fagOy	Squamous cell neoplasms and carcinoma of cervix	FSC-A on T cell	Inverse variance weighted	18.683	21	0.605467
C9o2c1	5fagOy	Squamous cell neoplasms and carcinoma of cervix	CD28 on CD28+ CD4+	MR Egger	31.3891	24	0.142876
C9o2c1	5fagOy	Squamous cell neoplasms and carcinoma of cervix	CD28 on CD28+ CD4+	Inverse variance weighted	31.5021	25	0.172927
C9SaKn	5fagOy	Squamous cell neoplasms and carcinoma of cervix	CD8dim NKT AC	MR Egger	20.5874	25	0.715377
C9SaKn	5fagOy	Squamous cell neoplasms and carcinoma of cervix	CD8dim NKT AC	Inverse variance weighted	20.5876	26	0.762925
Cb5zeW	5fagOy	Squamous cell neoplasms and carcinoma of cervix	CD24 on CD24+ CD27+	MR Egger	0.101356	1	0.750208
Cb5zeW	5fagOy	Squamous cell neoplasms and carcinoma of cervix	CD24 on CD24+ CD27+	Inverse variance weighted	0.346999	2	0.840717
cBfeUI	5fagOy	Squamous cell neoplasms and carcinoma of cervix	SSC-A on CD8br	MR Egger	25.6488	16	0.0591745
cBfeUI	5fagOy	Squamous cell neoplasms and carcinoma of cervix	SSC-A on CD8br	Inverse variance weighted	25.6722	17	0.0806436
CCod2I	5fagOy	Squamous cell neoplasms and carcinoma of cervix	CD8 on HLA DR+ CD8br	MR Egger	17.6084	23	0.778368
CCod2I	5fagOy	Squamous cell neoplasms and carcinoma of cervix	CD8 on HLA DR+ CD8br	Inverse variance weighted	18.2558	24	0.790427
CdHA2Q	5fagOy	Squamous cell neoplasms and carcinoma of cervix	CD20- %lymphocyte	MR Egger	12.816	15	0.61651
CdHA2Q	5fagOy	Squamous cell neoplasms and carcinoma of cervix	CD20- %lymphocyte	Inverse variance weighted	12.8223	16	0.685705
CgQnXI	5fagOy	Squamous cell neoplasms and carcinoma of cervix	Myeloid DC AC	MR Egger	18.7036	21	0.604147
CgQnXI	5fagOy	Squamous cell neoplasms and carcinoma of cervix	Myeloid DC AC	Inverse variance weighted	21.4197	22	0.494944
CHw6HF	5fagOy	Squamous cell neoplasms and carcinoma of cervix	CD66b on Gr MDSC	MR Egger	13.7593	19	0.797539
CHw6HF	5fagOy	Squamous cell neoplasms and carcinoma of cervix	CD66b on Gr MDSC	Inverse variance weighted	14.595	20	0.799091
cHxamW	5fagOy	Squamous cell neoplasms and carcinoma of cervix	CD25hi AC	MR Egger	27.8732	21	0.143783
cHxamW	5fagOy	Squamous cell neoplasms and carcinoma of cervix	CD25hi AC	Inverse variance weighted	28.1222	22	0.171667
cjXAjg	5fagOy	Squamous cell neoplasms and carcinoma of cervix	IgD- CD38dim AC	MR Egger	14.0166	15	0.524269
cjXAjg	5fagOy	Squamous cell neoplasms and carcinoma of cervix	IgD- CD38dim AC	Inverse variance weighted	16.7596	16	0.401316
CKkTSE	5fagOy	Squamous cell neoplasms and carcinoma of cervix	CD24 on IgD+ CD38br	MR Egger	14.3917	23	0.915102
CKkTSE	5fagOy	Squamous cell neoplasms and carcinoma of cervix	CD24 on IgD+ CD38br	Inverse variance weighted	26.3801	24	0.334165
cNCr94	5fagOy	Squamous cell neoplasms and carcinoma of cervix	CD4 on CD39+ secreting Treg	MR Egger	23.7664	20	0.252745
cNCr94	5fagOy	Squamous cell neoplasms and carcinoma of cervix	CD4 on CD39+ secreting Treg	Inverse variance weighted	24.3691	21	0.27552
cpJoba	5fagOy	Squamous cell neoplasms and carcinoma of cervix	HLA DR on CD14- CD16-	MR Egger	12.5458	22	0.945059
cpJoba	5fagOy	Squamous cell neoplasms and carcinoma of cervix	HLA DR on CD14- CD16-	Inverse variance weighted	12.7938	23	0.956321
Cq1hyJ	5fagOy	Squamous cell neoplasms and carcinoma of cervix	CD25hi CD45RA+ CD4 not Treg %CD4+	MR Egger	15.5419	30	0.986298
Cq1hyJ	5fagOy	Squamous cell neoplasms and carcinoma of cervix	CD25hi CD45RA+ CD4 not Treg %CD4+	Inverse variance weighted	15.8743	31	0.988762
crnpOh	5fagOy	Squamous cell neoplasms and carcinoma of cervix	IgD- CD38br AC	MR Egger	27.671	18	0.0672408
crnpOh	5fagOy	Squamous cell neoplasms and carcinoma of cervix	IgD- CD38br AC	Inverse variance weighted	27.8622	19	0.0861171
Cs4p93	5fagOy	Squamous cell neoplasms and carcinoma of cervix	CD8dim NKT %T cell	MR Egger	15.5988	17	0.55243
Cs4p93	5fagOy	Squamous cell neoplasms and carcinoma of cervix	CD8dim NKT %T cell	Inverse variance weighted	15.6999	18	0.613485
csEKmZ	5fagOy	Squamous cell neoplasms and carcinoma of cervix	CD80 on CD62L+ myeloid DC	MR Egger	20.7732	24	0.652064
csEKmZ	5fagOy	Squamous cell neoplasms and carcinoma of cervix	CD80 on CD62L+ myeloid DC	Inverse variance weighted	21.6141	25	0.657916
cUShSO	5fagOy	Squamous cell neoplasms and carcinoma of cervix	HLA DR on HSC	MR Egger	0.450333	4	0.978152
cUShSO	5fagOy	Squamous cell neoplasms and carcinoma of cervix	HLA DR on HSC	Inverse variance weighted	0.596479	5	0.988164
cw2mtX	5fagOy	Squamous cell neoplasms and carcinoma of cervix	NK AC	MR Egger	4.55323	20	0.999867
cw2mtX	5fagOy	Squamous cell neoplasms and carcinoma of cervix	NK AC	Inverse variance weighted	4.78334	21	0.999909
CzPenx	5fagOy	Squamous cell neoplasms and carcinoma of cervix	CD40 on CD14- CD16+ monocyte	MR Egger	22.1051	25	0.629668
CzPenx	5fagOy	Squamous cell neoplasms and carcinoma of cervix	CD40 on CD14- CD16+ monocyte	Inverse variance weighted	22.7531	26	0.646872
czyeG4	5fagOy	Squamous cell neoplasms and carcinoma of cervix	CD3 on CM CD8br	MR Egger	17.8712	16	0.331494
czyeG4	5fagOy	Squamous cell neoplasms and carcinoma of cervix	CD3 on CM CD8br	Inverse variance weighted	17.9833	17	0.389892
d4MNtq	5fagOy	Squamous cell neoplasms and carcinoma of cervix	DN (CD4-CD8-) NKT AC	MR Egger	9.89204	8	0.272686
d4MNtq	5fagOy	Squamous cell neoplasms and carcinoma of cervix	DN (CD4-CD8-) NKT AC	Inverse variance weighted	9.93384	9	0.355868
DbY2g1	5fagOy	Squamous cell neoplasms and carcinoma of cervix	CD3 on HLA DR+ T cell	MR Egger	20.8227	25	0.702456
DbY2g1	5fagOy	Squamous cell neoplasms and carcinoma of cervix	CD3 on HLA DR+ T cell	Inverse variance weighted	20.9025	26	0.746979
diDrHo	5fagOy	Squamous cell neoplasms and carcinoma of cervix	CD20 on IgD- CD24-	MR Egger	44.6001	26	0.0130169
diDrHo	5fagOy	Squamous cell neoplasms and carcinoma of cervix	CD20 on IgD- CD24-	Inverse variance weighted	44.7424	27	0.0173073
DIu5pf	5fagOy	Squamous cell neoplasms and carcinoma of cervix	BAFF-R on IgD+ CD24+	MR Egger	22.6501	16	0.123413
DIu5pf	5fagOy	Squamous cell neoplasms and carcinoma of cervix	BAFF-R on IgD+ CD24+	Inverse variance weighted	22.7206	17	0.158568
dlIQPr	5fagOy	Squamous cell neoplasms and carcinoma of cervix	CD20- CD38- %lymphocyte	MR Egger	23.8903	21	0.298406
dlIQPr	5fagOy	Squamous cell neoplasms and carcinoma of cervix	CD20- CD38- %lymphocyte	Inverse variance weighted	24.06	22	0.344092
dlRIC2	5fagOy	Squamous cell neoplasms and carcinoma of cervix	CD25 on unsw mem	MR Egger	18.7456	22	0.660981
dlRIC2	5fagOy	Squamous cell neoplasms and carcinoma of cervix	CD25 on unsw mem	Inverse variance weighted	18.7964	23	0.712974
dnhGYX	5fagOy	Squamous cell neoplasms and carcinoma of cervix	CD33 on Gr MDSC	MR Egger	13.0991	18	0.785652
dnhGYX	5fagOy	Squamous cell neoplasms and carcinoma of cervix	CD33 on Gr MDSC	Inverse variance weighted	13.45	19	0.814759
dqUcSa	5fagOy	Squamous cell neoplasms and carcinoma of cervix	CD25 on activated Treg	MR Egger	5.91564	15	0.98113
dqUcSa	5fagOy	Squamous cell neoplasms and carcinoma of cervix	CD25 on activated Treg	Inverse variance weighted	14.1832	16	0.585069
dRV8ML	5fagOy	Squamous cell neoplasms and carcinoma of cervix	IgD- CD38br %lymphocyte	MR Egger	24.8049	28	0.638431
dRV8ML	5fagOy	Squamous cell neoplasms and carcinoma of cervix	IgD- CD38br %lymphocyte	Inverse variance weighted	25.2522	29	0.665099
DShqPc	5fagOy	Squamous cell neoplasms and carcinoma of cervix	CD20- CD38- %B cell	MR Egger	17.6149	21	0.67323
DShqPc	5fagOy	Squamous cell neoplasms and carcinoma of cervix	CD20- CD38- %B cell	Inverse variance weighted	19.5729	22	0.609735
dwgcvG	5fagOy	Squamous cell neoplasms and carcinoma of cervix	CD3 on CD28+ CD45RA- CD8br	MR Egger	15.7077	16	0.473543
dwgcvG	5fagOy	Squamous cell neoplasms and carcinoma of cervix	CD3 on CD28+ CD45RA- CD8br	Inverse variance weighted	15.8612	17	0.533692
dz4i9Y	5fagOy	Squamous cell neoplasms and carcinoma of cervix	CD33 on Mo MDSC	MR Egger	10.8655	19	0.92828
dz4i9Y	5fagOy	Squamous cell neoplasms and carcinoma of cervix	CD33 on Mo MDSC	Inverse variance weighted	12.6708	20	0.891059
E1rkVq	5fagOy	Squamous cell neoplasms and carcinoma of cervix	SSC-A on B cell	MR Egger	15.4361	11	0.16339
E1rkVq	5fagOy	Squamous cell neoplasms and carcinoma of cervix	SSC-A on B cell	Inverse variance weighted	16.5868	12	0.165811
E1woDR	5fagOy	Squamous cell neoplasms and carcinoma of cervix	HLA DR++ monocyte AC	MR Egger	16.104	21	0.763777
E1woDR	5fagOy	Squamous cell neoplasms and carcinoma of cervix	HLA DR++ monocyte AC	Inverse variance weighted	16.116	22	0.810089
E9y7TM	5fagOy	Squamous cell neoplasms and carcinoma of cervix	IgD- CD24- AC	MR Egger	10.8472	16	0.818818
E9y7TM	5fagOy	Squamous cell neoplasms and carcinoma of cervix	IgD- CD24- AC	Inverse variance weighted	12.5462	17	0.765997
Ea59Ht	5fagOy	Squamous cell neoplasms and carcinoma of cervix	CD11b on CD14+ monocyte	MR Egger	15.5762	18	0.6221
Ea59Ht	5fagOy	Squamous cell neoplasms and carcinoma of cervix	CD11b on CD14+ monocyte	Inverse variance weighted	15.8559	19	0.666872
EB9E80	5fagOy	Squamous cell neoplasms and carcinoma of cervix	CD28- CD127- CD25++ CD8br AC	MR Egger	18.5869	27	0.88456
EB9E80	5fagOy	Squamous cell neoplasms and carcinoma of cervix	CD28- CD127- CD25++ CD8br AC	Inverse variance weighted	18.861	28	0.902369
eBwymY	5fagOy	Squamous cell neoplasms and carcinoma of cervix	Gr MDSC AC	MR Egger	14.4311	19	0.758005
eBwymY	5fagOy	Squamous cell neoplasms and carcinoma of cervix	Gr MDSC AC	Inverse variance weighted	15.3445	20	0.756366
ecDNQc	5fagOy	Squamous cell neoplasms and carcinoma of cervix	Im MDSC AC	MR Egger	15.4765	20	0.748522
ecDNQc	5fagOy	Squamous cell neoplasms and carcinoma of cervix	Im MDSC AC	Inverse variance weighted	16.2555	21	0.755128
eCNLbK	5fagOy	Squamous cell neoplasms and carcinoma of cervix	CD38 on IgD- CD38dim	MR Egger	17.0659	18	0.518581
eCNLbK	5fagOy	Squamous cell neoplasms and carcinoma of cervix	CD38 on IgD- CD38dim	Inverse variance weighted	17.6559	19	0.545523
EDrmsz	5fagOy	Squamous cell neoplasms and carcinoma of cervix	CD4 Treg %CD4	MR Egger	12.6713	14	0.552555
EDrmsz	5fagOy	Squamous cell neoplasms and carcinoma of cervix	CD4 Treg %CD4	Inverse variance weighted	14.2413	15	0.507312
EEz541	5fagOy	Squamous cell neoplasms and carcinoma of cervix	CD28 on CD28+ DN (CD4-CD8-)	MR Egger	0.460364	1	0.497454
EEz541	5fagOy	Squamous cell neoplasms and carcinoma of cervix	CD28 on CD28+ DN (CD4-CD8-)	Inverse variance weighted	1.20112	2	0.548504
EFF7FU	5fagOy	Squamous cell neoplasms and carcinoma of cervix	IgD+ CD38dim %B cell	MR Egger	15.2991	13	0.289052
EFF7FU	5fagOy	Squamous cell neoplasms and carcinoma of cervix	IgD+ CD38dim %B cell	Inverse variance weighted	16.1923	14	0.301774
EfVKUg	5fagOy	Squamous cell neoplasms and carcinoma of cervix	CD28- CD25++ CD8br %T cell	MR Egger	4.5761	6	0.59921
EfVKUg	5fagOy	Squamous cell neoplasms and carcinoma of cervix	CD28- CD25++ CD8br %T cell	Inverse variance weighted	5.6065	7	0.58637
Eglyea	5fagOy	Squamous cell neoplasms and carcinoma of cervix	CD33 on Im MDSC	MR Egger	26.6814	20	0.144467
Eglyea	5fagOy	Squamous cell neoplasms and carcinoma of cervix	CD33 on Im MDSC	Inverse variance weighted	26.7103	21	0.180648
eIqSS3	5fagOy	Squamous cell neoplasms and carcinoma of cervix	CD25 on IgD+	MR Egger	20.2568	25	0.733229
eIqSS3	5fagOy	Squamous cell neoplasms and carcinoma of cervix	CD25 on IgD+	Inverse variance weighted	20.2917	26	0.777537
EIVl8c	5fagOy	Squamous cell neoplasms and carcinoma of cervix	CD25 on secreting Treg	MR Egger	13.1217	12	0.360256
EIVl8c	5fagOy	Squamous cell neoplasms and carcinoma of cervix	CD25 on secreting Treg	Inverse variance weighted	16.5147	13	0.222451
ej37eL	5fagOy	Squamous cell neoplasms and carcinoma of cervix	CD24 on unsw mem	MR Egger	29.1545	23	0.175241
ej37eL	5fagOy	Squamous cell neoplasms and carcinoma of cervix	CD24 on unsw mem	Inverse variance weighted	29.3839	24	0.206017
emJs1S	5fagOy	Squamous cell neoplasms and carcinoma of cervix	CD8 on CD39+ CD8br	MR Egger	24.6985	23	0.366015
emJs1S	5fagOy	Squamous cell neoplasms and carcinoma of cervix	CD8 on CD39+ CD8br	Inverse variance weighted	24.9859	24	0.406527
eMwmbI	5fagOy	Squamous cell neoplasms and carcinoma of cervix	CD8br %T cell	MR Egger	10.2469	20	0.963471
eMwmbI	5fagOy	Squamous cell neoplasms and carcinoma of cervix	CD8br %T cell	Inverse variance weighted	11.7369	21	0.946451
emzSzX	5fagOy	Squamous cell neoplasms and carcinoma of cervix	SSC-A on myeloid DC	MR Egger	13.0958	16	0.665741
emzSzX	5fagOy	Squamous cell neoplasms and carcinoma of cervix	SSC-A on myeloid DC	Inverse variance weighted	14.002	17	0.666958
EnJzTY	5fagOy	Squamous cell neoplasms and carcinoma of cervix	CD33 on basophil	MR Egger	27.7301	20	0.115945
EnJzTY	5fagOy	Squamous cell neoplasms and carcinoma of cervix	CD33 on basophil	Inverse variance weighted	27.7303	21	0.147969
EoCFQx	5fagOy	Squamous cell neoplasms and carcinoma of cervix	CD28 on activated Treg	MR Egger	17.4636	16	0.356231
EoCFQx	5fagOy	Squamous cell neoplasms and carcinoma of cervix	CD28 on activated Treg	Inverse variance weighted	17.8424	17	0.398851
EOpf5k	5fagOy	Squamous cell neoplasms and carcinoma of cervix	CD14 on CD33br HLA DR+ CD14dim	MR Egger	10.4085	16	0.844444
EOpf5k	5fagOy	Squamous cell neoplasms and carcinoma of cervix	CD14 on CD33br HLA DR+ CD14dim	Inverse variance weighted	10.5202	17	0.880391
eQIc7b	5fagOy	Squamous cell neoplasms and carcinoma of cervix	CCR2 on CD62L+ myeloid DC	MR Egger	6.11917	12	0.909956
eQIc7b	5fagOy	Squamous cell neoplasms and carcinoma of cervix	CCR2 on CD62L+ myeloid DC	Inverse variance weighted	7.54185	13	0.872115
erZmgP	5fagOy	Squamous cell neoplasms and carcinoma of cervix	Memory B cell AC	MR Egger	8.45268	15	0.904356
erZmgP	5fagOy	Squamous cell neoplasms and carcinoma of cervix	Memory B cell AC	Inverse variance weighted	8.64104	16	0.927457
EsP09k	5fagOy	Squamous cell neoplasms and carcinoma of cervix	CD8br AC	MR Egger	32.1634	19	0.0299559
EsP09k	5fagOy	Squamous cell neoplasms and carcinoma of cervix	CD8br AC	Inverse variance weighted	34.0143	20	0.0260279
etHYYx	5fagOy	Squamous cell neoplasms and carcinoma of cervix	CD28 on activated & secreting Treg	MR Egger	21.6739	22	0.479493
etHYYx	5fagOy	Squamous cell neoplasms and carcinoma of cervix	CD28 on activated & secreting Treg	Inverse variance weighted	24.556	23	0.373578
EtIkKo	5fagOy	Squamous cell neoplasms and carcinoma of cervix	CD64 on monocyte	MR Egger	31.4207	26	0.212972
EtIkKo	5fagOy	Squamous cell neoplasms and carcinoma of cervix	CD64 on monocyte	Inverse variance weighted	31.5696	27	0.248399
Eu1sat	5fagOy	Squamous cell neoplasms and carcinoma of cervix	CD27 on IgD+ CD38- unsw mem	MR Egger	16.1129	21	0.763276
Eu1sat	5fagOy	Squamous cell neoplasms and carcinoma of cervix	CD27 on IgD+ CD38- unsw mem	Inverse variance weighted	17.7865	22	0.71857
eVQFLh	5fagOy	Squamous cell neoplasms and carcinoma of cervix	CD4 on HLA DR+ CD4+	MR Egger	18.6913	19	0.476792
eVQFLh	5fagOy	Squamous cell neoplasms and carcinoma of cervix	CD4 on HLA DR+ CD4+	Inverse variance weighted	18.957	20	0.524624
eyKb1m	5fagOy	Squamous cell neoplasms and carcinoma of cervix	CD62L- CD86+ myeloid DC %DC	MR Egger	13.9397	16	0.603207
eyKb1m	5fagOy	Squamous cell neoplasms and carcinoma of cervix	CD62L- CD86+ myeloid DC %DC	Inverse variance weighted	15.2745	17	0.575718
eYrMbu	5fagOy	Squamous cell neoplasms and carcinoma of cervix	CD8dim %leukocyte	MR Egger	12.496	16	0.709192
eYrMbu	5fagOy	Squamous cell neoplasms and carcinoma of cervix	CD8dim %leukocyte	Inverse variance weighted	12.7124	17	0.755216
f3mxPy	5fagOy	Squamous cell neoplasms and carcinoma of cervix	BAFF-R on sw mem	MR Egger	18.3441	17	0.367453
f3mxPy	5fagOy	Squamous cell neoplasms and carcinoma of cervix	BAFF-R on sw mem	Inverse variance weighted	19.2143	18	0.378743
F4ymI8	5fagOy	Squamous cell neoplasms and carcinoma of cervix	CD45 on CD33dim HLA DR+ CD11b-	MR Egger	1.55225	8	0.991806
F4ymI8	5fagOy	Squamous cell neoplasms and carcinoma of cervix	CD45 on CD33dim HLA DR+ CD11b-	Inverse variance weighted	2.92051	9	0.967363
FcsZ6V	5fagOy	Squamous cell neoplasms and carcinoma of cervix	CD39+ CD4+ AC	MR Egger	23.1522	27	0.676807
FcsZ6V	5fagOy	Squamous cell neoplasms and carcinoma of cervix	CD39+ CD4+ AC	Inverse variance weighted	23.3294	28	0.716386
Fd4Tjp	5fagOy	Squamous cell neoplasms and carcinoma of cervix	TD CD4+ %T cell	MR Egger	29.3447	24	0.207426
Fd4Tjp	5fagOy	Squamous cell neoplasms and carcinoma of cervix	TD CD4+ %T cell	Inverse variance weighted	29.4381	25	0.24602
fEInFg	5fagOy	Squamous cell neoplasms and carcinoma of cervix	CD45 on HLA DR+ T cell	MR Egger	14.0334	16	0.596226
fEInFg	5fagOy	Squamous cell neoplasms and carcinoma of cervix	CD45 on HLA DR+ T cell	Inverse variance weighted	14.7083	17	0.61648
Ffwulp	5fagOy	Squamous cell neoplasms and carcinoma of cervix	CD62L- monocyte AC	MR Egger	22.7995	18	0.198412
Ffwulp	5fagOy	Squamous cell neoplasms and carcinoma of cervix	CD62L- monocyte AC	Inverse variance weighted	22.8517	19	0.243936
fgrngD	5fagOy	Squamous cell neoplasms and carcinoma of cervix	CM CD4+ %T cell	MR Egger	22.0495	22	0.45694
fgrngD	5fagOy	Squamous cell neoplasms and carcinoma of cervix	CM CD4+ %T cell	Inverse variance weighted	22.5785	23	0.485597
fgxOqN	5fagOy	Squamous cell neoplasms and carcinoma of cervix	CX3CR1 on CD14+ CD16+ monocyte	MR Egger	32.2741	32	0.453205
fgxOqN	5fagOy	Squamous cell neoplasms and carcinoma of cervix	CX3CR1 on CD14+ CD16+ monocyte	Inverse variance weighted	32.4112	33	0.496254
Fj2OaA	5fagOy	Squamous cell neoplasms and carcinoma of cervix	HLA DR on myeloid DC	MR Egger	11.0437	13	0.607159
Fj2OaA	5fagOy	Squamous cell neoplasms and carcinoma of cervix	HLA DR on myeloid DC	Inverse variance weighted	11.2346	14	0.667516
fJQOK8	5fagOy	Squamous cell neoplasms and carcinoma of cervix	CD8br %leukocyte	MR Egger	12.8586	14	0.537688
fJQOK8	5fagOy	Squamous cell neoplasms and carcinoma of cervix	CD8br %leukocyte	Inverse variance weighted	14.479	15	0.489555
fJWDPO	5fagOy	Squamous cell neoplasms and carcinoma of cervix	IgD+ CD38- %B cell	MR Egger	16.0329	20	0.714579
fJWDPO	5fagOy	Squamous cell neoplasms and carcinoma of cervix	IgD+ CD38- %B cell	Inverse variance weighted	16.252	21	0.755331
FlTeX8	5fagOy	Squamous cell neoplasms and carcinoma of cervix	IgD+ %B cell	MR Egger	18.7266	15	0.226391
FlTeX8	5fagOy	Squamous cell neoplasms and carcinoma of cervix	IgD+ %B cell	Inverse variance weighted	18.7842	16	0.28001
Fn0mfx	5fagOy	Squamous cell neoplasms and carcinoma of cervix	CD80 on granulocyte	MR Egger	23.3353	30	0.80123
Fn0mfx	5fagOy	Squamous cell neoplasms and carcinoma of cervix	CD80 on granulocyte	Inverse variance weighted	23.4891	31	0.830826
fN6yve	5fagOy	Squamous cell neoplasms and carcinoma of cervix	NKT AC	MR Egger	31.595	32	0.486955
fN6yve	5fagOy	Squamous cell neoplasms and carcinoma of cervix	NKT AC	Inverse variance weighted	33.6475	33	0.435955
FnOrDQ	5fagOy	Squamous cell neoplasms and carcinoma of cervix	CD11c+ monocyte AC	MR Egger	10.0755	13	0.687751
FnOrDQ	5fagOy	Squamous cell neoplasms and carcinoma of cervix	CD11c+ monocyte AC	Inverse variance weighted	11.2448	14	0.666709
FnUUf3	5fagOy	Squamous cell neoplasms and carcinoma of cervix	EM CD8br %T cell	MR Egger	13.9199	13	0.379512
FnUUf3	5fagOy	Squamous cell neoplasms and carcinoma of cervix	EM CD8br %T cell	Inverse variance weighted	14.0353	14	0.447085
fNYe1j	5fagOy	Squamous cell neoplasms and carcinoma of cervix	DN (CD4-CD8-) NKT %lymphocyte	MR Egger	21.3186	27	0.771144
fNYe1j	5fagOy	Squamous cell neoplasms and carcinoma of cervix	DN (CD4-CD8-) NKT %lymphocyte	Inverse variance weighted	21.3907	28	0.808689
FO1mOq	5fagOy	Squamous cell neoplasms and carcinoma of cervix	FSC-A on NK	MR Egger	11.819	16	0.756344
FO1mOq	5fagOy	Squamous cell neoplasms and carcinoma of cervix	FSC-A on NK	Inverse variance weighted	12.9094	17	0.742232
Fsgz5m	5fagOy	Squamous cell neoplasms and carcinoma of cervix	Naive-mature B cell %B cell	MR Egger	28.2359	26	0.346949
Fsgz5m	5fagOy	Squamous cell neoplasms and carcinoma of cervix	Naive-mature B cell %B cell	Inverse variance weighted	28.3078	27	0.395237
FxWvLf	5fagOy	Squamous cell neoplasms and carcinoma of cervix	CD20 on IgD- CD38-	MR Egger	33.3328	25	0.122955
FxWvLf	5fagOy	Squamous cell neoplasms and carcinoma of cervix	CD20 on IgD- CD38-	Inverse variance weighted	34.4139	26	0.124917
FzKYgs	5fagOy	Squamous cell neoplasms and carcinoma of cervix	CD8 on EM CD8br	MR Egger	25.1876	22	0.288189
FzKYgs	5fagOy	Squamous cell neoplasms and carcinoma of cervix	CD8 on EM CD8br	Inverse variance weighted	25.1894	23	0.340593
G4KDqK	5fagOy	Squamous cell neoplasms and carcinoma of cervix	CD45 on HLA DR+ CD4+	MR Egger	17.7153	15	0.277928
G4KDqK	5fagOy	Squamous cell neoplasms and carcinoma of cervix	CD45 on HLA DR+ CD4+	Inverse variance weighted	17.9784	16	0.325165
g7E8kI	5fagOy	Squamous cell neoplasms and carcinoma of cervix	BAFF-R on IgD+ CD24-	MR Egger	16.1848	20	0.705094
g7E8kI	5fagOy	Squamous cell neoplasms and carcinoma of cervix	BAFF-R on IgD+ CD24-	Inverse variance weighted	16.4309	21	0.744973
G9pWd3	5fagOy	Squamous cell neoplasms and carcinoma of cervix	CD45 on T cell	MR Egger	10.5229	13	0.650719
G9pWd3	5fagOy	Squamous cell neoplasms and carcinoma of cervix	CD45 on T cell	Inverse variance weighted	10.6846	14	0.710615
gA8NiF	5fagOy	Squamous cell neoplasms and carcinoma of cervix	CD45RA+ CD28- CD8br AC	MR Egger	663.475	710	0.893416
gA8NiF	5fagOy	Squamous cell neoplasms and carcinoma of cervix	CD45RA+ CD28- CD8br AC	Inverse variance weighted	664.416	711	0.893549
gCiSGe	5fagOy	Squamous cell neoplasms and carcinoma of cervix	CD127 on CD45RA- CD4 not Treg	MR Egger	13.0805	14	0.520191
gCiSGe	5fagOy	Squamous cell neoplasms and carcinoma of cervix	CD127 on CD45RA- CD4 not Treg	Inverse variance weighted	13.2221	15	0.585146
gD0e8j	5fagOy	Squamous cell neoplasms and carcinoma of cervix	CD27 on CD24+ CD27+	MR Egger	22.0314	27	0.735782
gD0e8j	5fagOy	Squamous cell neoplasms and carcinoma of cervix	CD27 on CD24+ CD27+	Inverse variance weighted	22.2276	28	0.770645
GeIQuC	5fagOy	Squamous cell neoplasms and carcinoma of cervix	CD4+ CD8dim AC	MR Egger	10.9562	13	0.614484
GeIQuC	5fagOy	Squamous cell neoplasms and carcinoma of cervix	CD4+ CD8dim AC	Inverse variance weighted	11.3863	14	0.655459
gf1Q9d	5fagOy	Squamous cell neoplasms and carcinoma of cervix	IgD on transitional	MR Egger	20.5403	30	0.901709
gf1Q9d	5fagOy	Squamous cell neoplasms and carcinoma of cervix	IgD on transitional	Inverse variance weighted	21.8071	31	0.88898
GfAlur	5fagOy	Squamous cell neoplasms and carcinoma of cervix	CD39+ resting Treg %resting Treg	MR Egger	20.895	26	0.747363
GfAlur	5fagOy	Squamous cell neoplasms and carcinoma of cervix	CD39+ resting Treg %resting Treg	Inverse variance weighted	22.3302	27	0.720417
GfEP9i	5fagOy	Squamous cell neoplasms and carcinoma of cervix	CD28 on CD39+ activated Treg	MR Egger	23.0596	17	0.147319
GfEP9i	5fagOy	Squamous cell neoplasms and carcinoma of cervix	CD28 on CD39+ activated Treg	Inverse variance weighted	23.8735	18	0.159217
gfHWP3	5fagOy	Squamous cell neoplasms and carcinoma of cervix	IgD- CD38- AC	MR Egger	11.7067	12	0.469509
gfHWP3	5fagOy	Squamous cell neoplasms and carcinoma of cervix	IgD- CD38- AC	Inverse variance weighted	11.909	13	0.535118
gGsnj9	5fagOy	Squamous cell neoplasms and carcinoma of cervix	Secreting Treg %CD4	MR Egger	17.4866	23	0.784712
gGsnj9	5fagOy	Squamous cell neoplasms and carcinoma of cervix	Secreting Treg %CD4	Inverse variance weighted	18.0417	24	0.800981
GHh1hZ	5fagOy	Squamous cell neoplasms and carcinoma of cervix	CD24+ CD27+ %B cell	MR Egger	20.0975	24	0.691219
GHh1hZ	5fagOy	Squamous cell neoplasms and carcinoma of cervix	CD24+ CD27+ %B cell	Inverse variance weighted	20.1108	25	0.740989
ghilv7	5fagOy	Squamous cell neoplasms and carcinoma of cervix	CD62L- DC AC	MR Egger	18.2039	16	0.312096
ghilv7	5fagOy	Squamous cell neoplasms and carcinoma of cervix	CD62L- DC AC	Inverse variance weighted	18.4069	17	0.36362
gK5Cn9	5fagOy	Squamous cell neoplasms and carcinoma of cervix	CD8br NKT %T cell	MR Egger	37.6919	25	0.0495631
gK5Cn9	5fagOy	Squamous cell neoplasms and carcinoma of cervix	CD8br NKT %T cell	Inverse variance weighted	38.2433	26	0.0574816
GlW0tT	5fagOy	Squamous cell neoplasms and carcinoma of cervix	CD28+ DN (CD4-CD8-) AC	MR Egger	4.78826	10	0.904866
GlW0tT	5fagOy	Squamous cell neoplasms and carcinoma of cervix	CD28+ DN (CD4-CD8-) AC	Inverse variance weighted	5.03043	11	0.929684
gn1DDo	5fagOy	Squamous cell neoplasms and carcinoma of cervix	HLA DR+ CD8br %T cell	MR Egger	22.5666	28	0.754409
gn1DDo	5fagOy	Squamous cell neoplasms and carcinoma of cervix	HLA DR+ CD8br %T cell	Inverse variance weighted	27.1649	29	0.562809
gNrAoZ	5fagOy	Squamous cell neoplasms and carcinoma of cervix	Activated & secreting Treg %CD4 Treg	MR Egger	29.5863	35	0.726723
gNrAoZ	5fagOy	Squamous cell neoplasms and carcinoma of cervix	Activated & secreting Treg %CD4 Treg	Inverse variance weighted	34.2867	36	0.550221
gO2tWM	5fagOy	Squamous cell neoplasms and carcinoma of cervix	CD14+ CD16+ monocyte AC	MR Egger	15.8541	18	0.602726
gO2tWM	5fagOy	Squamous cell neoplasms and carcinoma of cervix	CD14+ CD16+ monocyte AC	Inverse variance weighted	16.386	19	0.631386
gP0gNl	5fagOy	Squamous cell neoplasms and carcinoma of cervix	Naive CD4+ AC	MR Egger	38.3068	23	0.0236062
gP0gNl	5fagOy	Squamous cell neoplasms and carcinoma of cervix	Naive CD4+ AC	Inverse variance weighted	41.594	24	0.0143226
GpHtgL	5fagOy	Squamous cell neoplasms and carcinoma of cervix	BAFF-R on IgD- CD38br	MR Egger	9.92305	13	0.700214
GpHtgL	5fagOy	Squamous cell neoplasms and carcinoma of cervix	BAFF-R on IgD- CD38br	Inverse variance weighted	14.4939	14	0.413598
GqmfRO	5fagOy	Squamous cell neoplasms and carcinoma of cervix	Myeloid DC %DC	MR Egger	23.1334	24	0.511935
GqmfRO	5fagOy	Squamous cell neoplasms and carcinoma of cervix	Myeloid DC %DC	Inverse variance weighted	23.7341	25	0.534778
grQxWI	5fagOy	Squamous cell neoplasms and carcinoma of cervix	CD3 on CD39+ CD8br	MR Egger	16.2809	14	0.296524
grQxWI	5fagOy	Squamous cell neoplasms and carcinoma of cervix	CD3 on CD39+ CD8br	Inverse variance weighted	16.3413	15	0.359736
GsdOwb	5fagOy	Squamous cell neoplasms and carcinoma of cervix	SSC-A on plasmacytoid DC	MR Egger	26.763	24	0.31562
GsdOwb	5fagOy	Squamous cell neoplasms and carcinoma of cervix	SSC-A on plasmacytoid DC	Inverse variance weighted	27.2831	25	0.341891
gxlACr	5fagOy	Squamous cell neoplasms and carcinoma of cervix	Naive DN (CD4-CD8-) %DN	MR Egger	14.0981	20	0.825489
gxlACr	5fagOy	Squamous cell neoplasms and carcinoma of cervix	Naive DN (CD4-CD8-) %DN	Inverse variance weighted	15.7577	21	0.783109
h0Mu0b	5fagOy	Squamous cell neoplasms and carcinoma of cervix	CM CD4+ %CD4+	MR Egger	30.7259	30	0.42897
h0Mu0b	5fagOy	Squamous cell neoplasms and carcinoma of cervix	CM CD4+ %CD4+	Inverse variance weighted	30.8741	31	0.472572
H2EPf2	5fagOy	Squamous cell neoplasms and carcinoma of cervix	HLA DR on CD14+ CD16+ monocyte	MR Egger	21.2823	17	0.213915
H2EPf2	5fagOy	Squamous cell neoplasms and carcinoma of cervix	HLA DR on CD14+ CD16+ monocyte	Inverse variance weighted	22.1961	18	0.223396
h3K4Vs	5fagOy	Squamous cell neoplasms and carcinoma of cervix	CD45 on NKT	MR Egger	16.7603	20	0.668482
h3K4Vs	5fagOy	Squamous cell neoplasms and carcinoma of cervix	CD45 on NKT	Inverse variance weighted	16.9086	21	0.716632
H57mlf	5fagOy	Squamous cell neoplasms and carcinoma of cervix	CD45RA- CD4+ %CD4+	MR Egger	20.9824	28	0.826084
H57mlf	5fagOy	Squamous cell neoplasms and carcinoma of cervix	CD45RA- CD4+ %CD4+	Inverse variance weighted	21.9185	29	0.823548
h60msW	5fagOy	Squamous cell neoplasms and carcinoma of cervix	CD28+ CD45RA- CD8dim %T cell	MR Egger	20.7616	26	0.754162
h60msW	5fagOy	Squamous cell neoplasms and carcinoma of cervix	CD28+ CD45RA- CD8dim %T cell	Inverse variance weighted	21.9283	27	0.741009
H7obIY	5fagOy	Squamous cell neoplasms and carcinoma of cervix	CCR2 on plasmacytoid DC	MR Egger	20.5005	17	0.249431
H7obIY	5fagOy	Squamous cell neoplasms and carcinoma of cervix	CCR2 on plasmacytoid DC	Inverse variance weighted	25.198	18	0.119559
H7SsB8	5fagOy	Squamous cell neoplasms and carcinoma of cervix	TD DN (CD4-CD8-) %T cell	MR Egger	17.4501	21	0.683486
H7SsB8	5fagOy	Squamous cell neoplasms and carcinoma of cervix	TD DN (CD4-CD8-) %T cell	Inverse variance weighted	19.4163	22	0.619499
H7ZaTB	5fagOy	Squamous cell neoplasms and carcinoma of cervix	CD11c+ HLA DR++ monocyte %monocyte	MR Egger	10.9602	15	0.75541
H7ZaTB	5fagOy	Squamous cell neoplasms and carcinoma of cervix	CD11c+ HLA DR++ monocyte %monocyte	Inverse variance weighted	10.9603	16	0.811931
H9gSD2	5fagOy	Squamous cell neoplasms and carcinoma of cervix	CD45 on CD33br HLA DR+ CD14dim	MR Egger	13.3826	13	0.418714
H9gSD2	5fagOy	Squamous cell neoplasms and carcinoma of cervix	CD45 on CD33br HLA DR+ CD14dim	Inverse variance weighted	13.7109	14	0.471466
He84wB	5fagOy	Squamous cell neoplasms and carcinoma of cervix	CD16 on CD14+ CD16+ monocyte	MR Egger	14.09	20	0.825905
He84wB	5fagOy	Squamous cell neoplasms and carcinoma of cervix	CD16 on CD14+ CD16+ monocyte	Inverse variance weighted	14.3238	21	0.855292
HgnoMY	5fagOy	Squamous cell neoplasms and carcinoma of cervix	BAFF-R on IgD+ CD38- unsw mem	MR Egger	16.5075	17	0.488187
HgnoMY	5fagOy	Squamous cell neoplasms and carcinoma of cervix	BAFF-R on IgD+ CD38- unsw mem	Inverse variance weighted	19.6546	18	0.352594
hHKxWr	5fagOy	Squamous cell neoplasms and carcinoma of cervix	Memory B cell %lymphocyte	MR Egger	16.3393	26	0.927689
hHKxWr	5fagOy	Squamous cell neoplasms and carcinoma of cervix	Memory B cell %lymphocyte	Inverse variance weighted	19.7956	27	0.839223
hJv58R	5fagOy	Squamous cell neoplasms and carcinoma of cervix	CM DN (CD4-CD8-) %T cell	MR Egger	11.8359	14	0.619476
hJv58R	5fagOy	Squamous cell neoplasms and carcinoma of cervix	CM DN (CD4-CD8-) %T cell	Inverse variance weighted	12.6156	15	0.631964
HKMxIw	5fagOy	Squamous cell neoplasms and carcinoma of cervix	CD45 on CD66b++ myelod cell	MR Egger	8.20647	14	0.878294
HKMxIw	5fagOy	Squamous cell neoplasms and carcinoma of cervix	CD45 on CD66b++ myelod cell	Inverse variance weighted	8.69749	15	0.892796
HkqYEd	5fagOy	Squamous cell neoplasms and carcinoma of cervix	Resting Treg AC	MR Egger	15.1172	23	0.890383
HkqYEd	5fagOy	Squamous cell neoplasms and carcinoma of cervix	Resting Treg AC	Inverse variance weighted	16.7438	24	0.85938
hQlB3Q	5fagOy	Squamous cell neoplasms and carcinoma of cervix	CD25 on B cell	MR Egger	15.2667	23	0.884823
hQlB3Q	5fagOy	Squamous cell neoplasms and carcinoma of cervix	CD25 on B cell	Inverse variance weighted	16.7702	24	0.858294
hqSiIm	5fagOy	Squamous cell neoplasms and carcinoma of cervix	Naive CD8br %CD8br	MR Egger	22.206	34	0.940209
hqSiIm	5fagOy	Squamous cell neoplasms and carcinoma of cervix	Naive CD8br %CD8br	Inverse variance weighted	22.2081	35	0.954146
hTh2Dp	5fagOy	Squamous cell neoplasms and carcinoma of cervix	CD3- lymphocyte AC	MR Egger	20.1963	16	0.21151
hTh2Dp	5fagOy	Squamous cell neoplasms and carcinoma of cervix	CD3- lymphocyte AC	Inverse variance weighted	20.2895	17	0.259692
HU4idH	5fagOy	Squamous cell neoplasms and carcinoma of cervix	IgD on IgD+ CD38dim	MR Egger	12.2362	20	0.907706
HU4idH	5fagOy	Squamous cell neoplasms and carcinoma of cervix	IgD on IgD+ CD38dim	Inverse variance weighted	14.0608	21	0.866972
Hwq0US	5fagOy	Squamous cell neoplasms and carcinoma of cervix	CD28 on CD39+ CD8br	MR Egger	17.0546	18	0.519355
Hwq0US	5fagOy	Squamous cell neoplasms and carcinoma of cervix	CD28 on CD39+ CD8br	Inverse variance weighted	17.2596	19	0.572287
HzCHwa	5fagOy	Squamous cell neoplasms and carcinoma of cervix	CD123 on CD62L+ plasmacytoid DC	MR Egger	21.1464	16	0.172951
HzCHwa	5fagOy	Squamous cell neoplasms and carcinoma of cervix	CD123 on CD62L+ plasmacytoid DC	Inverse variance weighted	29.1785	17	0.0329151
i33MLT	5fagOy	Squamous cell neoplasms and carcinoma of cervix	CD28- CD8dim AC	MR Egger	17.5038	26	0.893075
i33MLT	5fagOy	Squamous cell neoplasms and carcinoma of cervix	CD28- CD8dim AC	Inverse variance weighted	18.0814	27	0.901013
I758Jz	5fagOy	Squamous cell neoplasms and carcinoma of cervix	CD25 on IgD- CD38dim	MR Egger	18.5916	18	0.417365
I758Jz	5fagOy	Squamous cell neoplasms and carcinoma of cervix	CD25 on IgD- CD38dim	Inverse variance weighted	18.6682	19	0.478301
iAotXZ	5fagOy	Squamous cell neoplasms and carcinoma of cervix	CD45 on basophil	MR Egger	12.3977	15	0.648712
iAotXZ	5fagOy	Squamous cell neoplasms and carcinoma of cervix	CD45 on basophil	Inverse variance weighted	12.4016	16	0.715901
IeAiOO	5fagOy	Squamous cell neoplasms and carcinoma of cervix	HLA DR on CD33br HLA DR+ CD14-	MR Egger	26.7069	23	0.268643
IeAiOO	5fagOy	Squamous cell neoplasms and carcinoma of cervix	HLA DR on CD33br HLA DR+ CD14-	Inverse variance weighted	27.2167	24	0.294452
iec42l	5fagOy	Squamous cell neoplasms and carcinoma of cervix	CD24 on transitional	MR Egger	11.2091	18	0.885274
iec42l	5fagOy	Squamous cell neoplasms and carcinoma of cervix	CD24 on transitional	Inverse variance weighted	14.9226	19	0.727506
iEfmtW	5fagOy	Squamous cell neoplasms and carcinoma of cervix	PB/PC AC	MR Egger	15.1176	22	0.857142
iEfmtW	5fagOy	Squamous cell neoplasms and carcinoma of cervix	PB/PC AC	Inverse variance weighted	15.6258	23	0.870813
IG8w1M	5fagOy	Squamous cell neoplasms and carcinoma of cervix	CX3CR1 on CD14- CD16-	MR Egger	11.6706	17	0.819659
IG8w1M	5fagOy	Squamous cell neoplasms and carcinoma of cervix	CX3CR1 on CD14- CD16-	Inverse variance weighted	12.6173	18	0.813788
IGvuCt	5fagOy	Squamous cell neoplasms and carcinoma of cervix	DP (CD4+CD8+) %leukocyte	MR Egger	15.9452	20	0.720017
IGvuCt	5fagOy	Squamous cell neoplasms and carcinoma of cervix	DP (CD4+CD8+) %leukocyte	Inverse variance weighted	16.4323	21	0.74489
iIagqr	5fagOy	Squamous cell neoplasms and carcinoma of cervix	CD28 on CD28+ CD45RA- CD8br	MR Egger	12.9136	15	0.60897
iIagqr	5fagOy	Squamous cell neoplasms and carcinoma of cervix	CD28 on CD28+ CD45RA- CD8br	Inverse variance weighted	13.4173	16	0.642033
ija2GL	5fagOy	Squamous cell neoplasms and carcinoma of cervix	Lymphocyte AC	MR Egger	17.5863	17	0.415377
ija2GL	5fagOy	Squamous cell neoplasms and carcinoma of cervix	Lymphocyte AC	Inverse variance weighted	17.6443	18	0.479306
IK5ro7	5fagOy	Squamous cell neoplasms and carcinoma of cervix	HLA DR+ CD8br AC	MR Egger	34.7587	32	0.337873
IK5ro7	5fagOy	Squamous cell neoplasms and carcinoma of cervix	HLA DR+ CD8br AC	Inverse variance weighted	35.4852	33	0.35189
ILeyhJ	5fagOy	Squamous cell neoplasms and carcinoma of cervix	CD4/CD8br	MR Egger	7.62658	12	0.813589
ILeyhJ	5fagOy	Squamous cell neoplasms and carcinoma of cervix	CD4/CD8br	Inverse variance weighted	8.84458	13	0.784578
InBFp0	5fagOy	Squamous cell neoplasms and carcinoma of cervix	CD4 on CD45RA+ CD4+	MR Egger	18.2622	25	0.831062
InBFp0	5fagOy	Squamous cell neoplasms and carcinoma of cervix	CD4 on CD45RA+ CD4+	Inverse variance weighted	18.463	26	0.858286
ingta5	5fagOy	Squamous cell neoplasms and carcinoma of cervix	CD11c on monocyte	MR Egger	8.19531	17	0.96219
ingta5	5fagOy	Squamous cell neoplasms and carcinoma of cervix	CD11c on monocyte	Inverse variance weighted	8.31257	18	0.973611
iNqcbQ	5fagOy	Squamous cell neoplasms and carcinoma of cervix	CD3 on secreting Treg	MR Egger	29.5294	18	0.042281
iNqcbQ	5fagOy	Squamous cell neoplasms and carcinoma of cervix	CD3 on secreting Treg	Inverse variance weighted	29.5294	19	0.0581009
iNWkUA	5fagOy	Squamous cell neoplasms and carcinoma of cervix	CD28+ CD45RA+ CD8dim AC	MR Egger	34.1744	47	0.918703
iNWkUA	5fagOy	Squamous cell neoplasms and carcinoma of cervix	CD28+ CD45RA+ CD8dim AC	Inverse variance weighted	35.4779	48	0.90991
IOCPuC	5fagOy	Squamous cell neoplasms and carcinoma of cervix	PDL-1 on CD14- CD16-	MR Egger	37.1291	26	0.0727758
IOCPuC	5fagOy	Squamous cell neoplasms and carcinoma of cervix	PDL-1 on CD14- CD16-	Inverse variance weighted	37.1334	27	0.0926036
iSOF77	5fagOy	Squamous cell neoplasms and carcinoma of cervix	CD3 on activated & secreting Treg	MR Egger	33.1922	20	0.0321372
iSOF77	5fagOy	Squamous cell neoplasms and carcinoma of cervix	CD3 on activated & secreting Treg	Inverse variance weighted	33.3965	21	0.0420012
itZTNv	5fagOy	Squamous cell neoplasms and carcinoma of cervix	Memory B cell %B cell	MR Egger	24.0155	26	0.575077
itZTNv	5fagOy	Squamous cell neoplasms and carcinoma of cervix	Memory B cell %B cell	Inverse variance weighted	25.1141	27	0.568065
iX4uXW	5fagOy	Squamous cell neoplasms and carcinoma of cervix	CD127 on CD28- CD8br	MR Egger	24.5927	18	0.136554
iX4uXW	5fagOy	Squamous cell neoplasms and carcinoma of cervix	CD127 on CD28- CD8br	Inverse variance weighted	24.8082	19	0.166952
iXpKy3	5fagOy	Squamous cell neoplasms and carcinoma of cervix	CD27 on IgD- CD38-	MR Egger	22.1506	28	0.774272
iXpKy3	5fagOy	Squamous cell neoplasms and carcinoma of cervix	CD27 on IgD- CD38-	Inverse variance weighted	23.3364	29	0.760926
iZxSI3	5fagOy	Squamous cell neoplasms and carcinoma of cervix	BAFF-R on IgD+ CD38-	MR Egger	23.0151	20	0.288052
iZxSI3	5fagOy	Squamous cell neoplasms and carcinoma of cervix	BAFF-R on IgD+ CD38-	Inverse variance weighted	23.0178	21	0.343031
IZZTMM	5fagOy	Squamous cell neoplasms and carcinoma of cervix	HVEM on naive CD8br	MR Egger	22.0503	19	0.28176
IZZTMM	5fagOy	Squamous cell neoplasms and carcinoma of cervix	HVEM on naive CD8br	Inverse variance weighted	23.8884	20	0.247301
j0PTi3	5fagOy	Squamous cell neoplasms and carcinoma of cervix	BAFF-R on IgD- CD38-	MR Egger	10.7647	15	0.769087
j0PTi3	5fagOy	Squamous cell neoplasms and carcinoma of cervix	BAFF-R on IgD- CD38-	Inverse variance weighted	10.9454	16	0.81284
j2qxa3	5fagOy	Squamous cell neoplasms and carcinoma of cervix	CD33 on CD33br HLA DR+ CD14-	MR Egger	15.743	19	0.67435
j2qxa3	5fagOy	Squamous cell neoplasms and carcinoma of cervix	CD33 on CD33br HLA DR+ CD14-	Inverse variance weighted	15.9913	20	0.717161
j2vSw9	5fagOy	Squamous cell neoplasms and carcinoma of cervix	HLA DR on CD33dim HLA DR+ CD11b-	MR Egger	20.9527	16	0.180335
j2vSw9	5fagOy	Squamous cell neoplasms and carcinoma of cervix	HLA DR on CD33dim HLA DR+ CD11b-	Inverse variance weighted	21.1311	17	0.22048
j52m1R	5fagOy	Squamous cell neoplasms and carcinoma of cervix	CD19 on IgD- CD27-	MR Egger	24.7524	24	0.419313
j52m1R	5fagOy	Squamous cell neoplasms and carcinoma of cervix	CD19 on IgD- CD27-	Inverse variance weighted	25.7574	25	0.420635
J6s3PJ	5fagOy	Squamous cell neoplasms and carcinoma of cervix	CD25hi CD45RA- CD4 not Treg AC	MR Egger	28.4107	18	0.0560743
J6s3PJ	5fagOy	Squamous cell neoplasms and carcinoma of cervix	CD25hi CD45RA- CD4 not Treg AC	Inverse variance weighted	30.6861	19	0.0436903
J7dRnY	5fagOy	Squamous cell neoplasms and carcinoma of cervix	IgD+ CD38- %lymphocyte	MR Egger	14.1141	18	0.721624
J7dRnY	5fagOy	Squamous cell neoplasms and carcinoma of cervix	IgD+ CD38- %lymphocyte	Inverse variance weighted	14.1933	19	0.772311
jawtCe	5fagOy	Squamous cell neoplasms and carcinoma of cervix	CD4 on CD39+ activated Treg	MR Egger	15.7812	21	0.781818
jawtCe	5fagOy	Squamous cell neoplasms and carcinoma of cervix	CD4 on CD39+ activated Treg	Inverse variance weighted	19.8334	22	0.59346
JBTOnw	5fagOy	Squamous cell neoplasms and carcinoma of cervix	SSC-A on monocyte	MR Egger	26.974	20	0.135996
JBTOnw	5fagOy	Squamous cell neoplasms and carcinoma of cervix	SSC-A on monocyte	Inverse variance weighted	29.2739	21	0.10758
jcAan7	5fagOy	Squamous cell neoplasms and carcinoma of cervix	CD45RA on naive CD8br	MR Egger	13.2809	20	0.865009
jcAan7	5fagOy	Squamous cell neoplasms and carcinoma of cervix	CD45RA on naive CD8br	Inverse variance weighted	14.6425	21	0.840452
JDbP7n	5fagOy	Squamous cell neoplasms and carcinoma of cervix	IgD+ CD24- AC	MR Egger	10.357	20	0.961228
JDbP7n	5fagOy	Squamous cell neoplasms and carcinoma of cervix	IgD+ CD24- AC	Inverse variance weighted	13.4651	21	0.891461
jE7WBm	5fagOy	Squamous cell neoplasms and carcinoma of cervix	CD25 on IgD+ CD38br	MR Egger	16.1092	11	0.137124
jE7WBm	5fagOy	Squamous cell neoplasms and carcinoma of cervix	CD25 on IgD+ CD38br	Inverse variance weighted	16.8172	12	0.156605
jEdjI4	5fagOy	Squamous cell neoplasms and carcinoma of cervix	IgD on unsw mem	MR Egger	20.2676	20	0.441309
jEdjI4	5fagOy	Squamous cell neoplasms and carcinoma of cervix	IgD on unsw mem	Inverse variance weighted	20.6693	21	0.47929
jEP3mb	5fagOy	Squamous cell neoplasms and carcinoma of cervix	CD14- CD16+ monocyte AC	MR Egger	11.3614	16	0.786651
jEP3mb	5fagOy	Squamous cell neoplasms and carcinoma of cervix	CD14- CD16+ monocyte AC	Inverse variance weighted	11.7299	17	0.81621
jEUEh4	5fagOy	Squamous cell neoplasms and carcinoma of cervix	CD4 on activated Treg	MR Egger	26.5527	22	0.22871
jEUEh4	5fagOy	Squamous cell neoplasms and carcinoma of cervix	CD4 on activated Treg	Inverse variance weighted	28.1258	23	0.211061
Jfy07V	5fagOy	Squamous cell neoplasms and carcinoma of cervix	CD11c on CD62L+ myeloid DC	MR Egger	20.7894	24	0.651116
Jfy07V	5fagOy	Squamous cell neoplasms and carcinoma of cervix	CD11c on CD62L+ myeloid DC	Inverse variance weighted	24.6514	25	0.482038
Ji8e1v	5fagOy	Squamous cell neoplasms and carcinoma of cervix	CD27 on PB/PC	MR Egger	12.164	17	0.790107
Ji8e1v	5fagOy	Squamous cell neoplasms and carcinoma of cervix	CD27 on PB/PC	Inverse variance weighted	15.2683	18	0.643471
jivNh7	5fagOy	Squamous cell neoplasms and carcinoma of cervix	HVEM on CM CD4+	MR Egger	14.6699	16	0.548932
jivNh7	5fagOy	Squamous cell neoplasms and carcinoma of cervix	HVEM on CM CD4+	Inverse variance weighted	14.67	17	0.61924
jjlD4D	5fagOy	Squamous cell neoplasms and carcinoma of cervix	CD3- lymphocyte %leukocyte	MR Egger	21.4076	18	0.259351
jjlD4D	5fagOy	Squamous cell neoplasms and carcinoma of cervix	CD3- lymphocyte %leukocyte	Inverse variance weighted	22.9298	19	0.240447
JJPkTT	5fagOy	Squamous cell neoplasms and carcinoma of cervix	Transitional %B cell	MR Egger	13.4203	13	0.415897
JJPkTT	5fagOy	Squamous cell neoplasms and carcinoma of cervix	Transitional %B cell	Inverse variance weighted	13.7761	14	0.466525
jKxSkH	5fagOy	Squamous cell neoplasms and carcinoma of cervix	CD20 on CD24+ CD27+	MR Egger	40.2147	27	0.0489144
jKxSkH	5fagOy	Squamous cell neoplasms and carcinoma of cervix	CD20 on CD24+ CD27+	Inverse variance weighted	42.7539	28	0.0367583
jlvOUU	5fagOy	Squamous cell neoplasms and carcinoma of cervix	CD25hi CD45RA+ CD4 not Treg %T cell	MR Egger	16.8433	25	0.887399
jlvOUU	5fagOy	Squamous cell neoplasms and carcinoma of cervix	CD25hi CD45RA+ CD4 not Treg %T cell	Inverse variance weighted	18.3568	26	0.86241
JlzQYP	5fagOy	Squamous cell neoplasms and carcinoma of cervix	CD28+ DN (CD4-CD8-) %T cell	MR Egger	18.988	21	0.585913
JlzQYP	5fagOy	Squamous cell neoplasms and carcinoma of cervix	CD28+ DN (CD4-CD8-) %T cell	Inverse variance weighted	19.4891	22	0.614967
jmdBOm	5fagOy	Squamous cell neoplasms and carcinoma of cervix	EM CD4+ %T cell	MR Egger	29.9371	18	0.0380622
jmdBOm	5fagOy	Squamous cell neoplasms and carcinoma of cervix	EM CD4+ %T cell	Inverse variance weighted	30.0827	19	0.0507555
JmzM61	5fagOy	Squamous cell neoplasms and carcinoma of cervix	CD62L- plasmacytoid DC %DC	MR Egger	8.8257	16	0.920417
JmzM61	5fagOy	Squamous cell neoplasms and carcinoma of cervix	CD62L- plasmacytoid DC %DC	Inverse variance weighted	12.7087	17	0.75546
jsusCu	5fagOy	Squamous cell neoplasms and carcinoma of cervix	CD24 on sw mem	MR Egger	33.2454	36	0.600301
jsusCu	5fagOy	Squamous cell neoplasms and carcinoma of cervix	CD24 on sw mem	Inverse variance weighted	33.2897	37	0.643704
jvR5Hv	5fagOy	Squamous cell neoplasms and carcinoma of cervix	Activated & secreting Treg %CD4+	MR Egger	28.032	29	0.516204
jvR5Hv	5fagOy	Squamous cell neoplasms and carcinoma of cervix	Activated & secreting Treg %CD4+	Inverse variance weighted	28.0783	30	0.566286
JYoPsu	5fagOy	Squamous cell neoplasms and carcinoma of cervix	HLA DR+ T cell%T cell	MR Egger	28.0693	29	0.514209
JYoPsu	5fagOy	Squamous cell neoplasms and carcinoma of cervix	HLA DR+ T cell%T cell	Inverse variance weighted	28.0711	30	0.566668
jYUWE5	5fagOy	Squamous cell neoplasms and carcinoma of cervix	BAFF-R on IgD+ CD38br	MR Egger	36.1446	25	0.0694341
jYUWE5	5fagOy	Squamous cell neoplasms and carcinoma of cervix	BAFF-R on IgD+ CD38br	Inverse variance weighted	37.1487	26	0.0724797
k0ym5B	5fagOy	Squamous cell neoplasms and carcinoma of cervix	Basophil AC	MR Egger	32.3389	21	0.0540813
k0ym5B	5fagOy	Squamous cell neoplasms and carcinoma of cervix	Basophil AC	Inverse variance weighted	33.4215	22	0.0561856
K1YVcO	5fagOy	Squamous cell neoplasms and carcinoma of cervix	Naive DN (CD4-CD8-) AC	MR Egger	20.9967	16	0.178639
K1YVcO	5fagOy	Squamous cell neoplasms and carcinoma of cervix	Naive DN (CD4-CD8-) AC	Inverse variance weighted	21.028	17	0.225039
k2GBZi	5fagOy	Squamous cell neoplasms and carcinoma of cervix	Basophil %CD33dim HLA DR- CD66b-	MR Egger	17.896	18	0.462523
k2GBZi	5fagOy	Squamous cell neoplasms and carcinoma of cervix	Basophil %CD33dim HLA DR- CD66b-	Inverse variance weighted	17.992	19	0.52297
k2LApm	5fagOy	Squamous cell neoplasms and carcinoma of cervix	CD39+ secreting Treg %secreting Treg	MR Egger	19.8068	26	0.800625
k2LApm	5fagOy	Squamous cell neoplasms and carcinoma of cervix	CD39+ secreting Treg %secreting Treg	Inverse variance weighted	19.8323	27	0.837721
K8JwNQ	5fagOy	Squamous cell neoplasms and carcinoma of cervix	CD28 on CD4 Treg	MR Egger	15.7805	22	0.82663
K8JwNQ	5fagOy	Squamous cell neoplasms and carcinoma of cervix	CD28 on CD4 Treg	Inverse variance weighted	15.8463	23	0.861771
k8sTL0	5fagOy	Squamous cell neoplasms and carcinoma of cervix	IgD- CD27- %lymphocyte	MR Egger	16.1467	16	0.442771
k8sTL0	5fagOy	Squamous cell neoplasms and carcinoma of cervix	IgD- CD27- %lymphocyte	Inverse variance weighted	16.2064	17	0.509256
k9gXdV	5fagOy	Squamous cell neoplasms and carcinoma of cervix	Unsw mem %B cell	MR Egger	23.9542	29	0.731185
k9gXdV	5fagOy	Squamous cell neoplasms and carcinoma of cervix	Unsw mem %B cell	Inverse variance weighted	24.0336	30	0.770504
K9qu2p	5fagOy	Squamous cell neoplasms and carcinoma of cervix	CD28- CD25++ CD8br %CD8br	MR Egger	18.1654	23	0.748458
K9qu2p	5fagOy	Squamous cell neoplasms and carcinoma of cervix	CD28- CD25++ CD8br %CD8br	Inverse variance weighted	18.1661	24	0.794879
K9UmlB	5fagOy	Squamous cell neoplasms and carcinoma of cervix	HLA DR on CD14- CD16+ monocyte	MR Egger	18.2683	17	0.372105
K9UmlB	5fagOy	Squamous cell neoplasms and carcinoma of cervix	HLA DR on CD14- CD16+ monocyte	Inverse variance weighted	18.3635	18	0.431958
K9WK4U	5fagOy	Squamous cell neoplasms and carcinoma of cervix	CD20 on IgD+ CD38br	MR Egger	26.7563	24	0.315941
K9WK4U	5fagOy	Squamous cell neoplasms and carcinoma of cervix	CD20 on IgD+ CD38br	Inverse variance weighted	28.7276	25	0.275463
kapOwv	5fagOy	Squamous cell neoplasms and carcinoma of cervix	HVEM on naive CD4+	MR Egger	18.6231	16	0.288689
kapOwv	5fagOy	Squamous cell neoplasms and carcinoma of cervix	HVEM on naive CD4+	Inverse variance weighted	18.6298	17	0.350188
KawZr2	5fagOy	Squamous cell neoplasms and carcinoma of cervix	FSC-A on granulocyte	MR Egger	29.4938	19	0.058605
KawZr2	5fagOy	Squamous cell neoplasms and carcinoma of cervix	FSC-A on granulocyte	Inverse variance weighted	30.3464	20	0.0644311
KAyId4	5fagOy	Squamous cell neoplasms and carcinoma of cervix	CD25hi CD45RA+ CD4 not Treg AC	MR Egger	9.10486	23	0.995591
KAyId4	5fagOy	Squamous cell neoplasms and carcinoma of cervix	CD25hi CD45RA+ CD4 not Treg AC	Inverse variance weighted	9.96935	24	0.994672
kdMahn	5fagOy	Squamous cell neoplasms and carcinoma of cervix	CD33- HLA DR+ AC	MR Egger	25.9205	34	0.838339
kdMahn	5fagOy	Squamous cell neoplasms and carcinoma of cervix	CD33- HLA DR+ AC	Inverse variance weighted	26.5382	35	0.847373
kDRQhh	5fagOy	Squamous cell neoplasms and carcinoma of cervix	IgD+ CD38br AC	MR Egger	14.9092	27	0.970686
kDRQhh	5fagOy	Squamous cell neoplasms and carcinoma of cervix	IgD+ CD38br AC	Inverse variance weighted	15.4756	28	0.972965
keQ5sU	5fagOy	Squamous cell neoplasms and carcinoma of cervix	HVEM on T cell	MR Egger	18.8465	23	0.710095
keQ5sU	5fagOy	Squamous cell neoplasms and carcinoma of cervix	HVEM on T cell	Inverse variance weighted	19.0785	24	0.747789
KFlDg1	5fagOy	Squamous cell neoplasms and carcinoma of cervix	CD8br NKT %lymphocyte	MR Egger	39.7756	25	0.0307497
KFlDg1	5fagOy	Squamous cell neoplasms and carcinoma of cervix	CD8br NKT %lymphocyte	Inverse variance weighted	40.0996	26	0.0381429
KGnDex	5fagOy	Squamous cell neoplasms and carcinoma of cervix	CD25 on naive-mature B cell	MR Egger	25.856	21	0.211995
KGnDex	5fagOy	Squamous cell neoplasms and carcinoma of cervix	CD25 on naive-mature B cell	Inverse variance weighted	25.9138	22	0.255399
KgPU9m	5fagOy	Squamous cell neoplasms and carcinoma of cervix	CD127 on granulocyte	MR Egger	32.4171	29	0.301866
KgPU9m	5fagOy	Squamous cell neoplasms and carcinoma of cervix	CD127 on granulocyte	Inverse variance weighted	32.483	30	0.345412
KGY1MG	5fagOy	Squamous cell neoplasms and carcinoma of cervix	HLA DR++ monocyte %monocyte	MR Egger	18.9678	19	0.458906
KGY1MG	5fagOy	Squamous cell neoplasms and carcinoma of cervix	HLA DR++ monocyte %monocyte	Inverse variance weighted	19.0687	20	0.517367
kHl5NC	5fagOy	Squamous cell neoplasms and carcinoma of cervix	Naive DN (CD4-CD8-) %T cell	MR Egger	6.41994	18	0.994174
kHl5NC	5fagOy	Squamous cell neoplasms and carcinoma of cervix	Naive DN (CD4-CD8-) %T cell	Inverse variance weighted	11.0022	19	0.923764
KIJk3f	5fagOy	Squamous cell neoplasms and carcinoma of cervix	HVEM on CM CD8br	MR Egger	12.1084	16	0.736486
KIJk3f	5fagOy	Squamous cell neoplasms and carcinoma of cervix	HVEM on CM CD8br	Inverse variance weighted	12.1518	17	0.79086
klkmiY	5fagOy	Squamous cell neoplasms and carcinoma of cervix	Transitional AC	MR Egger	15.446	29	0.981219
klkmiY	5fagOy	Squamous cell neoplasms and carcinoma of cervix	Transitional AC	Inverse variance weighted	15.512	30	0.986509
KLuYjF	5fagOy	Squamous cell neoplasms and carcinoma of cervix	CD3 on CD28+ CD4+	MR Egger	16.7909	21	0.723702
KLuYjF	5fagOy	Squamous cell neoplasms and carcinoma of cervix	CD3 on CD28+ CD4+	Inverse variance weighted	18.2543	22	0.690808
kPKf6d	5fagOy	Squamous cell neoplasms and carcinoma of cervix	Resting Treg %CD4	MR Egger	21.9007	31	0.886106
kPKf6d	5fagOy	Squamous cell neoplasms and carcinoma of cervix	Resting Treg %CD4	Inverse variance weighted	22.1942	32	0.902124
kPsZe6	5fagOy	Squamous cell neoplasms and carcinoma of cervix	CD62L on CD62L+ plasmacytoid DC	MR Egger	9.42559	13	0.740095
kPsZe6	5fagOy	Squamous cell neoplasms and carcinoma of cervix	CD62L on CD62L+ plasmacytoid DC	Inverse variance weighted	9.49489	14	0.798103
kQ03Ig	5fagOy	Squamous cell neoplasms and carcinoma of cervix	CX3CR1 on CD14+ CD16- monocyte	MR Egger	22.5116	25	0.606058
kQ03Ig	5fagOy	Squamous cell neoplasms and carcinoma of cervix	CX3CR1 on CD14+ CD16- monocyte	Inverse variance weighted	23.1284	26	0.625673
Ks4aNn	5fagOy	Squamous cell neoplasms and carcinoma of cervix	BAFF-R on B cell	MR Egger	19.1315	19	0.448431
Ks4aNn	5fagOy	Squamous cell neoplasms and carcinoma of cervix	BAFF-R on B cell	Inverse variance weighted	19.4338	20	0.493813
Kw19gY	5fagOy	Squamous cell neoplasms and carcinoma of cervix	CD14 on CD14+ CD16- monocyte	MR Egger	23.5972	14	0.0512201
Kw19gY	5fagOy	Squamous cell neoplasms and carcinoma of cervix	CD14 on CD14+ CD16- monocyte	Inverse variance weighted	23.8092	15	0.0684057
kx1lvp	5fagOy	Squamous cell neoplasms and carcinoma of cervix	CCR2 on CD62L+ plasmacytoid DC	MR Egger	21.729	17	0.195366
kx1lvp	5fagOy	Squamous cell neoplasms and carcinoma of cervix	CCR2 on CD62L+ plasmacytoid DC	Inverse variance weighted	26.4518	18	0.0898674
KySsg2	5fagOy	Squamous cell neoplasms and carcinoma of cervix	PB/PC %B cell	MR Egger	13.2344	24	0.9621
KySsg2	5fagOy	Squamous cell neoplasms and carcinoma of cervix	PB/PC %B cell	Inverse variance weighted	13.556	25	0.968931
kzL6UF	5fagOy	Squamous cell neoplasms and carcinoma of cervix	CD19 on IgD+ CD24-	MR Egger	34.1873	23	0.0624981
kzL6UF	5fagOy	Squamous cell neoplasms and carcinoma of cervix	CD19 on IgD+ CD24-	Inverse variance weighted	34.3614	24	0.0784471
kZPzkN	5fagOy	Squamous cell neoplasms and carcinoma of cervix	HVEM on CD4+	MR Egger	16.8234	18	0.535279
kZPzkN	5fagOy	Squamous cell neoplasms and carcinoma of cervix	HVEM on CD4+	Inverse variance weighted	17.7986	19	0.535926
l1TTA0	5fagOy	Squamous cell neoplasms and carcinoma of cervix	SSC-A on NK	MR Egger	14.1662	21	0.862354
l1TTA0	5fagOy	Squamous cell neoplasms and carcinoma of cervix	SSC-A on NK	Inverse variance weighted	14.1737	22	0.895199
l1xf6o	5fagOy	Squamous cell neoplasms and carcinoma of cervix	CD25 on CD20- CD38-	MR Egger	17.234	17	0.438624
l1xf6o	5fagOy	Squamous cell neoplasms and carcinoma of cervix	CD25 on CD20- CD38-	Inverse variance weighted	17.5616	18	0.484864
l4Wm3Q	5fagOy	Squamous cell neoplasms and carcinoma of cervix	Granulocyte AC	MR Egger	37.0361	22	0.023441
l4Wm3Q	5fagOy	Squamous cell neoplasms and carcinoma of cervix	Granulocyte AC	Inverse variance weighted	38.8771	23	0.0204655
L6xO3V	5fagOy	Squamous cell neoplasms and carcinoma of cervix	HVEM on EM CD4+	MR Egger	20.6786	20	0.416261
L6xO3V	5fagOy	Squamous cell neoplasms and carcinoma of cervix	HVEM on EM CD4+	Inverse variance weighted	21.7382	21	0.41473
lAmRCB	5fagOy	Squamous cell neoplasms and carcinoma of cervix	CD33dim HLA DR- AC	MR Egger	28.4591	22	0.16096
lAmRCB	5fagOy	Squamous cell neoplasms and carcinoma of cervix	CD33dim HLA DR- AC	Inverse variance weighted	29.9647	23	0.150418
LCwXFc	5fagOy	Squamous cell neoplasms and carcinoma of cervix	CD25 on IgD- CD38-	MR Egger	12.3383	20	0.903941
LCwXFc	5fagOy	Squamous cell neoplasms and carcinoma of cervix	CD25 on IgD- CD38-	Inverse variance weighted	14.1761	21	0.861916
lCwZTl	5fagOy	Squamous cell neoplasms and carcinoma of cervix	IgD+ CD38br %B cell	MR Egger	13.3722	23	0.943453
lCwZTl	5fagOy	Squamous cell neoplasms and carcinoma of cervix	IgD+ CD38br %B cell	Inverse variance weighted	14.8185	24	0.925957
LDIZqo	5fagOy	Squamous cell neoplasms and carcinoma of cervix	HLA DR on CD14+ monocyte	MR Egger	22.5089	19	0.259664
LDIZqo	5fagOy	Squamous cell neoplasms and carcinoma of cervix	HLA DR on CD14+ monocyte	Inverse variance weighted	22.7026	20	0.303633
LFJnz2	5fagOy	Squamous cell neoplasms and carcinoma of cervix	CD39+ resting Treg AC	MR Egger	14.1961	26	0.970325
LFJnz2	5fagOy	Squamous cell neoplasms and carcinoma of cervix	CD39+ resting Treg AC	Inverse variance weighted	14.2328	27	0.978876
LFpCGY	5fagOy	Squamous cell neoplasms and carcinoma of cervix	CD8dim NKT %lymphocyte	MR Egger	20.7559	24	0.65308
LFpCGY	5fagOy	Squamous cell neoplasms and carcinoma of cervix	CD8dim NKT %lymphocyte	Inverse variance weighted	21.1861	25	0.682189
lhQ1Hp	5fagOy	Squamous cell neoplasms and carcinoma of cervix	CD66b on CD66b++ myeloid cell	MR Egger	12.9372	24	0.967144
lhQ1Hp	5fagOy	Squamous cell neoplasms and carcinoma of cervix	CD66b on CD66b++ myeloid cell	Inverse variance weighted	13.1337	25	0.97482
LhUtcg	5fagOy	Squamous cell neoplasms and carcinoma of cervix	CD20 on sw mem	MR Egger	37.3898	29	0.136515
LhUtcg	5fagOy	Squamous cell neoplasms and carcinoma of cervix	CD20 on sw mem	Inverse variance weighted	37.403	30	0.165685
Li2UyH	5fagOy	Squamous cell neoplasms and carcinoma of cervix	CD28 on CD4+	MR Egger	20.7188	24	0.655254
Li2UyH	5fagOy	Squamous cell neoplasms and carcinoma of cervix	CD28 on CD4+	Inverse variance weighted	23.1898	25	0.566479
LiCEHB	5fagOy	Squamous cell neoplasms and carcinoma of cervix	CD4+ %T cell	MR Egger	23.4119	20	0.269026
LiCEHB	5fagOy	Squamous cell neoplasms and carcinoma of cervix	CD4+ %T cell	Inverse variance weighted	23.6807	21	0.308787
Lifbqr	5fagOy	Squamous cell neoplasms and carcinoma of cervix	HLA DR on monocyte	MR Egger	17.5793	15	0.285429
Lifbqr	5fagOy	Squamous cell neoplasms and carcinoma of cervix	HLA DR on monocyte	Inverse variance weighted	18.4929	16	0.295836
LiuZzX	5fagOy	Squamous cell neoplasms and carcinoma of cervix	CD25 on CD39+ secreting Treg	MR Egger	11.9714	14	0.6086
LiuZzX	5fagOy	Squamous cell neoplasms and carcinoma of cervix	CD25 on CD39+ secreting Treg	Inverse variance weighted	13.6223	15	0.554344
LjaGFv	5fagOy	Squamous cell neoplasms and carcinoma of cervix	CD25 on CD39+ CD4 Treg	MR Egger	10.5658	15	0.782721
LjaGFv	5fagOy	Squamous cell neoplasms and carcinoma of cervix	CD25 on CD39+ CD4 Treg	Inverse variance weighted	11.2323	16	0.794928
LLC8Z1	5fagOy	Squamous cell neoplasms and carcinoma of cervix	CD20 on IgD+ CD38dim	MR Egger	28.9052	25	0.2679
LLC8Z1	5fagOy	Squamous cell neoplasms and carcinoma of cervix	CD20 on IgD+ CD38dim	Inverse variance weighted	29.0949	26	0.306783
LMwvgt	5fagOy	Squamous cell neoplasms and carcinoma of cervix	CD14+ CD16- monocyte %monocyte	MR Egger	12.5498	22	0.944962
LMwvgt	5fagOy	Squamous cell neoplasms and carcinoma of cervix	CD14+ CD16- monocyte %monocyte	Inverse variance weighted	14.2571	23	0.919272
lnhjOm	5fagOy	Squamous cell neoplasms and carcinoma of cervix	HLA DR++ monocyte %leukocyte	MR Egger	4.94132	6	0.551361
lnhjOm	5fagOy	Squamous cell neoplasms and carcinoma of cervix	HLA DR++ monocyte %leukocyte	Inverse variance weighted	6.68326	7	0.462586
LnpGTj	5fagOy	Squamous cell neoplasms and carcinoma of cervix	CD4 on CD39+ CD4+	MR Egger	20.2605	25	0.733029
LnpGTj	5fagOy	Squamous cell neoplasms and carcinoma of cervix	CD4 on CD39+ CD4+	Inverse variance weighted	20.2714	26	0.778523
LO74DY	5fagOy	Squamous cell neoplasms and carcinoma of cervix	CD25 on IgD+ CD38- unsw mem	MR Egger	11.9586	22	0.958228
LO74DY	5fagOy	Squamous cell neoplasms and carcinoma of cervix	CD25 on IgD+ CD38- unsw mem	Inverse variance weighted	12.4986	23	0.96204
LOhDqO	5fagOy	Squamous cell neoplasms and carcinoma of cervix	BAFF-R on IgD- CD27-	MR Egger	24.8191	16	0.0730796
LOhDqO	5fagOy	Squamous cell neoplasms and carcinoma of cervix	BAFF-R on IgD- CD27-	Inverse variance weighted	25.7906	17	0.0783604
LQPIPD	5fagOy	Squamous cell neoplasms and carcinoma of cervix	CD20 on IgD+ CD38- naive	MR Egger	24.5331	14	0.0394664
LQPIPD	5fagOy	Squamous cell neoplasms and carcinoma of cervix	CD20 on IgD+ CD38- naive	Inverse variance weighted	25.9329	15	0.0387343
LR1hL5	5fagOy	Squamous cell neoplasms and carcinoma of cervix	CD19 on IgD+ CD38-	MR Egger	37.0292	29	0.145479
LR1hL5	5fagOy	Squamous cell neoplasms and carcinoma of cervix	CD19 on IgD+ CD38-	Inverse variance weighted	37.2291	30	0.170561
lrFQzi	5fagOy	Squamous cell neoplasms and carcinoma of cervix	CD4+ %leukocyte	MR Egger	10.5687	11	0.480069
lrFQzi	5fagOy	Squamous cell neoplasms and carcinoma of cervix	CD4+ %leukocyte	Inverse variance weighted	11.3289	12	0.500962
LsiWii	5fagOy	Squamous cell neoplasms and carcinoma of cervix	CD45RA+ CD28- CD8br %CD8br	MR Egger	32.4161	28	0.25791
LsiWii	5fagOy	Squamous cell neoplasms and carcinoma of cervix	CD45RA+ CD28- CD8br %CD8br	Inverse variance weighted	33.3252	29	0.264818
LtbKCC	5fagOy	Squamous cell neoplasms and carcinoma of cervix	CD45 on CD33- HLA DR-	MR Egger	13.849	12	0.310455
LtbKCC	5fagOy	Squamous cell neoplasms and carcinoma of cervix	CD45 on CD33- HLA DR-	Inverse variance weighted	13.8542	13	0.384188
LtOza2	5fagOy	Squamous cell neoplasms and carcinoma of cervix	CD33dim HLA DR+ CD11b- %CD33dim HLA DR+	MR Egger	25.4536	22	0.275878
LtOza2	5fagOy	Squamous cell neoplasms and carcinoma of cervix	CD33dim HLA DR+ CD11b- %CD33dim HLA DR+	Inverse variance weighted	26.6877	23	0.269487
LWi4cz	5fagOy	Squamous cell neoplasms and carcinoma of cervix	CD80 on plasmacytoid DC	MR Egger	32.0879	19	0.03055
LWi4cz	5fagOy	Squamous cell neoplasms and carcinoma of cervix	CD80 on plasmacytoid DC	Inverse variance weighted	33.3773	20	0.0306585
lwreps	5fagOy	Squamous cell neoplasms and carcinoma of cervix	CD19 on IgD+ CD38br	MR Egger	15.7715	19	0.672467
lwreps	5fagOy	Squamous cell neoplasms and carcinoma of cervix	CD19 on IgD+ CD38br	Inverse variance weighted	18.3744	20	0.562763
LXQAle	5fagOy	Squamous cell neoplasms and carcinoma of cervix	SSC-A on T cell	MR Egger	25.5059	20	0.182758
LXQAle	5fagOy	Squamous cell neoplasms and carcinoma of cervix	SSC-A on T cell	Inverse variance weighted	26.1436	21	0.201025
lyoDKA	5fagOy	Squamous cell neoplasms and carcinoma of cervix	TCRgd AC	MR Egger	18.9535	17	0.331206
lyoDKA	5fagOy	Squamous cell neoplasms and carcinoma of cervix	TCRgd AC	Inverse variance weighted	19.6344	18	0.353777
m0t55I	5fagOy	Squamous cell neoplasms and carcinoma of cervix	CD34 on HSC	MR Egger	6.79109	10	0.745009
m0t55I	5fagOy	Squamous cell neoplasms and carcinoma of cervix	CD34 on HSC	Inverse variance weighted	11.8654	11	0.373845
m1Kyht	5fagOy	Squamous cell neoplasms and carcinoma of cervix	CD20 on IgD+ CD38- unsw mem	MR Egger	17.8458	17	0.398631
m1Kyht	5fagOy	Squamous cell neoplasms and carcinoma of cervix	CD20 on IgD+ CD38- unsw mem	Inverse variance weighted	19.4682	18	0.363542
M3cu7r	5fagOy	Squamous cell neoplasms and carcinoma of cervix	CD3 on CD45RA+ CD4+	MR Egger	28.7367	29	0.478841
M3cu7r	5fagOy	Squamous cell neoplasms and carcinoma of cervix	CD3 on CD45RA+ CD4+	Inverse variance weighted	28.8366	30	0.526194
M9PasY	5fagOy	Squamous cell neoplasms and carcinoma of cervix	IgD+ CD24+ AC	MR Egger	17.504	21	0.680138
M9PasY	5fagOy	Squamous cell neoplasms and carcinoma of cervix	IgD+ CD24+ AC	Inverse variance weighted	18.1575	22	0.696612
MaMxfA	5fagOy	Squamous cell neoplasms and carcinoma of cervix	CD16-CD56 on NKT	MR Egger	27.5363	26	0.381645
MaMxfA	5fagOy	Squamous cell neoplasms and carcinoma of cervix	CD16-CD56 on NKT	Inverse variance weighted	28.9872	27	0.361522
mBdHeB	5fagOy	Squamous cell neoplasms and carcinoma of cervix	CD80 on myeloid DC	MR Egger	35.7399	24	0.0581583
mBdHeB	5fagOy	Squamous cell neoplasms and carcinoma of cervix	CD80 on myeloid DC	Inverse variance weighted	36.0474	25	0.0708831
mCnlUP	5fagOy	Squamous cell neoplasms and carcinoma of cervix	Lymphocyte %leukocyte	MR Egger	23.1058	20	0.283629
mCnlUP	5fagOy	Squamous cell neoplasms and carcinoma of cervix	Lymphocyte %leukocyte	Inverse variance weighted	24.8687	21	0.252896
MDBBsU	5fagOy	Squamous cell neoplasms and carcinoma of cervix	CCR7 on naive CD4+	MR Egger	19.2546	22	0.629561
MDBBsU	5fagOy	Squamous cell neoplasms and carcinoma of cervix	CCR7 on naive CD4+	Inverse variance weighted	19.5901	23	0.666493
mEUxOK	5fagOy	Squamous cell neoplasms and carcinoma of cervix	CD28+ CD45RA+ CD8br %CD8br	MR Egger	29.3498	34	0.694971
mEUxOK	5fagOy	Squamous cell neoplasms and carcinoma of cervix	CD28+ CD45RA+ CD8br %CD8br	Inverse variance weighted	29.7249	35	0.720541
mfEuHp	5fagOy	Squamous cell neoplasms and carcinoma of cervix	CD3 on CD8br	MR Egger	22.5676	21	0.367456
mfEuHp	5fagOy	Squamous cell neoplasms and carcinoma of cervix	CD3 on CD8br	Inverse variance weighted	23.088	22	0.396774
mgJRr3	5fagOy	Squamous cell neoplasms and carcinoma of cervix	HLA DR+ CD4+ %lymphocyte	MR Egger	15.0507	19	0.719369
mgJRr3	5fagOy	Squamous cell neoplasms and carcinoma of cervix	HLA DR+ CD4+ %lymphocyte	Inverse variance weighted	15.2717	20	0.760658
mgQOKD	5fagOy	Squamous cell neoplasms and carcinoma of cervix	CD3 on CD45RA- CD4+	MR Egger	17.7396	25	0.853244
mgQOKD	5fagOy	Squamous cell neoplasms and carcinoma of cervix	CD3 on CD45RA- CD4+	Inverse variance weighted	18.9372	26	0.839072
mKb5Xx	5fagOy	Squamous cell neoplasms and carcinoma of cervix	CD38 on CD3- CD19-	MR Egger	23.271	16	0.106679
mKb5Xx	5fagOy	Squamous cell neoplasms and carcinoma of cervix	CD38 on CD3- CD19-	Inverse variance weighted	30.2198	17	0.024803
mKKXPC	5fagOy	Squamous cell neoplasms and carcinoma of cervix	HLA DR on B cell	MR Egger	12.3871	20	0.902108
mKKXPC	5fagOy	Squamous cell neoplasms and carcinoma of cervix	HLA DR on B cell	Inverse variance weighted	12.9584	21	0.910073
mPMQPh	5fagOy	Squamous cell neoplasms and carcinoma of cervix	CD40 on CD14+ CD16+ monocyte	MR Egger	10.7535	19	0.93185
mPMQPh	5fagOy	Squamous cell neoplasms and carcinoma of cervix	CD40 on CD14+ CD16+ monocyte	Inverse variance weighted	11.772	20	0.9237
Mr8ZyP	5fagOy	Squamous cell neoplasms and carcinoma of cervix	CCR2 on monocyte	MR Egger	26.9284	22	0.213958
Mr8ZyP	5fagOy	Squamous cell neoplasms and carcinoma of cervix	CCR2 on monocyte	Inverse variance weighted	27.5764	23	0.232226
mss3E8	5fagOy	Squamous cell neoplasms and carcinoma of cervix	IgD+ CD24+ %B cell	MR Egger	17.2339	18	0.50708
mss3E8	5fagOy	Squamous cell neoplasms and carcinoma of cervix	IgD+ CD24+ %B cell	Inverse variance weighted	17.4849	19	0.557056
MvcsaK	5fagOy	Squamous cell neoplasms and carcinoma of cervix	CD39+ activated Treg %CD4 Treg	MR Egger	7.36619	20	0.9953
MvcsaK	5fagOy	Squamous cell neoplasms and carcinoma of cervix	CD39+ activated Treg %CD4 Treg	Inverse variance weighted	7.41246	21	0.997176
mz6x2M	5fagOy	Squamous cell neoplasms and carcinoma of cervix	CD28+ CD45RA+ CD8dim %T cell	MR Egger	34.455	36	0.542128
mz6x2M	5fagOy	Squamous cell neoplasms and carcinoma of cervix	CD28+ CD45RA+ CD8dim %T cell	Inverse variance weighted	34.4747	37	0.588029
N24ekQ	5fagOy	Squamous cell neoplasms and carcinoma of cervix	CD14- CD16+ monocyte %monocyte	MR Egger	12.687	21	0.919191
N24ekQ	5fagOy	Squamous cell neoplasms and carcinoma of cervix	CD14- CD16+ monocyte %monocyte	Inverse variance weighted	13.0718	22	0.931138
n3HDlX	5fagOy	Squamous cell neoplasms and carcinoma of cervix	CD33dim HLA DR+ CD11b- AC	MR Egger	22.9269	26	0.637078
n3HDlX	5fagOy	Squamous cell neoplasms and carcinoma of cervix	CD33dim HLA DR+ CD11b- AC	Inverse variance weighted	23.9522	27	0.632969
nAeebo	5fagOy	Squamous cell neoplasms and carcinoma of cervix	CD11c+ CD62L- monocyte %monocyte	MR Egger	12.4366	16	0.713417
nAeebo	5fagOy	Squamous cell neoplasms and carcinoma of cervix	CD11c+ CD62L- monocyte %monocyte	Inverse variance weighted	12.5448	17	0.766086
nB2YK0	5fagOy	Squamous cell neoplasms and carcinoma of cervix	CD127- CD8br AC	MR Egger	12.1982	11	0.348929
nB2YK0	5fagOy	Squamous cell neoplasms and carcinoma of cervix	CD127- CD8br AC	Inverse variance weighted	16.5737	12	0.166348
nBYZnt	5fagOy	Squamous cell neoplasms and carcinoma of cervix	CD3 on T cell	MR Egger	28.7061	29	0.480448
nBYZnt	5fagOy	Squamous cell neoplasms and carcinoma of cervix	CD3 on T cell	Inverse variance weighted	29.2884	30	0.502485
NcSEeX	5fagOy	Squamous cell neoplasms and carcinoma of cervix	CD20- %B cell	MR Egger	10.6059	17	0.876303
NcSEeX	5fagOy	Squamous cell neoplasms and carcinoma of cervix	CD20- %B cell	Inverse variance weighted	10.6605	18	0.908204
ncuitg	5fagOy	Squamous cell neoplasms and carcinoma of cervix	Activated & resting Treg % CD4 Treg	MR Egger	18.6169	27	0.883535
ncuitg	5fagOy	Squamous cell neoplasms and carcinoma of cervix	Activated & resting Treg % CD4 Treg	Inverse variance weighted	18.7173	28	0.906631
ne1GqC	5fagOy	Squamous cell neoplasms and carcinoma of cervix	CD45RA on TD CD8br	MR Egger	14.478	12	0.27123
ne1GqC	5fagOy	Squamous cell neoplasms and carcinoma of cervix	CD45RA on TD CD8br	Inverse variance weighted	15.0873	13	0.301934
NEMPq7	5fagOy	Squamous cell neoplasms and carcinoma of cervix	SSC-A on NKT	MR Egger	15.076	18	0.656741
NEMPq7	5fagOy	Squamous cell neoplasms and carcinoma of cervix	SSC-A on NKT	Inverse variance weighted	15.1524	19	0.712864
nEp75P	5fagOy	Squamous cell neoplasms and carcinoma of cervix	HLA DR on CD33- HLA DR+	MR Egger	9.29393	10	0.504454
nEp75P	5fagOy	Squamous cell neoplasms and carcinoma of cervix	HLA DR on CD33- HLA DR+	Inverse variance weighted	9.30446	11	0.593811
NF993B	5fagOy	Squamous cell neoplasms and carcinoma of cervix	CD19 on naive-mature B cell	MR Egger	38.3745	26	0.0558776
NF993B	5fagOy	Squamous cell neoplasms and carcinoma of cervix	CD19 on naive-mature B cell	Inverse variance weighted	38.4099	27	0.0716091
nft5Gi	5fagOy	Squamous cell neoplasms and carcinoma of cervix	EM DN (CD4-CD8-) AC	MR Egger	25.5563	17	0.0829332
nft5Gi	5fagOy	Squamous cell neoplasms and carcinoma of cervix	EM DN (CD4-CD8-) AC	Inverse variance weighted	26.4409	18	0.0900956
NgXFre	5fagOy	Squamous cell neoplasms and carcinoma of cervix	CD62L- CD86+ myeloid DC AC	MR Egger	17.0966	17	0.447841
NgXFre	5fagOy	Squamous cell neoplasms and carcinoma of cervix	CD62L- CD86+ myeloid DC AC	Inverse variance weighted	17.1146	18	0.515243
NHaSBn	5fagOy	Squamous cell neoplasms and carcinoma of cervix	TD CD8br AC	MR Egger	17.4157	15	0.294628
NHaSBn	5fagOy	Squamous cell neoplasms and carcinoma of cervix	TD CD8br AC	Inverse variance weighted	17.4319	16	0.358195
NIyAox	5fagOy	Squamous cell neoplasms and carcinoma of cervix	Monocyte AC	MR Egger	29.8041	25	0.231709
NIyAox	5fagOy	Squamous cell neoplasms and carcinoma of cervix	Monocyte AC	Inverse variance weighted	29.8097	26	0.275571
nKKad2	5fagOy	Squamous cell neoplasms and carcinoma of cervix	HLA DR+ NK %CD3- lymphocyte	MR Egger	21.556	21	0.42547
nKKad2	5fagOy	Squamous cell neoplasms and carcinoma of cervix	HLA DR+ NK %CD3- lymphocyte	Inverse variance weighted	23.523	22	0.37272
nmXvmr	5fagOy	Squamous cell neoplasms and carcinoma of cervix	IgD on IgD+ CD38br	MR Egger	14.5329	23	0.910591
nmXvmr	5fagOy	Squamous cell neoplasms and carcinoma of cervix	IgD on IgD+ CD38br	Inverse variance weighted	14.7082	24	0.929006
nn0O42	5fagOy	Squamous cell neoplasms and carcinoma of cervix	CD28+ CD45RA- CD8dim %CD8dim	MR Egger	26.0579	26	0.459926
nn0O42	5fagOy	Squamous cell neoplasms and carcinoma of cervix	CD28+ CD45RA- CD8dim %CD8dim	Inverse variance weighted	26.1576	27	0.509866
NovfCD	5fagOy	Squamous cell neoplasms and carcinoma of cervix	CD20 on memory B cell	MR Egger	31.5344	26	0.208966
NovfCD	5fagOy	Squamous cell neoplasms and carcinoma of cervix	CD20 on memory B cell	Inverse variance weighted	34.4939	27	0.152155
nUve8N	5fagOy	Squamous cell neoplasms and carcinoma of cervix	CD25 on IgD+ CD38dim	MR Egger	18.2278	21	0.634549
nUve8N	5fagOy	Squamous cell neoplasms and carcinoma of cervix	CD25 on IgD+ CD38dim	Inverse variance weighted	18.4322	22	0.680075
NxCpUv	5fagOy	Squamous cell neoplasms and carcinoma of cervix	B cell %lymphocyte	MR Egger	25.8607	32	0.769738
NxCpUv	5fagOy	Squamous cell neoplasms and carcinoma of cervix	B cell %lymphocyte	Inverse variance weighted	26.1853	33	0.794187
NXeg9Q	5fagOy	Squamous cell neoplasms and carcinoma of cervix	IgD- CD38dim %B cell	MR Egger	31.9045	23	0.102146
NXeg9Q	5fagOy	Squamous cell neoplasms and carcinoma of cervix	IgD- CD38dim %B cell	Inverse variance weighted	32.1075	24	0.124349
O1obsP	5fagOy	Squamous cell neoplasms and carcinoma of cervix	CD45 on HLA DR+ NK	MR Egger	8.74158	10	0.556792
O1obsP	5fagOy	Squamous cell neoplasms and carcinoma of cervix	CD45 on HLA DR+ NK	Inverse variance weighted	8.83046	11	0.637538
O4pSN4	5fagOy	Squamous cell neoplasms and carcinoma of cervix	HLA DR on HLA DR+ CD4+	MR Egger	18.7337	19	0.474032
O4pSN4	5fagOy	Squamous cell neoplasms and carcinoma of cervix	HLA DR on HLA DR+ CD4+	Inverse variance weighted	18.7407	20	0.538732
O4YN3q	5fagOy	Squamous cell neoplasms and carcinoma of cervix	CD8 on CD8br	MR Egger	19.5021	24	0.724707
O4YN3q	5fagOy	Squamous cell neoplasms and carcinoma of cervix	CD8 on CD8br	Inverse variance weighted	21.5319	25	0.662606
O6t7iQ	5fagOy	Squamous cell neoplasms and carcinoma of cervix	CD20 on B cell	MR Egger	26.1049	21	0.202477
O6t7iQ	5fagOy	Squamous cell neoplasms and carcinoma of cervix	CD20 on B cell	Inverse variance weighted	26.1067	22	0.24713
o6YwsH	5fagOy	Squamous cell neoplasms and carcinoma of cervix	HLA DR on HLA DR+ NK	MR Egger	20.5173	25	0.719191
o6YwsH	5fagOy	Squamous cell neoplasms and carcinoma of cervix	HLA DR on HLA DR+ NK	Inverse variance weighted	21.6202	26	0.709286
oapCCz	5fagOy	Squamous cell neoplasms and carcinoma of cervix	IgD+ CD38dim %lymphocyte	MR Egger	35.2432	31	0.274265
oapCCz	5fagOy	Squamous cell neoplasms and carcinoma of cervix	IgD+ CD38dim %lymphocyte	Inverse variance weighted	35.2673	32	0.316304
Oausdb	5fagOy	Squamous cell neoplasms and carcinoma of cervix	IgD- CD38- %lymphocyte	MR Egger	23.1009	26	0.627231
Oausdb	5fagOy	Squamous cell neoplasms and carcinoma of cervix	IgD- CD38- %lymphocyte	Inverse variance weighted	23.1942	27	0.674539
OAyoAs	5fagOy	Squamous cell neoplasms and carcinoma of cervix	BAFF-R on IgD- CD24-	MR Egger	31.3929	20	0.0502127
OAyoAs	5fagOy	Squamous cell neoplasms and carcinoma of cervix	BAFF-R on IgD- CD24-	Inverse variance weighted	31.5794	21	0.0645409
OBifjY	5fagOy	Squamous cell neoplasms and carcinoma of cervix	CD4 on CD39+ resting Treg	MR Egger	7.4171	12	0.828865
OBifjY	5fagOy	Squamous cell neoplasms and carcinoma of cervix	CD4 on CD39+ resting Treg	Inverse variance weighted	7.80233	13	0.856235
OdPOTX	5fagOy	Squamous cell neoplasms and carcinoma of cervix	CD62L- DC %DC	MR Egger	12.9609	20	0.879056
OdPOTX	5fagOy	Squamous cell neoplasms and carcinoma of cervix	CD62L- DC %DC	Inverse variance weighted	14.0007	21	0.86957
OeehqO	5fagOy	Squamous cell neoplasms and carcinoma of cervix	CD4RA on TD CD4+	MR Egger	31.4538	31	0.443523
OeehqO	5fagOy	Squamous cell neoplasms and carcinoma of cervix	CD4RA on TD CD4+	Inverse variance weighted	31.7802	32	0.477685
oG7glA	5fagOy	Squamous cell neoplasms and carcinoma of cervix	HLA DR on CD33br HLA DR+ CD14dim	MR Egger	20.772	18	0.291072
oG7glA	5fagOy	Squamous cell neoplasms and carcinoma of cervix	HLA DR on CD33br HLA DR+ CD14dim	Inverse variance weighted	21.6403	19	0.302522
ogIw7C	5fagOy	Squamous cell neoplasms and carcinoma of cervix	CD20 on IgD+ CD24+	MR Egger	22.2304	21	0.386341
ogIw7C	5fagOy	Squamous cell neoplasms and carcinoma of cervix	CD20 on IgD+ CD24+	Inverse variance weighted	22.2305	22	0.446206
OH7vSS	5fagOy	Squamous cell neoplasms and carcinoma of cervix	CD127 on CD28+ CD45RA+ CD8br	MR Egger	25.4438	19	0.146448
OH7vSS	5fagOy	Squamous cell neoplasms and carcinoma of cervix	CD127 on CD28+ CD45RA+ CD8br	Inverse variance weighted	27.5085	20	0.121555
ohSSke	5fagOy	Squamous cell neoplasms and carcinoma of cervix	CD33 on CD66b++ myeloid cell	MR Egger	6.25359	16	0.985117
ohSSke	5fagOy	Squamous cell neoplasms and carcinoma of cervix	CD33 on CD66b++ myeloid cell	Inverse variance weighted	6.26504	17	0.99122
OifUZU	5fagOy	Squamous cell neoplasms and carcinoma of cervix	CD3 on HLA DR+ CD4+	MR Egger	23.4424	24	0.493824
OifUZU	5fagOy	Squamous cell neoplasms and carcinoma of cervix	CD3 on HLA DR+ CD4+	Inverse variance weighted	23.4988	25	0.548462
oKWr98	5fagOy	Squamous cell neoplasms and carcinoma of cervix	FSC-A on HLA DR+ T cell	MR Egger	19.2779	16	0.254514
oKWr98	5fagOy	Squamous cell neoplasms and carcinoma of cervix	FSC-A on HLA DR+ T cell	Inverse variance weighted	19.713	17	0.289169
okYm17	5fagOy	Squamous cell neoplasms and carcinoma of cervix	CD3 on NKT	MR Egger	6.21265	15	0.97595
okYm17	5fagOy	Squamous cell neoplasms and carcinoma of cervix	CD3 on NKT	Inverse variance weighted	6.40257	16	0.983134
oLKlbe	5fagOy	Squamous cell neoplasms and carcinoma of cervix	CD39+ CD8br AC	MR Egger	14.7099	22	0.874386
oLKlbe	5fagOy	Squamous cell neoplasms and carcinoma of cervix	CD39+ CD8br AC	Inverse variance weighted	14.7961	23	0.901791
OLUGOH	5fagOy	Squamous cell neoplasms and carcinoma of cervix	BAFF-R on IgD+ CD38- naive	MR Egger	15.5983	26	0.945387
OLUGOH	5fagOy	Squamous cell neoplasms and carcinoma of cervix	BAFF-R on IgD+ CD38- naive	Inverse variance weighted	25.3664	27	0.553938
ONsTEt	5fagOy	Squamous cell neoplasms and carcinoma of cervix	CD8 on TD CD8br	MR Egger	17.7554	15	0.275743
ONsTEt	5fagOy	Squamous cell neoplasms and carcinoma of cervix	CD8 on TD CD8br	Inverse variance weighted	18.4687	16	0.297175
oOHEF2	5fagOy	Squamous cell neoplasms and carcinoma of cervix	CD45RA+ CD28- CD8br %T cell	MR Egger	216.722	200	0.1985
oOHEF2	5fagOy	Squamous cell neoplasms and carcinoma of cervix	CD45RA+ CD28- CD8br %T cell	Inverse variance weighted	216.722	201	0.212542
oOiAlt	5fagOy	Squamous cell neoplasms and carcinoma of cervix	CD8 on CD28+ CD45RA- CD8br	MR Egger	17.4412	12	0.133741
oOiAlt	5fagOy	Squamous cell neoplasms and carcinoma of cervix	CD8 on CD28+ CD45RA- CD8br	Inverse variance weighted	17.6504	13	0.17125
OoZEnT	5fagOy	Squamous cell neoplasms and carcinoma of cervix	HLA DR+ NK AC	MR Egger	13.3529	16	0.646798
OoZEnT	5fagOy	Squamous cell neoplasms and carcinoma of cervix	HLA DR+ NK AC	Inverse variance weighted	14.4477	17	0.635196
OrCRgW	5fagOy	Squamous cell neoplasms and carcinoma of cervix	CD28 on CD39+ resting Treg	MR Egger	11.8018	20	0.922729
OrCRgW	5fagOy	Squamous cell neoplasms and carcinoma of cervix	CD28 on CD39+ resting Treg	Inverse variance weighted	11.8329	21	0.94402
oRjDaX	5fagOy	Squamous cell neoplasms and carcinoma of cervix	CD86 on myeloid DC	MR Egger	26.3474	20	0.154641
oRjDaX	5fagOy	Squamous cell neoplasms and carcinoma of cervix	CD86 on myeloid DC	Inverse variance weighted	26.4673	21	0.189188
OsQMRg	5fagOy	Squamous cell neoplasms and carcinoma of cervix	CD28 on CD45RA+ CD4+	MR Egger	17.7193	11	0.0883266
OsQMRg	5fagOy	Squamous cell neoplasms and carcinoma of cervix	CD28 on CD45RA+ CD4+	Inverse variance weighted	17.7506	12	0.123476
OvLOdF	5fagOy	Squamous cell neoplasms and carcinoma of cervix	CD27 on IgD+ CD24+	MR Egger	34.4906	29	0.221755
OvLOdF	5fagOy	Squamous cell neoplasms and carcinoma of cervix	CD27 on IgD+ CD24+	Inverse variance weighted	34.502	30	0.261209
OVNj4e	5fagOy	Squamous cell neoplasms and carcinoma of cervix	CD4 on secreting Treg	MR Egger	20.1402	26	0.784864
OVNj4e	5fagOy	Squamous cell neoplasms and carcinoma of cervix	CD4 on secreting Treg	Inverse variance weighted	21.4111	27	0.766668
oY60NM	5fagOy	Squamous cell neoplasms and carcinoma of cervix	CD45 on CD8br	MR Egger	10.9816	24	0.989142
oY60NM	5fagOy	Squamous cell neoplasms and carcinoma of cervix	CD45 on CD8br	Inverse variance weighted	11.105	25	0.992419
p129Gi	5fagOy	Squamous cell neoplasms and carcinoma of cervix	CD33br HLA DR+ CD14- %CD33br HLA DR+	MR Egger	13.8171	17	0.680006
p129Gi	5fagOy	Squamous cell neoplasms and carcinoma of cervix	CD33br HLA DR+ CD14- %CD33br HLA DR+	Inverse variance weighted	14.8514	18	0.672144
P1ocAz	5fagOy	Squamous cell neoplasms and carcinoma of cervix	CD86 on CD62L+ myeloid DC	MR Egger	15.3557	20	0.755705
P1ocAz	5fagOy	Squamous cell neoplasms and carcinoma of cervix	CD86 on CD62L+ myeloid DC	Inverse variance weighted	16.664	21	0.73126
p94WwW	5fagOy	Squamous cell neoplasms and carcinoma of cervix	CD39+ secreting Treg AC	MR Egger	16.4194	24	0.872348
p94WwW	5fagOy	Squamous cell neoplasms and carcinoma of cervix	CD39+ secreting Treg AC	Inverse variance weighted	16.5703	25	0.896786
PGdSin	5fagOy	Squamous cell neoplasms and carcinoma of cervix	CD4 Treg AC	MR Egger	26.3567	19	0.120554
PGdSin	5fagOy	Squamous cell neoplasms and carcinoma of cervix	CD4 Treg AC	Inverse variance weighted	26.5362	20	0.148824
phThOJ	5fagOy	Squamous cell neoplasms and carcinoma of cervix	CD27 on CD20- CD38-	MR Egger	12.6089	18	0.814262
phThOJ	5fagOy	Squamous cell neoplasms and carcinoma of cervix	CD27 on CD20- CD38-	Inverse variance weighted	12.6508	19	0.855957
Phzncw	5fagOy	Squamous cell neoplasms and carcinoma of cervix	Naive-mature B cell %lymphocyte	MR Egger	32.9478	19	0.0243752
Phzncw	5fagOy	Squamous cell neoplasms and carcinoma of cervix	Naive-mature B cell %lymphocyte	Inverse variance weighted	33.4282	20	0.0302633
Pi1lqB	5fagOy	Squamous cell neoplasms and carcinoma of cervix	HLA DR on plasmacytoid DC	MR Egger	27.9571	21	0.141373
Pi1lqB	5fagOy	Squamous cell neoplasms and carcinoma of cervix	HLA DR on plasmacytoid DC	Inverse variance weighted	29.131	22	0.141158
PI7W92	5fagOy	Squamous cell neoplasms and carcinoma of cervix	HLA DR+ T cell AC	MR Egger	39.394	28	0.0747912
PI7W92	5fagOy	Squamous cell neoplasms and carcinoma of cervix	HLA DR+ T cell AC	Inverse variance weighted	39.7751	29	0.0876817
PJmPLZ	5fagOy	Squamous cell neoplasms and carcinoma of cervix	CD27 on unsw mem	MR Egger	22.6371	28	0.750978
PJmPLZ	5fagOy	Squamous cell neoplasms and carcinoma of cervix	CD27 on unsw mem	Inverse variance weighted	23.3829	29	0.758738
PJNbVq	5fagOy	Squamous cell neoplasms and carcinoma of cervix	CD3 on CD4+	MR Egger	27.1178	26	0.403175
PJNbVq	5fagOy	Squamous cell neoplasms and carcinoma of cervix	CD3 on CD4+	Inverse variance weighted	27.9058	27	0.415842
pLw2Iv	5fagOy	Squamous cell neoplasms and carcinoma of cervix	Im MDSC %CD33dim HLA DR- CD66b-	MR Egger	16.5326	17	0.486444
pLw2Iv	5fagOy	Squamous cell neoplasms and carcinoma of cervix	Im MDSC %CD33dim HLA DR- CD66b-	Inverse variance weighted	21.9095	18	0.236028
plxkpK	5fagOy	Squamous cell neoplasms and carcinoma of cervix	CD20 on naive-mature B cell	MR Egger	13.5856	21	0.886732
plxkpK	5fagOy	Squamous cell neoplasms and carcinoma of cervix	CD20 on naive-mature B cell	Inverse variance weighted	13.6526	22	0.913348
pn5YH6	5fagOy	Squamous cell neoplasms and carcinoma of cervix	HVEM on TD CD8br	MR Egger	21.6003	23	0.544479
pn5YH6	5fagOy	Squamous cell neoplasms and carcinoma of cervix	HVEM on TD CD8br	Inverse variance weighted	21.6612	24	0.599482
pN706w	5fagOy	Squamous cell neoplasms and carcinoma of cervix	CD62L on granulocyte	MR Egger	16.3528	14	0.292309
pN706w	5fagOy	Squamous cell neoplasms and carcinoma of cervix	CD62L on granulocyte	Inverse variance weighted	16.711	15	0.336435
pohsUb	5fagOy	Squamous cell neoplasms and carcinoma of cervix	CD8dim %T cell	MR Egger	14.2236	17	0.651217
pohsUb	5fagOy	Squamous cell neoplasms and carcinoma of cervix	CD8dim %T cell	Inverse variance weighted	14.8067	18	0.675191
Pok0Ik	5fagOy	Squamous cell neoplasms and carcinoma of cervix	DN (CD4-CD8-) NKT %T cell	MR Egger	27.1418	28	0.510535
Pok0Ik	5fagOy	Squamous cell neoplasms and carcinoma of cervix	DN (CD4-CD8-) NKT %T cell	Inverse variance weighted	27.9431	29	0.520957
PrQzZ9	5fagOy	Squamous cell neoplasms and carcinoma of cervix	PDL-1 on CD14+ CD16- monocyte	MR Egger	20.3227	13	0.0874513
PrQzZ9	5fagOy	Squamous cell neoplasms and carcinoma of cervix	PDL-1 on CD14+ CD16- monocyte	Inverse variance weighted	21.0057	14	0.101488
PTrUFF	5fagOy	Squamous cell neoplasms and carcinoma of cervix	HVEM on CD8br	MR Egger	26.1471	14	0.0247942
PTrUFF	5fagOy	Squamous cell neoplasms and carcinoma of cervix	HVEM on CD8br	Inverse variance weighted	26.1766	15	0.0362065
pv9US7	5fagOy	Squamous cell neoplasms and carcinoma of cervix	CD25hi %T cell	MR Egger	12.7086	16	0.693936
pv9US7	5fagOy	Squamous cell neoplasms and carcinoma of cervix	CD25hi %T cell	Inverse variance weighted	13.0319	17	0.734048
pvcnKq	5fagOy	Squamous cell neoplasms and carcinoma of cervix	HLA DR on DC	MR Egger	8.57635	17	0.952623
pvcnKq	5fagOy	Squamous cell neoplasms and carcinoma of cervix	HLA DR on DC	Inverse variance weighted	9.54312	18	0.945803
PX5XeH	5fagOy	Squamous cell neoplasms and carcinoma of cervix	CD40 on monocytes	MR Egger	30.7208	27	0.282758
PX5XeH	5fagOy	Squamous cell neoplasms and carcinoma of cervix	CD40 on monocytes	Inverse variance weighted	32.2842	28	0.263101
pY7V0X	5fagOy	Squamous cell neoplasms and carcinoma of cervix	CD127- CD8br %CD8br	MR Egger	5.57506	12	0.935972
pY7V0X	5fagOy	Squamous cell neoplasms and carcinoma of cervix	CD127- CD8br %CD8br	Inverse variance weighted	6.19288	13	0.938851
Q0k1m9	5fagOy	Squamous cell neoplasms and carcinoma of cervix	Granulocyte %leukocyte	MR Egger	32.297	23	0.0941237
Q0k1m9	5fagOy	Squamous cell neoplasms and carcinoma of cervix	Granulocyte %leukocyte	Inverse variance weighted	32.6313	24	0.112095
q2Z34r	5fagOy	Squamous cell neoplasms and carcinoma of cervix	Plasmacytoid DC %DC	MR Egger	16.7565	22	0.776654
q2Z34r	5fagOy	Squamous cell neoplasms and carcinoma of cervix	Plasmacytoid DC %DC	Inverse variance weighted	18.0352	23	0.755576
q4saPf	5fagOy	Squamous cell neoplasms and carcinoma of cervix	CD28- CD8br %T cell	MR Egger	28.0769	14	0.0138973
q4saPf	5fagOy	Squamous cell neoplasms and carcinoma of cervix	CD28- CD8br %T cell	Inverse variance weighted	29.3587	15	0.0144562
q7AHlE	5fagOy	Squamous cell neoplasms and carcinoma of cervix	CD19 on CD24+ CD27+	MR Egger	35.4084	27	0.128819
q7AHlE	5fagOy	Squamous cell neoplasms and carcinoma of cervix	CD19 on CD24+ CD27+	Inverse variance weighted	37.178	28	0.114987
Q7llVb	5fagOy	Squamous cell neoplasms and carcinoma of cervix	IgD on IgD+ CD24-	MR Egger	25.3087	27	0.557166
Q7llVb	5fagOy	Squamous cell neoplasms and carcinoma of cervix	IgD on IgD+ CD24-	Inverse variance weighted	25.443	28	0.603634
QbolOe	5fagOy	Squamous cell neoplasms and carcinoma of cervix	IgD- CD24- %lymphocyte	MR Egger	24.8878	22	0.302473
QbolOe	5fagOy	Squamous cell neoplasms and carcinoma of cervix	IgD- CD24- %lymphocyte	Inverse variance weighted	25.6953	23	0.315458
qbyudz	5fagOy	Squamous cell neoplasms and carcinoma of cervix	CD39 on CD39+ activated Treg	MR Egger	16.1837	20	0.705162
qbyudz	5fagOy	Squamous cell neoplasms and carcinoma of cervix	CD39 on CD39+ activated Treg	Inverse variance weighted	18.4005	21	0.623538
QEuISg	5fagOy	Squamous cell neoplasms and carcinoma of cervix	CD64 on CD14+ CD16- monocyte	MR Egger	26.4519	32	0.743281
QEuISg	5fagOy	Squamous cell neoplasms and carcinoma of cervix	CD64 on CD14+ CD16- monocyte	Inverse variance weighted	26.6303	33	0.775628
QFquaN	5fagOy	Squamous cell neoplasms and carcinoma of cervix	CM DN (CD4-CD8-) %DN	MR Egger	17.4223	14	0.23437
QFquaN	5fagOy	Squamous cell neoplasms and carcinoma of cervix	CM DN (CD4-CD8-) %DN	Inverse variance weighted	17.6958	15	0.278993
qGpBqA	5fagOy	Squamous cell neoplasms and carcinoma of cervix	CD45 on B cell	MR Egger	10.5073	13	0.652019
qGpBqA	5fagOy	Squamous cell neoplasms and carcinoma of cervix	CD45 on B cell	Inverse variance weighted	13.2799	14	0.504615
qGXLnV	5fagOy	Squamous cell neoplasms and carcinoma of cervix	EM CD8br AC	MR Egger	29.2188	22	0.13872
qGXLnV	5fagOy	Squamous cell neoplasms and carcinoma of cervix	EM CD8br AC	Inverse variance weighted	29.5764	23	0.161952
qhEzBb	5fagOy	Squamous cell neoplasms and carcinoma of cervix	CD19 on IgD- CD38dim	MR Egger	28.9828	25	0.264636
qhEzBb	5fagOy	Squamous cell neoplasms and carcinoma of cervix	CD19 on IgD- CD38dim	Inverse variance weighted	32.445	26	0.178814
qlrjiF	5fagOy	Squamous cell neoplasms and carcinoma of cervix	CD11c on myeloid DC	MR Egger	31.4257	28	0.298503
qlrjiF	5fagOy	Squamous cell neoplasms and carcinoma of cervix	CD11c on myeloid DC	Inverse variance weighted	34.0638	29	0.236932
QmXUuT	5fagOy	Squamous cell neoplasms and carcinoma of cervix	CD45 on Gr MDSC	MR Egger	21.1265	16	0.173698
QmXUuT	5fagOy	Squamous cell neoplasms and carcinoma of cervix	CD45 on Gr MDSC	Inverse variance weighted	22.7522	17	0.157493
qoApOE	5fagOy	Squamous cell neoplasms and carcinoma of cervix	CD3 on activated Treg	MR Egger	21.9448	19	0.28701
qoApOE	5fagOy	Squamous cell neoplasms and carcinoma of cervix	CD3 on activated Treg	Inverse variance weighted	22.0075	20	0.340106
qPr8vF	5fagOy	Squamous cell neoplasms and carcinoma of cervix	IgD- CD27- AC	MR Egger	26.9402	23	0.258519
qPr8vF	5fagOy	Squamous cell neoplasms and carcinoma of cervix	IgD- CD27- AC	Inverse variance weighted	27.2108	24	0.294722
qsfgGQ	5fagOy	Squamous cell neoplasms and carcinoma of cervix	Activated Treg %CD4 Treg	MR Egger	23.7335	26	0.5912
qsfgGQ	5fagOy	Squamous cell neoplasms and carcinoma of cervix	Activated Treg %CD4 Treg	Inverse variance weighted	24.1833	27	0.620128
QTqjna	5fagOy	Squamous cell neoplasms and carcinoma of cervix	CCR2 on CD14- CD16-	MR Egger	17.1531	15	0.309796
QTqjna	5fagOy	Squamous cell neoplasms and carcinoma of cervix	CCR2 on CD14- CD16-	Inverse variance weighted	17.432	16	0.35819
qYIKuc	5fagOy	Squamous cell neoplasms and carcinoma of cervix	NK %CD3- lymphocyte	MR Egger	19.1283	25	0.790928
qYIKuc	5fagOy	Squamous cell neoplasms and carcinoma of cervix	NK %CD3- lymphocyte	Inverse variance weighted	19.7206	26	0.804607
R14Ljw	5fagOy	Squamous cell neoplasms and carcinoma of cervix	CD33br HLA DR+ CD14- AC	MR Egger	28.4235	27	0.389392
R14Ljw	5fagOy	Squamous cell neoplasms and carcinoma of cervix	CD33br HLA DR+ CD14- AC	Inverse variance weighted	28.883	28	0.418482
r2jvz3	5fagOy	Squamous cell neoplasms and carcinoma of cervix	CD19 on IgD+ CD38- unsw mem	MR Egger	16.9878	19	0.590697
r2jvz3	5fagOy	Squamous cell neoplasms and carcinoma of cervix	CD19 on IgD+ CD38- unsw mem	Inverse variance weighted	18.4915	20	0.555068
r8o3i3	5fagOy	Squamous cell neoplasms and carcinoma of cervix	CD25 on CD4+	MR Egger	16.7442	14	0.270066
r8o3i3	5fagOy	Squamous cell neoplasms and carcinoma of cervix	CD25 on CD4+	Inverse variance weighted	16.7914	15	0.331485
RASUb1	5fagOy	Squamous cell neoplasms and carcinoma of cervix	CD11b on basophil	MR Egger	10.4177	17	0.885186
RASUb1	5fagOy	Squamous cell neoplasms and carcinoma of cervix	CD11b on basophil	Inverse variance weighted	14.1899	18	0.716629
rbZiWe	5fagOy	Squamous cell neoplasms and carcinoma of cervix	CD3 on CD28+ CD45RA+ CD8br	MR Egger	36.7137	22	0.0254244
rbZiWe	5fagOy	Squamous cell neoplasms and carcinoma of cervix	CD3 on CD28+ CD45RA+ CD8br	Inverse variance weighted	40.9551	23	0.0119831
rc4VmF	5fagOy	Squamous cell neoplasms and carcinoma of cervix	CD33- HLA DR- AC	MR Egger	15.5411	19	0.687641
rc4VmF	5fagOy	Squamous cell neoplasms and carcinoma of cervix	CD33- HLA DR- AC	Inverse variance weighted	16.4938	20	0.685556
rCFZBZ	5fagOy	Squamous cell neoplasms and carcinoma of cervix	BAFF-R on IgD+	MR Egger	17.8403	22	0.715412
rCFZBZ	5fagOy	Squamous cell neoplasms and carcinoma of cervix	BAFF-R on IgD+	Inverse variance weighted	17.8796	23	0.763986
REwl7O	5fagOy	Squamous cell neoplasms and carcinoma of cervix	CD39 on CD39+ CD8br	MR Egger	25.422	21	0.229348
REwl7O	5fagOy	Squamous cell neoplasms and carcinoma of cervix	CD39 on CD39+ CD8br	Inverse variance weighted	25.492	22	0.274129
Rf0IUv	5fagOy	Squamous cell neoplasms and carcinoma of cervix	CD64 on CD14- CD16-	MR Egger	12.8265	14	0.540227
Rf0IUv	5fagOy	Squamous cell neoplasms and carcinoma of cervix	CD64 on CD14- CD16-	Inverse variance weighted	13.5557	15	0.55946
RFPIhG	5fagOy	Squamous cell neoplasms and carcinoma of cervix	CD4+ CD8dim %lymphocyte	MR Egger	20.1156	17	0.268359
RFPIhG	5fagOy	Squamous cell neoplasms and carcinoma of cervix	CD4+ CD8dim %lymphocyte	Inverse variance weighted	21.0089	18	0.278967
rg1dK4	5fagOy	Squamous cell neoplasms and carcinoma of cervix	CD11c+ monocyte %monocyte	MR Egger	17.0714	18	0.5182
rg1dK4	5fagOy	Squamous cell neoplasms and carcinoma of cervix	CD11c+ monocyte %monocyte	Inverse variance weighted	17.8689	19	0.531208
RGqb8s	5fagOy	Squamous cell neoplasms and carcinoma of cervix	CD11c+ HLA DR++ monocyte AC	MR Egger	10.2358	15	0.804651
RGqb8s	5fagOy	Squamous cell neoplasms and carcinoma of cervix	CD11c+ HLA DR++ monocyte AC	Inverse variance weighted	11.1777	16	0.798386
RH5Gqw	5fagOy	Squamous cell neoplasms and carcinoma of cervix	CD45RA- CD4+ AC	MR Egger	15.5899	13	0.271985
RH5Gqw	5fagOy	Squamous cell neoplasms and carcinoma of cervix	CD45RA- CD4+ AC	Inverse variance weighted	18.7507	14	0.174697
Rh8ndW	5fagOy	Squamous cell neoplasms and carcinoma of cervix	TD CD4+ AC	MR Egger	5.74511	9	0.765132
Rh8ndW	5fagOy	Squamous cell neoplasms and carcinoma of cervix	TD CD4+ AC	Inverse variance weighted	9.87488	10	0.451538
RhhZGU	5fagOy	Squamous cell neoplasms and carcinoma of cervix	CD28 on secreting Treg	MR Egger	6.7034	15	0.965364
RhhZGU	5fagOy	Squamous cell neoplasms and carcinoma of cervix	CD28 on secreting Treg	Inverse variance weighted	6.71705	16	0.978337
rHYUtz	5fagOy	Squamous cell neoplasms and carcinoma of cervix	CD39+ CD4+ %CD4+	MR Egger	25.0947	23	0.345423
rHYUtz	5fagOy	Squamous cell neoplasms and carcinoma of cervix	CD39+ CD4+ %CD4+	Inverse variance weighted	28.272	24	0.248734
riwYEp	5fagOy	Squamous cell neoplasms and carcinoma of cervix	Secreting Treg AC	MR Egger	26.3695	21	0.192709
riwYEp	5fagOy	Squamous cell neoplasms and carcinoma of cervix	Secreting Treg AC	Inverse variance weighted	26.5196	22	0.230043
rJyqlR	5fagOy	Squamous cell neoplasms and carcinoma of cervix	CD19 on transitional	MR Egger	22.4901	24	0.550041
rJyqlR	5fagOy	Squamous cell neoplasms and carcinoma of cervix	CD19 on transitional	Inverse variance weighted	22.6909	25	0.595608
RLtZYg	5fagOy	Squamous cell neoplasms and carcinoma of cervix	HVEM on TD CD4+	MR Egger	20.9407	24	0.64222
RLtZYg	5fagOy	Squamous cell neoplasms and carcinoma of cervix	HVEM on TD CD4+	Inverse variance weighted	21.6133	25	0.657962
Ro5AA0	5fagOy	Squamous cell neoplasms and carcinoma of cervix	CD39 on CD39+ CD4+	MR Egger	18.941	18	0.395466
Ro5AA0	5fagOy	Squamous cell neoplasms and carcinoma of cervix	CD39 on CD39+ CD4+	Inverse variance weighted	19.7908	19	0.407263
roMmb9	5fagOy	Squamous cell neoplasms and carcinoma of cervix	CD3 on Naive CD4+	MR Egger	21.49	26	0.71625
roMmb9	5fagOy	Squamous cell neoplasms and carcinoma of cervix	CD3 on Naive CD4+	Inverse variance weighted	23.4811	27	0.658917
roySFm	5fagOy	Squamous cell neoplasms and carcinoma of cervix	CD3 on resting Treg	MR Egger	31.1006	34	0.610484
roySFm	5fagOy	Squamous cell neoplasms and carcinoma of cervix	CD3 on resting Treg	Inverse variance weighted	31.9541	35	0.615928
rPNBay	5fagOy	Squamous cell neoplasms and carcinoma of cervix	BAFF-R on CD20- CD38-	MR Egger	17.4527	15	0.292528
rPNBay	5fagOy	Squamous cell neoplasms and carcinoma of cervix	BAFF-R on CD20- CD38-	Inverse variance weighted	17.6339	16	0.345769
RtBX3q	5fagOy	Squamous cell neoplasms and carcinoma of cervix	CD45 on CD14+ monocyte	MR Egger	15.604	15	0.408845
RtBX3q	5fagOy	Squamous cell neoplasms and carcinoma of cervix	CD45 on CD14+ monocyte	Inverse variance weighted	19.4477	16	0.246134
rU7jAy	5fagOy	Squamous cell neoplasms and carcinoma of cervix	CD24 on IgD+ CD38- unsw mem	MR Egger	21.1064	19	0.330952
rU7jAy	5fagOy	Squamous cell neoplasms and carcinoma of cervix	CD24 on IgD+ CD38- unsw mem	Inverse variance weighted	21.1117	20	0.390582
rw2PBi	5fagOy	Squamous cell neoplasms and carcinoma of cervix	CD28- CD8br AC	MR Egger	13.3758	12	0.342324
rw2PBi	5fagOy	Squamous cell neoplasms and carcinoma of cervix	CD28- CD8br AC	Inverse variance weighted	15.4257	13	0.281537
RYuBr2	5fagOy	Squamous cell neoplasms and carcinoma of cervix	CD33 on CD33br HLA DR+	MR Egger	17.1957	21	0.699175
RYuBr2	5fagOy	Squamous cell neoplasms and carcinoma of cervix	CD33 on CD33br HLA DR+	Inverse variance weighted	18.8447	22	0.654899
rZvmca	5fagOy	Squamous cell neoplasms and carcinoma of cervix	CD8 on CD28+ CD45RA+ CD8br	MR Egger	13.3518	20	0.861787
rZvmca	5fagOy	Squamous cell neoplasms and carcinoma of cervix	CD8 on CD28+ CD45RA+ CD8br	Inverse variance weighted	16.2903	21	0.753127
s29W4y	5fagOy	Squamous cell neoplasms and carcinoma of cervix	CD45 on CD33br HLA DR+ CD14-	MR Egger	17.5964	16	0.348056
s29W4y	5fagOy	Squamous cell neoplasms and carcinoma of cervix	CD45 on CD33br HLA DR+ CD14-	Inverse variance weighted	18.6605	17	0.348364
S39mgw	5fagOy	Squamous cell neoplasms and carcinoma of cervix	Mo MDSC AC	MR Egger	16.8079	17	0.467453
S39mgw	5fagOy	Squamous cell neoplasms and carcinoma of cervix	Mo MDSC AC	Inverse variance weighted	17.072	18	0.518159
s4ZAcG	5fagOy	Squamous cell neoplasms and carcinoma of cervix	TD CD4+ %CD4+	MR Egger	18.1625	19	0.511607
s4ZAcG	5fagOy	Squamous cell neoplasms and carcinoma of cervix	TD CD4+ %CD4+	Inverse variance weighted	19.2342	20	0.506654
s9PV6F	5fagOy	Squamous cell neoplasms and carcinoma of cervix	CD4+ CD8dim %leukocyte	MR Egger	15.3309	12	0.223838
s9PV6F	5fagOy	Squamous cell neoplasms and carcinoma of cervix	CD4+ CD8dim %leukocyte	Inverse variance weighted	15.5868	13	0.272162
sbRI2H	5fagOy	Squamous cell neoplasms and carcinoma of cervix	TCRgd %T cell	MR Egger	19.2164	16	0.257603
sbRI2H	5fagOy	Squamous cell neoplasms and carcinoma of cervix	TCRgd %T cell	Inverse variance weighted	20.8347	17	0.233771
SDJSF3	5fagOy	Squamous cell neoplasms and carcinoma of cervix	BAFF-R on unsw mem	MR Egger	19.7069	22	0.60137
SDJSF3	5fagOy	Squamous cell neoplasms and carcinoma of cervix	BAFF-R on unsw mem	Inverse variance weighted	21.4046	23	0.556396
SGdDrr	5fagOy	Squamous cell neoplasms and carcinoma of cervix	CD39+ resting Treg % CD4 Treg	MR Egger	24.112	33	0.870161
SGdDrr	5fagOy	Squamous cell neoplasms and carcinoma of cervix	CD39+ resting Treg % CD4 Treg	Inverse variance weighted	24.499	34	0.884601
shbo4u	5fagOy	Squamous cell neoplasms and carcinoma of cervix	CD39+ CD8br %T cell	MR Egger	11.3889	18	0.877131
shbo4u	5fagOy	Squamous cell neoplasms and carcinoma of cervix	CD39+ CD8br %T cell	Inverse variance weighted	11.7391	19	0.896474
sHm7o8	5fagOy	Squamous cell neoplasms and carcinoma of cervix	CD4 Treg %T cell	MR Egger	8.79815	14	0.843759
sHm7o8	5fagOy	Squamous cell neoplasms and carcinoma of cervix	CD4 Treg %T cell	Inverse variance weighted	9.63573	15	0.842007
sMAhPs	5fagOy	Squamous cell neoplasms and carcinoma of cervix	CD19 on IgD- CD24-	MR Egger	26.7306	21	0.179949
sMAhPs	5fagOy	Squamous cell neoplasms and carcinoma of cervix	CD19 on IgD- CD24-	Inverse variance weighted	26.7441	22	0.221108
SmNw8w	5fagOy	Squamous cell neoplasms and carcinoma of cervix	CD127 on CD28+ CD45RA- CD8br	MR Egger	22.9236	17	0.151753
SmNw8w	5fagOy	Squamous cell neoplasms and carcinoma of cervix	CD127 on CD28+ CD45RA- CD8br	Inverse variance weighted	24.6188	18	0.135782
SoEcbV	5fagOy	Squamous cell neoplasms and carcinoma of cervix	CD19 on memory B cell	MR Egger	17.6725	22	0.72522
SoEcbV	5fagOy	Squamous cell neoplasms and carcinoma of cervix	CD19 on memory B cell	Inverse variance weighted	22.9185	23	0.465537
soXavq	5fagOy	Squamous cell neoplasms and carcinoma of cervix	Activated & resting Treg %CD4+	MR Egger	27.9823	24	0.260787
soXavq	5fagOy	Squamous cell neoplasms and carcinoma of cervix	Activated & resting Treg %CD4+	Inverse variance weighted	28.6206	25	0.280085
sPA4Ig	5fagOy	Squamous cell neoplasms and carcinoma of cervix	CCR2 on monocyte	MR Egger	27.528	23	0.234159
sPA4Ig	5fagOy	Squamous cell neoplasms and carcinoma of cervix	CCR2 on monocyte	Inverse variance weighted	28.2269	24	0.250586
SRJJKv	5fagOy	Squamous cell neoplasms and carcinoma of cervix	CD45 on HLA DR+ CD8br	MR Egger	32.9885	16	0.00741608
SRJJKv	5fagOy	Squamous cell neoplasms and carcinoma of cervix	CD45 on HLA DR+ CD8br	Inverse variance weighted	34.7294	17	0.00675038
st5SpJ	5fagOy	Squamous cell neoplasms and carcinoma of cervix	CD127 on CD8br	MR Egger	18.6052	22	0.669566
st5SpJ	5fagOy	Squamous cell neoplasms and carcinoma of cervix	CD127 on CD8br	Inverse variance weighted	22.3126	23	0.501451
STfK3t	5fagOy	Squamous cell neoplasms and carcinoma of cervix	DN (CD4-CD8-) %leukocyte	MR Egger	13.5055	18	0.760712
STfK3t	5fagOy	Squamous cell neoplasms and carcinoma of cervix	DN (CD4-CD8-) %leukocyte	Inverse variance weighted	13.7217	19	0.799669
sx97aE	5fagOy	Squamous cell neoplasms and carcinoma of cervix	CD62L- plasmacytoid DC AC	MR Egger	19.3046	22	0.626453
sx97aE	5fagOy	Squamous cell neoplasms and carcinoma of cervix	CD62L- plasmacytoid DC AC	Inverse variance weighted	19.306	23	0.683329
t4f4M4	5fagOy	Squamous cell neoplasms and carcinoma of cervix	CD20 on IgD- CD38br	MR Egger	13.7855	14	0.46581
t4f4M4	5fagOy	Squamous cell neoplasms and carcinoma of cervix	CD20 on IgD- CD38br	Inverse variance weighted	14.3623	15	0.49825
T9huvn	5fagOy	Squamous cell neoplasms and carcinoma of cervix	CD39 on granulocyte	MR Egger	25.2225	24	0.393752
T9huvn	5fagOy	Squamous cell neoplasms and carcinoma of cervix	CD39 on granulocyte	Inverse variance weighted	26.4112	25	0.385924
TB6znr	5fagOy	Squamous cell neoplasms and carcinoma of cervix	TD CD8br %T cell	MR Egger	20.3231	15	0.159886
TB6znr	5fagOy	Squamous cell neoplasms and carcinoma of cervix	TD CD8br %T cell	Inverse variance weighted	21.98	16	0.14384
tchzjL	5fagOy	Squamous cell neoplasms and carcinoma of cervix	SSC-A on granulocyte	MR Egger	23.0083	23	0.460287
tchzjL	5fagOy	Squamous cell neoplasms and carcinoma of cervix	SSC-A on granulocyte	Inverse variance weighted	23.2813	24	0.503246
TDukcD	5fagOy	Squamous cell neoplasms and carcinoma of cervix	FSC-A on B cell	MR Egger	18.9186	18	0.396851
TDukcD	5fagOy	Squamous cell neoplasms and carcinoma of cervix	FSC-A on B cell	Inverse variance weighted	19.0306	19	0.454873
tEQrMg	5fagOy	Squamous cell neoplasms and carcinoma of cervix	CD25 on transitional	MR Egger	24.4215	20	0.224466
tEQrMg	5fagOy	Squamous cell neoplasms and carcinoma of cervix	CD25 on transitional	Inverse variance weighted	24.7067	21	0.260092
TfHpvN	5fagOy	Squamous cell neoplasms and carcinoma of cervix	CD24 on IgD+ CD24+	MR Egger	23.8947	23	0.409661
TfHpvN	5fagOy	Squamous cell neoplasms and carcinoma of cervix	CD24 on IgD+ CD24+	Inverse variance weighted	24.131	24	0.454127
TkExQh	5fagOy	Squamous cell neoplasms and carcinoma of cervix	CD8br NKT AC	MR Egger	26.4278	24	0.331823
TkExQh	5fagOy	Squamous cell neoplasms and carcinoma of cervix	CD8br NKT AC	Inverse variance weighted	26.9381	25	0.358985
Tkq9D9	5fagOy	Squamous cell neoplasms and carcinoma of cervix	IgD- CD38- %B cell	MR Egger	6.4405	10	0.776997
Tkq9D9	5fagOy	Squamous cell neoplasms and carcinoma of cervix	IgD- CD38- %B cell	Inverse variance weighted	13.1153	11	0.285856
TrmKnY	5fagOy	Squamous cell neoplasms and carcinoma of cervix	CD3 on CD39+ CD4+	MR Egger	37.7276	25	0.0491707
TrmKnY	5fagOy	Squamous cell neoplasms and carcinoma of cervix	CD3 on CD39+ CD4+	Inverse variance weighted	37.8435	26	0.062617
tRs6QA	5fagOy	Squamous cell neoplasms and carcinoma of cervix	NK %lymphocyte	MR Egger	19.4443	25	0.775333
tRs6QA	5fagOy	Squamous cell neoplasms and carcinoma of cervix	NK %lymphocyte	Inverse variance weighted	24.0207	26	0.57478
trsDjn	5fagOy	Squamous cell neoplasms and carcinoma of cervix	CD33br HLA DR+ CD14dim AC	MR Egger	19.4049	26	0.818889
trsDjn	5fagOy	Squamous cell neoplasms and carcinoma of cervix	CD33br HLA DR+ CD14dim AC	Inverse variance weighted	22.1012	27	0.732215
tuWWRY	5fagOy	Squamous cell neoplasms and carcinoma of cervix	CD19 on sw mem	MR Egger	28.3139	25	0.293606
tuWWRY	5fagOy	Squamous cell neoplasms and carcinoma of cervix	CD19 on sw mem	Inverse variance weighted	28.3495	26	0.341478
TVENGy	5fagOy	Squamous cell neoplasms and carcinoma of cervix	CD28 on CD28+ CD45RA+ CD8br	MR Egger	17.892	13	0.161662
TVENGy	5fagOy	Squamous cell neoplasms and carcinoma of cervix	CD28 on CD28+ CD45RA+ CD8br	Inverse variance weighted	19.6601	14	0.141228
Ty5kyk	5fagOy	Squamous cell neoplasms and carcinoma of cervix	BAFF-R on IgD- CD38dim	MR Egger	1.73612	2	0.419765
Ty5kyk	5fagOy	Squamous cell neoplasms and carcinoma of cervix	BAFF-R on IgD- CD38dim	Inverse variance weighted	1.8382	3	0.606658
Tyw35n	5fagOy	Squamous cell neoplasms and carcinoma of cervix	Sw mem %B cell	MR Egger	15.566	11	0.158022
Tyw35n	5fagOy	Squamous cell neoplasms and carcinoma of cervix	Sw mem %B cell	Inverse variance weighted	15.5791	12	0.211282
U2BxVq	5fagOy	Squamous cell neoplasms and carcinoma of cervix	BAFF-R on memory B cell	MR Egger	18.3381	15	0.245306
U2BxVq	5fagOy	Squamous cell neoplasms and carcinoma of cervix	BAFF-R on memory B cell	Inverse variance weighted	18.4294	16	0.29936
U5zjQj	5fagOy	Squamous cell neoplasms and carcinoma of cervix	CD3 on CD28+ DN (CD4-CD8-)	MR Egger	9.2364	14	0.815615
U5zjQj	5fagOy	Squamous cell neoplasms and carcinoma of cervix	CD3 on CD28+ DN (CD4-CD8-)	Inverse variance weighted	10.4872	15	0.788026
uAdZkA	5fagOy	Squamous cell neoplasms and carcinoma of cervix	IgD on IgD+	MR Egger	10.363	19	0.943417
uAdZkA	5fagOy	Squamous cell neoplasms and carcinoma of cervix	IgD on IgD+	Inverse variance weighted	12.3992	20	0.901652
uAJqxZ	5fagOy	Squamous cell neoplasms and carcinoma of cervix	CM CD8br AC	MR Egger	27.4384	23	0.237767
uAJqxZ	5fagOy	Squamous cell neoplasms and carcinoma of cervix	CM CD8br AC	Inverse variance weighted	27.4744	24	0.28283
UDaQKn	5fagOy	Squamous cell neoplasms and carcinoma of cervix	CD27 on memory B cell	MR Egger	26.0338	23	0.299275
UDaQKn	5fagOy	Squamous cell neoplasms and carcinoma of cervix	CD27 on memory B cell	Inverse variance weighted	26.9404	24	0.307237
uDhS26	5fagOy	Squamous cell neoplasms and carcinoma of cervix	PDL-1 on monocyte	MR Egger	10.8041	13	0.627226
uDhS26	5fagOy	Squamous cell neoplasms and carcinoma of cervix	PDL-1 on monocyte	Inverse variance weighted	15.0025	14	0.377987
UF8DFc	5fagOy	Squamous cell neoplasms and carcinoma of cervix	CCR2 on granulocyte	MR Egger	15.5154	14	0.343853
UF8DFc	5fagOy	Squamous cell neoplasms and carcinoma of cervix	CCR2 on granulocyte	Inverse variance weighted	15.9331	15	0.386513
ugkjrd	5fagOy	Squamous cell neoplasms and carcinoma of cervix	CD25 on CD24+ CD27+	MR Egger	16.5869	22	0.78573
ugkjrd	5fagOy	Squamous cell neoplasms and carcinoma of cervix	CD25 on CD24+ CD27+	Inverse variance weighted	16.7954	23	0.819168
UMIII6	5fagOy	Squamous cell neoplasms and carcinoma of cervix	Activated & secreting Treg AC	MR Egger	30.267	20	0.0656413
UMIII6	5fagOy	Squamous cell neoplasms and carcinoma of cervix	Activated & secreting Treg AC	Inverse variance weighted	30.4498	21	0.0833149
uNznpH	5fagOy	Squamous cell neoplasms and carcinoma of cervix	IgD+ CD38- AC	MR Egger	12.5806	15	0.634658
uNznpH	5fagOy	Squamous cell neoplasms and carcinoma of cervix	IgD+ CD38- AC	Inverse variance weighted	12.6185	16	0.700421
UpHzgR	5fagOy	Squamous cell neoplasms and carcinoma of cervix	CD14 on Mo MDSC	MR Egger	12.4962	22	0.946267
UpHzgR	5fagOy	Squamous cell neoplasms and carcinoma of cervix	CD14 on Mo MDSC	Inverse variance weighted	12.9855	23	0.952303
UpyEqz	5fagOy	Squamous cell neoplasms and carcinoma of cervix	CD19 on IgD+ CD38dim	MR Egger	35.5849	22	0.0336234
UpyEqz	5fagOy	Squamous cell neoplasms and carcinoma of cervix	CD19 on IgD+ CD38dim	Inverse variance weighted	35.5955	23	0.045344
uQWSaB	5fagOy	Squamous cell neoplasms and carcinoma of cervix	CD25 on CD4 Treg	MR Egger	14.9332	20	0.780215
uQWSaB	5fagOy	Squamous cell neoplasms and carcinoma of cervix	CD25 on CD4 Treg	Inverse variance weighted	14.9383	21	0.826034
URGp4y	5fagOy	Squamous cell neoplasms and carcinoma of cervix	CD24 on IgD- CD38-	MR Egger	27.2644	27	0.449602
URGp4y	5fagOy	Squamous cell neoplasms and carcinoma of cervix	CD24 on IgD- CD38-	Inverse variance weighted	27.2653	28	0.503837
UWZQ3Y	5fagOy	Squamous cell neoplasms and carcinoma of cervix	CD3 on CD28- CD8br	MR Egger	16.3713	18	0.566649
UWZQ3Y	5fagOy	Squamous cell neoplasms and carcinoma of cervix	CD3 on CD28- CD8br	Inverse variance weighted	16.3714	19	0.632373
UXbnmx	5fagOy	Squamous cell neoplasms and carcinoma of cervix	CD45 on CD33dim HLA DR-	MR Egger	18.8274	16	0.277715
UXbnmx	5fagOy	Squamous cell neoplasms and carcinoma of cervix	CD45 on CD33dim HLA DR-	Inverse variance weighted	19.2138	17	0.3164
UxG8bv	5fagOy	Squamous cell neoplasms and carcinoma of cervix	CD45RA+ CD8br AC	MR Egger	46.9059	25	0.0050299
UxG8bv	5fagOy	Squamous cell neoplasms and carcinoma of cervix	CD45RA+ CD8br AC	Inverse variance weighted	47.3348	26	0.0064434
uXOnNg	5fagOy	Squamous cell neoplasms and carcinoma of cervix	Naive CD4+ %CD4+	MR Egger	38.1689	33	0.246065
uXOnNg	5fagOy	Squamous cell neoplasms and carcinoma of cervix	Naive CD4+ %CD4+	Inverse variance weighted	38.4271	34	0.275818
uzUTKq	5fagOy	Squamous cell neoplasms and carcinoma of cervix	FSC-A on NKT	MR Egger	25.3541	18	0.11547
uzUTKq	5fagOy	Squamous cell neoplasms and carcinoma of cervix	FSC-A on NKT	Inverse variance weighted	27.7197	19	0.0889737
v0LAeR	5fagOy	Squamous cell neoplasms and carcinoma of cervix	CD80 on monocyte	MR Egger	27.8034	21	0.145816
v0LAeR	5fagOy	Squamous cell neoplasms and carcinoma of cervix	CD80 on monocyte	Inverse variance weighted	29.1868	22	0.139604
V0Wlwg	5fagOy	Squamous cell neoplasms and carcinoma of cervix	T cell %lymphocyte	MR Egger	15.4406	15	0.420173
V0Wlwg	5fagOy	Squamous cell neoplasms and carcinoma of cervix	T cell %lymphocyte	Inverse variance weighted	16.4913	16	0.419226
v1Xw4x	5fagOy	Squamous cell neoplasms and carcinoma of cervix	CD62L- HLA DR++ monocyte AC	MR Egger	18.5301	17	0.356158
v1Xw4x	5fagOy	Squamous cell neoplasms and carcinoma of cervix	CD62L- HLA DR++ monocyte AC	Inverse variance weighted	18.8622	18	0.400352
v6Q2qU	5fagOy	Squamous cell neoplasms and carcinoma of cervix	FSC-A on myeloid DC	MR Egger	10.8581	18	0.90028
v6Q2qU	5fagOy	Squamous cell neoplasms and carcinoma of cervix	FSC-A on myeloid DC	Inverse variance weighted	10.9147	19	0.926675
VAVLp5	5fagOy	Squamous cell neoplasms and carcinoma of cervix	CD19 on IgD+	MR Egger	37.9857	25	0.0464099
VAVLp5	5fagOy	Squamous cell neoplasms and carcinoma of cervix	CD19 on IgD+	Inverse variance weighted	38.8343	26	0.0505602
vdUiUL	5fagOy	Squamous cell neoplasms and carcinoma of cervix	CD64 on CD14+ CD16+ monocyte	MR Egger	4.41983	10	0.926427
vdUiUL	5fagOy	Squamous cell neoplasms and carcinoma of cervix	CD64 on CD14+ CD16+ monocyte	Inverse variance weighted	4.42898	11	0.95565
vGHQba	5fagOy	Squamous cell neoplasms and carcinoma of cervix	CD28- DN (CD4-CD8-) %T cell	MR Egger	17.8657	20	0.596255
vGHQba	5fagOy	Squamous cell neoplasms and carcinoma of cervix	CD28- DN (CD4-CD8-) %T cell	Inverse variance weighted	18.0153	21	0.648038
viaJm7	5fagOy	Squamous cell neoplasms and carcinoma of cervix	CD45 on CD33br HLA DR+	MR Egger	18.3631	14	0.190742
viaJm7	5fagOy	Squamous cell neoplasms and carcinoma of cervix	CD45 on CD33br HLA DR+	Inverse variance weighted	20.3325	15	0.159546
vJ3ZNY	5fagOy	Squamous cell neoplasms and carcinoma of cervix	CD24 on IgD- CD38dim	MR Egger	10.2458	5	0.0685638
vJ3ZNY	5fagOy	Squamous cell neoplasms and carcinoma of cervix	CD24 on IgD- CD38dim	Inverse variance weighted	10.5452	6	0.10349
vjn8F2	5fagOy	Squamous cell neoplasms and carcinoma of cervix	CD8br and CD8dim %leukocyte	MR Egger	12.4701	12	0.408704
vjn8F2	5fagOy	Squamous cell neoplasms and carcinoma of cervix	CD8br and CD8dim %leukocyte	Inverse variance weighted	14.268	13	0.355242
vlbTqK	5fagOy	Squamous cell neoplasms and carcinoma of cervix	CD33dim HLA DR+ CD11b+ AC	MR Egger	29.2578	24	0.210578
vlbTqK	5fagOy	Squamous cell neoplasms and carcinoma of cervix	CD33dim HLA DR+ CD11b+ AC	Inverse variance weighted	29.827	25	0.230831
vLygBC	5fagOy	Squamous cell neoplasms and carcinoma of cervix	Sw mem AC	MR Egger	14.0417	21	0.867802
vLygBC	5fagOy	Squamous cell neoplasms and carcinoma of cervix	Sw mem AC	Inverse variance weighted	15.7023	22	0.830382
VN8pQq	5fagOy	Squamous cell neoplasms and carcinoma of cervix	CD28+ CD45RA- CD8br %T cell	MR Egger	12.1114	24	0.978623
VN8pQq	5fagOy	Squamous cell neoplasms and carcinoma of cervix	CD28+ CD45RA- CD8br %T cell	Inverse variance weighted	12.2282	25	0.984633
Vp8fvA	5fagOy	Squamous cell neoplasms and carcinoma of cervix	CD3 on CD39+ secreting Treg	MR Egger	31.7443	25	0.165546
Vp8fvA	5fagOy	Squamous cell neoplasms and carcinoma of cervix	CD3 on CD39+ secreting Treg	Inverse variance weighted	31.7477	26	0.201596
vPMFfe	5fagOy	Squamous cell neoplasms and carcinoma of cervix	CD25 on CD45RA- CD4 not Treg	MR Egger	22.4742	24	0.550985
vPMFfe	5fagOy	Squamous cell neoplasms and carcinoma of cervix	CD25 on CD45RA- CD4 not Treg	Inverse variance weighted	23.1491	25	0.568855
vsKCii	5fagOy	Squamous cell neoplasms and carcinoma of cervix	CD86 on monocyte	MR Egger	10.737	14	0.706562
vsKCii	5fagOy	Squamous cell neoplasms and carcinoma of cervix	CD86 on monocyte	Inverse variance weighted	11.0621	15	0.748179
vVP9Qz	5fagOy	Squamous cell neoplasms and carcinoma of cervix	CD20 on CD20- CD38-	MR Egger	8.27158	14	0.874703
vVP9Qz	5fagOy	Squamous cell neoplasms and carcinoma of cervix	CD20 on CD20- CD38-	Inverse variance weighted	8.97062	15	0.879048
vvTlIM	5fagOy	Squamous cell neoplasms and carcinoma of cervix	CD4 on CD28+ CD4+	MR Egger	18.3287	19	0.500593
vvTlIM	5fagOy	Squamous cell neoplasms and carcinoma of cervix	CD4 on CD28+ CD4+	Inverse variance weighted	19.9155	20	0.463229
VWA2yD	5fagOy	Squamous cell neoplasms and carcinoma of cervix	CD127 on CD4+	MR Egger	7.23811	6	0.299387
VWA2yD	5fagOy	Squamous cell neoplasms and carcinoma of cervix	CD127 on CD4+	Inverse variance weighted	7.24501	7	0.403823
VxGaei	5fagOy	Squamous cell neoplasms and carcinoma of cervix	CD86+ myeloid DC %DC	MR Egger	14.5601	21	0.844363
VxGaei	5fagOy	Squamous cell neoplasms and carcinoma of cervix	CD86+ myeloid DC %DC	Inverse variance weighted	16.2504	22	0.803267
VXrbnw	5fagOy	Squamous cell neoplasms and carcinoma of cervix	SSC-A on HLA DR+ NK	MR Egger	21.3913	26	0.721497
VXrbnw	5fagOy	Squamous cell neoplasms and carcinoma of cervix	SSC-A on HLA DR+ NK	Inverse variance weighted	21.4075	27	0.766843
vZN1GA	5fagOy	Squamous cell neoplasms and carcinoma of cervix	CD127 on T cell	MR Egger	13.6498	16	0.624784
vZN1GA	5fagOy	Squamous cell neoplasms and carcinoma of cervix	CD127 on T cell	Inverse variance weighted	13.7394	17	0.685452
w0GikH	5fagOy	Squamous cell neoplasms and carcinoma of cervix	CX3CR1 on CD14- CD16+ monocyte	MR Egger	13.8295	16	0.611416
w0GikH	5fagOy	Squamous cell neoplasms and carcinoma of cervix	CX3CR1 on CD14- CD16+ monocyte	Inverse variance weighted	13.9364	17	0.671602
W1cu02	5fagOy	Squamous cell neoplasms and carcinoma of cervix	CD45RA on resting Treg	MR Egger	25.2898	27	0.558223
W1cu02	5fagOy	Squamous cell neoplasms and carcinoma of cervix	CD45RA on resting Treg	Inverse variance weighted	28.7334	28	0.426142
w1Lbyr	5fagOy	Squamous cell neoplasms and carcinoma of cervix	BAFF-R on IgD+ CD38dim	MR Egger	21.4867	23	0.551389
w1Lbyr	5fagOy	Squamous cell neoplasms and carcinoma of cervix	BAFF-R on IgD+ CD38dim	Inverse variance weighted	21.5292	24	0.607347
W91zF5	5fagOy	Squamous cell neoplasms and carcinoma of cervix	IgD- CD24- %B cell	MR Egger	18.1082	15	0.257018
W91zF5	5fagOy	Squamous cell neoplasms and carcinoma of cervix	IgD- CD24- %B cell	Inverse variance weighted	18.7618	16	0.281208
w9F76u	5fagOy	Squamous cell neoplasms and carcinoma of cervix	Naive CD8br %T cell	MR Egger	20.1193	25	0.740539
w9F76u	5fagOy	Squamous cell neoplasms and carcinoma of cervix	Naive CD8br %T cell	Inverse variance weighted	20.2229	26	0.780877
WBVK5X	5fagOy	Squamous cell neoplasms and carcinoma of cervix	CD33br HLA DR+ AC	MR Egger	27.5237	28	0.489891
WBVK5X	5fagOy	Squamous cell neoplasms and carcinoma of cervix	CD33br HLA DR+ AC	Inverse variance weighted	27.5536	29	0.541862
WBVu4o	5fagOy	Squamous cell neoplasms and carcinoma of cervix	CD62L- monocyte %monocyte	MR Egger	16.7222	21	0.727805
WBVu4o	5fagOy	Squamous cell neoplasms and carcinoma of cervix	CD62L- monocyte %monocyte	Inverse variance weighted	16.7985	22	0.774384
WCGqWX	5fagOy	Squamous cell neoplasms and carcinoma of cervix	CD11c on granulocyte	MR Egger	18.6209	20	0.546577
WCGqWX	5fagOy	Squamous cell neoplasms and carcinoma of cervix	CD11c on granulocyte	Inverse variance weighted	21.5461	21	0.426055
wCoDcn	5fagOy	Squamous cell neoplasms and carcinoma of cervix	CD11b on CD66b++ myeloid cell	MR Egger	10.6696	15	0.775647
wCoDcn	5fagOy	Squamous cell neoplasms and carcinoma of cervix	CD11b on CD66b++ myeloid cell	Inverse variance weighted	11.2911	16	0.791169
wd6c7z	5fagOy	Squamous cell neoplasms and carcinoma of cervix	Activated & resting Treg AC	MR Egger	19.9071	17	0.27901
wd6c7z	5fagOy	Squamous cell neoplasms and carcinoma of cervix	Activated & resting Treg AC	Inverse variance weighted	22.4858	18	0.21113
wDcFev	5fagOy	Squamous cell neoplasms and carcinoma of cervix	CD28- DN (CD4-CD8-) AC	MR Egger	28.2328	29	0.505496
wDcFev	5fagOy	Squamous cell neoplasms and carcinoma of cervix	CD28- DN (CD4-CD8-) AC	Inverse variance weighted	28.7644	30	0.529999
wdPM2R	5fagOy	Squamous cell neoplasms and carcinoma of cervix	CD27 on IgD- CD38dim	MR Egger	26.101	29	0.620089
wdPM2R	5fagOy	Squamous cell neoplasms and carcinoma of cervix	CD27 on IgD- CD38dim	Inverse variance weighted	26.1835	30	0.665731
we1akO	5fagOy	Squamous cell neoplasms and carcinoma of cervix	DN (CD4-CD8-) %T cell	MR Egger	11.9702	13	0.530087
we1akO	5fagOy	Squamous cell neoplasms and carcinoma of cervix	DN (CD4-CD8-) %T cell	Inverse variance weighted	13.4353	14	0.492572
WgBlRm	5fagOy	Squamous cell neoplasms and carcinoma of cervix	CD19 on IgD+ CD24+	MR Egger	37.4369	31	0.197572
WgBlRm	5fagOy	Squamous cell neoplasms and carcinoma of cervix	CD19 on IgD+ CD24+	Inverse variance weighted	38.2367	32	0.20719
WixMLR	5fagOy	Squamous cell neoplasms and carcinoma of cervix	CD38 on PB/PC	MR Egger	7.64541	13	0.86591
WixMLR	5fagOy	Squamous cell neoplasms and carcinoma of cervix	CD38 on PB/PC	Inverse variance weighted	9.10302	14	0.824395
WJiBYW	5fagOy	Squamous cell neoplasms and carcinoma of cervix	IgD on IgD+ CD38-	MR Egger	7.69524	25	0.999643
WJiBYW	5fagOy	Squamous cell neoplasms and carcinoma of cervix	IgD on IgD+ CD38-	Inverse variance weighted	8.15071	26	0.999674
wk6lg5	5fagOy	Squamous cell neoplasms and carcinoma of cervix	SSC-A on CD4+	MR Egger	39.9875	28	0.066297
wk6lg5	5fagOy	Squamous cell neoplasms and carcinoma of cervix	SSC-A on CD4+	Inverse variance weighted	40.6212	29	0.0742813
wLrrh2	5fagOy	Squamous cell neoplasms and carcinoma of cervix	CD64 on CD14- CD16+ monocyte	MR Egger	8.1108	18	0.976941
wLrrh2	5fagOy	Squamous cell neoplasms and carcinoma of cervix	CD64 on CD14- CD16+ monocyte	Inverse variance weighted	9.07325	19	0.972243
Wp1hZC	5fagOy	Squamous cell neoplasms and carcinoma of cervix	CD38 on transitional	MR Egger	21.4311	22	0.494247
Wp1hZC	5fagOy	Squamous cell neoplasms and carcinoma of cervix	CD38 on transitional	Inverse variance weighted	21.7504	23	0.53536
Wpkvv1	5fagOy	Squamous cell neoplasms and carcinoma of cervix	CD3 on CD4 Treg	MR Egger	10.8346	9	0.287215
Wpkvv1	5fagOy	Squamous cell neoplasms and carcinoma of cervix	CD3 on CD4 Treg	Inverse variance weighted	13.9164	10	0.176837
WS2Dj7	5fagOy	Squamous cell neoplasms and carcinoma of cervix	IgD+ %Lymphocyte	MR Egger	8.02966	16	0.947979
WS2Dj7	5fagOy	Squamous cell neoplasms and carcinoma of cervix	IgD+ %Lymphocyte	Inverse variance weighted	8.04508	17	0.965573
WSSGBu	5fagOy	Squamous cell neoplasms and carcinoma of cervix	CD45RA- CD4+ %T cell	MR Egger	22.5244	24	0.548001
WSSGBu	5fagOy	Squamous cell neoplasms and carcinoma of cervix	CD45RA- CD4+ %T cell	Inverse variance weighted	22.5979	25	0.601032
WT2Tab	5fagOy	Squamous cell neoplasms and carcinoma of cervix	CD28- CD8br %CD8br	MR Egger	28.123	21	0.136698
WT2Tab	5fagOy	Squamous cell neoplasms and carcinoma of cervix	CD28- CD8br %CD8br	Inverse variance weighted	29.4363	22	0.13282
wU08nu	5fagOy	Squamous cell neoplasms and carcinoma of cervix	DC AC	MR Egger	11.2637	19	0.914649
wU08nu	5fagOy	Squamous cell neoplasms and carcinoma of cervix	DC AC	Inverse variance weighted	12.6486	20	0.891947
WVapJc	5fagOy	Squamous cell neoplasms and carcinoma of cervix	PDL-1 on CD14+ CD16+ monocyte	MR Egger	30.2493	26	0.257413
WVapJc	5fagOy	Squamous cell neoplasms and carcinoma of cervix	PDL-1 on CD14+ CD16+ monocyte	Inverse variance weighted	30.2528	27	0.302914
wVAvJq	5fagOy	Squamous cell neoplasms and carcinoma of cervix	CD127- CD8br %T cell	MR Egger	11.4536	12	0.490499
wVAvJq	5fagOy	Squamous cell neoplasms and carcinoma of cervix	CD127- CD8br %T cell	Inverse variance weighted	11.5376	13	0.565872
wvGSS3	5fagOy	Squamous cell neoplasms and carcinoma of cervix	HLA DR on HLA DR+ CD8br	MR Egger	22.4129	18	0.214168
wvGSS3	5fagOy	Squamous cell neoplasms and carcinoma of cervix	HLA DR on HLA DR+ CD8br	Inverse variance weighted	22.4273	19	0.26351
Ww3ejh	5fagOy	Squamous cell neoplasms and carcinoma of cervix	CD19 on CD20-	MR Egger	12.9571	19	0.840759
Ww3ejh	5fagOy	Squamous cell neoplasms and carcinoma of cervix	CD19 on CD20-	Inverse variance weighted	13.5689	20	0.851664
WW9EDd	5fagOy	Squamous cell neoplasms and carcinoma of cervix	CD25hi CD45RA- CD4 not Treg %CD4+	MR Egger	24.2998	22	0.331713
WW9EDd	5fagOy	Squamous cell neoplasms and carcinoma of cervix	CD25hi CD45RA- CD4 not Treg %CD4+	Inverse variance weighted	24.3064	23	0.387006
wYbfAO	5fagOy	Squamous cell neoplasms and carcinoma of cervix	CD25++ CD8br %T cell	MR Egger	18.3607	15	0.244179
wYbfAO	5fagOy	Squamous cell neoplasms and carcinoma of cervix	CD25++ CD8br %T cell	Inverse variance weighted	18.509	16	0.294945
WYBTVQ	5fagOy	Squamous cell neoplasms and carcinoma of cervix	CD14 on CD14+ CD16+ monocyte	MR Egger	5.52588	12	0.938075
WYBTVQ	5fagOy	Squamous cell neoplasms and carcinoma of cervix	CD14 on CD14+ CD16+ monocyte	Inverse variance weighted	5.54605	13	0.961128
x1Kiq9	5fagOy	Squamous cell neoplasms and carcinoma of cervix	CM CD4+ AC	MR Egger	28.2531	26	0.346117
x1Kiq9	5fagOy	Squamous cell neoplasms and carcinoma of cervix	CM CD4+ AC	Inverse variance weighted	28.5601	27	0.382549
x623mI	5fagOy	Squamous cell neoplasms and carcinoma of cervix	CD20 on IgD+ CD24-	MR Egger	22.7179	21	0.359204
x623mI	5fagOy	Squamous cell neoplasms and carcinoma of cervix	CD20 on IgD+ CD24-	Inverse variance weighted	23.4322	22	0.377679
XbYipD	5fagOy	Squamous cell neoplasms and carcinoma of cervix	CD39 on CD39+ secreting Treg	MR Egger	22.2484	21	0.385321
XbYipD	5fagOy	Squamous cell neoplasms and carcinoma of cervix	CD39 on CD39+ secreting Treg	Inverse variance weighted	27.1289	22	0.206372
XG34fw	5fagOy	Squamous cell neoplasms and carcinoma of cervix	CD4 on CD4 Treg	MR Egger	35.1006	27	0.136336
XG34fw	5fagOy	Squamous cell neoplasms and carcinoma of cervix	CD4 on CD4 Treg	Inverse variance weighted	35.2038	28	0.164013
XI5PF4	5fagOy	Squamous cell neoplasms and carcinoma of cervix	CD38 on IgD+ CD38br	MR Egger	10.3505	15	0.797135
XI5PF4	5fagOy	Squamous cell neoplasms and carcinoma of cervix	CD38 on IgD+ CD38br	Inverse variance weighted	12.3839	16	0.717154
xJR9KW	5fagOy	Squamous cell neoplasms and carcinoma of cervix	Plasmacytoid DC AC	MR Egger	27.2688	28	0.503649
xJR9KW	5fagOy	Squamous cell neoplasms and carcinoma of cervix	Plasmacytoid DC AC	Inverse variance weighted	28.7488	29	0.478204
xK31jJ	5fagOy	Squamous cell neoplasms and carcinoma of cervix	Naive CD4+ %T cell	MR Egger	29.0635	32	0.615939
xK31jJ	5fagOy	Squamous cell neoplasms and carcinoma of cervix	Naive CD4+ %T cell	Inverse variance weighted	29.6662	33	0.633887
XkQml4	5fagOy	Squamous cell neoplasms and carcinoma of cervix	CD45RA on CD39+ resting Treg	MR Egger	6.88194	6	0.331903
XkQml4	5fagOy	Squamous cell neoplasms and carcinoma of cervix	CD45RA on CD39+ resting Treg	Inverse variance weighted	9.01667	7	0.251462
XleuLs	5fagOy	Squamous cell neoplasms and carcinoma of cervix	CD86+ myeloid DC AC	MR Egger	23.8022	19	0.203849
XleuLs	5fagOy	Squamous cell neoplasms and carcinoma of cervix	CD86+ myeloid DC AC	Inverse variance weighted	26.2505	20	0.157696
XMPX7f	5fagOy	Squamous cell neoplasms and carcinoma of cervix	CD4 on CD4+	MR Egger	18.8059	20	0.534474
XMPX7f	5fagOy	Squamous cell neoplasms and carcinoma of cervix	CD4 on CD4+	Inverse variance weighted	18.8375	21	0.595565
XNbNeg	5fagOy	Squamous cell neoplasms and carcinoma of cervix	CD40 on CD14+ CD16- monocyte	MR Egger	17.3898	21	0.687223
XNbNeg	5fagOy	Squamous cell neoplasms and carcinoma of cervix	CD40 on CD14+ CD16- monocyte	Inverse variance weighted	22.2446	22	0.445371
xpsjyf	5fagOy	Squamous cell neoplasms and carcinoma of cervix	CD45 on NK	MR Egger	24.8929	27	0.580464
xpsjyf	5fagOy	Squamous cell neoplasms and carcinoma of cervix	CD45 on NK	Inverse variance weighted	25.2969	28	0.611632
xQz7Qv	5fagOy	Squamous cell neoplasms and carcinoma of cervix	CD25 on CD39+ CD4+	MR Egger	15.4209	21	0.801254
xQz7Qv	5fagOy	Squamous cell neoplasms and carcinoma of cervix	CD25 on CD39+ CD4+	Inverse variance weighted	15.6287	22	0.833877
xRFfgd	5fagOy	Squamous cell neoplasms and carcinoma of cervix	CD45 on granulocyte	MR Egger	14.1508	13	0.363313
xRFfgd	5fagOy	Squamous cell neoplasms and carcinoma of cervix	CD45 on granulocyte	Inverse variance weighted	14.2008	14	0.434857
xRSnAx	5fagOy	Squamous cell neoplasms and carcinoma of cervix	IgD+ CD38br %lymphocyte	MR Egger	13.8592	23	0.930831
xRSnAx	5fagOy	Squamous cell neoplasms and carcinoma of cervix	IgD+ CD38br %lymphocyte	Inverse variance weighted	16.1882	24	0.881164
xs28DU	5fagOy	Squamous cell neoplasms and carcinoma of cervix	HVEM on EM CD8br	MR Egger	10.0958	16	0.861579
xs28DU	5fagOy	Squamous cell neoplasms and carcinoma of cervix	HVEM on EM CD8br	Inverse variance weighted	10.7142	17	0.871031
XsF6li	5fagOy	Squamous cell neoplasms and carcinoma of cervix	HLA DR+ NK %NK	MR Egger	23.8272	21	0.301506
XsF6li	5fagOy	Squamous cell neoplasms and carcinoma of cervix	HLA DR+ NK %NK	Inverse variance weighted	25.316	22	0.282203
XT08Xn	5fagOy	Squamous cell neoplasms and carcinoma of cervix	CM CD8br %CD8br	MR Egger	24.051	29	0.726413
XT08Xn	5fagOy	Squamous cell neoplasms and carcinoma of cervix	CM CD8br %CD8br	Inverse variance weighted	26.7208	30	0.637889
xtivMK	5fagOy	Squamous cell neoplasms and carcinoma of cervix	CD20 on IgD- CD38dim	MR Egger	26.5978	32	0.736579
xtivMK	5fagOy	Squamous cell neoplasms and carcinoma of cervix	CD20 on IgD- CD38dim	Inverse variance weighted	26.7556	33	0.770274
XTm8kr	5fagOy	Squamous cell neoplasms and carcinoma of cervix	T cell %leukocyte	MR Egger	16.7746	15	0.332518
XTm8kr	5fagOy	Squamous cell neoplasms and carcinoma of cervix	T cell %leukocyte	Inverse variance weighted	17.6603	16	0.34416
XtqHTS	5fagOy	Squamous cell neoplasms and carcinoma of cervix	FSC-A on lymphocyte	MR Egger	15.5701	15	0.411182
XtqHTS	5fagOy	Squamous cell neoplasms and carcinoma of cervix	FSC-A on lymphocyte	Inverse variance weighted	16.8818	16	0.393284
xTzqDz	5fagOy	Squamous cell neoplasms and carcinoma of cervix	CD38 on naive-mature B cell	MR Egger	15.0022	24	0.920695
xTzqDz	5fagOy	Squamous cell neoplasms and carcinoma of cervix	CD38 on naive-mature B cell	Inverse variance weighted	15.3108	25	0.933815
xU3D6N	5fagOy	Squamous cell neoplasms and carcinoma of cervix	CD3 on EM CD4+	MR Egger	19.7571	17	0.286842
xU3D6N	5fagOy	Squamous cell neoplasms and carcinoma of cervix	CD3 on EM CD4+	Inverse variance weighted	21.7445	18	0.243525
xX4Xj2	5fagOy	Squamous cell neoplasms and carcinoma of cervix	CD4 on CM CD4 +	MR Egger	14.7956	13	0.320285
xX4Xj2	5fagOy	Squamous cell neoplasms and carcinoma of cervix	CD4 on CM CD4 +	Inverse variance weighted	14.8078	14	0.391416
XXcrG6	5fagOy	Squamous cell neoplasms and carcinoma of cervix	CD25 on CD28+ CD4+	MR Egger	2.018	3	0.568679
XXcrG6	5fagOy	Squamous cell neoplasms and carcinoma of cervix	CD25 on CD28+ CD4+	Inverse variance weighted	2.16168	4	0.70605
XyVJu6	5fagOy	Squamous cell neoplasms and carcinoma of cervix	CD8 on NKT	MR Egger	11.8154	16	0.756584
XyVJu6	5fagOy	Squamous cell neoplasms and carcinoma of cervix	CD8 on NKT	Inverse variance weighted	11.861	17	0.808481
xzEs68	5fagOy	Squamous cell neoplasms and carcinoma of cervix	CD11c+ CD62L- monocyte AC	MR Egger	20.355	20	0.435926
xzEs68	5fagOy	Squamous cell neoplasms and carcinoma of cervix	CD11c+ CD62L- monocyte AC	Inverse variance weighted	20.7605	21	0.473651
xzTpd8	5fagOy	Squamous cell neoplasms and carcinoma of cervix	FSC-A on CD4+	MR Egger	24.689	23	0.366517
xzTpd8	5fagOy	Squamous cell neoplasms and carcinoma of cervix	FSC-A on CD4+	Inverse variance weighted	28.0447	24	0.258158
y3bvxY	5fagOy	Squamous cell neoplasms and carcinoma of cervix	CD62L on CD62L+ myeloid DC	MR Egger	17.5674	13	0.174646
y3bvxY	5fagOy	Squamous cell neoplasms and carcinoma of cervix	CD62L on CD62L+ myeloid DC	Inverse variance weighted	17.5817	14	0.226502
y4Zdtw	5fagOy	Squamous cell neoplasms and carcinoma of cervix	CD3 on TD CD8br	MR Egger	32.3131	21	0.054411
y4Zdtw	5fagOy	Squamous cell neoplasms and carcinoma of cervix	CD3 on TD CD8br	Inverse variance weighted	32.3947	22	0.0709109
yFaZSZ	5fagOy	Squamous cell neoplasms and carcinoma of cervix	DP (CD4+CD8+) AC	MR Egger	10.927	16	0.813969
yFaZSZ	5fagOy	Squamous cell neoplasms and carcinoma of cervix	DP (CD4+CD8+) AC	Inverse variance weighted	12.5871	17	0.76336
yjXJH2	5fagOy	Squamous cell neoplasms and carcinoma of cervix	CD16+ monocyte %monocyte	MR Egger	10.2744	20	0.96292
yjXJH2	5fagOy	Squamous cell neoplasms and carcinoma of cervix	CD16+ monocyte %monocyte	Inverse variance weighted	10.8123	21	0.966319
YKLEym	5fagOy	Squamous cell neoplasms and carcinoma of cervix	CD33 on CD33dim HLA DR+ CD11b+	MR Egger	16.1271	20	0.708712
YKLEym	5fagOy	Squamous cell neoplasms and carcinoma of cervix	CD33 on CD33dim HLA DR+ CD11b+	Inverse variance weighted	16.4503	21	0.743838
ylRLOT	5fagOy	Squamous cell neoplasms and carcinoma of cervix	FSC-A on HLA DR+ CD4+	MR Egger	8.39886	15	0.906798
ylRLOT	5fagOy	Squamous cell neoplasms and carcinoma of cervix	FSC-A on HLA DR+ CD4+	Inverse variance weighted	8.46703	16	0.933732
ymbrEw	5fagOy	Squamous cell neoplasms and carcinoma of cervix	CD3 on CD39+ activated Treg	MR Egger	21.5832	24	0.604127
ymbrEw	5fagOy	Squamous cell neoplasms and carcinoma of cervix	CD3 on CD39+ activated Treg	Inverse variance weighted	22.7698	25	0.591006
Ympanc	5fagOy	Squamous cell neoplasms and carcinoma of cervix	CD28- CD127- CD25++ CD8br %T cell	MR Egger	12.1281	16	0.735117
Ympanc	5fagOy	Squamous cell neoplasms and carcinoma of cervix	CD28- CD127- CD25++ CD8br %T cell	Inverse variance weighted	13.1095	17	0.728822
YNT6iw	5fagOy	Squamous cell neoplasms and carcinoma of cervix	CD45 on CD4+	MR Egger	11.6451	11	0.390903
YNT6iw	5fagOy	Squamous cell neoplasms and carcinoma of cervix	CD45 on CD4+	Inverse variance weighted	14.295	12	0.282271
yO1yvG	5fagOy	Squamous cell neoplasms and carcinoma of cervix	CD4+ AC	MR Egger	28.3547	21	0.130376
yO1yvG	5fagOy	Squamous cell neoplasms and carcinoma of cervix	CD4+ AC	Inverse variance weighted	28.3548	22	0.164218
YOyShM	5fagOy	Squamous cell neoplasms and carcinoma of cervix	IgD+ CD24- %lymphocyte	MR Egger	18.6047	19	0.482445
YOyShM	5fagOy	Squamous cell neoplasms and carcinoma of cervix	IgD+ CD24- %lymphocyte	Inverse variance weighted	18.788	20	0.535642
YrZhpN	5fagOy	Squamous cell neoplasms and carcinoma of cervix	CD39 on monocyte	MR Egger	16.9525	20	0.656053
YrZhpN	5fagOy	Squamous cell neoplasms and carcinoma of cervix	CD39 on monocyte	Inverse variance weighted	17.5884	21	0.674884
ySlPJL	5fagOy	Squamous cell neoplasms and carcinoma of cervix	CD19 on CD20- CD38-	MR Egger	18.539	17	0.355624
ySlPJL	5fagOy	Squamous cell neoplasms and carcinoma of cervix	CD19 on CD20- CD38-	Inverse variance weighted	18.6961	18	0.410755
Ytnac4	5fagOy	Squamous cell neoplasms and carcinoma of cervix	CD38 on IgD+	MR Egger	10.7782	13	0.629395
Ytnac4	5fagOy	Squamous cell neoplasms and carcinoma of cervix	CD38 on IgD+	Inverse variance weighted	11.0402	14	0.682879
YTYwNn	5fagOy	Squamous cell neoplasms and carcinoma of cervix	HSC AC	MR Egger	16.1548	17	0.51289
YTYwNn	5fagOy	Squamous cell neoplasms and carcinoma of cervix	HSC AC	Inverse variance weighted	16.973	18	0.524959
YWy5wn	5fagOy	Squamous cell neoplasms and carcinoma of cervix	CD28 on CD39+ CD4+	MR Egger	17.6568	15	0.281136
YWy5wn	5fagOy	Squamous cell neoplasms and carcinoma of cervix	CD28 on CD39+ CD4+	Inverse variance weighted	20.5656	16	0.195818
yX6Uml	5fagOy	Squamous cell neoplasms and carcinoma of cervix	BAFF-R on CD24+ CD27+	MR Egger	16.9832	17	0.455506
yX6Uml	5fagOy	Squamous cell neoplasms and carcinoma of cervix	BAFF-R on CD24+ CD27+	Inverse variance weighted	17.2851	18	0.503592
YxhOin	5fagOy	Squamous cell neoplasms and carcinoma of cervix	CD20 on unsw mem	MR Egger	20.0812	20	0.452862
YxhOin	5fagOy	Squamous cell neoplasms and carcinoma of cervix	CD20 on unsw mem	Inverse variance weighted	22.2161	21	0.38715
yzEhyu	5fagOy	Squamous cell neoplasms and carcinoma of cervix	HLA DR on CD33dim HLA DR+ CD11b+	MR Egger	26.2606	21	0.196686
yzEhyu	5fagOy	Squamous cell neoplasms and carcinoma of cervix	HLA DR on CD33dim HLA DR+ CD11b+	Inverse variance weighted	26.8473	22	0.217084
yzerPg	5fagOy	Squamous cell neoplasms and carcinoma of cervix	CCR7 on naive CD8br	MR Egger	19.7273	22	0.600093
yzerPg	5fagOy	Squamous cell neoplasms and carcinoma of cervix	CCR7 on naive CD8br	Inverse variance weighted	19.8219	23	0.652633
Z40ImO	5fagOy	Squamous cell neoplasms and carcinoma of cervix	CD28+ CD45RA+ CD8br %T cell	MR Egger	79.6466	86	0.672104
Z40ImO	5fagOy	Squamous cell neoplasms and carcinoma of cervix	CD28+ CD45RA+ CD8br %T cell	Inverse variance weighted	80.3792	87	0.678805
z6N9rK	5fagOy	Squamous cell neoplasms and carcinoma of cervix	CD24 on memory B cell	MR Egger	25.0495	29	0.675675
z6N9rK	5fagOy	Squamous cell neoplasms and carcinoma of cervix	CD24 on memory B cell	Inverse variance weighted	28.1428	30	0.56287
Z90Ber	5fagOy	Squamous cell neoplasms and carcinoma of cervix	CCR2 on CD14+ CD16+ monocyte	MR Egger	39.4801	35	0.276535
Z90Ber	5fagOy	Squamous cell neoplasms and carcinoma of cervix	CCR2 on CD14+ CD16+ monocyte	Inverse variance weighted	40.0348	36	0.295709
Z9dhkF	5fagOy	Squamous cell neoplasms and carcinoma of cervix	CD11b on Gr MDSC	MR Egger	0.0152384	1	0.901756
Z9dhkF	5fagOy	Squamous cell neoplasms and carcinoma of cervix	CD11b on Gr MDSC	Inverse variance weighted	2.58738	2	0.274257
zA074l	5fagOy	Squamous cell neoplasms and carcinoma of cervix	TD DN (CD4-CD8-) %DN	MR Egger	17.4968	24	0.826717
zA074l	5fagOy	Squamous cell neoplasms and carcinoma of cervix	TD DN (CD4-CD8-) %DN	Inverse variance weighted	17.6482	25	0.856956
zaEwdH	5fagOy	Squamous cell neoplasms and carcinoma of cervix	IgD+ AC	MR Egger	8.4206	12	0.751459
zaEwdH	5fagOy	Squamous cell neoplasms and carcinoma of cervix	IgD+ AC	Inverse variance weighted	12.6688	13	0.473706
ZFtQF7	5fagOy	Squamous cell neoplasms and carcinoma of cervix	CD25hi %CD4+	MR Egger	17.7418	24	0.81535
ZFtQF7	5fagOy	Squamous cell neoplasms and carcinoma of cervix	CD25hi %CD4+	Inverse variance weighted	20.5746	25	0.716076
ZgmTwc	5fagOy	Squamous cell neoplasms and carcinoma of cervix	Sw mem %lymphocyte	MR Egger	12.8902	16	0.680771
ZgmTwc	5fagOy	Squamous cell neoplasms and carcinoma of cervix	Sw mem %lymphocyte	Inverse variance weighted	12.9113	17	0.742104
zgqKr9	5fagOy	Squamous cell neoplasms and carcinoma of cervix	CD24+ CD27+ %lymphocyte	MR Egger	18.8112	22	0.656959
zgqKr9	5fagOy	Squamous cell neoplasms and carcinoma of cervix	CD24+ CD27+ %lymphocyte	Inverse variance weighted	18.9885	23	0.701894
ZHk1K1	5fagOy	Squamous cell neoplasms and carcinoma of cervix	CD25++ CD8br AC	MR Egger	30.1044	25	0.220402
ZHk1K1	5fagOy	Squamous cell neoplasms and carcinoma of cervix	CD25++ CD8br AC	Inverse variance weighted	30.2961	26	0.255524
ZhZFdI	5fagOy	Squamous cell neoplasms and carcinoma of cervix	CD3 on TD CD4+	MR Egger	20.9955	21	0.459218
ZhZFdI	5fagOy	Squamous cell neoplasms and carcinoma of cervix	CD3 on TD CD4+	Inverse variance weighted	21.6148	22	0.483074
ziImPO	5fagOy	Squamous cell neoplasms and carcinoma of cervix	CCR2 on CD14- CD16+ monocyte	MR Egger	10.9085	26	0.99584
ziImPO	5fagOy	Squamous cell neoplasms and carcinoma of cervix	CCR2 on CD14- CD16+ monocyte	Inverse variance weighted	11.6727	27	0.995451
zj6jsS	5fagOy	Squamous cell neoplasms and carcinoma of cervix	IgD- CD38br %B cell	MR Egger	11.3715	16	0.785997
zj6jsS	5fagOy	Squamous cell neoplasms and carcinoma of cervix	IgD- CD38br %B cell	Inverse variance weighted	11.7205	17	0.81676
zJOU3o	5fagOy	Squamous cell neoplasms and carcinoma of cervix	CD4 on monocyte	MR Egger	18.94	13	0.124974
zJOU3o	5fagOy	Squamous cell neoplasms and carcinoma of cervix	CD4 on monocyte	Inverse variance weighted	19.3159	14	0.153227
ZkFk8q	5fagOy	Squamous cell neoplasms and carcinoma of cervix	TD DN (CD4-CD8-) AC	MR Egger	16.6103	18	0.550032
ZkFk8q	5fagOy	Squamous cell neoplasms and carcinoma of cervix	TD DN (CD4-CD8-) AC	Inverse variance weighted	18.476	19	0.490881
zkpnIT	5fagOy	Squamous cell neoplasms and carcinoma of cervix	CD3 on CD39+ resting Treg	MR Egger	15.5206	18	0.625967
zkpnIT	5fagOy	Squamous cell neoplasms and carcinoma of cervix	CD3 on CD39+ resting Treg	Inverse variance weighted	17.8805	19	0.530435
zMMWnR	5fagOy	Squamous cell neoplasms and carcinoma of cervix	Unsw Mem %lymphocyte	MR Egger	23.9505	20	0.24456
zMMWnR	5fagOy	Squamous cell neoplasms and carcinoma of cervix	Unsw Mem %lymphocyte	Inverse variance weighted	24.9311	21	0.250161
zr2Nlr	5fagOy	Squamous cell neoplasms and carcinoma of cervix	CD28- CD8dim %T cell	MR Egger	15.6891	23	0.868249
zr2Nlr	5fagOy	Squamous cell neoplasms and carcinoma of cervix	CD28- CD8dim %T cell	Inverse variance weighted	16.3253	24	0.875978
zw1i09	5fagOy	Squamous cell neoplasms and carcinoma of cervix	CD86 on granulocyte	MR Egger	24.7078	19	0.170387
zw1i09	5fagOy	Squamous cell neoplasms and carcinoma of cervix	CD86 on granulocyte	Inverse variance weighted	24.8949	20	0.205482
