# Supplementary material for: Causal role of immune cells on cervical cancer onset revealed by two-sample Mendelian randomization study
Source: Sci Rep. 2024 Jun 28;14:14890. doi: 10.1038/s41598-024-65957-7 (PMC11211447; doi:10.1038/s41598-024-65957-7)
Supplement: Supplementary file 11 — Supplementary Table 8. [file 41598_2024_65957_MOESM11_ESM.xlsx]

## Sheet: Supplementary Table 8
Supplementary Table 8 Pleiotropy of the causal effect of immune cell traits on squamous cell neoplasms and carcinoma of cervix
id.exposure	id.outcome	outcome	exposure	egger_intercept	se	pval
00Zr8b	5fagOy	Squamous cell neoplasms and carcinoma of cervix	CD20 on IgD- CD27-	-0.0595544	0.1017	0.565844
07vqfO	5fagOy	Squamous cell neoplasms and carcinoma of cervix	CD28+ CD45RA+ CD8dim %CD8dim	-0.0123572	0.0423769	0.772997
0HDAPp	5fagOy	Squamous cell neoplasms and carcinoma of cervix	BAFF-R on CD20-	-0.0550131	0.0915593	0.55912
0hVeAk	5fagOy	Squamous cell neoplasms and carcinoma of cervix	CM DN (CD4-CD8-) AC	0.00585621	0.188554	0.978044
0LkWv0	5fagOy	Squamous cell neoplasms and carcinoma of cervix	CD38 on CD20-	0.0295524	0.097612	0.765751
0mjyxz	5fagOy	Squamous cell neoplasms and carcinoma of cervix	CD25 on IgD+ CD38- naive	-0.0432976	0.0516953	0.4109
0naTaA	5fagOy	Squamous cell neoplasms and carcinoma of cervix	DN (CD4-CD8-) AC	-0.150253	0.0746009	0.0591928
0OyOlU	5fagOy	Squamous cell neoplasms and carcinoma of cervix	CD11b on Mo MDSC	-0.0293727	0.0620476	0.643231
0r11KE	5fagOy	Squamous cell neoplasms and carcinoma of cervix	CD3 on CM CD4+	-0.030698	0.0508326	0.552085
0yKMl5	5fagOy	Squamous cell neoplasms and carcinoma of cervix	CD19 on unsw mem	0.00714371	0.054454	0.897006
0YN5lY	5fagOy	Squamous cell neoplasms and carcinoma of cervix	IgD on IgD+ CD38- unsw mem	-0.197442	0.0807283	0.0272678
1aOZFt	5fagOy	Squamous cell neoplasms and carcinoma of cervix	CD24+ CD27+ AC	-0.00281397	0.0431323	0.948523
1CUf8Z	5fagOy	Squamous cell neoplasms and carcinoma of cervix	FSC-A on plasmacytoid DC	0.0143763	0.04739	0.764229
1hc3V5	5fagOy	Squamous cell neoplasms and carcinoma of cervix	CD28 on CD39+ secreting Treg	0.0459163	0.0679662	0.50745
1Jz1a5	5fagOy	Squamous cell neoplasms and carcinoma of cervix	CD45RA- CD28- CD8br %T cell	0.0216251	0.0329307	0.512255
1mVMVl	5fagOy	Squamous cell neoplasms and carcinoma of cervix	CD3 on EM CD8br	-0.0417326	0.0554005	0.461016
1qFAf4	5fagOy	Squamous cell neoplasms and carcinoma of cervix	CCR2 on myeloid DC	-0.00932467	0.0567317	0.87218
1RmmBc	5fagOy	Squamous cell neoplasms and carcinoma of cervix	IgD- CD38dim %lymphocyte	0.0361852	0.0439431	0.419502
1uEQgZ	5fagOy	Squamous cell neoplasms and carcinoma of cervix	CD28- DN (CD4-CD8-) %DN	0.0299332	0.0479271	0.537921
1uyctJ	5fagOy	Squamous cell neoplasms and carcinoma of cervix	CD45 on lymphocyte	0.0735481	0.0529925	0.179066
1YTQda	5fagOy	Squamous cell neoplasms and carcinoma of cervix	CD25 on IgD- CD27-	0.189481	0.0698125	0.0137627
1zQmlQ	5fagOy	Squamous cell neoplasms and carcinoma of cervix	CD25 on sw mem	0.0702592	0.0671032	0.308941
2EpMtx	5fagOy	Squamous cell neoplasms and carcinoma of cervix	CD39+ CD8br %CD8br	0.0132665	0.065123	0.840743
2FaV6A	5fagOy	Squamous cell neoplasms and carcinoma of cervix	CD16 on CD14- CD16+ monocyte	0.132285	0.0713528	0.0802064
2FtZq6	5fagOy	Squamous cell neoplasms and carcinoma of cervix	CD20 on IgD+ CD38-	-0.0265678	0.0535016	0.624198
2goxaT	5fagOy	Squamous cell neoplasms and carcinoma of cervix	CD45 on Mo MDSC	-0.00351361	0.0933069	0.970458
2gzuqj	5fagOy	Squamous cell neoplasms and carcinoma of cervix	T/B	-0.0349065	0.0510883	0.500488
2mot2c	5fagOy	Squamous cell neoplasms and carcinoma of cervix	CD28 on resting Treg	0.0321509	0.116607	0.79642
2S64vZ	5fagOy	Squamous cell neoplasms and carcinoma of cervix	HLA DR+ T cell%lymphocyte	-0.0998383	0.0529431	0.0720193
2yvLYa	5fagOy	Squamous cell neoplasms and carcinoma of cervix	CD28+ CD45RA+ CD8br AC	-0.00713546	0.0328613	0.82895
2YWNmT	5fagOy	Squamous cell neoplasms and carcinoma of cervix	CD33dim HLA DR+ CD11b+ %CD33dim HLA DR+	-0.0611832	0.0505071	0.238602
32N5ZC	5fagOy	Squamous cell neoplasms and carcinoma of cervix	EM DN (CD4-CD8-) %T cell	-0.0453493	0.0624641	0.475849
33mjm6	5fagOy	Squamous cell neoplasms and carcinoma of cervix	CD25 on activated & secreting Treg	0.039454	0.053904	0.473143
34KLiw	5fagOy	Squamous cell neoplasms and carcinoma of cervix	HLA DR on CD14+ CD16- monocyte	-0.0300295	0.0906728	0.74395
36RJxd	5fagOy	Squamous cell neoplasms and carcinoma of cervix	CD4 on EM CD4+	0.126795	0.0564277	0.0382064
37PQAR	5fagOy	Squamous cell neoplasms and carcinoma of cervix	CD39+ activated Treg AC	0.00673852	0.0359405	0.852628
3bGu2J	5fagOy	Squamous cell neoplasms and carcinoma of cervix	SSC-A on HLA DR+ T cell	0.140894	0.0750524	0.0767847
3dFGrd	5fagOy	Squamous cell neoplasms and carcinoma of cervix	CD127 on CD28+ DN (CD4-CD8-)	0.00938397	0.0675921	0.890846
3LsRG4	5fagOy	Squamous cell neoplasms and carcinoma of cervix	SSC-A on HLA DR+ CD4+	0.0260107	0.0604263	0.671469
3OVwMn	5fagOy	Squamous cell neoplasms and carcinoma of cervix	HVEM on CD45RA- CD4+	-0.0198829	0.0508069	0.700406
3QjW3s	5fagOy	Squamous cell neoplasms and carcinoma of cervix	CD80 on CD62L+ plasmacytoid DC	0.0386406	0.0604472	0.530296
3tGFLF	5fagOy	Squamous cell neoplasms and carcinoma of cervix	CD28+ DN (CD4-CD8-) %DN	-0.0299332	0.0479271	0.537921
3U4p1j	5fagOy	Squamous cell neoplasms and carcinoma of cervix	CD3 on naive CD8br	-0.0930381	0.0554057	0.106645
42gG2k	5fagOy	Squamous cell neoplasms and carcinoma of cervix	CD45RA- CD28- CD8br AC	0.0245022	0.0273146	0.37035
4aGmaV	5fagOy	Squamous cell neoplasms and carcinoma of cervix	FSC-A on CD14+ monocyte	0.00954224	0.0580533	0.871011
4DnAsw	5fagOy	Squamous cell neoplasms and carcinoma of cervix	BAFF-R on transitional	0.00874282	0.0513307	0.866312
4FjNwb	5fagOy	Squamous cell neoplasms and carcinoma of cervix	CD33 on CD33dim HLA DR-	-0.0312923	0.0644275	0.633382
4OIy1l	5fagOy	Squamous cell neoplasms and carcinoma of cervix	FSC-A on HLA DR+ CD8br	0.0655735	0.0720941	0.376556
4RMXyH	5fagOy	Squamous cell neoplasms and carcinoma of cervix	CD38 on IgD+ CD38dim	-0.0593471	0.065723	0.376774
4TYUYJ	5fagOy	Squamous cell neoplasms and carcinoma of cervix	CD27 on sw mem	0.108997	0.0729602	0.146382
4Xkws4	5fagOy	Squamous cell neoplasms and carcinoma of cervix	CD127 on CD45RA+ CD4+	0.0609116	0.072543	0.411023
4YFm8s	5fagOy	Squamous cell neoplasms and carcinoma of cervix	CD62L- HLA DR++ monocyte %monocyte	-0.184335	0.125717	0.176622
4yH0e2	5fagOy	Squamous cell neoplasms and carcinoma of cervix	CD28+ CD45RA- CD8br AC	0.00356904	0.0377297	0.925335
4YMgnV	5fagOy	Squamous cell neoplasms and carcinoma of cervix	Naive-mature B cell AC	-0.0397144	0.0437754	0.375087
509MNM	5fagOy	Squamous cell neoplasms and carcinoma of cervix	Secreting Treg % CD4 Treg	0.0135008	0.0444707	0.763609
5ak45U	5fagOy	Squamous cell neoplasms and carcinoma of cervix	CD20- AC	-0.0248092	0.0435661	0.575384
5H99jK	5fagOy	Squamous cell neoplasms and carcinoma of cervix	CD39+ CD4+ %T cell	0.0286783	0.0393674	0.472163
5JM49x	5fagOy	Squamous cell neoplasms and carcinoma of cervix	FSC-A on HLA DR+ NK	0.0274742	0.0605036	0.65519
5kqgui	5fagOy	Squamous cell neoplasms and carcinoma of cervix	CD14+ CD16- monocyte AC	-0.00848931	0.0420293	0.841563
5NGOQA	5fagOy	Squamous cell neoplasms and carcinoma of cervix	CD8dim AC	0.0319417	0.0564021	0.576224
5QgKI7	5fagOy	Squamous cell neoplasms and carcinoma of cervix	CD24 on IgD+ CD38-	0.0439489	0.0532278	0.419235
5qvwhl	5fagOy	Squamous cell neoplasms and carcinoma of cervix	CD86+ plasmacytoid DC %DC	0.00981172	0.0618927	0.875367
5ssHLG	5fagOy	Squamous cell neoplasms and carcinoma of cervix	CD28- CD25++ CD8br AC	-0.00204063	0.0485811	0.966858
5u5vLG	5fagOy	Squamous cell neoplasms and carcinoma of cervix	CD33br HLA DR+ CD14dim %CD33br HLA DR+	-0.0400674	0.0489765	0.421698
5uWAzB	5fagOy	Squamous cell neoplasms and carcinoma of cervix	IgD+ CD24+ %lymphocyte	0.00762076	0.100948	0.940972
5zrF1E	5fagOy	Squamous cell neoplasms and carcinoma of cervix	CD8 on naive CD8br	-0.0894526	0.0920989	0.347898
5Zs0RN	5fagOy	Squamous cell neoplasms and carcinoma of cervix	CD62L on monocyte	0.0103187	0.0481051	0.832045
63EX9D	5fagOy	Squamous cell neoplasms and carcinoma of cervix	CD19 on IgD+ CD38- naive	-0.0547518	0.0451702	0.242044
6C4cIz	5fagOy	Squamous cell neoplasms and carcinoma of cervix	NKT %T cell	-0.0031315	0.0476659	0.948055
6d9fJI	5fagOy	Squamous cell neoplasms and carcinoma of cervix	CD14+ CD16+ monocyte %monocyte	-0.0242503	0.0768562	0.755335
6dFJQy	5fagOy	Squamous cell neoplasms and carcinoma of cervix	CD123 on plasmacytoid DC	0.140483	0.0570514	0.0255308
6dvyKr	5fagOy	Squamous cell neoplasms and carcinoma of cervix	CD33 on CD33br HLA DR+ CD14dim	0.0869589	0.0485307	0.0852731
6IdkYV	5fagOy	Squamous cell neoplasms and carcinoma of cervix	CD45 on CD33- HLA DR+	0.0518292	0.0426378	0.237033
6IWY0b	5fagOy	Squamous cell neoplasms and carcinoma of cervix	Activated Treg AC	0.0108265	0.0855384	0.901219
6JXhha	5fagOy	Squamous cell neoplasms and carcinoma of cervix	CD28 on CD45RA- CD4 not Treg	0.134126	0.0811326	0.126522
6lYDCr	5fagOy	Squamous cell neoplasms and carcinoma of cervix	CD45RA on naive CD4+	-0.0577848	0.0497811	0.254593
6nP7xf	5fagOy	Squamous cell neoplasms and carcinoma of cervix	DP (CD4+CD8+) %T cell	-0.346098	0.232563	0.187269
6PlsxB	5fagOy	Squamous cell neoplasms and carcinoma of cervix	CD25 on IgD+ CD24-	0.0175248	0.0545006	0.750827
6qIhxY	5fagOy	Squamous cell neoplasms and carcinoma of cervix	CX3CR1 on monocyte	-0.0913905	0.0728933	0.222006
6v9Rpv	5fagOy	Squamous cell neoplasms and carcinoma of cervix	CD14 on CD33dim HLA DR+ CD11b+	0.0295982	0.0792737	0.71349
6wRI12	5fagOy	Squamous cell neoplasms and carcinoma of cervix	CD25 on CD45RA+ CD4 not Treg	-0.0520923	0.0428411	0.238164
72sf3D	5fagOy	Squamous cell neoplasms and carcinoma of cervix	B cell AC	-0.040234	0.049886	0.426742
77Op7l	5fagOy	Squamous cell neoplasms and carcinoma of cervix	CM CD8br %T cell	0.0354194	0.0770445	0.650671
7DA1vl	5fagOy	Squamous cell neoplasms and carcinoma of cervix	EM CD4+ AC	0.00399791	0.0693839	0.954623
7DOoLg	5fagOy	Squamous cell neoplasms and carcinoma of cervix	BAFF-R on naive-mature B cell	-0.0306105	0.055061	0.584129
7GL0RR	5fagOy	Squamous cell neoplasms and carcinoma of cervix	CD11b on CD33dim HLA DR-	-0.00778047	0.0800312	0.923475
7Gn4DY	5fagOy	Squamous cell neoplasms and carcinoma of cervix	CD3 on HLA DR+ CD8br	-0.0602603	0.0613778	0.335996
7L9z6k	5fagOy	Squamous cell neoplasms and carcinoma of cervix	HLA DR+ CD8br %lymphocyte	-0.105299	0.050346	0.0456752
7MPYKZ	5fagOy	Squamous cell neoplasms and carcinoma of cervix	CD4 on resting Treg	-0.11986	0.0762553	0.144291
7tbmax	5fagOy	Squamous cell neoplasms and carcinoma of cervix	CD19 on B cell	0.0298979	0.0494741	0.551817
7TunPk	5fagOy	Squamous cell neoplasms and carcinoma of cervix	CD25 on IgD- CD24-	0.0354024	0.054981	0.525745
7Ue6MQ	5fagOy	Squamous cell neoplasms and carcinoma of cervix	CD45 on Im MDSC	-0.091637	0.088886	0.332722
875dO1	5fagOy	Squamous cell neoplasms and carcinoma of cervix	CD38 on IgD+ CD24-	-0.0123672	0.0652157	0.852138
87uIeR	5fagOy	Squamous cell neoplasms and carcinoma of cervix	SSC-A on lymphocyte	0.0653516	0.0621566	0.306263
88CZmq	5fagOy	Squamous cell neoplasms and carcinoma of cervix	CD27 on CD20-	0.094315	0.0554761	0.112896
89lF0M	5fagOy	Squamous cell neoplasms and carcinoma of cervix	CD11b on CD33br HLA DR+ CD14dim	-0.0382174	0.0852335	0.659226
8m1K6w	5fagOy	Squamous cell neoplasms and carcinoma of cervix	CD66b++ myeloid cell AC	0.104679	0.0791074	0.206958
8qmbPy	5fagOy	Squamous cell neoplasms and carcinoma of cervix	PDL-1 on CD14- CD16+ monocyte	-0.137463	0.0785518	0.0992745
8WvjP9	5fagOy	Squamous cell neoplasms and carcinoma of cervix	CD25 on CD39+ resting Treg	-0.222526	0.106088	0.0560601
8ZJgKJ	5fagOy	Squamous cell neoplasms and carcinoma of cervix	CD25 on memory B cell	0.00385242	0.0468613	0.935224
9089fA	5fagOy	Squamous cell neoplasms and carcinoma of cervix	CD62L- myeloid DC AC	-0.0896342	0.090145	0.336937
9brz5H	5fagOy	Squamous cell neoplasms and carcinoma of cervix	CD25 on IgD- CD38br	-0.0608056	0.0718177	0.408942
9cokGv	5fagOy	Squamous cell neoplasms and carcinoma of cervix	CD20 on IgD+	0.0171776	0.0400226	0.673168
9Hh4JG	5fagOy	Squamous cell neoplasms and carcinoma of cervix	CD25 on resting Treg	0.0883364	0.0598733	0.157386
9o4kZW	5fagOy	Squamous cell neoplasms and carcinoma of cervix	CD4 on TD CD4+	-0.0456812	0.0562149	0.425144
9WmKrR	5fagOy	Squamous cell neoplasms and carcinoma of cervix	CD25 on CD39+ activated Treg	0.10778	0.0632277	0.119081
9xz5Io	5fagOy	Squamous cell neoplasms and carcinoma of cervix	HLA DR+ CD4+ AC	-0.0478013	0.0425494	0.273364
A0v13i	5fagOy	Squamous cell neoplasms and carcinoma of cervix	EM CD4+ %CD4+	0.00899725	0.0482499	0.853522
A1OVfK	5fagOy	Squamous cell neoplasms and carcinoma of cervix	CD27 on T cell	0.00761409	0.0521058	0.88536
AakGIM	5fagOy	Squamous cell neoplasms and carcinoma of cervix	Leukocyte AC	0.0778119	0.134069	0.575896
ACoXGF	5fagOy	Squamous cell neoplasms and carcinoma of cervix	T cell AC	0.0798716	0.0755394	0.307084
AcTPpu	5fagOy	Squamous cell neoplasms and carcinoma of cervix	Naive CD8br AC	0.0331721	0.044946	0.46736
aFWUzc	5fagOy	Squamous cell neoplasms and carcinoma of cervix	CD4 on naive CD4+	-0.0461267	0.0730799	0.535855
AGI833	5fagOy	Squamous cell neoplasms and carcinoma of cervix	CD25hi CD45RA- CD4 not Treg %T cell	0.00525679	0.0495807	0.916376
AGPN4x	5fagOy	Squamous cell neoplasms and carcinoma of cervix	CD45RA- CD28- CD8br %CD8br	-0.00569087	0.0399485	0.887329
aHIgOb	5fagOy	Squamous cell neoplasms and carcinoma of cervix	CD45 on lymphocyte	0.21387	0.150489	0.175723
AJlK3s	5fagOy	Squamous cell neoplasms and carcinoma of cervix	CD62L on CD62L+ DC	0.0638987	0.0571312	0.274443
ajQzEo	5fagOy	Squamous cell neoplasms and carcinoma of cervix	CD28+ CD45RA- CD8dim AC	-0.018373	0.042176	0.665861
albKvE	5fagOy	Squamous cell neoplasms and carcinoma of cervix	Resting Treg % CD4 Treg	-0.0747456	0.0547888	0.183354
AmrnXG	5fagOy	Squamous cell neoplasms and carcinoma of cervix	CD33 on CD14+ monocyte	0.0205064	0.0631999	0.749128
aoTgx6	5fagOy	Squamous cell neoplasms and carcinoma of cervix	TCRgd %lymphocyte	0.00972029	0.0423913	0.821221
APbVJD	5fagOy	Squamous cell neoplasms and carcinoma of cervix	SSC-A on HLA DR+ CD8br	-0.0641522	0.0629194	0.319003
aS1CUc	5fagOy	Squamous cell neoplasms and carcinoma of cervix	IgD- CD27- %B cell	-0.0572816	0.0794285	0.483572
ASRxB3	5fagOy	Squamous cell neoplasms and carcinoma of cervix	CD25 on IgD+ CD38-	0.00216724	0.0556041	0.969207
At2NZT	5fagOy	Squamous cell neoplasms and carcinoma of cervix	HLA DR on HLA DR+ T cell	0.0188798	0.0501935	0.711465
AubxnA	5fagOy	Squamous cell neoplasms and carcinoma of cervix	CD86+ plasmacytoid DC AC	-0.0602423	0.0717782	0.412318
AvTqQo	5fagOy	Squamous cell neoplasms and carcinoma of cervix	CD20 on transitional	0.136973	0.0494899	0.0118744
AvYRgb	5fagOy	Squamous cell neoplasms and carcinoma of cervix	CD39+ activated Treg %activated Treg	0.00561145	0.126668	0.966102
aWCHHx	5fagOy	Squamous cell neoplasms and carcinoma of cervix	CD38 on IgD- CD38br	-0.014066	0.0585526	0.814208
aWLWtL	5fagOy	Squamous cell neoplasms and carcinoma of cervix	CD45RA+ CD8br %T cell	0.0595389	0.0442697	0.188411
Awz8VX	5fagOy	Squamous cell neoplasms and carcinoma of cervix	CD27 on IgD- CD38br	0.145459	0.220606	0.521175
axlzdq	5fagOy	Squamous cell neoplasms and carcinoma of cervix	CD62L- myeloid DC %DC	-0.0166854	0.0590114	0.780012
ay9gJ9	5fagOy	Squamous cell neoplasms and carcinoma of cervix	CD19 on PB/PC	0.0422354	0.0763984	0.586216
aYyaej	5fagOy	Squamous cell neoplasms and carcinoma of cervix	Unsw mem AC	0.0496455	0.0668357	0.467188
ayZ5MS	5fagOy	Squamous cell neoplasms and carcinoma of cervix	CD4 on activated & secreting Treg	-0.027259	0.0469393	0.565761
AZPZWo	5fagOy	Squamous cell neoplasms and carcinoma of cervix	CD39+ secreting Treg %CD4 Treg	0.0214447	0.0570305	0.71086
B147e7	5fagOy	Squamous cell neoplasms and carcinoma of cervix	CD16-CD56 on NK	-0.15747	0.0823259	0.0668536
B1b7Fg	5fagOy	Squamous cell neoplasms and carcinoma of cervix	NKT %lymphocyte	0.0169241	0.0427421	0.694848
B5mxEk	5fagOy	Squamous cell neoplasms and carcinoma of cervix	CD16-CD56 on HLA DR+ NK	0.0720953	0.0425181	0.104063
b6oUKG	5fagOy	Squamous cell neoplasms and carcinoma of cervix	HLA DR+ CD4+ %T cell	0.0575224	0.0561169	0.316002
baQjZK	5fagOy	Squamous cell neoplasms and carcinoma of cervix	CD127 on CD28+ CD4+	0.120448	0.0514384	0.0309044
BaVNUi	5fagOy	Squamous cell neoplasms and carcinoma of cervix	CD20- CD38- AC	0.024202	0.114643	0.836346
bCrWPx	5fagOy	Squamous cell neoplasms and carcinoma of cervix	CD19 on IgD- CD38-	-0.0664433	0.0592509	0.275406
BDCwTm	5fagOy	Squamous cell neoplasms and carcinoma of cervix	Activated Treg %CD4	0.0254788	0.0588171	0.670325
BDdhHD	5fagOy	Squamous cell neoplasms and carcinoma of cervix	FSC-A on monocyte	0.0424691	0.0544425	0.446074
Bdn9bD	5fagOy	Squamous cell neoplasms and carcinoma of cervix	CD8 on CM CD8br	-0.0882901	0.118506	0.470595
BECZI8	5fagOy	Squamous cell neoplasms and carcinoma of cervix	CD45RA+ CD8br %CD8br	-0.064061	0.0511903	0.222839
BFED8R	5fagOy	Squamous cell neoplasms and carcinoma of cervix	CD19 on IgD- CD38br	-0.0238313	0.074171	0.752141
bFLNr6	5fagOy	Squamous cell neoplasms and carcinoma of cervix	IgD+ CD38dim AC	-0.0600461	0.0445981	0.191299
bggKGy	5fagOy	Squamous cell neoplasms and carcinoma of cervix	EM DN (CD4-CD8-) %DN	-0.0194661	0.0442026	0.663299
BGX0Sl	5fagOy	Squamous cell neoplasms and carcinoma of cervix	CD33 on CD33dim HLA DR+ CD11b-	0.0273389	0.0570207	0.636816
BixGdH	5fagOy	Squamous cell neoplasms and carcinoma of cervix	IgD+ CD24- %B cell	0.00378008	0.0609059	0.95128
bl7Dwx	5fagOy	Squamous cell neoplasms and carcinoma of cervix	FSC-A on CD8br	-0.0116593	0.0503827	0.819926
bMnY0h	5fagOy	Squamous cell neoplasms and carcinoma of cervix	SSC-A on CD14+ monocyte	-0.039914	0.0640917	0.540476
BnP4iI	5fagOy	Squamous cell neoplasms and carcinoma of cervix	CD8 on CD28- CD8br	-0.0273276	0.145279	0.852899
bNSI1s	5fagOy	Squamous cell neoplasms and carcinoma of cervix	CD28+ CD45RA- CD8br %CD8br	0.0222217	0.0393188	0.577205
br4zuw	5fagOy	Squamous cell neoplasms and carcinoma of cervix	B cell % CD3- lymphocyte	0.049523	0.0448664	0.279426
BsUKTr	5fagOy	Squamous cell neoplasms and carcinoma of cervix	EM CD8br %CD8br	0.0364403	0.0435362	0.411586
BSZotT	5fagOy	Squamous cell neoplasms and carcinoma of cervix	PB/PC %lymphocyte	-0.0475112	0.0458608	0.315613
BUNisC	5fagOy	Squamous cell neoplasms and carcinoma of cervix	TD CD8br %CD8br	-0.0734335	0.0626834	0.254519
BWaVbC	5fagOy	Squamous cell neoplasms and carcinoma of cervix	CD3- lymphocyte %lymphocyte	-0.477156	0.297689	0.184227
bXQ7lY	5fagOy	Squamous cell neoplasms and carcinoma of cervix	CCR2 on CD14+ CD16- monocyte	0.00793686	0.0369676	0.831745
bYg7jO	5fagOy	Squamous cell neoplasms and carcinoma of cervix	CD25 on IgD+ CD24+	-0.00732711	0.041903	0.862657
bySlRS	5fagOy	Squamous cell neoplasms and carcinoma of cervix	CD25++ CD8br %CD8br	0.0203237	0.0638234	0.753455
BzYNmr	5fagOy	Squamous cell neoplasms and carcinoma of cervix	CD28- CD127- CD25++ CD8br %CD8br	0.0721426	0.0557196	0.213782
c2rJHs	5fagOy	Squamous cell neoplasms and carcinoma of cervix	Transitional %lymphocyte	-0.0958433	0.062419	0.137745
C2t2Zz	5fagOy	Squamous cell neoplasms and carcinoma of cervix	IgD on IgD+ CD24+	0.0254557	0.0525813	0.632353
C2Xf5w	5fagOy	Squamous cell neoplasms and carcinoma of cervix	CD14- CD16- AC	-0.0241749	0.0443937	0.591536
C6Z0PD	5fagOy	Squamous cell neoplasms and carcinoma of cervix	CD28- CD8dim %CD8dim	-0.0337132	0.052949	0.535365
c8zRW8	5fagOy	Squamous cell neoplasms and carcinoma of cervix	FSC-A on T cell	0.0126178	0.0448079	0.781145
C9o2c1	5fagOy	Squamous cell neoplasms and carcinoma of cervix	CD28 on CD28+ CD4+	-0.0166615	0.0566916	0.771363
C9SaKn	5fagOy	Squamous cell neoplasms and carcinoma of cervix	CD8dim NKT AC	-0.000773659	0.0505901	0.98792
Cb5zeW	5fagOy	Squamous cell neoplasms and carcinoma of cervix	CD24 on CD24+ CD27+	0.0635849	0.128293	0.707065
cBfeUI	5fagOy	Squamous cell neoplasms and carcinoma of cervix	SSC-A on CD8br	-0.00880753	0.0729225	0.90537
CCod2I	5fagOy	Squamous cell neoplasms and carcinoma of cervix	CD8 on HLA DR+ CD8br	-0.0346261	0.0430365	0.429303
CdHA2Q	5fagOy	Squamous cell neoplasms and carcinoma of cervix	CD20- %lymphocyte	-0.00430984	0.0542424	0.937721
CgQnXI	5fagOy	Squamous cell neoplasms and carcinoma of cervix	Myeloid DC AC	-0.0818588	0.0496696	0.114221
CHw6HF	5fagOy	Squamous cell neoplasms and carcinoma of cervix	CD66b on Gr MDSC	-0.0607905	0.0664954	0.372065
cHxamW	5fagOy	Squamous cell neoplasms and carcinoma of cervix	CD25hi AC	-0.0345544	0.0797874	0.669372
cjXAjg	5fagOy	Squamous cell neoplasms and carcinoma of cervix	IgD- CD38dim AC	0.119248	0.0720014	0.118447
CKkTSE	5fagOy	Squamous cell neoplasms and carcinoma of cervix	CD24 on IgD+ CD38br	-0.164349	0.0474665	0.0021128
cNCr94	5fagOy	Squamous cell neoplasms and carcinoma of cervix	CD4 on CD39+ secreting Treg	0.0358194	0.0502961	0.484585
cpJoba	5fagOy	Squamous cell neoplasms and carcinoma of cervix	HLA DR on CD14- CD16-	-0.0261495	0.0525177	0.623482
Cq1hyJ	5fagOy	Squamous cell neoplasms and carcinoma of cervix	CD25hi CD45RA+ CD4 not Treg %CD4+	-0.0256655	0.0445154	0.568543
crnpOh	5fagOy	Squamous cell neoplasms and carcinoma of cervix	IgD- CD38br AC	-0.0242657	0.0688184	0.72848
Cs4p93	5fagOy	Squamous cell neoplasms and carcinoma of cervix	CD8dim NKT %T cell	-0.0208387	0.0655608	0.754467
csEKmZ	5fagOy	Squamous cell neoplasms and carcinoma of cervix	CD80 on CD62L+ myeloid DC	0.0439377	0.0479144	0.368264
cUShSO	5fagOy	Squamous cell neoplasms and carcinoma of cervix	HLA DR on HSC	-0.176986	0.462962	0.721689
cw2mtX	5fagOy	Squamous cell neoplasms and carcinoma of cervix	NK AC	-0.0283167	0.0590308	0.636649
CzPenx	5fagOy	Squamous cell neoplasms and carcinoma of cervix	CD40 on CD14- CD16+ monocyte	-0.043217	0.0536852	0.428405
czyeG4	5fagOy	Squamous cell neoplasms and carcinoma of cervix	CD3 on CM CD8br	-0.0263084	0.0830194	0.755421
d4MNtq	5fagOy	Squamous cell neoplasms and carcinoma of cervix	DN (CD4-CD8-) NKT AC	0.0363799	0.197865	0.858696
DbY2g1	5fagOy	Squamous cell neoplasms and carcinoma of cervix	CD3 on HLA DR+ T cell	-0.0128143	0.045349	0.779832
diDrHo	5fagOy	Squamous cell neoplasms and carcinoma of cervix	CD20 on IgD- CD24-	0.0169572	0.0588743	0.775612
DIu5pf	5fagOy	Squamous cell neoplasms and carcinoma of cervix	BAFF-R on IgD+ CD24+	0.0153483	0.0687614	0.826196
dlIQPr	5fagOy	Squamous cell neoplasms and carcinoma of cervix	CD20- CD38- %lymphocyte	0.0223425	0.0578427	0.703187
dlRIC2	5fagOy	Squamous cell neoplasms and carcinoma of cervix	CD25 on unsw mem	-0.0091106	0.040404	0.823681
dnhGYX	5fagOy	Squamous cell neoplasms and carcinoma of cervix	CD33 on Gr MDSC	0.0394103	0.0665314	0.56098
dqUcSa	5fagOy	Squamous cell neoplasms and carcinoma of cervix	CD25 on activated Treg	0.284465	0.0989327	0.0115583
dRV8ML	5fagOy	Squamous cell neoplasms and carcinoma of cervix	IgD- CD38br %lymphocyte	0.0293801	0.0439334	0.509136
DShqPc	5fagOy	Squamous cell neoplasms and carcinoma of cervix	CD20- CD38- %B cell	0.0683459	0.0488426	0.176318
dwgcvG	5fagOy	Squamous cell neoplasms and carcinoma of cervix	CD3 on CD28+ CD45RA- CD8br	-0.0353853	0.0902934	0.700308
dz4i9Y	5fagOy	Squamous cell neoplasms and carcinoma of cervix	CD33 on Mo MDSC	-0.0636284	0.0473565	0.194904
E1rkVq	5fagOy	Squamous cell neoplasms and carcinoma of cervix	SSC-A on B cell	0.0832638	0.0919472	0.384574
E1woDR	5fagOy	Squamous cell neoplasms and carcinoma of cervix	HLA DR++ monocyte AC	0.00633989	0.0580408	0.914056
E9y7TM	5fagOy	Squamous cell neoplasms and carcinoma of cervix	IgD- CD24- AC	0.0956533	0.0733846	0.210865
Ea59Ht	5fagOy	Squamous cell neoplasms and carcinoma of cervix	CD11b on CD14+ monocyte	0.0287513	0.054364	0.60336
EB9E80	5fagOy	Squamous cell neoplasms and carcinoma of cervix	CD28- CD127- CD25++ CD8br AC	0.019768	0.0377574	0.604861
eBwymY	5fagOy	Squamous cell neoplasms and carcinoma of cervix	Gr MDSC AC	-0.0687915	0.0719779	0.351211
ecDNQc	5fagOy	Squamous cell neoplasms and carcinoma of cervix	Im MDSC AC	0.0577801	0.065466	0.38794
eCNLbK	5fagOy	Squamous cell neoplasms and carcinoma of cervix	CD38 on IgD- CD38dim	0.0468559	0.0610006	0.452375
EDrmsz	5fagOy	Squamous cell neoplasms and carcinoma of cervix	CD4 Treg %CD4	-0.0949538	0.0757805	0.230726
EEz541	5fagOy	Squamous cell neoplasms and carcinoma of cervix	CD28 on CD28+ DN (CD4-CD8-)	-0.344604	0.400389	0.547581
EFF7FU	5fagOy	Squamous cell neoplasms and carcinoma of cervix	IgD+ CD38dim %B cell	0.0539174	0.0618916	0.399469
EfVKUg	5fagOy	Squamous cell neoplasms and carcinoma of cervix	CD28- CD25++ CD8br %T cell	-0.113351	0.111666	0.349236
Eglyea	5fagOy	Squamous cell neoplasms and carcinoma of cervix	CD33 on Im MDSC	-0.0100206	0.0680836	0.884463
eIqSS3	5fagOy	Squamous cell neoplasms and carcinoma of cervix	CD25 on IgD+	-0.0097022	0.0519491	0.853353
EIVl8c	5fagOy	Squamous cell neoplasms and carcinoma of cervix	CD25 on secreting Treg	0.103836	0.0589472	0.103586
ej37eL	5fagOy	Squamous cell neoplasms and carcinoma of cervix	CD24 on unsw mem	0.020193	0.0474714	0.674519
emJs1S	5fagOy	Squamous cell neoplasms and carcinoma of cervix	CD8 on CD39+ CD8br	0.0407684	0.0788061	0.609869
eMwmbI	5fagOy	Squamous cell neoplasms and carcinoma of cervix	CD8br %T cell	0.0696039	0.0570223	0.236418
emzSzX	5fagOy	Squamous cell neoplasms and carcinoma of cervix	SSC-A on myeloid DC	-0.0437298	0.0459365	0.355277
EnJzTY	5fagOy	Squamous cell neoplasms and carcinoma of cervix	CD33 on basophil	0.000695653	0.0605931	0.990954
EoCFQx	5fagOy	Squamous cell neoplasms and carcinoma of cervix	CD28 on activated Treg	0.0315981	0.0536369	0.564013
EOpf5k	5fagOy	Squamous cell neoplasms and carcinoma of cervix	CD14 on CD33br HLA DR+ CD14dim	-0.0305465	0.0913742	0.742494
eQIc7b	5fagOy	Squamous cell neoplasms and carcinoma of cervix	CCR2 on CD62L+ myeloid DC	0.108725	0.0911538	0.256014
erZmgP	5fagOy	Squamous cell neoplasms and carcinoma of cervix	Memory B cell AC	0.0213727	0.0492446	0.670458
EsP09k	5fagOy	Squamous cell neoplasms and carcinoma of cervix	CD8br AC	0.0518938	0.0496272	0.308834
etHYYx	5fagOy	Squamous cell neoplasms and carcinoma of cervix	CD28 on activated & secreting Treg	0.0852159	0.0501957	0.103672
EtIkKo	5fagOy	Squamous cell neoplasms and carcinoma of cervix	CD64 on monocyte	-0.0227275	0.0647502	0.728415
Eu1sat	5fagOy	Squamous cell neoplasms and carcinoma of cervix	CD27 on IgD+ CD38- unsw mem	0.098488	0.0761299	0.209824
eVQFLh	5fagOy	Squamous cell neoplasms and carcinoma of cervix	CD4 on HLA DR+ CD4+	0.0374317	0.0726254	0.612213
eyKb1m	5fagOy	Squamous cell neoplasms and carcinoma of cervix	CD62L- CD86+ myeloid DC %DC	0.0662019	0.0573012	0.264917
eYrMbu	5fagOy	Squamous cell neoplasms and carcinoma of cervix	CD8dim %leukocyte	0.0321706	0.0691512	0.648042
f3mxPy	5fagOy	Squamous cell neoplasms and carcinoma of cervix	BAFF-R on sw mem	0.0622026	0.0692664	0.381718
F4ymI8	5fagOy	Squamous cell neoplasms and carcinoma of cervix	CD45 on CD33dim HLA DR+ CD11b-	0.16359	0.139853	0.275778
FcsZ6V	5fagOy	Squamous cell neoplasms and carcinoma of cervix	CD39+ CD4+ AC	-0.018329	0.0435514	0.67719
Fd4Tjp	5fagOy	Squamous cell neoplasms and carcinoma of cervix	TD CD4+ %T cell	-0.0125675	0.0454913	0.784712
fEInFg	5fagOy	Squamous cell neoplasms and carcinoma of cervix	CD45 on HLA DR+ T cell	-0.0564197	0.0686745	0.423405
Ffwulp	5fagOy	Squamous cell neoplasms and carcinoma of cervix	CD62L- monocyte AC	0.0111817	0.0550815	0.84141
fgrngD	5fagOy	Squamous cell neoplasms and carcinoma of cervix	CM CD4+ %T cell	0.0364398	0.0501554	0.475169
fgxOqN	5fagOy	Squamous cell neoplasms and carcinoma of cervix	CX3CR1 on CD14+ CD16+ monocyte	-0.0189577	0.0514241	0.714813
Fj2OaA	5fagOy	Squamous cell neoplasms and carcinoma of cervix	HLA DR on myeloid DC	-0.0333925	0.0764219	0.669318
fJQOK8	5fagOy	Squamous cell neoplasms and carcinoma of cervix	CD8br %leukocyte	0.122927	0.0965684	0.223768
fJWDPO	5fagOy	Squamous cell neoplasms and carcinoma of cervix	IgD+ CD38- %B cell	-0.021508	0.0459551	0.644829
FlTeX8	5fagOy	Squamous cell neoplasms and carcinoma of cervix	IgD+ %B cell	-0.0165974	0.0772475	0.83277
Fn0mfx	5fagOy	Squamous cell neoplasms and carcinoma of cervix	CD80 on granulocyte	-0.0177681	0.0453011	0.697667
fN6yve	5fagOy	Squamous cell neoplasms and carcinoma of cervix	NKT AC	-0.0699365	0.048816	0.161654
FnOrDQ	5fagOy	Squamous cell neoplasms and carcinoma of cervix	CD11c+ monocyte AC	0.09747	0.0901381	0.299198
FnUUf3	5fagOy	Squamous cell neoplasms and carcinoma of cervix	EM CD8br %T cell	-0.019742	0.0601262	0.747882
fNYe1j	5fagOy	Squamous cell neoplasms and carcinoma of cervix	DN (CD4-CD8-) NKT %lymphocyte	-0.0191249	0.0712374	0.790381
FO1mOq	5fagOy	Squamous cell neoplasms and carcinoma of cervix	FSC-A on NK	-0.0629584	0.0602925	0.311906
Fsgz5m	5fagOy	Squamous cell neoplasms and carcinoma of cervix	Naive-mature B cell %B cell	0.0117184	0.0455449	0.798977
FxWvLf	5fagOy	Squamous cell neoplasms and carcinoma of cervix	CD20 on IgD- CD38-	0.0651278	0.0723287	0.376478
FzKYgs	5fagOy	Squamous cell neoplasms and carcinoma of cervix	CD8 on EM CD8br	-0.00259747	0.0645317	0.968256
G4KDqK	5fagOy	Squamous cell neoplasms and carcinoma of cervix	CD45 on HLA DR+ CD4+	0.0258066	0.0546807	0.643755
g7E8kI	5fagOy	Squamous cell neoplasms and carcinoma of cervix	BAFF-R on IgD+ CD24-	0.0246205	0.0496316	0.625255
G9pWd3	5fagOy	Squamous cell neoplasms and carcinoma of cervix	CD45 on T cell	-0.0255983	0.0636518	0.694099
gA8NiF	5fagOy	Squamous cell neoplasms and carcinoma of cervix	CD45RA+ CD28- CD8br AC	0.0191302	0.019722	0.332381
gCiSGe	5fagOy	Squamous cell neoplasms and carcinoma of cervix	CD127 on CD45RA- CD4 not Treg	0.0184358	0.0489982	0.712368
gD0e8j	5fagOy	Squamous cell neoplasms and carcinoma of cervix	CD27 on CD24+ CD27+	-0.0317691	0.0717103	0.661281
GeIQuC	5fagOy	Squamous cell neoplasms and carcinoma of cervix	CD4+ CD8dim AC	0.0440566	0.067182	0.523403
gf1Q9d	5fagOy	Squamous cell neoplasms and carcinoma of cervix	IgD on transitional	-0.0560474	0.0497985	0.269308
GfAlur	5fagOy	Squamous cell neoplasms and carcinoma of cervix	CD39+ resting Treg %resting Treg	0.0623358	0.052034	0.241731
GfEP9i	5fagOy	Squamous cell neoplasms and carcinoma of cervix	CD28 on CD39+ activated Treg	-0.0596586	0.0770203	0.449226
gfHWP3	5fagOy	Squamous cell neoplasms and carcinoma of cervix	IgD- CD38- AC	-0.044174	0.0982198	0.660909
gGsnj9	5fagOy	Squamous cell neoplasms and carcinoma of cervix	Secreting Treg %CD4	0.0306603	0.0411517	0.463784
GHh1hZ	5fagOy	Squamous cell neoplasms and carcinoma of cervix	CD24+ CD27+ %B cell	-0.00674477	0.0584718	0.909127
ghilv7	5fagOy	Squamous cell neoplasms and carcinoma of cervix	CD62L- DC AC	-0.0256258	0.0606667	0.678353
gK5Cn9	5fagOy	Squamous cell neoplasms and carcinoma of cervix	CD8br NKT %T cell	0.0444529	0.0735048	0.550787
GlW0tT	5fagOy	Squamous cell neoplasms and carcinoma of cervix	CD28+ DN (CD4-CD8-) AC	0.0465949	0.0946854	0.633271
gn1DDo	5fagOy	Squamous cell neoplasms and carcinoma of cervix	HLA DR+ CD8br %T cell	-0.0947727	0.0441963	0.0408277
gNrAoZ	5fagOy	Squamous cell neoplasms and carcinoma of cervix	Activated & secreting Treg %CD4 Treg	0.0939475	0.0433329	0.0370399
gO2tWM	5fagOy	Squamous cell neoplasms and carcinoma of cervix	CD14+ CD16+ monocyte AC	-0.0465005	0.0637597	0.475197
gP0gNl	5fagOy	Squamous cell neoplasms and carcinoma of cervix	Naive CD4+ AC	0.12442	0.088563	0.173421
GpHtgL	5fagOy	Squamous cell neoplasms and carcinoma of cervix	BAFF-R on IgD- CD38br	0.168875	0.0789887	0.0520881
GqmfRO	5fagOy	Squamous cell neoplasms and carcinoma of cervix	Myeloid DC %DC	-0.0462138	0.0596281	0.44589
grQxWI	5fagOy	Squamous cell neoplasms and carcinoma of cervix	CD3 on CD39+ CD8br	-0.0238402	0.104556	0.822932
GsdOwb	5fagOy	Squamous cell neoplasms and carcinoma of cervix	SSC-A on plasmacytoid DC	0.036524	0.0534818	0.501196
gxlACr	5fagOy	Squamous cell neoplasms and carcinoma of cervix	Naive DN (CD4-CD8-) %DN	-0.0629846	0.0488916	0.212364
h0Mu0b	5fagOy	Squamous cell neoplasms and carcinoma of cervix	CM CD4+ %CD4+	0.0130319	0.0342653	0.706384
H2EPf2	5fagOy	Squamous cell neoplasms and carcinoma of cervix	HLA DR on CD14+ CD16+ monocyte	0.0536547	0.0628034	0.404803
h3K4Vs	5fagOy	Squamous cell neoplasms and carcinoma of cervix	CD45 on NKT	0.0256618	0.0666269	0.704187
H57mlf	5fagOy	Squamous cell neoplasms and carcinoma of cervix	CD45RA- CD4+ %CD4+	0.0437524	0.0452197	0.341552
h60msW	5fagOy	Squamous cell neoplasms and carcinoma of cervix	CD28+ CD45RA- CD8dim %T cell	0.044738	0.0414181	0.289991
H7obIY	5fagOy	Squamous cell neoplasms and carcinoma of cervix	CCR2 on plasmacytoid DC	-0.108938	0.0551959	0.0649008
H7SsB8	5fagOy	Squamous cell neoplasms and carcinoma of cervix	TD DN (CD4-CD8-) %T cell	-0.0802866	0.0572571	0.175462
H7ZaTB	5fagOy	Squamous cell neoplasms and carcinoma of cervix	CD11c+ HLA DR++ monocyte %monocyte	0.00041214	0.0551431	0.994135
H9gSD2	5fagOy	Squamous cell neoplasms and carcinoma of cervix	CD45 on CD33br HLA DR+ CD14dim	-0.0321231	0.0568829	0.581876
He84wB	5fagOy	Squamous cell neoplasms and carcinoma of cervix	CD16 on CD14+ CD16+ monocyte	-0.0299572	0.0619481	0.633932
HgnoMY	5fagOy	Squamous cell neoplasms and carcinoma of cervix	BAFF-R on IgD+ CD38- unsw mem	0.120864	0.0681297	0.0939699
hHKxWr	5fagOy	Squamous cell neoplasms and carcinoma of cervix	Memory B cell %lymphocyte	-0.0734339	0.0394994	0.0743646
hJv58R	5fagOy	Squamous cell neoplasms and carcinoma of cervix	CM DN (CD4-CD8-) %T cell	-0.0513491	0.0581554	0.392166
HKMxIw	5fagOy	Squamous cell neoplasms and carcinoma of cervix	CD45 on CD66b++ myelod cell	0.0541987	0.0773458	0.494953
HkqYEd	5fagOy	Squamous cell neoplasms and carcinoma of cervix	Resting Treg AC	0.0783176	0.0614069	0.214904
hQlB3Q	5fagOy	Squamous cell neoplasms and carcinoma of cervix	CD25 on B cell	-0.0640119	0.0522031	0.232527
hqSiIm	5fagOy	Squamous cell neoplasms and carcinoma of cervix	Naive CD8br %CD8br	0.00162814	0.0355372	0.963726
hTh2Dp	5fagOy	Squamous cell neoplasms and carcinoma of cervix	CD3- lymphocyte AC	0.022192	0.0816774	0.789325
HU4idH	5fagOy	Squamous cell neoplasms and carcinoma of cervix	IgD on IgD+ CD38dim	-0.0708805	0.0524734	0.191849
Hwq0US	5fagOy	Squamous cell neoplasms and carcinoma of cervix	CD28 on CD39+ CD8br	0.0208008	0.0459427	0.656135
HzCHwa	5fagOy	Squamous cell neoplasms and carcinoma of cervix	CD123 on CD62L+ plasmacytoid DC	0.140566	0.0570196	0.0253869
i33MLT	5fagOy	Squamous cell neoplasms and carcinoma of cervix	CD28- CD8dim AC	-0.0375649	0.0494271	0.454087
I758Jz	5fagOy	Squamous cell neoplasms and carcinoma of cervix	CD25 on IgD- CD38dim	0.0163548	0.0600802	0.788553
iAotXZ	5fagOy	Squamous cell neoplasms and carcinoma of cervix	CD45 on basophil	0.00654599	0.104254	0.950764
IeAiOO	5fagOy	Squamous cell neoplasms and carcinoma of cervix	HLA DR on CD33br HLA DR+ CD14-	0.0409131	0.0617458	0.514168
iec42l	5fagOy	Squamous cell neoplasms and carcinoma of cervix	CD24 on transitional	0.178244	0.0924962	0.0699106
iEfmtW	5fagOy	Squamous cell neoplasms and carcinoma of cervix	PB/PC AC	0.0308887	0.0433287	0.483407
IG8w1M	5fagOy	Squamous cell neoplasms and carcinoma of cervix	CX3CR1 on CD14- CD16-	-0.0562563	0.0578192	0.34421
IGvuCt	5fagOy	Squamous cell neoplasms and carcinoma of cervix	DP (CD4+CD8+) %leukocyte	0.0645474	0.0924853	0.493262
iIagqr	5fagOy	Squamous cell neoplasms and carcinoma of cervix	CD28 on CD28+ CD45RA- CD8br	0.0600647	0.0846304	0.488759
ija2GL	5fagOy	Squamous cell neoplasms and carcinoma of cervix	Lymphocyte AC	-0.0144798	0.0611568	0.815668
IK5ro7	5fagOy	Squamous cell neoplasms and carcinoma of cervix	HLA DR+ CD8br AC	-0.0327565	0.0400542	0.419517
ILeyhJ	5fagOy	Squamous cell neoplasms and carcinoma of cervix	CD4/CD8br	-0.0863095	0.0782051	0.291394
InBFp0	5fagOy	Squamous cell neoplasms and carcinoma of cervix	CD4 on CD45RA+ CD4+	-0.0293014	0.065387	0.657924
ingta5	5fagOy	Squamous cell neoplasms and carcinoma of cervix	CD11c on monocyte	0.0191945	0.0560546	0.736228
iNqcbQ	5fagOy	Squamous cell neoplasms and carcinoma of cervix	CD3 on secreting Treg	0.000442085	0.0767354	0.995467
iNWkUA	5fagOy	Squamous cell neoplasms and carcinoma of cervix	CD28+ CD45RA+ CD8dim AC	-0.0412211	0.0361052	0.259364
IOCPuC	5fagOy	Squamous cell neoplasms and carcinoma of cervix	PDL-1 on CD14- CD16-	-0.00315182	0.0571669	0.956454
iSOF77	5fagOy	Squamous cell neoplasms and carcinoma of cervix	CD3 on activated & secreting Treg	-0.024814	0.0707296	0.729385
itZTNv	5fagOy	Squamous cell neoplasms and carcinoma of cervix	Memory B cell %B cell	0.0508677	0.0485314	0.30422
iX4uXW	5fagOy	Squamous cell neoplasms and carcinoma of cervix	CD127 on CD28- CD8br	-0.0248633	0.062594	0.69588
iXpKy3	5fagOy	Squamous cell neoplasms and carcinoma of cervix	CD27 on IgD- CD38-	-0.0632467	0.0580796	0.285453
iZxSI3	5fagOy	Squamous cell neoplasms and carcinoma of cervix	BAFF-R on IgD+ CD38-	0.00241114	0.0503449	0.962277
IZZTMM	5fagOy	Squamous cell neoplasms and carcinoma of cervix	HVEM on naive CD8br	-0.0665606	0.0528887	0.223455
j0PTi3	5fagOy	Squamous cell neoplasms and carcinoma of cervix	BAFF-R on IgD- CD38-	0.0275723	0.0648612	0.676802
j2qxa3	5fagOy	Squamous cell neoplasms and carcinoma of cervix	CD33 on CD33br HLA DR+ CD14-	0.0297953	0.0597884	0.62396
j2vSw9	5fagOy	Squamous cell neoplasms and carcinoma of cervix	HLA DR on CD33dim HLA DR+ CD11b-	-0.0295126	0.0799575	0.71689
j52m1R	5fagOy	Squamous cell neoplasms and carcinoma of cervix	CD19 on IgD- CD27-	0.0483824	0.0490134	0.333428
J6s3PJ	5fagOy	Squamous cell neoplasms and carcinoma of cervix	CD25hi CD45RA- CD4 not Treg AC	0.126154	0.105069	0.245438
J7dRnY	5fagOy	Squamous cell neoplasms and carcinoma of cervix	IgD+ CD38- %lymphocyte	-0.0168801	0.0599914	0.781632
jawtCe	5fagOy	Squamous cell neoplasms and carcinoma of cervix	CD4 on CD39+ activated Treg	-0.130671	0.0649129	0.0571095
JBTOnw	5fagOy	Squamous cell neoplasms and carcinoma of cervix	SSC-A on monocyte	-0.111247	0.0851919	0.206427
jcAan7	5fagOy	Squamous cell neoplasms and carcinoma of cervix	CD45RA on naive CD8br	-0.0814258	0.0697803	0.256981
JDbP7n	5fagOy	Squamous cell neoplasms and carcinoma of cervix	IgD+ CD24- AC	-0.0942692	0.0534711	0.0931761
jE7WBm	5fagOy	Squamous cell neoplasms and carcinoma of cervix	CD25 on IgD+ CD38br	-0.0788239	0.113371	0.501309
jEdjI4	5fagOy	Squamous cell neoplasms and carcinoma of cervix	IgD on unsw mem	0.0329341	0.052304	0.53604
jEP3mb	5fagOy	Squamous cell neoplasms and carcinoma of cervix	CD14- CD16+ monocyte AC	-0.0364978	0.0601209	0.55232
jEUEh4	5fagOy	Squamous cell neoplasms and carcinoma of cervix	CD4 on activated Treg	0.0652331	0.0571383	0.265866
Jfy07V	5fagOy	Squamous cell neoplasms and carcinoma of cervix	CD11c on CD62L+ myeloid DC	-0.100263	0.0510191	0.0610661
Ji8e1v	5fagOy	Squamous cell neoplasms and carcinoma of cervix	CD27 on PB/PC	-0.0985921	0.0559578	0.096057
jivNh7	5fagOy	Squamous cell neoplasms and carcinoma of cervix	HVEM on CM CD4+	-0.00029287	0.0578907	0.996026
jjlD4D	5fagOy	Squamous cell neoplasms and carcinoma of cervix	CD3- lymphocyte %leukocyte	0.0739343	0.0653512	0.272761
JJPkTT	5fagOy	Squamous cell neoplasms and carcinoma of cervix	Transitional %B cell	0.049638	0.0845548	0.567225
jKxSkH	5fagOy	Squamous cell neoplasms and carcinoma of cervix	CD20 on CD24+ CD27+	-0.0956705	0.0732724	0.202676
jlvOUU	5fagOy	Squamous cell neoplasms and carcinoma of cervix	CD25hi CD45RA+ CD4 not Treg %T cell	-0.0650591	0.0528831	0.230058
JlzQYP	5fagOy	Squamous cell neoplasms and carcinoma of cervix	CD28+ DN (CD4-CD8-) %T cell	-0.0448762	0.0633948	0.486801
jmdBOm	5fagOy	Squamous cell neoplasms and carcinoma of cervix	EM CD4+ %T cell	0.024002	0.0811348	0.770747
JmzM61	5fagOy	Squamous cell neoplasms and carcinoma of cervix	CD62L- plasmacytoid DC %DC	0.112968	0.057329	0.0663348
jsusCu	5fagOy	Squamous cell neoplasms and carcinoma of cervix	CD24 on sw mem	0.00796102	0.0378229	0.834479
jvR5Hv	5fagOy	Squamous cell neoplasms and carcinoma of cervix	Activated & secreting Treg %CD4+	0.00892907	0.041477	0.831058
JYoPsu	5fagOy	Squamous cell neoplasms and carcinoma of cervix	HLA DR+ T cell%T cell	-0.00172013	0.0405598	0.966463
jYUWE5	5fagOy	Squamous cell neoplasms and carcinoma of cervix	BAFF-R on IgD+ CD38br	0.0538759	0.0646493	0.412535
k0ym5B	5fagOy	Squamous cell neoplasms and carcinoma of cervix	Basophil AC	-0.04521	0.0539203	0.411215
K1YVcO	5fagOy	Squamous cell neoplasms and carcinoma of cervix	Naive DN (CD4-CD8-) AC	0.0133763	0.086536	0.87909
k2GBZi	5fagOy	Squamous cell neoplasms and carcinoma of cervix	Basophil %CD33dim HLA DR- CD66b-	-0.0209279	0.0675323	0.760201
k2LApm	5fagOy	Squamous cell neoplasms and carcinoma of cervix	CD39+ secreting Treg %secreting Treg	-0.0079575	0.0498303	0.874358
K8JwNQ	5fagOy	Squamous cell neoplasms and carcinoma of cervix	CD28 on CD4 Treg	-0.0118394	0.0461579	0.79995
k8sTL0	5fagOy	Squamous cell neoplasms and carcinoma of cervix	IgD- CD27- %lymphocyte	0.0245185	0.100826	0.810959
k9gXdV	5fagOy	Squamous cell neoplasms and carcinoma of cervix	Unsw mem %B cell	-0.0118569	0.0421028	0.780236
K9qu2p	5fagOy	Squamous cell neoplasms and carcinoma of cervix	CD28- CD25++ CD8br %CD8br	0.00136812	0.0526028	0.979475
K9UmlB	5fagOy	Squamous cell neoplasms and carcinoma of cervix	HLA DR on CD14- CD16+ monocyte	-0.0200517	0.0673732	0.769598
K9WK4U	5fagOy	Squamous cell neoplasms and carcinoma of cervix	CD20 on IgD+ CD38br	0.0664538	0.0499746	0.196102
kapOwv	5fagOy	Squamous cell neoplasms and carcinoma of cervix	HVEM on naive CD4+	-0.00464693	0.0612995	0.940512
KawZr2	5fagOy	Squamous cell neoplasms and carcinoma of cervix	FSC-A on granulocyte	-0.0548843	0.0740528	0.467664
KAyId4	5fagOy	Squamous cell neoplasms and carcinoma of cervix	CD25hi CD45RA+ CD4 not Treg AC	-0.0573946	0.0617293	0.362142
kdMahn	5fagOy	Squamous cell neoplasms and carcinoma of cervix	CD33- HLA DR+ AC	-0.0381625	0.0485546	0.437328
kDRQhh	5fagOy	Squamous cell neoplasms and carcinoma of cervix	IgD+ CD38br AC	-0.0326984	0.0434479	0.458209
keQ5sU	5fagOy	Squamous cell neoplasms and carcinoma of cervix	HVEM on T cell	-0.0289475	0.0601009	0.634606
KFlDg1	5fagOy	Squamous cell neoplasms and carcinoma of cervix	CD8br NKT %lymphocyte	0.0331247	0.073401	0.655676
KGnDex	5fagOy	Squamous cell neoplasms and carcinoma of cervix	CD25 on naive-mature B cell	-0.0131002	0.0604108	0.830417
KgPU9m	5fagOy	Squamous cell neoplasms and carcinoma of cervix	CD127 on granulocyte	0.0130743	0.0538616	0.809917
KGY1MG	5fagOy	Squamous cell neoplasms and carcinoma of cervix	HLA DR++ monocyte %monocyte	0.0215865	0.0679587	0.754221
kHl5NC	5fagOy	Squamous cell neoplasms and carcinoma of cervix	Naive DN (CD4-CD8-) %T cell	-0.133003	0.0621328	0.0462456
KIJk3f	5fagOy	Squamous cell neoplasms and carcinoma of cervix	HVEM on CM CD8br	-0.0114265	0.0548431	0.837586
klkmiY	5fagOy	Squamous cell neoplasms and carcinoma of cervix	Transitional AC	-0.0120466	0.046906	0.799128
KLuYjF	5fagOy	Squamous cell neoplasms and carcinoma of cervix	CD3 on CD28+ CD4+	-0.0853506	0.0705538	0.239828
kPKf6d	5fagOy	Squamous cell neoplasms and carcinoma of cervix	Resting Treg %CD4	0.0269483	0.0497441	0.591871
kPsZe6	5fagOy	Squamous cell neoplasms and carcinoma of cervix	CD62L on CD62L+ plasmacytoid DC	-0.0190889	0.0725163	0.796495
kQ03Ig	5fagOy	Squamous cell neoplasms and carcinoma of cervix	CX3CR1 on CD14+ CD16- monocyte	-0.0493527	0.0628415	0.439627
Ks4aNn	5fagOy	Squamous cell neoplasms and carcinoma of cervix	BAFF-R on B cell	-0.0309508	0.0564889	0.590134
Kw19gY	5fagOy	Squamous cell neoplasms and carcinoma of cervix	CD14 on CD14+ CD16- monocyte	-0.0358157	0.100993	0.728147
kx1lvp	5fagOy	Squamous cell neoplasms and carcinoma of cervix	CCR2 on CD62L+ plasmacytoid DC	-0.114282	0.0594534	0.0715005
KySsg2	5fagOy	Squamous cell neoplasms and carcinoma of cervix	PB/PC %B cell	0.0302569	0.0533496	0.575884
kzL6UF	5fagOy	Squamous cell neoplasms and carcinoma of cervix	CD19 on IgD+ CD24-	0.0180373	0.0526955	0.735239
kZPzkN	5fagOy	Squamous cell neoplasms and carcinoma of cervix	HVEM on CD4+	-0.0620935	0.0628771	0.336469
l1TTA0	5fagOy	Squamous cell neoplasms and carcinoma of cervix	SSC-A on NK	-0.00478821	0.0553084	0.931831
l1xf6o	5fagOy	Squamous cell neoplasms and carcinoma of cervix	CD25 on CD20- CD38-	-0.0340862	0.0599612	0.577149
l4Wm3Q	5fagOy	Squamous cell neoplasms and carcinoma of cervix	Granulocyte AC	0.0750124	0.0717311	0.307033
L6xO3V	5fagOy	Squamous cell neoplasms and carcinoma of cervix	HVEM on EM CD4+	0.0529609	0.0523163	0.323475
lAmRCB	5fagOy	Squamous cell neoplasms and carcinoma of cervix	CD33dim HLA DR- AC	-0.0573512	0.053161	0.292354
LCwXFc	5fagOy	Squamous cell neoplasms and carcinoma of cervix	CD25 on IgD- CD38-	0.0638267	0.047081	0.190313
lCwZTl	5fagOy	Squamous cell neoplasms and carcinoma of cervix	IgD+ CD38br %B cell	0.089717	0.0745999	0.24135
LDIZqo	5fagOy	Squamous cell neoplasms and carcinoma of cervix	HLA DR on CD14+ monocyte	-0.0340329	0.0841775	0.690507
LFJnz2	5fagOy	Squamous cell neoplasms and carcinoma of cervix	CD39+ resting Treg AC	-0.0110501	0.0576573	0.849504
LFpCGY	5fagOy	Squamous cell neoplasms and carcinoma of cervix	CD8dim NKT %lymphocyte	-0.0414761	0.0632375	0.518141
lhQ1Hp	5fagOy	Squamous cell neoplasms and carcinoma of cervix	CD66b on CD66b++ myeloid cell	0.0266575	0.0601438	0.66157
LhUtcg	5fagOy	Squamous cell neoplasms and carcinoma of cervix	CD20 on sw mem	0.00610165	0.0601108	0.919847
Li2UyH	5fagOy	Squamous cell neoplasms and carcinoma of cervix	CD28 on CD4+	0.0745119	0.0474007	0.129052
LiCEHB	5fagOy	Squamous cell neoplasms and carcinoma of cervix	CD4+ %T cell	0.0339904	0.0709341	0.637007
Lifbqr	5fagOy	Squamous cell neoplasms and carcinoma of cervix	HLA DR on monocyte	0.0722436	0.0818245	0.391216
LiuZzX	5fagOy	Squamous cell neoplasms and carcinoma of cervix	CD25 on CD39+ secreting Treg	0.0629497	0.0489925	0.219685
LjaGFv	5fagOy	Squamous cell neoplasms and carcinoma of cervix	CD25 on CD39+ CD4 Treg	0.0617954	0.0756977	0.427078
LLC8Z1	5fagOy	Squamous cell neoplasms and carcinoma of cervix	CD20 on IgD+ CD38dim	-0.0203112	0.0501365	0.688837
LMwvgt	5fagOy	Squamous cell neoplasms and carcinoma of cervix	CD14+ CD16- monocyte %monocyte	-0.0592372	0.045336	0.204835
lnhjOm	5fagOy	Squamous cell neoplasms and carcinoma of cervix	HLA DR++ monocyte %leukocyte	0.140409	0.106384	0.235012
LnpGTj	5fagOy	Squamous cell neoplasms and carcinoma of cervix	CD4 on CD39+ CD4+	-0.00642979	0.0616038	0.917706
LO74DY	5fagOy	Squamous cell neoplasms and carcinoma of cervix	CD25 on IgD+ CD38- unsw mem	0.0358487	0.048787	0.470222
LOhDqO	5fagOy	Squamous cell neoplasms and carcinoma of cervix	BAFF-R on IgD- CD27-	0.0580395	0.0733358	0.440274
LQPIPD	5fagOy	Squamous cell neoplasms and carcinoma of cervix	CD20 on IgD+ CD38- naive	0.0930388	0.104099	0.386563
LR1hL5	5fagOy	Squamous cell neoplasms and carcinoma of cervix	CD19 on IgD+ CD38-	-0.0201926	0.0510353	0.695252
lrFQzi	5fagOy	Squamous cell neoplasms and carcinoma of cervix	CD4+ %leukocyte	-0.100249	0.11498	0.401901
LsiWii	5fagOy	Squamous cell neoplasms and carcinoma of cervix	CD45RA+ CD28- CD8br %CD8br	-0.04007	0.045219	0.383093
LtbKCC	5fagOy	Squamous cell neoplasms and carcinoma of cervix	CD45 on CD33- HLA DR-	0.00774567	0.114941	0.947382
LtOza2	5fagOy	Squamous cell neoplasms and carcinoma of cervix	CD33dim HLA DR+ CD11b- %CD33dim HLA DR+	0.0538125	0.0521036	0.312919
LWi4cz	5fagOy	Squamous cell neoplasms and carcinoma of cervix	CD80 on plasmacytoid DC	0.052376	0.0599402	0.393136
lwreps	5fagOy	Squamous cell neoplasms and carcinoma of cervix	CD19 on IgD+ CD38br	0.0914437	0.0566795	0.123155
LXQAle	5fagOy	Squamous cell neoplasms and carcinoma of cervix	SSC-A on T cell	0.0388497	0.054937	0.48762
lyoDKA	5fagOy	Squamous cell neoplasms and carcinoma of cervix	TCRgd AC	0.0501371	0.06416	0.445292
m0t55I	5fagOy	Squamous cell neoplasms and carcinoma of cervix	CD34 on HSC	0.147198	0.0653453	0.0479656
m1Kyht	5fagOy	Squamous cell neoplasms and carcinoma of cervix	CD20 on IgD+ CD38- unsw mem	-0.129334	0.104035	0.230678
M3cu7r	5fagOy	Squamous cell neoplasms and carcinoma of cervix	CD3 on CD45RA+ CD4+	0.0136211	0.0431007	0.754242
M9PasY	5fagOy	Squamous cell neoplasms and carcinoma of cervix	IgD+ CD24+ AC	0.0524814	0.0649227	0.427942
MaMxfA	5fagOy	Squamous cell neoplasms and carcinoma of cervix	CD16-CD56 on NKT	-0.0706088	0.0603275	0.252447
mBdHeB	5fagOy	Squamous cell neoplasms and carcinoma of cervix	CD80 on myeloid DC	0.0267457	0.0588522	0.653585
mCnlUP	5fagOy	Squamous cell neoplasms and carcinoma of cervix	Lymphocyte %leukocyte	-0.0631191	0.0510971	0.231042
MDBBsU	5fagOy	Squamous cell neoplasms and carcinoma of cervix	CCR7 on naive CD4+	0.0271808	0.0469209	0.568279
mEUxOK	5fagOy	Squamous cell neoplasms and carcinoma of cervix	CD28+ CD45RA+ CD8br %CD8br	-0.0220831	0.0360537	0.544279
mfEuHp	5fagOy	Squamous cell neoplasms and carcinoma of cervix	CD3 on CD8br	-0.033011	0.0474396	0.49415
mgJRr3	5fagOy	Squamous cell neoplasms and carcinoma of cervix	HLA DR+ CD4+ %lymphocyte	0.0331279	0.0704786	0.643675
mgQOKD	5fagOy	Squamous cell neoplasms and carcinoma of cervix	CD3 on CD45RA- CD4+	-0.0543563	0.0496708	0.284241
mKb5Xx	5fagOy	Squamous cell neoplasms and carcinoma of cervix	CD38 on CD3- CD19-	-0.200388	0.091678	0.0440434
mKKXPC	5fagOy	Squamous cell neoplasms and carcinoma of cervix	HLA DR on B cell	0.0454023	0.0600668	0.458542
mPMQPh	5fagOy	Squamous cell neoplasms and carcinoma of cervix	CD40 on CD14+ CD16+ monocyte	-0.0800877	0.0793587	0.325565
Mr8ZyP	5fagOy	Squamous cell neoplasms and carcinoma of cervix	CCR2 on monocyte	0.043565	0.0598763	0.474542
mss3E8	5fagOy	Squamous cell neoplasms and carcinoma of cervix	IgD+ CD24+ %B cell	0.0418504	0.0835486	0.622504
MvcsaK	5fagOy	Squamous cell neoplasms and carcinoma of cervix	CD39+ activated Treg %CD4 Treg	-0.0116584	0.0541959	0.831855
mz6x2M	5fagOy	Squamous cell neoplasms and carcinoma of cervix	CD28+ CD45RA+ CD8dim %T cell	-0.00485904	0.0346744	0.889336
N24ekQ	5fagOy	Squamous cell neoplasms and carcinoma of cervix	CD14- CD16+ monocyte %monocyte	-0.0337603	0.0544219	0.541705
n3HDlX	5fagOy	Squamous cell neoplasms and carcinoma of cervix	CD33dim HLA DR+ CD11b- AC	0.0423041	0.0417802	0.320612
nAeebo	5fagOy	Squamous cell neoplasms and carcinoma of cervix	CD11c+ CD62L- monocyte %monocyte	0.0301085	0.0915431	0.746497
nB2YK0	5fagOy	Squamous cell neoplasms and carcinoma of cervix	CD127- CD8br AC	0.147718	0.0743656	0.0724745
nBYZnt	5fagOy	Squamous cell neoplasms and carcinoma of cervix	CD3 on T cell	-0.0305016	0.0399702	0.451563
NcSEeX	5fagOy	Squamous cell neoplasms and carcinoma of cervix	CD20- %B cell	-0.0135611	0.0580274	0.818008
ncuitg	5fagOy	Squamous cell neoplasms and carcinoma of cervix	Activated & resting Treg % CD4 Treg	-0.0140643	0.0443953	0.753834
ne1GqC	5fagOy	Squamous cell neoplasms and carcinoma of cervix	CD45RA on TD CD8br	-0.0789464	0.111091	0.490884
NEMPq7	5fagOy	Squamous cell neoplasms and carcinoma of cervix	SSC-A on NKT	-0.011458	0.0414615	0.785425
nEp75P	5fagOy	Squamous cell neoplasms and carcinoma of cervix	HLA DR on CD33- HLA DR+	-0.00718189	0.0699768	0.920284
NF993B	5fagOy	Squamous cell neoplasms and carcinoma of cervix	CD19 on naive-mature B cell	-0.0086034	0.0556077	0.87824
nft5Gi	5fagOy	Squamous cell neoplasms and carcinoma of cervix	EM DN (CD4-CD8-) AC	-0.0703065	0.0916507	0.453537
NgXFre	5fagOy	Squamous cell neoplasms and carcinoma of cervix	CD62L- CD86+ myeloid DC AC	-0.00857699	0.0641594	0.895223
NHaSBn	5fagOy	Squamous cell neoplasms and carcinoma of cervix	TD CD8br AC	0.0113672	0.0961972	0.907504
NIyAox	5fagOy	Squamous cell neoplasms and carcinoma of cervix	Monocyte AC	0.00301374	0.0439781	0.94591
nKKad2	5fagOy	Squamous cell neoplasms and carcinoma of cervix	HLA DR+ NK %CD3- lymphocyte	-0.0809823	0.058501	0.180805
nmXvmr	5fagOy	Squamous cell neoplasms and carcinoma of cervix	IgD on IgD+ CD38br	-0.0238919	0.057054	0.679276
nn0O42	5fagOy	Squamous cell neoplasms and carcinoma of cervix	CD28+ CD45RA- CD8dim %CD8dim	0.0132853	0.0421169	0.754947
NovfCD	5fagOy	Squamous cell neoplasms and carcinoma of cervix	CD20 on memory B cell	-0.071811	0.0459714	0.13036
nUve8N	5fagOy	Squamous cell neoplasms and carcinoma of cervix	CD25 on IgD+ CD38dim	-0.0247896	0.0548213	0.655769
NxCpUv	5fagOy	Squamous cell neoplasms and carcinoma of cervix	B cell %lymphocyte	0.0266707	0.0468077	0.572798
NXeg9Q	5fagOy	Squamous cell neoplasms and carcinoma of cervix	IgD- CD38dim %B cell	0.0206521	0.0539795	0.705535
O1obsP	5fagOy	Squamous cell neoplasms and carcinoma of cervix	CD45 on HLA DR+ NK	-0.0230525	0.0773209	0.771698
O4pSN4	5fagOy	Squamous cell neoplasms and carcinoma of cervix	HLA DR on HLA DR+ CD4+	0.00693768	0.0829972	0.934257
O4YN3q	5fagOy	Squamous cell neoplasms and carcinoma of cervix	CD8 on CD8br	0.0706959	0.0496214	0.167117
O6t7iQ	5fagOy	Squamous cell neoplasms and carcinoma of cervix	CD20 on B cell	0.00295252	0.0781139	0.970206
o6YwsH	5fagOy	Squamous cell neoplasms and carcinoma of cervix	HLA DR on HLA DR+ NK	0.052123	0.0496319	0.303677
oapCCz	5fagOy	Squamous cell neoplasms and carcinoma of cervix	IgD+ CD38dim %lymphocyte	-0.00539614	0.0370284	0.885078
Oausdb	5fagOy	Squamous cell neoplasms and carcinoma of cervix	IgD- CD38- %lymphocyte	-0.0155379	0.0508857	0.762531
OAyoAs	5fagOy	Squamous cell neoplasms and carcinoma of cervix	BAFF-R on IgD- CD24-	0.0213432	0.0619148	0.733904
OBifjY	5fagOy	Squamous cell neoplasms and carcinoma of cervix	CD4 on CD39+ resting Treg	-0.0455204	0.0733409	0.546425
OdPOTX	5fagOy	Squamous cell neoplasms and carcinoma of cervix	CD62L- DC %DC	0.0578657	0.0567479	0.320049
OeehqO	5fagOy	Squamous cell neoplasms and carcinoma of cervix	CD4RA on TD CD4+	-0.0227669	0.0401396	0.574667
oG7glA	5fagOy	Squamous cell neoplasms and carcinoma of cervix	HLA DR on CD33br HLA DR+ CD14dim	0.0565271	0.0651658	0.397121
ogIw7C	5fagOy	Squamous cell neoplasms and carcinoma of cervix	CD20 on IgD+ CD24+	0.000665309	0.0630904	0.991686
OH7vSS	5fagOy	Squamous cell neoplasms and carcinoma of cervix	CD127 on CD28+ CD45RA+ CD8br	-0.0990721	0.0797875	0.229458
ohSSke	5fagOy	Squamous cell neoplasms and carcinoma of cervix	CD33 on CD66b++ myeloid cell	0.00804102	0.0751526	0.916122
OifUZU	5fagOy	Squamous cell neoplasms and carcinoma of cervix	CD3 on HLA DR+ CD4+	-0.0131716	0.055463	0.814297
oKWr98	5fagOy	Squamous cell neoplasms and carcinoma of cervix	FSC-A on HLA DR+ T cell	0.0292637	0.0486974	0.556305
okYm17	5fagOy	Squamous cell neoplasms and carcinoma of cervix	CD3 on NKT	0.0298424	0.0684768	0.669186
oLKlbe	5fagOy	Squamous cell neoplasms and carcinoma of cervix	CD39+ CD8br AC	-0.017247	0.0587177	0.77172
OLUGOH	5fagOy	Squamous cell neoplasms and carcinoma of cervix	BAFF-R on IgD+ CD38- naive	0.16362	0.0523521	0.00433178
ONsTEt	5fagOy	Squamous cell neoplasms and carcinoma of cervix	CD8 on TD CD8br	0.0559436	0.0720678	0.449661
oOHEF2	5fagOy	Squamous cell neoplasms and carcinoma of cervix	CD45RA+ CD28- CD8br %T cell	-0.000216302	0.0350159	0.995077
oOiAlt	5fagOy	Squamous cell neoplasms and carcinoma of cervix	CD8 on CD28+ CD45RA- CD8br	-0.0361943	0.0953965	0.711013
OoZEnT	5fagOy	Squamous cell neoplasms and carcinoma of cervix	HLA DR+ NK AC	-0.0747006	0.0713944	0.310968
OrCRgW	5fagOy	Squamous cell neoplasms and carcinoma of cervix	CD28 on CD39+ resting Treg	-0.00889285	0.0504576	0.861875
oRjDaX	5fagOy	Squamous cell neoplasms and carcinoma of cervix	CD86 on myeloid DC	0.0245469	0.0813754	0.766033
OsQMRg	5fagOy	Squamous cell neoplasms and carcinoma of cervix	CD28 on CD45RA+ CD4+	0.0155863	0.111852	0.891695
OvLOdF	5fagOy	Squamous cell neoplasms and carcinoma of cervix	CD27 on IgD+ CD24+	0.00425745	0.0434191	0.922563
OVNj4e	5fagOy	Squamous cell neoplasms and carcinoma of cervix	CD4 on secreting Treg	-0.0594203	0.0527097	0.269907
oY60NM	5fagOy	Squamous cell neoplasms and carcinoma of cervix	CD45 on CD8br	0.0151555	0.0431482	0.728472
p129Gi	5fagOy	Squamous cell neoplasms and carcinoma of cervix	CD33br HLA DR+ CD14- %CD33br HLA DR+	0.05817	0.0571963	0.323399
P1ocAz	5fagOy	Squamous cell neoplasms and carcinoma of cervix	CD86 on CD62L+ myeloid DC	0.0645774	0.0564577	0.266205
p94WwW	5fagOy	Squamous cell neoplasms and carcinoma of cervix	CD39+ secreting Treg AC	0.0215275	0.0554175	0.7011
PGdSin	5fagOy	Squamous cell neoplasms and carcinoma of cervix	CD4 Treg AC	-0.0271959	0.075592	0.722985
phThOJ	5fagOy	Squamous cell neoplasms and carcinoma of cervix	CD27 on CD20- CD38-	-0.00992951	0.0485135	0.840122
Phzncw	5fagOy	Squamous cell neoplasms and carcinoma of cervix	Naive-mature B cell %lymphocyte	0.0634849	0.120624	0.604767
Pi1lqB	5fagOy	Squamous cell neoplasms and carcinoma of cervix	HLA DR on plasmacytoid DC	0.0579556	0.061717	0.358379
PI7W92	5fagOy	Squamous cell neoplasms and carcinoma of cervix	HLA DR+ T cell AC	0.026838	0.0515637	0.606819
PJmPLZ	5fagOy	Squamous cell neoplasms and carcinoma of cervix	CD27 on unsw mem	0.0551103	0.0638176	0.395167
PJNbVq	5fagOy	Squamous cell neoplasms and carcinoma of cervix	CD3 on CD4+	-0.0446415	0.0513592	0.392691
pLw2Iv	5fagOy	Squamous cell neoplasms and carcinoma of cervix	Im MDSC %CD33dim HLA DR- CD66b-	0.137789	0.059422	0.0331175
plxkpK	5fagOy	Squamous cell neoplasms and carcinoma of cervix	CD20 on naive-mature B cell	0.0092323	0.0356643	0.798259
pn5YH6	5fagOy	Squamous cell neoplasms and carcinoma of cervix	HVEM on TD CD8br	0.0159694	0.0647117	0.80727
pN706w	5fagOy	Squamous cell neoplasms and carcinoma of cervix	CD62L on granulocyte	-0.0436822	0.0788831	0.58848
pohsUb	5fagOy	Squamous cell neoplasms and carcinoma of cervix	CD8dim %T cell	-0.0727936	0.0953238	0.455547
Pok0Ik	5fagOy	Squamous cell neoplasms and carcinoma of cervix	DN (CD4-CD8-) NKT %T cell	-0.0619325	0.0691867	0.378338
PrQzZ9	5fagOy	Squamous cell neoplasms and carcinoma of cervix	PDL-1 on CD14+ CD16- monocyte	0.07066	0.106903	0.520172
PTrUFF	5fagOy	Squamous cell neoplasms and carcinoma of cervix	HVEM on CD8br	-0.0153206	0.121823	0.901709
pv9US7	5fagOy	Squamous cell neoplasms and carcinoma of cervix	CD25hi %T cell	-0.0365268	0.0642363	0.577501
pvcnKq	5fagOy	Squamous cell neoplasms and carcinoma of cervix	HLA DR on DC	-0.0681097	0.0692703	0.339274
PX5XeH	5fagOy	Squamous cell neoplasms and carcinoma of cervix	CD40 on monocytes	-0.0577041	0.0492273	0.251357
pY7V0X	5fagOy	Squamous cell neoplasms and carcinoma of cervix	CD127- CD8br %CD8br	0.0476675	0.0606448	0.447104
Q0k1m9	5fagOy	Squamous cell neoplasms and carcinoma of cervix	Granulocyte %leukocyte	0.0286977	0.0588132	0.630207
q2Z34r	5fagOy	Squamous cell neoplasms and carcinoma of cervix	Plasmacytoid DC %DC	-0.0536488	0.0474429	0.270313
q4saPf	5fagOy	Squamous cell neoplasms and carcinoma of cervix	CD28- CD8br %T cell	-0.113977	0.142568	0.437379
q7AHlE	5fagOy	Squamous cell neoplasms and carcinoma of cervix	CD19 on CD24+ CD27+	0.0611464	0.0526393	0.255561
Q7llVb	5fagOy	Squamous cell neoplasms and carcinoma of cervix	IgD on IgD+ CD24-	-0.0179364	0.0489527	0.716921
QbolOe	5fagOy	Squamous cell neoplasms and carcinoma of cervix	IgD- CD24- %lymphocyte	0.0487752	0.0577278	0.407252
qbyudz	5fagOy	Squamous cell neoplasms and carcinoma of cervix	CD39 on CD39+ activated Treg	-0.133727	0.0898172	0.15212
QEuISg	5fagOy	Squamous cell neoplasms and carcinoma of cervix	CD64 on CD14+ CD16- monocyte	-0.0165705	0.0392329	0.675584
QFquaN	5fagOy	Squamous cell neoplasms and carcinoma of cervix	CM DN (CD4-CD8-) %DN	-0.0333506	0.0711351	0.646405
qGpBqA	5fagOy	Squamous cell neoplasms and carcinoma of cervix	CD45 on B cell	0.085208	0.0511727	0.119793
qGXLnV	5fagOy	Squamous cell neoplasms and carcinoma of cervix	EM CD8br AC	0.0220082	0.0424134	0.609013
qhEzBb	5fagOy	Squamous cell neoplasms and carcinoma of cervix	CD19 on IgD- CD38dim	0.0863497	0.049967	0.0962987
qlrjiF	5fagOy	Squamous cell neoplasms and carcinoma of cervix	CD11c on myeloid DC	-0.0694577	0.0453045	0.136467
QmXUuT	5fagOy	Squamous cell neoplasms and carcinoma of cervix	CD45 on Gr MDSC	0.106245	0.0957514	0.283575
qoApOE	5fagOy	Squamous cell neoplasms and carcinoma of cervix	CD3 on activated Treg	-0.0148117	0.0636075	0.818359
qPr8vF	5fagOy	Squamous cell neoplasms and carcinoma of cervix	IgD- CD27- AC	-0.0418568	0.0870855	0.635313
qsfgGQ	5fagOy	Squamous cell neoplasms and carcinoma of cervix	Activated Treg %CD4 Treg	0.0317102	0.047281	0.508341
QTqjna	5fagOy	Squamous cell neoplasms and carcinoma of cervix	CCR2 on CD14- CD16-	0.0341256	0.0690994	0.628557
qYIKuc	5fagOy	Squamous cell neoplasms and carcinoma of cervix	NK %CD3- lymphocyte	-0.0404521	0.0525598	0.448725
R14Ljw	5fagOy	Squamous cell neoplasms and carcinoma of cervix	CD33br HLA DR+ CD14- AC	0.0266936	0.0404073	0.514457
r2jvz3	5fagOy	Squamous cell neoplasms and carcinoma of cervix	CD19 on IgD+ CD38- unsw mem	-0.0945692	0.0771206	0.235085
r8o3i3	5fagOy	Squamous cell neoplasms and carcinoma of cervix	CD25 on CD4+	-0.0124047	0.0624221	0.845337
RASUb1	5fagOy	Squamous cell neoplasms and carcinoma of cervix	CD11b on basophil	0.188671	0.097142	0.0688671
rbZiWe	5fagOy	Squamous cell neoplasms and carcinoma of cervix	CD3 on CD28+ CD45RA+ CD8br	-0.135152	0.0847757	0.125151
rc4VmF	5fagOy	Squamous cell neoplasms and carcinoma of cervix	CD33- HLA DR- AC	-0.0797224	0.0816785	0.341303
rCFZBZ	5fagOy	Squamous cell neoplasms and carcinoma of cervix	BAFF-R on IgD+	-0.00968428	0.0488557	0.844692
REwl7O	5fagOy	Squamous cell neoplasms and carcinoma of cervix	CD39 on CD39+ CD8br	-0.0195756	0.0814116	0.812312
Rf0IUv	5fagOy	Squamous cell neoplasms and carcinoma of cervix	CD64 on CD14- CD16-	0.0743016	0.087015	0.407537
RFPIhG	5fagOy	Squamous cell neoplasms and carcinoma of cervix	CD4+ CD8dim %lymphocyte	0.0645987	0.0743495	0.39703
rg1dK4	5fagOy	Squamous cell neoplasms and carcinoma of cervix	CD11c+ monocyte %monocyte	0.0660273	0.0739354	0.38362
RGqb8s	5fagOy	Squamous cell neoplasms and carcinoma of cervix	CD11c+ HLA DR++ monocyte AC	-0.0667598	0.068788	0.34718
RH5Gqw	5fagOy	Squamous cell neoplasms and carcinoma of cervix	CD45RA- CD4+ AC	-0.0992441	0.0611307	0.128476
Rh8ndW	5fagOy	Squamous cell neoplasms and carcinoma of cervix	TD CD4+ AC	0.19991	0.0983723	0.0726776
RhhZGU	5fagOy	Squamous cell neoplasms and carcinoma of cervix	CD28 on secreting Treg	-0.0061763	0.0528769	0.908564
rHYUtz	5fagOy	Squamous cell neoplasms and carcinoma of cervix	CD39+ CD4+ %CD4+	0.0851751	0.0499122	0.101384
riwYEp	5fagOy	Squamous cell neoplasms and carcinoma of cervix	Secreting Treg AC	-0.0202177	0.0584749	0.73297
rJyqlR	5fagOy	Squamous cell neoplasms and carcinoma of cervix	CD19 on transitional	0.0217265	0.0484834	0.658084
RLtZYg	5fagOy	Squamous cell neoplasms and carcinoma of cervix	HVEM on TD CD4+	-0.0419137	0.0511061	0.420213
Ro5AA0	5fagOy	Squamous cell neoplasms and carcinoma of cervix	CD39 on CD39+ CD4+	-0.0450386	0.0501167	0.380691
roMmb9	5fagOy	Squamous cell neoplasms and carcinoma of cervix	CD3 on Naive CD4+	-0.0622012	0.0440813	0.170083
roySFm	5fagOy	Squamous cell neoplasms and carcinoma of cervix	CD3 on resting Treg	-0.0450299	0.0487414	0.362073
rPNBay	5fagOy	Squamous cell neoplasms and carcinoma of cervix	BAFF-R on CD20- CD38-	-0.033397	0.0846459	0.698728
RtBX3q	5fagOy	Squamous cell neoplasms and carcinoma of cervix	CD45 on CD14+ monocyte	-0.124773	0.0649116	0.0737833
rU7jAy	5fagOy	Squamous cell neoplasms and carcinoma of cervix	CD24 on IgD+ CD38- unsw mem	-0.00503131	0.0724578	0.945367
rw2PBi	5fagOy	Squamous cell neoplasms and carcinoma of cervix	CD28- CD8br AC	-0.187542	0.138296	0.200038
RYuBr2	5fagOy	Squamous cell neoplasms and carcinoma of cervix	CD33 on CD33br HLA DR+	0.0694413	0.0540771	0.213088
rZvmca	5fagOy	Squamous cell neoplasms and carcinoma of cervix	CD8 on CD28+ CD45RA+ CD8br	-0.103537	0.0603994	0.101948
s29W4y	5fagOy	Squamous cell neoplasms and carcinoma of cervix	CD45 on CD33br HLA DR+ CD14-	0.117128	0.119075	0.339926
S39mgw	5fagOy	Squamous cell neoplasms and carcinoma of cervix	Mo MDSC AC	0.0319645	0.0621965	0.613917
s4ZAcG	5fagOy	Squamous cell neoplasms and carcinoma of cervix	TD CD4+ %CD4+	0.0787233	0.0760456	0.313567
s9PV6F	5fagOy	Squamous cell neoplasms and carcinoma of cervix	CD4+ CD8dim %leukocyte	0.0467829	0.104524	0.662428
sbRI2H	5fagOy	Squamous cell neoplasms and carcinoma of cervix	TCRgd %T cell	0.0578211	0.0498111	0.262747
SDJSF3	5fagOy	Squamous cell neoplasms and carcinoma of cervix	BAFF-R on unsw mem	-0.0662953	0.0508806	0.206062
SGdDrr	5fagOy	Squamous cell neoplasms and carcinoma of cervix	CD39+ resting Treg % CD4 Treg	-0.024965	0.0401322	0.538171
shbo4u	5fagOy	Squamous cell neoplasms and carcinoma of cervix	CD39+ CD8br %T cell	0.0425084	0.0718377	0.561391
sHm7o8	5fagOy	Squamous cell neoplasms and carcinoma of cervix	CD4 Treg %T cell	0.0547248	0.0597961	0.375586
sMAhPs	5fagOy	Squamous cell neoplasms and carcinoma of cervix	CD19 on IgD- CD24-	0.0070609	0.0686449	0.919049
SmNw8w	5fagOy	Squamous cell neoplasms and carcinoma of cervix	CD127 on CD28+ CD45RA- CD8br	-0.0905591	0.0807694	0.277789
SoEcbV	5fagOy	Squamous cell neoplasms and carcinoma of cervix	CD19 on memory B cell	0.121891	0.0532176	0.0319486
soXavq	5fagOy	Squamous cell neoplasms and carcinoma of cervix	Activated & resting Treg %CD4+	-0.0412855	0.0557978	0.46653
sPA4Ig	5fagOy	Squamous cell neoplasms and carcinoma of cervix	CCR2 on monocyte	-0.0671432	0.0878634	0.452531
SRJJKv	5fagOy	Squamous cell neoplasms and carcinoma of cervix	CD45 on HLA DR+ CD8br	0.0654667	0.071246	0.371803
st5SpJ	5fagOy	Squamous cell neoplasms and carcinoma of cervix	CD127 on CD8br	0.113787	0.0590953	0.067192
STfK3t	5fagOy	Squamous cell neoplasms and carcinoma of cervix	DN (CD4-CD8-) %leukocyte	-0.0215554	0.0463617	0.64755
sx97aE	5fagOy	Squamous cell neoplasms and carcinoma of cervix	CD62L- plasmacytoid DC AC	0.00216739	0.0577065	0.970378
t4f4M4	5fagOy	Squamous cell neoplasms and carcinoma of cervix	CD20 on IgD- CD38br	0.0396076	0.0521533	0.460183
T9huvn	5fagOy	Squamous cell neoplasms and carcinoma of cervix	CD39 on granulocyte	-0.0594307	0.0558812	0.29813
TB6znr	5fagOy	Squamous cell neoplasms and carcinoma of cervix	TD CD8br %T cell	-0.0785492	0.0710308	0.286214
tchzjL	5fagOy	Squamous cell neoplasms and carcinoma of cervix	SSC-A on granulocyte	-0.0286954	0.0549268	0.606368
TDukcD	5fagOy	Squamous cell neoplasms and carcinoma of cervix	FSC-A on B cell	0.024118	0.073878	0.747843
tEQrMg	5fagOy	Squamous cell neoplasms and carcinoma of cervix	CD25 on transitional	-0.0320796	0.0663788	0.634145
TfHpvN	5fagOy	Squamous cell neoplasms and carcinoma of cervix	CD24 on IgD+ CD24+	-0.0195589	0.0410071	0.637888
TkExQh	5fagOy	Squamous cell neoplasms and carcinoma of cervix	CD8br NKT AC	-0.0397315	0.0583631	0.502536
Tkq9D9	5fagOy	Squamous cell neoplasms and carcinoma of cervix	IgD- CD38- %B cell	-0.265901	0.10292	0.0272491
TrmKnY	5fagOy	Squamous cell neoplasms and carcinoma of cervix	CD3 on CD39+ CD4+	-0.0188922	0.0681677	0.783949
tRs6QA	5fagOy	Squamous cell neoplasms and carcinoma of cervix	NK %lymphocyte	-0.102679	0.0479977	0.0423663
trsDjn	5fagOy	Squamous cell neoplasms and carcinoma of cervix	CD33br HLA DR+ CD14dim AC	-0.0792453	0.0482595	0.112618
tuWWRY	5fagOy	Squamous cell neoplasms and carcinoma of cervix	CD19 on sw mem	0.0124453	0.0702119	0.860738
TVENGy	5fagOy	Squamous cell neoplasms and carcinoma of cervix	CD28 on CD28+ CD45RA+ CD8br	0.0944824	0.0833608	0.27751
Ty5kyk	5fagOy	Squamous cell neoplasms and carcinoma of cervix	BAFF-R on IgD- CD38dim	0.0275067	0.0860942	0.779636
Tyw35n	5fagOy	Squamous cell neoplasms and carcinoma of cervix	Sw mem %B cell	-0.00760685	0.0790189	0.925041
U2BxVq	5fagOy	Squamous cell neoplasms and carcinoma of cervix	BAFF-R on memory B cell	-0.0189681	0.0694305	0.788428
U5zjQj	5fagOy	Squamous cell neoplasms and carcinoma of cervix	CD3 on CD28+ DN (CD4-CD8-)	0.0730016	0.0652733	0.28222
uAdZkA	5fagOy	Squamous cell neoplasms and carcinoma of cervix	IgD on IgD+	-0.0867541	0.0607964	0.169819
uAJqxZ	5fagOy	Squamous cell neoplasms and carcinoma of cervix	CM CD8br AC	-0.0133727	0.0769324	0.863525
UDaQKn	5fagOy	Squamous cell neoplasms and carcinoma of cervix	CD27 on memory B cell	-0.0445358	0.0497604	0.380056
uDhS26	5fagOy	Squamous cell neoplasms and carcinoma of cervix	PDL-1 on monocyte	0.162028	0.0790768	0.0612076
UF8DFc	5fagOy	Squamous cell neoplasms and carcinoma of cervix	CCR2 on granulocyte	0.0390272	0.0635734	0.549132
ugkjrd	5fagOy	Squamous cell neoplasms and carcinoma of cervix	CD25 on CD24+ CD27+	0.0170245	0.0372821	0.652407
UMIII6	5fagOy	Squamous cell neoplasms and carcinoma of cervix	Activated & secreting Treg AC	-0.0241599	0.0695124	0.731799
uNznpH	5fagOy	Squamous cell neoplasms and carcinoma of cervix	IgD+ CD38- AC	0.0177649	0.0912558	0.848263
UpHzgR	5fagOy	Squamous cell neoplasms and carcinoma of cervix	CD14 on Mo MDSC	0.0370418	0.0529558	0.49158
UpyEqz	5fagOy	Squamous cell neoplasms and carcinoma of cervix	CD19 on IgD+ CD38dim	-0.00462215	0.0572849	0.93642
uQWSaB	5fagOy	Squamous cell neoplasms and carcinoma of cervix	CD25 on CD4 Treg	0.00306143	0.0429391	0.94387
URGp4y	5fagOy	Squamous cell neoplasms and carcinoma of cervix	CD24 on IgD- CD38-	-0.00143212	0.0470008	0.975916
UWZQ3Y	5fagOy	Squamous cell neoplasms and carcinoma of cervix	CD3 on CD28- CD8br	0.000476087	0.0773379	0.995156
UXbnmx	5fagOy	Squamous cell neoplasms and carcinoma of cervix	CD45 on CD33dim HLA DR-	-0.0577963	0.100863	0.574598
UxG8bv	5fagOy	Squamous cell neoplasms and carcinoma of cervix	CD45RA+ CD8br AC	-0.0271052	0.0566882	0.636701
uXOnNg	5fagOy	Squamous cell neoplasms and carcinoma of cervix	Naive CD4+ %CD4+	0.0235702	0.0498789	0.639645
uzUTKq	5fagOy	Squamous cell neoplasms and carcinoma of cervix	FSC-A on NKT	0.114063	0.0880159	0.211369
v0LAeR	5fagOy	Squamous cell neoplasms and carcinoma of cervix	CD80 on monocyte	-0.0702104	0.0686853	0.318317
V0Wlwg	5fagOy	Squamous cell neoplasms and carcinoma of cervix	T cell %lymphocyte	0.121438	0.120194	0.328351
v1Xw4x	5fagOy	Squamous cell neoplasms and carcinoma of cervix	CD62L- HLA DR++ monocyte AC	-0.0492153	0.0891618	0.588148
v6Q2qU	5fagOy	Squamous cell neoplasms and carcinoma of cervix	FSC-A on myeloid DC	0.0104112	0.0437734	0.81469
VAVLp5	5fagOy	Squamous cell neoplasms and carcinoma of cervix	CD19 on IgD+	-0.0394686	0.052815	0.461854
vdUiUL	5fagOy	Squamous cell neoplasms and carcinoma of cervix	CD64 on CD14+ CD16+ monocyte	0.0109246	0.114153	0.925649
vGHQba	5fagOy	Squamous cell neoplasms and carcinoma of cervix	CD28- DN (CD4-CD8-) %T cell	0.0223686	0.0578396	0.703037
viaJm7	5fagOy	Squamous cell neoplasms and carcinoma of cervix	CD45 on CD33br HLA DR+	-0.0768574	0.062723	0.24066
vJ3ZNY	5fagOy	Squamous cell neoplasms and carcinoma of cervix	CD24 on IgD- CD38dim	0.0541115	0.141547	0.717958
vjn8F2	5fagOy	Squamous cell neoplasms and carcinoma of cervix	CD8br and CD8dim %leukocyte	0.153954	0.117042	0.212964
vlbTqK	5fagOy	Squamous cell neoplasms and carcinoma of cervix	CD33dim HLA DR+ CD11b+ AC	0.0427832	0.0626116	0.500955
vLygBC	5fagOy	Squamous cell neoplasms and carcinoma of cervix	Sw mem AC	0.060793	0.047176	0.211539
VN8pQq	5fagOy	Squamous cell neoplasms and carcinoma of cervix	CD28+ CD45RA- CD8br %T cell	0.0138758	0.040613	0.73558
Vp8fvA	5fagOy	Squamous cell neoplasms and carcinoma of cervix	CD3 on CD39+ secreting Treg	0.00353833	0.0681715	0.959018
vPMFfe	5fagOy	Squamous cell neoplasms and carcinoma of cervix	CD25 on CD45RA- CD4 not Treg	-0.0446581	0.0543595	0.41943
vsKCii	5fagOy	Squamous cell neoplasms and carcinoma of cervix	CD86 on monocyte	-0.0407951	0.0715466	0.577586
vVP9Qz	5fagOy	Squamous cell neoplasms and carcinoma of cervix	CD20 on CD20- CD38-	0.0525731	0.06288	0.417149
vvTlIM	5fagOy	Squamous cell neoplasms and carcinoma of cervix	CD4 on CD28+ CD4+	0.0865946	0.0687435	0.22304
VWA2yD	5fagOy	Squamous cell neoplasms and carcinoma of cervix	CD127 on CD4+	-0.0110588	0.146257	0.942186
VxGaei	5fagOy	Squamous cell neoplasms and carcinoma of cervix	CD86+ myeloid DC %DC	-0.0781605	0.0601176	0.207647
VXrbnw	5fagOy	Squamous cell neoplasms and carcinoma of cervix	SSC-A on HLA DR+ NK	0.00571565	0.0449135	0.899715
vZN1GA	5fagOy	Squamous cell neoplasms and carcinoma of cervix	CD127 on T cell	0.0298252	0.0996233	0.768504
w0GikH	5fagOy	Squamous cell neoplasms and carcinoma of cervix	CX3CR1 on CD14- CD16+ monocyte	0.0166991	0.0510768	0.747951
W1cu02	5fagOy	Squamous cell neoplasms and carcinoma of cervix	CD45RA on resting Treg	-0.114302	0.0615954	0.0744457
w1Lbyr	5fagOy	Squamous cell neoplasms and carcinoma of cervix	BAFF-R on IgD+ CD38dim	0.0103549	0.0502723	0.838621
W91zF5	5fagOy	Squamous cell neoplasms and carcinoma of cervix	IgD- CD24- %B cell	0.0560287	0.0761472	0.473206
w9F76u	5fagOy	Squamous cell neoplasms and carcinoma of cervix	Naive CD8br %T cell	0.0127884	0.0397328	0.750234
WBVK5X	5fagOy	Squamous cell neoplasms and carcinoma of cervix	CD33br HLA DR+ AC	0.00668318	0.0386059	0.863808
WBVu4o	5fagOy	Squamous cell neoplasms and carcinoma of cervix	CD62L- monocyte %monocyte	0.0217083	0.0785836	0.78506
WCGqWX	5fagOy	Squamous cell neoplasms and carcinoma of cervix	CD11c on granulocyte	0.101547	0.0593726	0.102673
wCoDcn	5fagOy	Squamous cell neoplasms and carcinoma of cervix	CD11b on CD66b++ myeloid cell	0.0727934	0.0923312	0.442749
wd6c7z	5fagOy	Squamous cell neoplasms and carcinoma of cervix	Activated & resting Treg AC	0.128672	0.0867083	0.156124
wDcFev	5fagOy	Squamous cell neoplasms and carcinoma of cervix	CD28- DN (CD4-CD8-) AC	-0.0355702	0.048785	0.471776
wdPM2R	5fagOy	Squamous cell neoplasms and carcinoma of cervix	CD27 on IgD- CD38dim	-0.0113016	0.0393337	0.775905
we1akO	5fagOy	Squamous cell neoplasms and carcinoma of cervix	DN (CD4-CD8-) %T cell	-0.108874	0.0899496	0.247677
WgBlRm	5fagOy	Squamous cell neoplasms and carcinoma of cervix	CD19 on IgD+ CD24+	0.0371153	0.045605	0.421943
WixMLR	5fagOy	Squamous cell neoplasms and carcinoma of cervix	CD38 on PB/PC	-0.0763665	0.0632531	0.248819
WJiBYW	5fagOy	Squamous cell neoplasms and carcinoma of cervix	IgD on IgD+ CD38-	0.0334886	0.0496213	0.505944
wk6lg5	5fagOy	Squamous cell neoplasms and carcinoma of cervix	SSC-A on CD4+	0.0445085	0.0668184	0.510791
wLrrh2	5fagOy	Squamous cell neoplasms and carcinoma of cervix	CD64 on CD14- CD16+ monocyte	-0.0637456	0.0649772	0.339573
Wp1hZC	5fagOy	Squamous cell neoplasms and carcinoma of cervix	CD38 on transitional	0.0354525	0.0627447	0.577772
Wpkvv1	5fagOy	Squamous cell neoplasms and carcinoma of cervix	CD3 on CD4 Treg	-0.157362	0.0983516	0.144065
WS2Dj7	5fagOy	Squamous cell neoplasms and carcinoma of cervix	IgD+ %Lymphocyte	0.00580776	0.0467726	0.902727
WSSGBu	5fagOy	Squamous cell neoplasms and carcinoma of cervix	CD45RA- CD4+ %T cell	0.0115336	0.0425357	0.788594
WT2Tab	5fagOy	Squamous cell neoplasms and carcinoma of cervix	CD28- CD8br %CD8br	0.0795161	0.0802942	0.333297
wU08nu	5fagOy	Squamous cell neoplasms and carcinoma of cervix	DC AC	-0.0812415	0.0690355	0.253805
WVapJc	5fagOy	Squamous cell neoplasms and carcinoma of cervix	PDL-1 on CD14+ CD16+ monocyte	-0.00272017	0.049154	0.956291
wVAvJq	5fagOy	Squamous cell neoplasms and carcinoma of cervix	CD127- CD8br %T cell	0.0285185	0.0983592	0.77681
wvGSS3	5fagOy	Squamous cell neoplasms and carcinoma of cervix	HLA DR on HLA DR+ CD8br	-0.00838848	0.078082	0.915635
Ww3ejh	5fagOy	Squamous cell neoplasms and carcinoma of cervix	CD19 on CD20-	0.0403325	0.0515659	0.443762
WW9EDd	5fagOy	Squamous cell neoplasms and carcinoma of cervix	CD25hi CD45RA- CD4 not Treg %CD4+	0.00429766	0.0554967	0.938974
wYbfAO	5fagOy	Squamous cell neoplasms and carcinoma of cervix	CD25++ CD8br %T cell	0.0300758	0.0864026	0.732611
WYBTVQ	5fagOy	Squamous cell neoplasms and carcinoma of cervix	CD14 on CD14+ CD16+ monocyte	0.0157147	0.11065	0.88942
x1Kiq9	5fagOy	Squamous cell neoplasms and carcinoma of cervix	CM CD4+ AC	-0.0307938	0.0579397	0.599598
x623mI	5fagOy	Squamous cell neoplasms and carcinoma of cervix	CD20 on IgD+ CD24-	0.029963	0.0368729	0.425562
XbYipD	5fagOy	Squamous cell neoplasms and carcinoma of cervix	CD39 on CD39+ secreting Treg	-0.0958345	0.0446507	0.0436869
XG34fw	5fagOy	Squamous cell neoplasms and carcinoma of cervix	CD4 on CD4 Treg	-0.0154665	0.0549017	0.780311
XI5PF4	5fagOy	Squamous cell neoplasms and carcinoma of cervix	CD38 on IgD+ CD38br	0.134881	0.0945868	0.174348
xJR9KW	5fagOy	Squamous cell neoplasms and carcinoma of cervix	Plasmacytoid DC AC	-0.0552148	0.0453862	0.233929
xK31jJ	5fagOy	Squamous cell neoplasms and carcinoma of cervix	Naive CD4+ %T cell	0.032589	0.0419745	0.443214
XkQml4	5fagOy	Squamous cell neoplasms and carcinoma of cervix	CD45RA on CD39+ resting Treg	0.150992	0.110679	0.221446
XleuLs	5fagOy	Squamous cell neoplasms and carcinoma of cervix	CD86+ myeloid DC AC	-0.084552	0.0604813	0.178226
XMPX7f	5fagOy	Squamous cell neoplasms and carcinoma of cervix	CD4 on CD4+	-0.011597	0.0652445	0.86071
XNbNeg	5fagOy	Squamous cell neoplasms and carcinoma of cervix	CD40 on CD14+ CD16- monocyte	-0.140957	0.0639734	0.0388701
xpsjyf	5fagOy	Squamous cell neoplasms and carcinoma of cervix	CD45 on NK	0.0298109	0.0469022	0.530389
xQz7Qv	5fagOy	Squamous cell neoplasms and carcinoma of cervix	CD25 on CD39+ CD4+	-0.0310571	0.0681383	0.653215
xRFfgd	5fagOy	Squamous cell neoplasms and carcinoma of cervix	CD45 on granulocyte	-0.0128645	0.0599703	0.833474
xRSnAx	5fagOy	Squamous cell neoplasms and carcinoma of cervix	IgD+ CD38br %lymphocyte	-0.0801606	0.052527	0.140624
xs28DU	5fagOy	Squamous cell neoplasms and carcinoma of cervix	HVEM on EM CD8br	-0.0560099	0.0712246	0.443134
XsF6li	5fagOy	Squamous cell neoplasms and carcinoma of cervix	HLA DR+ NK %NK	-0.068897	0.0601463	0.264893
XT08Xn	5fagOy	Squamous cell neoplasms and carcinoma of cervix	CM CD8br %CD8br	-0.111288	0.0681093	0.113077
xtivMK	5fagOy	Squamous cell neoplasms and carcinoma of cervix	CD20 on IgD- CD38dim	0.0124356	0.0313111	0.693884
XTm8kr	5fagOy	Squamous cell neoplasms and carcinoma of cervix	T cell %leukocyte	-0.0512963	0.0576382	0.387533
XtqHTS	5fagOy	Squamous cell neoplasms and carcinoma of cervix	FSC-A on lymphocyte	0.0564678	0.0502325	0.278627
xTzqDz	5fagOy	Squamous cell neoplasms and carcinoma of cervix	CD38 on naive-mature B cell	0.0270943	0.0487713	0.583668
xU3D6N	5fagOy	Squamous cell neoplasms and carcinoma of cervix	CD3 on EM CD4+	-0.0828769	0.0633758	0.208383
xX4Xj2	5fagOy	Squamous cell neoplasms and carcinoma of cervix	CD4 on CM CD4 +	-0.00855263	0.0825852	0.919098
XXcrG6	5fagOy	Squamous cell neoplasms and carcinoma of cervix	CD25 on CD28+ CD4+	0.069913	0.18444	0.729885
XyVJu6	5fagOy	Squamous cell neoplasms and carcinoma of cervix	CD8 on NKT	-0.0138462	0.0648745	0.833687
xzEs68	5fagOy	Squamous cell neoplasms and carcinoma of cervix	CD11c+ CD62L- monocyte AC	-0.0350843	0.0555847	0.535067
xzTpd8	5fagOy	Squamous cell neoplasms and carcinoma of cervix	FSC-A on CD4+	0.0828259	0.0468448	0.0903099
y3bvxY	5fagOy	Squamous cell neoplasms and carcinoma of cervix	CD62L on CD62L+ myeloid DC	0.0110953	0.107985	0.919731
y4Zdtw	5fagOy	Squamous cell neoplasms and carcinoma of cervix	CD3 on TD CD8br	-0.0218332	0.0947794	0.820043
yFaZSZ	5fagOy	Squamous cell neoplasms and carcinoma of cervix	DP (CD4+CD8+) AC	-0.0993373	0.0770989	0.215914
yjXJH2	5fagOy	Squamous cell neoplasms and carcinoma of cervix	CD16+ monocyte %monocyte	0.0477932	0.0651647	0.471811
YKLEym	5fagOy	Squamous cell neoplasms and carcinoma of cervix	CD33 on CD33dim HLA DR+ CD11b+	-0.0318211	0.0559652	0.575966
ylRLOT	5fagOy	Squamous cell neoplasms and carcinoma of cervix	FSC-A on HLA DR+ CD4+	-0.0156045	0.0597667	0.797574
ymbrEw	5fagOy	Squamous cell neoplasms and carcinoma of cervix	CD3 on CD39+ activated Treg	0.0634607	0.058259	0.286845
Ympanc	5fagOy	Squamous cell neoplasms and carcinoma of cervix	CD28- CD127- CD25++ CD8br %T cell	0.0525607	0.0530548	0.336585
YNT6iw	5fagOy	Squamous cell neoplasms and carcinoma of cervix	CD45 on CD4+	0.168371	0.106422	0.141931
yO1yvG	5fagOy	Squamous cell neoplasms and carcinoma of cervix	CD4+ AC	-0.000561091	0.0528629	0.991632
YOyShM	5fagOy	Squamous cell neoplasms and carcinoma of cervix	IgD+ CD24- %lymphocyte	0.0357798	0.0835704	0.673364
YrZhpN	5fagOy	Squamous cell neoplasms and carcinoma of cervix	CD39 on monocyte	0.0389956	0.0489046	0.434595
ySlPJL	5fagOy	Squamous cell neoplasms and carcinoma of cervix	CD19 on CD20- CD38-	-0.029904	0.0787811	0.708954
Ytnac4	5fagOy	Squamous cell neoplasms and carcinoma of cervix	CD38 on IgD+	-0.0466959	0.0912305	0.617343
YTYwNn	5fagOy	Squamous cell neoplasms and carcinoma of cervix	HSC AC	0.0545045	0.060254	0.37833
YWy5wn	5fagOy	Squamous cell neoplasms and carcinoma of cervix	CD28 on CD39+ CD4+	-0.11407	0.0725648	0.136808
yX6Uml	5fagOy	Squamous cell neoplasms and carcinoma of cervix	BAFF-R on CD24+ CD27+	-0.0321382	0.0584895	0.58983
YxhOin	5fagOy	Squamous cell neoplasms and carcinoma of cervix	CD20 on unsw mem	-0.0755528	0.051813	0.160316
yzEhyu	5fagOy	Squamous cell neoplasms and carcinoma of cervix	HLA DR on CD33dim HLA DR+ CD11b+	0.038806	0.0566553	0.500866
yzerPg	5fagOy	Squamous cell neoplasms and carcinoma of cervix	CCR7 on naive CD8br	0.017492	0.056884	0.761353
Z40ImO	5fagOy	Squamous cell neoplasms and carcinoma of cervix	CD28+ CD45RA+ CD8br %T cell	0.0341427	0.0398922	0.394446
z6N9rK	5fagOy	Squamous cell neoplasms and carcinoma of cervix	CD24 on memory B cell	0.0723307	0.0411256	0.0891657
Z90Ber	5fagOy	Squamous cell neoplasms and carcinoma of cervix	CCR2 on CD14+ CD16+ monocyte	0.0313501	0.0447044	0.487768
Z9dhkF	5fagOy	Squamous cell neoplasms and carcinoma of cervix	CD11b on Gr MDSC	-1.43458	0.894491	0.354939
zA074l	5fagOy	Squamous cell neoplasms and carcinoma of cervix	TD DN (CD4-CD8-) %DN	-0.0192604	0.0494976	0.70062
zaEwdH	5fagOy	Squamous cell neoplasms and carcinoma of cervix	IgD+ AC	-0.111649	0.0541689	0.0616486
ZFtQF7	5fagOy	Squamous cell neoplasms and carcinoma of cervix	CD25hi %CD4+	-0.0920911	0.0547162	0.105327
ZgmTwc	5fagOy	Squamous cell neoplasms and carcinoma of cervix	Sw mem %lymphocyte	0.00885976	0.0609523	0.886245
zgqKr9	5fagOy	Squamous cell neoplasms and carcinoma of cervix	CD24+ CD27+ %lymphocyte	-0.0169516	0.0402579	0.677785
ZHk1K1	5fagOy	Squamous cell neoplasms and carcinoma of cervix	CD25++ CD8br AC	0.0274975	0.0689174	0.693287
ZhZFdI	5fagOy	Squamous cell neoplasms and carcinoma of cervix	CD3 on TD CD4+	0.0391258	0.0497204	0.440122
ziImPO	5fagOy	Squamous cell neoplasms and carcinoma of cervix	CCR2 on CD14- CD16+ monocyte	0.045103	0.0515945	0.390022
zj6jsS	5fagOy	Squamous cell neoplasms and carcinoma of cervix	IgD- CD38br %B cell	0.0496375	0.084022	0.562929
zJOU3o	5fagOy	Squamous cell neoplasms and carcinoma of cervix	CD4 on monocyte	-0.0369797	0.0728083	0.620028
ZkFk8q	5fagOy	Squamous cell neoplasms and carcinoma of cervix	TD DN (CD4-CD8-) AC	-0.082906	0.0606968	0.188794
zkpnIT	5fagOy	Squamous cell neoplasms and carcinoma of cervix	CD3 on CD39+ resting Treg	-0.100074	0.0651442	0.141882
zMMWnR	5fagOy	Squamous cell neoplasms and carcinoma of cervix	Unsw Mem %lymphocyte	0.06507	0.0719095	0.376297
zr2Nlr	5fagOy	Squamous cell neoplasms and carcinoma of cervix	CD28- CD8dim %T cell	-0.0406726	0.0509945	0.433268
zw1i09	5fagOy	Squamous cell neoplasms and carcinoma of cervix	CD86 on granulocyte	0.0292178	0.0770293	0.708666
