# Supplementary material for: Causal role of immune cells on cervical cancer onset revealed by two-sample Mendelian randomization study
Source: Sci Rep. 2024 Jun 28;14:14890. doi: 10.1038/s41598-024-65957-7 (PMC11211447; doi:10.1038/s41598-024-65957-7)
Supplement: Supplementary file 12 — Supplementary Table 9. [file 41598_2024_65957_MOESM12_ESM.xlsx]

## Sheet: Supplementary Table 9
Supplementary Table 9 Results of the causal effect of immune cell traits on malignant neoplasm of cervix uteri
id.exposure	id.outcome	outcome	exposure	method	nsnp	b	se	pval	lo_ci	up_ci	or	or_lci95	or_uci95
09wMdK	M3kvSi	Malignant neoplasm of cervix uteri	DN (CD4-CD8-) NKT %T cell	MR Egger	30	0.0742045	0.19543	0.707034	-0.308838	0.457247	1.07703	0.7343	1.57972
09wMdK	M3kvSi	Malignant neoplasm of cervix uteri	DN (CD4-CD8-) NKT %T cell	Weighted median	30	0.0531205	0.145084	0.714264	-0.231244	0.337485	1.05456	0.793546	1.40142
09wMdK	M3kvSi	Malignant neoplasm of cervix uteri	DN (CD4-CD8-) NKT %T cell	Inverse variance weighted	30	0.0310923	0.101189	0.758637	-0.167237	0.229422	1.03158	0.845999	1.25787
09wMdK	M3kvSi	Malignant neoplasm of cervix uteri	DN (CD4-CD8-) NKT %T cell	Simple mode	30	-0.279253	0.255659	0.283698	-0.780345	0.221839	0.756348	0.458248	1.24837
09wMdK	M3kvSi	Malignant neoplasm of cervix uteri	DN (CD4-CD8-) NKT %T cell	Weighted mode	30	-0.0838523	0.20866	0.690733	-0.492826	0.325121	0.919567	0.610898	1.3842
0BhOLs	M3kvSi	Malignant neoplasm of cervix uteri	CD62L- HLA DR++ monocyte %monocyte	MR Egger	11	0.191662	0.605169	0.758688	-0.99447	1.37779	1.21126	0.36992	3.96614
0BhOLs	M3kvSi	Malignant neoplasm of cervix uteri	CD62L- HLA DR++ monocyte %monocyte	Weighted median	11	0.243801	0.259309	0.347118	-0.264445	0.752047	1.27609	0.767632	2.12134
0BhOLs	M3kvSi	Malignant neoplasm of cervix uteri	CD62L- HLA DR++ monocyte %monocyte	Inverse variance weighted	11	0.11436	0.223979	0.609644	-0.32464	0.55336	1.12116	0.722788	1.73909
0BhOLs	M3kvSi	Malignant neoplasm of cervix uteri	CD62L- HLA DR++ monocyte %monocyte	Simple mode	11	0.41226	0.472476	0.403372	-0.513793	1.33831	1.51023	0.598222	3.8126
0BhOLs	M3kvSi	Malignant neoplasm of cervix uteri	CD62L- HLA DR++ monocyte %monocyte	Weighted mode	11	0.401606	0.416792	0.357986	-0.415306	1.21852	1.49422	0.660138	3.38217
0bSkIc	M3kvSi	Malignant neoplasm of cervix uteri	FSC-A on B cell	MR Egger	20	-0.00705758	0.189206	0.970656	-0.377901	0.363786	0.992967	0.685298	1.43877
0bSkIc	M3kvSi	Malignant neoplasm of cervix uteri	FSC-A on B cell	Weighted median	20	-0.0533558	0.142273	0.707642	-0.33221	0.225498	0.948043	0.717337	1.25295
0bSkIc	M3kvSi	Malignant neoplasm of cervix uteri	FSC-A on B cell	Inverse variance weighted	20	0.0900113	0.102993	0.382144	-0.111856	0.291878	1.09419	0.894173	1.33894
0bSkIc	M3kvSi	Malignant neoplasm of cervix uteri	FSC-A on B cell	Simple mode	20	-0.198496	0.226416	0.391605	-0.642271	0.245279	0.819963	0.526096	1.27798
0bSkIc	M3kvSi	Malignant neoplasm of cervix uteri	FSC-A on B cell	Weighted mode	20	0.0236093	0.16731	0.889268	-0.304318	0.351537	1.02389	0.737626	1.42125
0dF0ya	M3kvSi	Malignant neoplasm of cervix uteri	TD CD8br AC	MR Egger	17	0.00714349	0.217086	0.974183	-0.418346	0.432633	1.00717	0.658135	1.54131
0dF0ya	M3kvSi	Malignant neoplasm of cervix uteri	TD CD8br AC	Weighted median	17	0.0155169	0.163374	0.924332	-0.304696	0.335729	1.01564	0.737348	1.39896
0dF0ya	M3kvSi	Malignant neoplasm of cervix uteri	TD CD8br AC	Inverse variance weighted	17	-0.0585034	0.121752	0.630862	-0.297137	0.18013	0.943175	0.742942	1.19737
0dF0ya	M3kvSi	Malignant neoplasm of cervix uteri	TD CD8br AC	Simple mode	17	-0.182819	0.247245	0.47036	-0.667419	0.301782	0.832919	0.513031	1.35227
0dF0ya	M3kvSi	Malignant neoplasm of cervix uteri	TD CD8br AC	Weighted mode	17	0.0448194	0.141187	0.75501	-0.231908	0.321547	1.04584	0.793019	1.37926
0Io0Yg	M3kvSi	Malignant neoplasm of cervix uteri	CCR7 on naive CD8br	MR Egger	24	0.00927189	0.135281	0.945976	-0.255878	0.274422	1.00932	0.774236	1.31577
0Io0Yg	M3kvSi	Malignant neoplasm of cervix uteri	CCR7 on naive CD8br	Weighted median	24	-0.0183463	0.118859	0.877331	-0.251309	0.214617	0.981821	0.777782	1.23939
0Io0Yg	M3kvSi	Malignant neoplasm of cervix uteri	CCR7 on naive CD8br	Inverse variance weighted	24	0.0336115	0.0850264	0.692616	-0.13304	0.200263	1.03418	0.87543	1.22172
0Io0Yg	M3kvSi	Malignant neoplasm of cervix uteri	CCR7 on naive CD8br	Simple mode	24	-0.0140108	0.190752	0.942083	-0.387885	0.359864	0.986087	0.67849	1.43313
0Io0Yg	M3kvSi	Malignant neoplasm of cervix uteri	CCR7 on naive CD8br	Weighted mode	24	-0.0415075	0.142346	0.773209	-0.320505	0.23749	0.959342	0.725783	1.26806
0l3jqA	M3kvSi	Malignant neoplasm of cervix uteri	CD25 on sw mem	MR Egger	20	-0.144791	0.248468	0.5673	-0.631788	0.342206	0.865203	0.53164	1.40805
0l3jqA	M3kvSi	Malignant neoplasm of cervix uteri	CD25 on sw mem	Weighted median	20	-0.0413362	0.187987	0.825958	-0.409792	0.327119	0.959507	0.663789	1.38697
0l3jqA	M3kvSi	Malignant neoplasm of cervix uteri	CD25 on sw mem	Inverse variance weighted	20	0.012515	0.126245	0.921033	-0.234925	0.259955	1.01259	0.79063	1.29687
0l3jqA	M3kvSi	Malignant neoplasm of cervix uteri	CD25 on sw mem	Simple mode	20	-0.191565	0.324521	0.561945	-0.827625	0.444496	0.825666	0.437086	1.5597
0l3jqA	M3kvSi	Malignant neoplasm of cervix uteri	CD25 on sw mem	Weighted mode	20	-0.0781521	0.226432	0.733776	-0.521959	0.365655	0.924824	0.593357	1.44146
0MXiyr	M3kvSi	Malignant neoplasm of cervix uteri	CD20 on IgD- CD24-	MR Egger	28	0.128396	0.120887	0.29795	-0.108543	0.365334	1.137	0.897141	1.44099
0MXiyr	M3kvSi	Malignant neoplasm of cervix uteri	CD20 on IgD- CD24-	Weighted median	28	0.116231	0.126394	0.357785	-0.131501	0.363963	1.12326	0.876778	1.43902
0MXiyr	M3kvSi	Malignant neoplasm of cervix uteri	CD20 on IgD- CD24-	Inverse variance weighted	28	0.149179	0.0832171	0.0730295	-0.0139267	0.312284	1.16088	0.98617	1.36654
0MXiyr	M3kvSi	Malignant neoplasm of cervix uteri	CD20 on IgD- CD24-	Simple mode	28	-0.0942835	0.227125	0.681337	-0.539449	0.350882	0.910025	0.583069	1.42032
0MXiyr	M3kvSi	Malignant neoplasm of cervix uteri	CD20 on IgD- CD24-	Weighted mode	28	0.089106	0.116882	0.452456	-0.139983	0.318195	1.0932	0.869373	1.37464
0Q2iJT	M3kvSi	Malignant neoplasm of cervix uteri	CD4+ %leukocyte	MR Egger	13	-0.112959	0.438726	0.801568	-0.972863	0.746944	0.893187	0.377999	2.11054
0Q2iJT	M3kvSi	Malignant neoplasm of cervix uteri	CD4+ %leukocyte	Weighted median	13	-0.172033	0.244868	0.482334	-0.651974	0.307908	0.841952	0.521016	1.36058
0Q2iJT	M3kvSi	Malignant neoplasm of cervix uteri	CD4+ %leukocyte	Inverse variance weighted	13	-0.183973	0.185599	0.321569	-0.547748	0.179801	0.831958	0.57825	1.19698
0Q2iJT	M3kvSi	Malignant neoplasm of cervix uteri	CD4+ %leukocyte	Simple mode	13	-0.164676	0.333639	0.630515	-0.818609	0.489256	0.848168	0.441045	1.6311
0Q2iJT	M3kvSi	Malignant neoplasm of cervix uteri	CD4+ %leukocyte	Weighted mode	13	-0.151172	0.336955	0.661684	-0.811604	0.50926	0.8597	0.444145	1.66406
0T9ox6	M3kvSi	Malignant neoplasm of cervix uteri	HLA DR+ CD4+ %lymphocyte	MR Egger	21	-0.327165	0.305445	0.297538	-0.925837	0.271507	0.720965	0.3962	1.31194
0T9ox6	M3kvSi	Malignant neoplasm of cervix uteri	HLA DR+ CD4+ %lymphocyte	Weighted median	21	-0.0405583	0.2046	0.842863	-0.441573	0.360457	0.960253	0.643024	1.43398
0T9ox6	M3kvSi	Malignant neoplasm of cervix uteri	HLA DR+ CD4+ %lymphocyte	Inverse variance weighted	21	-0.0172522	0.136441	0.89938	-0.284677	0.250173	0.982896	0.752257	1.28425
0T9ox6	M3kvSi	Malignant neoplasm of cervix uteri	HLA DR+ CD4+ %lymphocyte	Simple mode	21	-0.114777	0.304475	0.710169	-0.711548	0.481995	0.891565	0.490884	1.6193
0T9ox6	M3kvSi	Malignant neoplasm of cervix uteri	HLA DR+ CD4+ %lymphocyte	Weighted mode	21	-0.0555749	0.219759	0.802934	-0.486302	0.375152	0.945941	0.614896	1.45521
0TNZ0H	M3kvSi	Malignant neoplasm of cervix uteri	CD62L- HLA DR++ monocyte AC	MR Egger	19	-0.0830661	0.341925	0.810962	-0.75324	0.587108	0.92029	0.470839	1.79878
0TNZ0H	M3kvSi	Malignant neoplasm of cervix uteri	CD62L- HLA DR++ monocyte AC	Weighted median	19	-0.206348	0.199946	0.302064	-0.598242	0.185547	0.81355	0.549777	1.20388
0TNZ0H	M3kvSi	Malignant neoplasm of cervix uteri	CD62L- HLA DR++ monocyte AC	Inverse variance weighted	19	-0.0983049	0.140587	0.484397	-0.373855	0.177245	0.906372	0.688077	1.19392
0TNZ0H	M3kvSi	Malignant neoplasm of cervix uteri	CD62L- HLA DR++ monocyte AC	Simple mode	19	-0.328837	0.339624	0.345756	-0.994499	0.336826	0.719761	0.369909	1.4005
0TNZ0H	M3kvSi	Malignant neoplasm of cervix uteri	CD62L- HLA DR++ monocyte AC	Weighted mode	19	-0.431432	0.356818	0.242263	-1.1308	0.267931	0.649578	0.322776	1.30726
0vulmH	M3kvSi	Malignant neoplasm of cervix uteri	IgD- CD24- %B cell	MR Egger	17	0.0703592	0.105916	0.516586	-0.137237	0.277955	1.07289	0.871764	1.32043
0vulmH	M3kvSi	Malignant neoplasm of cervix uteri	IgD- CD24- %B cell	Weighted median	17	0.207655	0.118861	0.0806292	-0.0253117	0.440622	1.23079	0.975006	1.55367
0vulmH	M3kvSi	Malignant neoplasm of cervix uteri	IgD- CD24- %B cell	Inverse variance weighted	17	0.0564388	0.0812579	0.487329	-0.102827	0.215704	1.05806	0.902283	1.24074
0vulmH	M3kvSi	Malignant neoplasm of cervix uteri	IgD- CD24- %B cell	Simple mode	17	0.119753	0.221632	0.596416	-0.314646	0.554151	1.12722	0.730048	1.74046
0vulmH	M3kvSi	Malignant neoplasm of cervix uteri	IgD- CD24- %B cell	Weighted mode	17	0.119753	0.120866	0.336535	-0.117144	0.35665	1.12722	0.889457	1.42854
0wk4KS	M3kvSi	Malignant neoplasm of cervix uteri	BAFF-R on IgD+ CD38br	MR Egger	27	-0.140675	0.0875492	0.120655	-0.312271	0.0309218	0.868772	0.731783	1.0314
0wk4KS	M3kvSi	Malignant neoplasm of cervix uteri	BAFF-R on IgD+ CD38br	Weighted median	27	-0.129548	0.0808939	0.109277	-0.2881	0.0290043	0.878493	0.749687	1.02943
0wk4KS	M3kvSi	Malignant neoplasm of cervix uteri	BAFF-R on IgD+ CD38br	Inverse variance weighted	27	-0.119688	0.0617068	0.0524248	-0.240634	0.00125701	0.887197	0.786129	1.00126
0wk4KS	M3kvSi	Malignant neoplasm of cervix uteri	BAFF-R on IgD+ CD38br	Simple mode	27	-0.168805	0.138272	0.233108	-0.439818	0.102207	0.844673	0.644154	1.10761
0wk4KS	M3kvSi	Malignant neoplasm of cervix uteri	BAFF-R on IgD+ CD38br	Weighted mode	27	-0.160028	0.073884	0.0396701	-0.30484	-0.0152152	0.85212	0.737241	0.9849
0Z25vE	M3kvSi	Malignant neoplasm of cervix uteri	CD25hi %CD4+	MR Egger	26	0.135596	0.125609	0.29109	-0.110597	0.381789	1.14522	0.895299	1.4649
0Z25vE	M3kvSi	Malignant neoplasm of cervix uteri	CD25hi %CD4+	Weighted median	26	0.137575	0.115622	0.2341	-0.0890448	0.364194	1.14749	0.914805	1.43935
0Z25vE	M3kvSi	Malignant neoplasm of cervix uteri	CD25hi %CD4+	Inverse variance weighted	26	0.0704227	0.0860877	0.413338	-0.0983092	0.239155	1.07296	0.906369	1.27018
0Z25vE	M3kvSi	Malignant neoplasm of cervix uteri	CD25hi %CD4+	Simple mode	26	0.149269	0.174182	0.399599	-0.192127	0.490665	1.16099	0.825202	1.6334
0Z25vE	M3kvSi	Malignant neoplasm of cervix uteri	CD25hi %CD4+	Weighted mode	26	0.126801	0.0970432	0.203226	-0.0634037	0.317006	1.13519	0.938564	1.37301
177juy	M3kvSi	Malignant neoplasm of cervix uteri	CD4 Treg %CD4	MR Egger	16	-0.0496486	0.13144	0.711297	-0.307271	0.207974	0.951564	0.735451	1.23118
177juy	M3kvSi	Malignant neoplasm of cervix uteri	CD4 Treg %CD4	Weighted median	16	0.0529816	0.136113	0.697094	-0.2138	0.319763	1.05441	0.80751	1.3768
177juy	M3kvSi	Malignant neoplasm of cervix uteri	CD4 Treg %CD4	Inverse variance weighted	16	0.0335131	0.0891751	0.707056	-0.14127	0.208296	1.03408	0.868255	1.23158
177juy	M3kvSi	Malignant neoplasm of cervix uteri	CD4 Treg %CD4	Simple mode	16	0.228685	0.206967	0.286597	-0.176971	0.63434	1.25695	0.837804	1.88578
177juy	M3kvSi	Malignant neoplasm of cervix uteri	CD4 Treg %CD4	Weighted mode	16	0.118135	0.122664	0.350781	-0.122287	0.358557	1.1254	0.884894	1.43126
1A8SbW	M3kvSi	Malignant neoplasm of cervix uteri	CD64 on CD14+ CD16+ monocyte	MR Egger	12	-0.907008	0.43003	0.0611273	-1.74987	-0.0641483	0.40373	0.173797	0.937866
1A8SbW	M3kvSi	Malignant neoplasm of cervix uteri	CD64 on CD14+ CD16+ monocyte	Weighted median	12	-0.483589	0.256136	0.0590237	-0.985615	0.0184374	0.616567	0.37321	1.01861
1A8SbW	M3kvSi	Malignant neoplasm of cervix uteri	CD64 on CD14+ CD16+ monocyte	Inverse variance weighted	12	-0.402053	0.193641	0.0378682	-0.781589	-0.0225164	0.668946	0.457678	0.977735
1A8SbW	M3kvSi	Malignant neoplasm of cervix uteri	CD64 on CD14+ CD16+ monocyte	Simple mode	12	-0.43346	0.358532	0.252013	-1.13618	0.269262	0.648262	0.321042	1.309
1A8SbW	M3kvSi	Malignant neoplasm of cervix uteri	CD64 on CD14+ CD16+ monocyte	Weighted mode	12	-0.382065	0.31751	0.254113	-1.00438	0.240255	0.682451	0.36627	1.27157
1ARe7X	M3kvSi	Malignant neoplasm of cervix uteri	Lymphocyte %leukocyte	MR Egger	22	0.0944683	0.114128	0.417587	-0.129223	0.31816	1.09907	0.878778	1.3746
1ARe7X	M3kvSi	Malignant neoplasm of cervix uteri	Lymphocyte %leukocyte	Weighted median	22	0.0796721	0.102921	0.438868	-0.122054	0.281398	1.08293	0.885101	1.32498
1ARe7X	M3kvSi	Malignant neoplasm of cervix uteri	Lymphocyte %leukocyte	Inverse variance weighted	22	0.0977831	0.0891657	0.272797	-0.0769817	0.272548	1.10272	0.925907	1.31331
1ARe7X	M3kvSi	Malignant neoplasm of cervix uteri	Lymphocyte %leukocyte	Simple mode	22	-0.271251	0.287479	0.356129	-0.834709	0.292207	0.762425	0.434001	1.33938
1ARe7X	M3kvSi	Malignant neoplasm of cervix uteri	Lymphocyte %leukocyte	Weighted mode	22	0.0722139	0.0855059	0.407882	-0.0953777	0.239805	1.07489	0.90903	1.271
1eeHAs	M3kvSi	Malignant neoplasm of cervix uteri	CCR2 on CD14- CD16+ monocyte	MR Egger	28	-0.00806325	0.0661859	0.903973	-0.137788	0.121661	0.991969	0.871284	1.12937
1eeHAs	M3kvSi	Malignant neoplasm of cervix uteri	CCR2 on CD14- CD16+ monocyte	Weighted median	28	0.0130062	0.0783903	0.868223	-0.140639	0.166651	1.01309	0.868803	1.18134
1eeHAs	M3kvSi	Malignant neoplasm of cervix uteri	CCR2 on CD14- CD16+ monocyte	Inverse variance weighted	28	0.0443484	0.05427	0.413825	-0.0620207	0.150718	1.04535	0.939863	1.16267
1eeHAs	M3kvSi	Malignant neoplasm of cervix uteri	CCR2 on CD14- CD16+ monocyte	Simple mode	28	0.0961893	0.126389	0.453221	-0.151534	0.343913	1.10097	0.859389	1.41046
1eeHAs	M3kvSi	Malignant neoplasm of cervix uteri	CCR2 on CD14- CD16+ monocyte	Weighted mode	28	0.0174015	0.0669413	0.796873	-0.113803	0.148606	1.01755	0.892433	1.16022
1guoEo	M3kvSi	Malignant neoplasm of cervix uteri	CD25 on IgD+ CD38dim	MR Egger	23	0.019012	0.0936136	0.841019	-0.164471	0.202495	1.01919	0.848343	1.22445
1guoEo	M3kvSi	Malignant neoplasm of cervix uteri	CD25 on IgD+ CD38dim	Weighted median	23	-0.0497558	0.0994609	0.616896	-0.244699	0.145188	0.951462	0.78294	1.15626
1guoEo	M3kvSi	Malignant neoplasm of cervix uteri	CD25 on IgD+ CD38dim	Inverse variance weighted	23	-0.0678836	0.0743799	0.361421	-0.213668	0.0779011	0.934369	0.807616	1.08102
1guoEo	M3kvSi	Malignant neoplasm of cervix uteri	CD25 on IgD+ CD38dim	Simple mode	23	-0.0404835	0.160866	0.80364	-0.35578	0.274813	0.960325	0.700627	1.31629
1guoEo	M3kvSi	Malignant neoplasm of cervix uteri	CD25 on IgD+ CD38dim	Weighted mode	23	-0.0404835	0.0885385	0.651981	-0.214019	0.133052	0.960325	0.807333	1.14231
1o1Pxw	M3kvSi	Malignant neoplasm of cervix uteri	CD19 on B cell	MR Egger	24	0.0125469	0.100789	0.90206	-0.184999	0.210093	1.01263	0.831105	1.23379
1o1Pxw	M3kvSi	Malignant neoplasm of cervix uteri	CD19 on B cell	Weighted median	24	0.0152815	0.108442	0.887935	-0.197265	0.227828	1.0154	0.820973	1.25587
1o1Pxw	M3kvSi	Malignant neoplasm of cervix uteri	CD19 on B cell	Inverse variance weighted	24	0.0254081	0.0769764	0.741342	-0.125466	0.176282	1.02573	0.882086	1.19277
1o1Pxw	M3kvSi	Malignant neoplasm of cervix uteri	CD19 on B cell	Simple mode	24	0.0591194	0.184003	0.750888	-0.301527	0.419765	1.0609	0.739688	1.5216
1o1Pxw	M3kvSi	Malignant neoplasm of cervix uteri	CD19 on B cell	Weighted mode	24	0.040946	0.0990799	0.683242	-0.153251	0.235143	1.0418	0.857915	1.26509
1Q2W7k	M3kvSi	Malignant neoplasm of cervix uteri	EM CD8br %T cell	MR Egger	15	-0.0482707	0.0871543	0.58908	-0.219093	0.122552	0.952876	0.803247	1.13038
1Q2W7k	M3kvSi	Malignant neoplasm of cervix uteri	EM CD8br %T cell	Weighted median	15	-0.0814044	0.102555	0.427334	-0.282413	0.119604	0.921821	0.753963	1.12705
1Q2W7k	M3kvSi	Malignant neoplasm of cervix uteri	EM CD8br %T cell	Inverse variance weighted	15	-0.0545215	0.0686392	0.42701	-0.189054	0.0800114	0.946938	0.827742	1.0833
1Q2W7k	M3kvSi	Malignant neoplasm of cervix uteri	EM CD8br %T cell	Simple mode	15	-0.105402	0.142638	0.472148	-0.384972	0.174168	0.899963	0.68047	1.19026
1Q2W7k	M3kvSi	Malignant neoplasm of cervix uteri	EM CD8br %T cell	Weighted mode	15	-0.0411437	0.0909425	0.657901	-0.219391	0.137104	0.959691	0.803008	1.14695
1qLgaB	M3kvSi	Malignant neoplasm of cervix uteri	CD19 on IgD+ CD38-	MR Egger	31	0.0537169	0.0618084	0.391936	-0.0674277	0.174861	1.05519	0.934795	1.19108
1qLgaB	M3kvSi	Malignant neoplasm of cervix uteri	CD19 on IgD+ CD38-	Weighted median	31	0.111324	0.0689754	0.106534	-0.0238677	0.246516	1.11776	0.976415	1.27956
1qLgaB	M3kvSi	Malignant neoplasm of cervix uteri	CD19 on IgD+ CD38-	Inverse variance weighted	31	0.0463923	0.0500953	0.354404	-0.0517944	0.144579	1.04749	0.949524	1.15555
1qLgaB	M3kvSi	Malignant neoplasm of cervix uteri	CD19 on IgD+ CD38-	Simple mode	31	-0.0359473	0.157851	0.821402	-0.345335	0.273441	0.964691	0.707983	1.31448
1qLgaB	M3kvSi	Malignant neoplasm of cervix uteri	CD19 on IgD+ CD38-	Weighted mode	31	0.0827589	0.0583406	0.166337	-0.0315887	0.197106	1.08628	0.968905	1.21787
1rpkYt	M3kvSi	Malignant neoplasm of cervix uteri	Unsw mem %B cell	MR Egger	31	0.0121541	0.0887642	0.892036	-0.161824	0.186132	1.01223	0.850591	1.20458
1rpkYt	M3kvSi	Malignant neoplasm of cervix uteri	Unsw mem %B cell	Weighted median	31	0.00991631	0.0900882	0.912351	-0.166657	0.186489	1.00997	0.84649	1.20501
1rpkYt	M3kvSi	Malignant neoplasm of cervix uteri	Unsw mem %B cell	Inverse variance weighted	31	-0.00142138	0.0645526	0.982433	-0.127944	0.125102	0.99858	0.879902	1.13326
1rpkYt	M3kvSi	Malignant neoplasm of cervix uteri	Unsw mem %B cell	Simple mode	31	-0.155313	0.15666	0.329418	-0.462367	0.151741	0.856147	0.629791	1.16386
1rpkYt	M3kvSi	Malignant neoplasm of cervix uteri	Unsw mem %B cell	Weighted mode	31	-0.0075783	0.0801625	0.925311	-0.164697	0.14954	0.99245	0.848151	1.1613
1sBlNK	M3kvSi	Malignant neoplasm of cervix uteri	SSC-A on lymphocyte	MR Egger	21	-0.256447	0.286009	0.381133	-0.817025	0.304132	0.773796	0.441744	1.35545
1sBlNK	M3kvSi	Malignant neoplasm of cervix uteri	SSC-A on lymphocyte	Weighted median	21	-0.294277	0.182286	0.106447	-0.651557	0.0630034	0.74507	0.521234	1.06503
1sBlNK	M3kvSi	Malignant neoplasm of cervix uteri	SSC-A on lymphocyte	Inverse variance weighted	21	-0.0639628	0.14756	0.664672	-0.35318	0.225254	0.93804	0.702451	1.25264
1sBlNK	M3kvSi	Malignant neoplasm of cervix uteri	SSC-A on lymphocyte	Simple mode	21	-0.291438	0.330255	0.38801	-0.938739	0.355862	0.747188	0.391121	1.42741
1sBlNK	M3kvSi	Malignant neoplasm of cervix uteri	SSC-A on lymphocyte	Weighted mode	21	-0.31294	0.205551	0.143553	-0.71582	0.08994	0.731294	0.488791	1.09411
1TXJhi	M3kvSi	Malignant neoplasm of cervix uteri	CD45RA+ CD8br %CD8br	MR Egger	26	-0.0550811	0.0493309	0.275235	-0.15177	0.0416075	0.946408	0.859186	1.04249
1TXJhi	M3kvSi	Malignant neoplasm of cervix uteri	CD45RA+ CD8br %CD8br	Weighted median	26	-0.0481509	0.0580918	0.407174	-0.162011	0.065709	0.95299	0.850432	1.06792
1TXJhi	M3kvSi	Malignant neoplasm of cervix uteri	CD45RA+ CD8br %CD8br	Inverse variance weighted	26	-0.0580149	0.0426477	0.173726	-0.141604	0.0255746	0.943636	0.867965	1.0259
1TXJhi	M3kvSi	Malignant neoplasm of cervix uteri	CD45RA+ CD8br %CD8br	Simple mode	26	-0.108747	0.107071	0.319525	-0.318606	0.101112	0.896957	0.727162	1.1064
1TXJhi	M3kvSi	Malignant neoplasm of cervix uteri	CD45RA+ CD8br %CD8br	Weighted mode	26	-0.0550273	0.0486822	0.269062	-0.150444	0.0403897	0.946459	0.860326	1.04122
24gxnF	M3kvSi	Malignant neoplasm of cervix uteri	HVEM on naive CD8br	MR Egger	21	-0.0392118	0.0771385	0.617074	-0.190403	0.11198	0.961547	0.826626	1.11849
24gxnF	M3kvSi	Malignant neoplasm of cervix uteri	HVEM on naive CD8br	Weighted median	21	-0.123584	0.0655405	0.0593479	-0.252043	0.00487573	0.883748	0.777211	1.00489
24gxnF	M3kvSi	Malignant neoplasm of cervix uteri	HVEM on naive CD8br	Inverse variance weighted	21	-0.0794754	0.0521633	0.127611	-0.181715	0.0227646	0.923601	0.833839	1.02303
24gxnF	M3kvSi	Malignant neoplasm of cervix uteri	HVEM on naive CD8br	Simple mode	21	-0.036385	0.129627	0.781831	-0.290454	0.217684	0.964269	0.747924	1.24319
24gxnF	M3kvSi	Malignant neoplasm of cervix uteri	HVEM on naive CD8br	Weighted mode	21	-0.104395	0.0650293	0.124091	-0.231852	0.0230625	0.900869	0.793063	1.02333
2AQNG3	M3kvSi	Malignant neoplasm of cervix uteri	CD86+ myeloid DC AC	MR Egger	21	0.111064	0.0809161	0.185869	-0.0475317	0.26966	1.11747	0.95358	1.30952
2AQNG3	M3kvSi	Malignant neoplasm of cervix uteri	CD86+ myeloid DC AC	Weighted median	21	0.117027	0.0932653	0.209562	-0.0657733	0.299827	1.12415	0.936343	1.34962
2AQNG3	M3kvSi	Malignant neoplasm of cervix uteri	CD86+ myeloid DC AC	Inverse variance weighted	21	0.0399102	0.0642224	0.534312	-0.0859658	0.165786	1.04072	0.917626	1.18032
2AQNG3	M3kvSi	Malignant neoplasm of cervix uteri	CD86+ myeloid DC AC	Simple mode	21	-0.0518157	0.166666	0.759097	-0.378481	0.274849	0.949504	0.684901	1.31633
2AQNG3	M3kvSi	Malignant neoplasm of cervix uteri	CD86+ myeloid DC AC	Weighted mode	21	0.0838066	0.0803828	0.309576	-0.0737438	0.241357	1.08742	0.92891	1.27298
2Bu3Kz	M3kvSi	Malignant neoplasm of cervix uteri	Naive DN (CD4-CD8-) AC	MR Egger	18	0.0957187	0.208553	0.652431	-0.313044	0.504482	1.10045	0.731217	1.65613
2Bu3Kz	M3kvSi	Malignant neoplasm of cervix uteri	Naive DN (CD4-CD8-) AC	Weighted median	18	0.144075	0.197168	0.464949	-0.242374	0.530523	1.15497	0.784763	1.69982
2Bu3Kz	M3kvSi	Malignant neoplasm of cervix uteri	Naive DN (CD4-CD8-) AC	Inverse variance weighted	18	-0.0280298	0.127654	0.826201	-0.278231	0.222171	0.972359	0.757122	1.24879
2Bu3Kz	M3kvSi	Malignant neoplasm of cervix uteri	Naive DN (CD4-CD8-) AC	Simple mode	18	0.113352	0.288444	0.699221	-0.451998	0.678702	1.12003	0.636355	1.97132
2Bu3Kz	M3kvSi	Malignant neoplasm of cervix uteri	Naive DN (CD4-CD8-) AC	Weighted mode	18	0.182103	0.182504	0.332366	-0.175604	0.53981	1.19974	0.83895	1.71568
2e8Wd3	M3kvSi	Malignant neoplasm of cervix uteri	CD8 on TD CD8br	MR Egger	17	-0.171228	0.187521	0.375629	-0.53877	0.196315	0.84263	0.583466	1.21691
2e8Wd3	M3kvSi	Malignant neoplasm of cervix uteri	CD8 on TD CD8br	Weighted median	17	0.027156	0.139428	0.845575	-0.246122	0.300434	1.02753	0.781827	1.35044
2e8Wd3	M3kvSi	Malignant neoplasm of cervix uteri	CD8 on TD CD8br	Inverse variance weighted	17	0.118821	0.119279	0.319171	-0.114965	0.352607	1.12617	0.891397	1.42277
2e8Wd3	M3kvSi	Malignant neoplasm of cervix uteri	CD8 on TD CD8br	Simple mode	17	0.0735534	0.262418	0.782846	-0.440787	0.587893	1.07633	0.64353	1.80019
2e8Wd3	M3kvSi	Malignant neoplasm of cervix uteri	CD8 on TD CD8br	Weighted mode	17	-0.0247077	0.142141	0.864183	-0.303304	0.253889	0.975595	0.738375	1.28903
2huin0	M3kvSi	Malignant neoplasm of cervix uteri	CD127 on CD28+ CD45RA- CD8br	MR Egger	19	0.0689583	0.109978	0.538978	-0.146599	0.284516	1.07139	0.86364	1.32912
2huin0	M3kvSi	Malignant neoplasm of cervix uteri	CD127 on CD28+ CD45RA- CD8br	Weighted median	19	-0.0391247	0.113675	0.73071	-0.261927	0.183677	0.961631	0.769567	1.20163
2huin0	M3kvSi	Malignant neoplasm of cervix uteri	CD127 on CD28+ CD45RA- CD8br	Inverse variance weighted	19	-0.050621	0.0780489	0.51661	-0.203597	0.102355	0.950639	0.815791	1.10778
2huin0	M3kvSi	Malignant neoplasm of cervix uteri	CD127 on CD28+ CD45RA- CD8br	Simple mode	19	-0.0147309	0.168642	0.931358	-0.34527	0.315808	0.985377	0.708029	1.37137
2huin0	M3kvSi	Malignant neoplasm of cervix uteri	CD127 on CD28+ CD45RA- CD8br	Weighted mode	19	-0.054762	0.104521	0.606717	-0.259623	0.150099	0.94671	0.771342	1.16195
2kmZcV	M3kvSi	Malignant neoplasm of cervix uteri	Transitional AC	MR Egger	31	-0.103397	0.151684	0.500863	-0.400697	0.193904	0.901769	0.669853	1.21398
2kmZcV	M3kvSi	Malignant neoplasm of cervix uteri	Transitional AC	Weighted median	31	-0.0673263	0.151285	0.656298	-0.363845	0.229192	0.93489	0.694999	1.25758
2kmZcV	M3kvSi	Malignant neoplasm of cervix uteri	Transitional AC	Inverse variance weighted	31	-0.067193	0.0981514	0.493606	-0.25957	0.125184	0.935015	0.771383	1.13336
2kmZcV	M3kvSi	Malignant neoplasm of cervix uteri	Transitional AC	Simple mode	31	0.0164107	0.24848	0.947781	-0.47061	0.503432	1.01655	0.624621	1.65439
2kmZcV	M3kvSi	Malignant neoplasm of cervix uteri	Transitional AC	Weighted mode	31	-0.0415467	0.149374	0.782814	-0.334321	0.251227	0.959305	0.715824	1.2856
2O4JeP	M3kvSi	Malignant neoplasm of cervix uteri	CD39+ activated Treg %activated Treg	MR Egger	8	-0.137786	0.243539	0.592065	-0.615123	0.33955	0.871285	0.540575	1.40432
2O4JeP	M3kvSi	Malignant neoplasm of cervix uteri	CD39+ activated Treg %activated Treg	Weighted median	8	-0.0484135	0.196771	0.805652	-0.434085	0.337258	0.95274	0.647857	1.4011
2O4JeP	M3kvSi	Malignant neoplasm of cervix uteri	CD39+ activated Treg %activated Treg	Inverse variance weighted	8	-0.0207605	0.149001	0.889188	-0.312802	0.271281	0.979453	0.731394	1.31164
2O4JeP	M3kvSi	Malignant neoplasm of cervix uteri	CD39+ activated Treg %activated Treg	Simple mode	8	0.0306383	0.245179	0.904066	-0.449912	0.511188	1.03111	0.637684	1.66727
2O4JeP	M3kvSi	Malignant neoplasm of cervix uteri	CD39+ activated Treg %activated Treg	Weighted mode	8	-0.0544938	0.241339	0.82781	-0.527519	0.418531	0.946964	0.590067	1.51973
2pHVUS	M3kvSi	Malignant neoplasm of cervix uteri	TCRgd %lymphocyte	MR Egger	20	-0.0470499	0.0679137	0.497284	-0.180161	0.0860609	0.95404	0.835136	1.08987
2pHVUS	M3kvSi	Malignant neoplasm of cervix uteri	TCRgd %lymphocyte	Weighted median	20	-0.043862	0.0736044	0.551232	-0.188127	0.100403	0.957086	0.82851	1.10562
2pHVUS	M3kvSi	Malignant neoplasm of cervix uteri	TCRgd %lymphocyte	Inverse variance weighted	20	-0.0185318	0.0581865	0.750113	-0.132577	0.0955137	0.981639	0.875835	1.10022
2pHVUS	M3kvSi	Malignant neoplasm of cervix uteri	TCRgd %lymphocyte	Simple mode	20	-0.0293977	0.173207	0.86702	-0.368883	0.310088	0.97103	0.691506	1.36355
2pHVUS	M3kvSi	Malignant neoplasm of cervix uteri	TCRgd %lymphocyte	Weighted mode	20	-0.0462546	0.0613596	0.460193	-0.16652	0.0740103	0.954799	0.846606	1.07682
2PstsQ	M3kvSi	Malignant neoplasm of cervix uteri	CD20 on sw mem	MR Egger	31	-0.167641	0.132441	0.215669	-0.427226	0.0919445	0.845657	0.652316	1.0963
2PstsQ	M3kvSi	Malignant neoplasm of cervix uteri	CD20 on sw mem	Weighted median	31	-0.156182	0.124935	0.211262	-0.401055	0.088691	0.855404	0.669613	1.09274
2PstsQ	M3kvSi	Malignant neoplasm of cervix uteri	CD20 on sw mem	Inverse variance weighted	31	-0.151624	0.0790985	0.0552511	-0.306657	0.00340944	0.859312	0.735903	1.00342
2PstsQ	M3kvSi	Malignant neoplasm of cervix uteri	CD20 on sw mem	Simple mode	31	-0.346306	0.214486	0.116871	-0.766699	0.0740866	0.707296	0.464544	1.0769
2PstsQ	M3kvSi	Malignant neoplasm of cervix uteri	CD20 on sw mem	Weighted mode	31	-0.176803	0.117868	0.144062	-0.407824	0.0542174	0.837945	0.665096	1.05571
2q3MLl	M3kvSi	Malignant neoplasm of cervix uteri	CD38 on CD3- CD19-	MR Egger	18	0.309022	0.153572	0.061345	0.00802138	0.610022	1.36209	1.00805	1.84047
2q3MLl	M3kvSi	Malignant neoplasm of cervix uteri	CD38 on CD3- CD19-	Weighted median	18	0.0270554	0.12128	0.823472	-0.210653	0.264764	1.02742	0.810055	1.30312
2q3MLl	M3kvSi	Malignant neoplasm of cervix uteri	CD38 on CD3- CD19-	Inverse variance weighted	18	-0.0117659	0.0855487	0.890608	-0.179441	0.155909	0.988303	0.835737	1.16872
2q3MLl	M3kvSi	Malignant neoplasm of cervix uteri	CD38 on CD3- CD19-	Simple mode	18	-0.0789894	0.205319	0.705218	-0.481415	0.323436	0.92405	0.617909	1.38187
2q3MLl	M3kvSi	Malignant neoplasm of cervix uteri	CD38 on CD3- CD19-	Weighted mode	18	0.0157367	0.145156	0.914938	-0.268769	0.300243	1.01586	0.76432	1.35019
2T8iEt	M3kvSi	Malignant neoplasm of cervix uteri	CD20 on CD24+ CD27+	MR Egger	29	0.067741	0.168718	0.691209	-0.262946	0.398428	1.07009	0.768784	1.48948
2T8iEt	M3kvSi	Malignant neoplasm of cervix uteri	CD20 on CD24+ CD27+	Weighted median	29	-0.200567	0.137769	0.145441	-0.470594	0.0694596	0.818267	0.624631	1.07193
2T8iEt	M3kvSi	Malignant neoplasm of cervix uteri	CD20 on CD24+ CD27+	Inverse variance weighted	29	-0.111531	0.100443	0.26683	-0.308399	0.0853369	0.894464	0.734622	1.08908
2T8iEt	M3kvSi	Malignant neoplasm of cervix uteri	CD20 on CD24+ CD27+	Simple mode	29	-0.345481	0.256695	0.189138	-0.848603	0.157641	0.70788	0.428013	1.17075
2T8iEt	M3kvSi	Malignant neoplasm of cervix uteri	CD20 on CD24+ CD27+	Weighted mode	29	-0.194531	0.195399	0.327991	-0.577513	0.188451	0.823221	0.561293	1.20738
2TiwXj	M3kvSi	Malignant neoplasm of cervix uteri	CD127 on CD4+	MR Egger	8	-0.177477	0.577825	0.769113	-1.31001	0.955061	0.83738	0.269816	2.59883
2TiwXj	M3kvSi	Malignant neoplasm of cervix uteri	CD127 on CD4+	Weighted median	8	-0.251772	0.257842	0.328837	-0.757144	0.253599	0.777422	0.469004	1.28865
2TiwXj	M3kvSi	Malignant neoplasm of cervix uteri	CD127 on CD4+	Inverse variance weighted	8	0.00665505	0.212295	0.974992	-0.409443	0.422753	1.00668	0.66402	1.52616
2TiwXj	M3kvSi	Malignant neoplasm of cervix uteri	CD127 on CD4+	Simple mode	8	-0.406577	0.455898	0.402106	-1.30014	0.486984	0.665926	0.272494	1.6274
2TiwXj	M3kvSi	Malignant neoplasm of cervix uteri	CD127 on CD4+	Weighted mode	8	-0.406577	0.422252	0.367684	-1.23419	0.421036	0.665926	0.29107	1.52354
2UhXY3	M3kvSi	Malignant neoplasm of cervix uteri	HVEM on TD CD4+	MR Egger	26	-0.0596429	0.114531	0.607308	-0.284124	0.164838	0.942101	0.752673	1.1792
2UhXY3	M3kvSi	Malignant neoplasm of cervix uteri	HVEM on TD CD4+	Weighted median	26	-0.0580598	0.103308	0.57411	-0.260543	0.144423	0.943594	0.770633	1.15537
2UhXY3	M3kvSi	Malignant neoplasm of cervix uteri	HVEM on TD CD4+	Inverse variance weighted	26	-0.0455122	0.0644801	0.480292	-0.171893	0.0808689	0.955508	0.842069	1.08423
2UhXY3	M3kvSi	Malignant neoplasm of cervix uteri	HVEM on TD CD4+	Simple mode	26	-0.0982206	0.153759	0.528764	-0.399587	0.203146	0.906449	0.670597	1.22525
2UhXY3	M3kvSi	Malignant neoplasm of cervix uteri	HVEM on TD CD4+	Weighted mode	26	-0.0598654	0.10538	0.57504	-0.266409	0.146679	0.941891	0.766125	1.15798
30Rezl	M3kvSi	Malignant neoplasm of cervix uteri	CD3- lymphocyte %leukocyte	MR Egger	20	-0.197885	0.146125	0.192425	-0.48429	0.08852	0.820464	0.616135	1.09256
30Rezl	M3kvSi	Malignant neoplasm of cervix uteri	CD3- lymphocyte %leukocyte	Weighted median	20	-0.0257405	0.135285	0.849098	-0.290899	0.239418	0.974588	0.747591	1.27051
30Rezl	M3kvSi	Malignant neoplasm of cervix uteri	CD3- lymphocyte %leukocyte	Inverse variance weighted	20	-0.00912133	0.105841	0.931324	-0.21657	0.198327	0.99092	0.805276	1.21936
30Rezl	M3kvSi	Malignant neoplasm of cervix uteri	CD3- lymphocyte %leukocyte	Simple mode	20	0.122924	0.205392	0.556585	-0.279645	0.525493	1.1308	0.756052	1.69129
30Rezl	M3kvSi	Malignant neoplasm of cervix uteri	CD3- lymphocyte %leukocyte	Weighted mode	20	-0.0469904	0.126989	0.715448	-0.295889	0.201908	0.954097	0.74387	1.22373
36Pc0E	M3kvSi	Malignant neoplasm of cervix uteri	T cell %lymphocyte	MR Egger	17	0.235529	0.408264	0.572562	-0.564669	1.03573	1.26558	0.568548	2.81715
36Pc0E	M3kvSi	Malignant neoplasm of cervix uteri	T cell %lymphocyte	Weighted median	17	-0.0441728	0.184526	0.810807	-0.405845	0.317499	0.956789	0.666414	1.37369
36Pc0E	M3kvSi	Malignant neoplasm of cervix uteri	T cell %lymphocyte	Inverse variance weighted	17	-0.0437575	0.133083	0.742309	-0.304601	0.217086	0.957186	0.737418	1.24245
36Pc0E	M3kvSi	Malignant neoplasm of cervix uteri	T cell %lymphocyte	Simple mode	17	0.101703	0.285819	0.726616	-0.458502	0.661908	1.10705	0.63223	1.93849
36Pc0E	M3kvSi	Malignant neoplasm of cervix uteri	T cell %lymphocyte	Weighted mode	17	0.030555	0.265527	0.909819	-0.489878	0.550988	1.03103	0.612701	1.73497
371iDM	M3kvSi	Malignant neoplasm of cervix uteri	DN (CD4-CD8-) AC	MR Egger	20	0.204797	0.282095	0.477183	-0.34811	0.757704	1.22728	0.706021	2.13337
371iDM	M3kvSi	Malignant neoplasm of cervix uteri	DN (CD4-CD8-) AC	Weighted median	20	0.0545326	0.173832	0.753742	-0.286178	0.395243	1.05605	0.751129	1.48474
371iDM	M3kvSi	Malignant neoplasm of cervix uteri	DN (CD4-CD8-) AC	Inverse variance weighted	20	0.00354754	0.128461	0.977969	-0.248236	0.255331	1.00355	0.780175	1.29089
371iDM	M3kvSi	Malignant neoplasm of cervix uteri	DN (CD4-CD8-) AC	Simple mode	20	0.0255208	0.274212	0.926823	-0.511935	0.562977	1.02585	0.599335	1.75589
371iDM	M3kvSi	Malignant neoplasm of cervix uteri	DN (CD4-CD8-) AC	Weighted mode	20	0.0195557	0.23739	0.935208	-0.445729	0.48484	1.01975	0.640358	1.62392
3AjNo7	M3kvSi	Malignant neoplasm of cervix uteri	IgD+ CD24- AC	MR Egger	22	0.048298	0.0518263	0.362492	-0.0532815	0.149877	1.04948	0.948113	1.16169
3AjNo7	M3kvSi	Malignant neoplasm of cervix uteri	IgD+ CD24- AC	Weighted median	22	-0.0016476	0.0569205	0.976908	-0.113212	0.109917	0.998354	0.892961	1.11619
3AjNo7	M3kvSi	Malignant neoplasm of cervix uteri	IgD+ CD24- AC	Inverse variance weighted	22	0.0178295	0.0431649	0.679565	-0.0667736	0.102433	1.01799	0.935407	1.10786
3AjNo7	M3kvSi	Malignant neoplasm of cervix uteri	IgD+ CD24- AC	Simple mode	22	-0.395845	0.152674	0.0169833	-0.695086	-0.0966049	0.673111	0.499032	0.907915
3AjNo7	M3kvSi	Malignant neoplasm of cervix uteri	IgD+ CD24- AC	Weighted mode	22	0.0191996	0.0459178	0.680097	-0.0707992	0.109198	1.01939	0.931649	1.11538
3eehpL	M3kvSi	Malignant neoplasm of cervix uteri	BAFF-R on IgD+ CD24+	MR Egger	18	-0.128722	0.0922152	0.181817	-0.309464	0.0520194	0.879218	0.73384	1.0534
3eehpL	M3kvSi	Malignant neoplasm of cervix uteri	BAFF-R on IgD+ CD24+	Weighted median	18	-0.136277	0.0786369	0.0830966	-0.290406	0.017851	0.872601	0.74796	1.01801
3eehpL	M3kvSi	Malignant neoplasm of cervix uteri	BAFF-R on IgD+ CD24+	Inverse variance weighted	18	-0.104785	0.0658132	0.111349	-0.233779	0.0242089	0.900518	0.791537	1.0245
3eehpL	M3kvSi	Malignant neoplasm of cervix uteri	BAFF-R on IgD+ CD24+	Simple mode	18	-0.268263	0.187654	0.170963	-0.636066	0.0995389	0.764706	0.529371	1.10466
3eehpL	M3kvSi	Malignant neoplasm of cervix uteri	BAFF-R on IgD+ CD24+	Weighted mode	18	-0.152268	0.0781322	0.0680119	-0.305407	0.000870756	0.858758	0.736823	1.00087
3eWFFf	M3kvSi	Malignant neoplasm of cervix uteri	PB/PC %lymphocyte	MR Egger	18	-0.0174643	0.0559323	0.758891	-0.127092	0.092163	0.982687	0.880653	1.09654
3eWFFf	M3kvSi	Malignant neoplasm of cervix uteri	PB/PC %lymphocyte	Weighted median	18	-0.019168	0.0659906	0.77146	-0.14851	0.110174	0.981015	0.861992	1.11647
3eWFFf	M3kvSi	Malignant neoplasm of cervix uteri	PB/PC %lymphocyte	Inverse variance weighted	18	-0.0246638	0.0484881	0.610993	-0.119701	0.0703729	0.975638	0.887186	1.07291
3eWFFf	M3kvSi	Malignant neoplasm of cervix uteri	PB/PC %lymphocyte	Simple mode	18	-0.175491	0.135457	0.212448	-0.440987	0.0900047	0.839045	0.643401	1.09418
3eWFFf	M3kvSi	Malignant neoplasm of cervix uteri	PB/PC %lymphocyte	Weighted mode	18	-0.0202859	0.0524096	0.703511	-0.123009	0.082437	0.979918	0.884256	1.08593
3fiOBp	M3kvSi	Malignant neoplasm of cervix uteri	CD38 on IgD+ CD38dim	MR Egger	23	0.0938801	0.130476	0.479751	-0.161852	0.349612	1.09843	0.850567	1.41852
3fiOBp	M3kvSi	Malignant neoplasm of cervix uteri	CD38 on IgD+ CD38dim	Weighted median	23	0.0657108	0.129455	0.611736	-0.188021	0.319442	1.06792	0.828598	1.37636
3fiOBp	M3kvSi	Malignant neoplasm of cervix uteri	CD38 on IgD+ CD38dim	Inverse variance weighted	23	-0.000574403	0.0861444	0.99468	-0.169417	0.168269	0.999426	0.844157	1.18325
3fiOBp	M3kvSi	Malignant neoplasm of cervix uteri	CD38 on IgD+ CD38dim	Simple mode	23	-0.00448915	0.212532	0.983339	-0.421053	0.412074	0.995521	0.656356	1.50995
3fiOBp	M3kvSi	Malignant neoplasm of cervix uteri	CD38 on IgD+ CD38dim	Weighted mode	23	0.107249	0.135603	0.437441	-0.158532	0.373031	1.11321	0.853396	1.45213
3HDCWC	M3kvSi	Malignant neoplasm of cervix uteri	CD45 on HLA DR+ CD4+	MR Egger	17	-0.0960645	0.136757	0.49316	-0.364109	0.17198	0.908405	0.694815	1.18765
3HDCWC	M3kvSi	Malignant neoplasm of cervix uteri	CD45 on HLA DR+ CD4+	Weighted median	17	-0.10342	0.118495	0.382781	-0.33567	0.128829	0.901748	0.714859	1.1375
3HDCWC	M3kvSi	Malignant neoplasm of cervix uteri	CD45 on HLA DR+ CD4+	Inverse variance weighted	17	-0.0786526	0.106151	0.458722	-0.286708	0.129402	0.924361	0.750731	1.13815
3HDCWC	M3kvSi	Malignant neoplasm of cervix uteri	CD45 on HLA DR+ CD4+	Simple mode	17	0.0245707	0.229618	0.916114	-0.42548	0.474622	1.02488	0.653456	1.60741
3HDCWC	M3kvSi	Malignant neoplasm of cervix uteri	CD45 on HLA DR+ CD4+	Weighted mode	17	-0.084958	0.109033	0.447235	-0.298662	0.128746	0.918551	0.74181	1.1374
3j1KFc	M3kvSi	Malignant neoplasm of cervix uteri	CD20- CD38- %lymphocyte	MR Egger	23	-0.111368	0.146189	0.454645	-0.397898	0.175162	0.894609	0.67173	1.19144
3j1KFc	M3kvSi	Malignant neoplasm of cervix uteri	CD20- CD38- %lymphocyte	Weighted median	23	-0.147498	0.140288	0.293076	-0.422462	0.127466	0.862864	0.655431	1.13595
3j1KFc	M3kvSi	Malignant neoplasm of cervix uteri	CD20- CD38- %lymphocyte	Inverse variance weighted	23	-0.106044	0.0965747	0.272183	-0.29533	0.0832426	0.899385	0.744286	1.08681
3j1KFc	M3kvSi	Malignant neoplasm of cervix uteri	CD20- CD38- %lymphocyte	Simple mode	23	0.107174	0.292282	0.71736	-0.465698	0.680047	1.11313	0.627697	1.97397
3j1KFc	M3kvSi	Malignant neoplasm of cervix uteri	CD20- CD38- %lymphocyte	Weighted mode	23	-0.119415	0.12355	0.344286	-0.361574	0.122744	0.88744	0.696579	1.13059
42cJu5	M3kvSi	Malignant neoplasm of cervix uteri	CD4+ CD8dim %leukocyte	MR Egger	14	0.140033	0.3387	0.686576	-0.523819	0.803884	1.15031	0.592254	2.2342
42cJu5	M3kvSi	Malignant neoplasm of cervix uteri	CD4+ CD8dim %leukocyte	Weighted median	14	0.00924456	0.196983	0.962569	-0.376843	0.395332	1.00929	0.686024	1.48488
42cJu5	M3kvSi	Malignant neoplasm of cervix uteri	CD4+ CD8dim %leukocyte	Inverse variance weighted	14	-0.114684	0.150032	0.444632	-0.408746	0.179379	0.891648	0.664483	1.19647
42cJu5	M3kvSi	Malignant neoplasm of cervix uteri	CD4+ CD8dim %leukocyte	Simple mode	14	-0.172105	0.333736	0.614726	-0.826227	0.482017	0.841891	0.437698	1.61934
42cJu5	M3kvSi	Malignant neoplasm of cervix uteri	CD4+ CD8dim %leukocyte	Weighted mode	14	0.0406449	0.204442	0.845488	-0.360062	0.441352	1.04148	0.697633	1.55481
43i9Zz	M3kvSi	Malignant neoplasm of cervix uteri	CD33 on CD33dim HLA DR+ CD11b+	MR Egger	22	-0.0254408	0.0856317	0.769457	-0.193279	0.142397	0.97488	0.824252	1.15303
43i9Zz	M3kvSi	Malignant neoplasm of cervix uteri	CD33 on CD33dim HLA DR+ CD11b+	Weighted median	22	-0.0265614	0.065264	0.68402	-0.154479	0.101356	0.973788	0.856862	1.10667
43i9Zz	M3kvSi	Malignant neoplasm of cervix uteri	CD33 on CD33dim HLA DR+ CD11b+	Inverse variance weighted	22	-0.0224178	0.0536414	0.676005	-0.127555	0.0827193	0.977832	0.880245	1.08624
43i9Zz	M3kvSi	Malignant neoplasm of cervix uteri	CD33 on CD33dim HLA DR+ CD11b+	Simple mode	22	-0.167185	0.150679	0.279741	-0.462516	0.128146	0.846043	0.629697	1.13672
43i9Zz	M3kvSi	Malignant neoplasm of cervix uteri	CD33 on CD33dim HLA DR+ CD11b+	Weighted mode	22	-0.0281162	0.0644363	0.667042	-0.154411	0.0981789	0.972275	0.85692	1.10316
4Agp2o	M3kvSi	Malignant neoplasm of cervix uteri	CD80 on granulocyte	MR Egger	32	-0.128002	0.104692	0.23098	-0.333199	0.0771947	0.879852	0.716628	1.08025
4Agp2o	M3kvSi	Malignant neoplasm of cervix uteri	CD80 on granulocyte	Weighted median	32	-0.148606	0.104399	0.154608	-0.353228	0.0560162	0.861909	0.702417	1.05761
4Agp2o	M3kvSi	Malignant neoplasm of cervix uteri	CD80 on granulocyte	Inverse variance weighted	32	-0.116473	0.0700342	0.0962947	-0.25374	0.0207939	0.890054	0.775894	1.02101
4Agp2o	M3kvSi	Malignant neoplasm of cervix uteri	CD80 on granulocyte	Simple mode	32	-0.198041	0.158963	0.222158	-0.509608	0.113525	0.820336	0.600731	1.12022
4Agp2o	M3kvSi	Malignant neoplasm of cervix uteri	CD80 on granulocyte	Weighted mode	32	-0.145118	0.101438	0.162545	-0.343936	0.0537001	0.86492	0.708974	1.05517
4HjO62	M3kvSi	Malignant neoplasm of cervix uteri	BAFF-R on IgD- CD38-	MR Egger	17	-0.155977	0.0832166	0.0804921	-0.319082	0.00712728	0.855579	0.726816	1.00715
4HjO62	M3kvSi	Malignant neoplasm of cervix uteri	BAFF-R on IgD- CD38-	Weighted median	17	-0.141076	0.0792724	0.0751345	-0.29645	0.0142974	0.868423	0.743453	1.0144
4HjO62	M3kvSi	Malignant neoplasm of cervix uteri	BAFF-R on IgD- CD38-	Inverse variance weighted	17	-0.151374	0.0605015	0.0123496	-0.269957	-0.0327915	0.859526	0.763412	0.96774
4HjO62	M3kvSi	Malignant neoplasm of cervix uteri	BAFF-R on IgD- CD38-	Simple mode	17	-0.272139	0.14791	0.0844109	-0.562043	0.0177651	0.761748	0.570043	1.01792
4HjO62	M3kvSi	Malignant neoplasm of cervix uteri	BAFF-R on IgD- CD38-	Weighted mode	17	-0.166064	0.078826	0.0512782	-0.320563	-0.0115651	0.846992	0.72574	0.988502
4MVowz	M3kvSi	Malignant neoplasm of cervix uteri	CD11b on Mo MDSC	MR Egger	16	0.137008	0.11162	0.239894	-0.0817677	0.355784	1.14684	0.921486	1.4273
4MVowz	M3kvSi	Malignant neoplasm of cervix uteri	CD11b on Mo MDSC	Weighted median	16	0.0160582	0.0971695	0.86874	-0.174394	0.20651	1.01619	0.839966	1.22938
4MVowz	M3kvSi	Malignant neoplasm of cervix uteri	CD11b on Mo MDSC	Inverse variance weighted	16	0.0564142	0.0649952	0.385408	-0.0709764	0.183805	1.05804	0.931484	1.20178
4MVowz	M3kvSi	Malignant neoplasm of cervix uteri	CD11b on Mo MDSC	Simple mode	16	0.0370529	0.139408	0.794021	-0.236186	0.310292	1.03775	0.789634	1.36382
4MVowz	M3kvSi	Malignant neoplasm of cervix uteri	CD11b on Mo MDSC	Weighted mode	16	0.015575	0.0847983	0.856732	-0.15063	0.18178	1.0157	0.860166	1.19935
4nJ7TC	M3kvSi	Malignant neoplasm of cervix uteri	CM DN (CD4-CD8-) %T cell	MR Egger	16	-0.046061	0.13788	0.743282	-0.316306	0.224184	0.954984	0.728837	1.2513
4nJ7TC	M3kvSi	Malignant neoplasm of cervix uteri	CM DN (CD4-CD8-) %T cell	Weighted median	16	-0.0669134	0.140065	0.632842	-0.341441	0.207614	0.935276	0.710745	1.23074
4nJ7TC	M3kvSi	Malignant neoplasm of cervix uteri	CM DN (CD4-CD8-) %T cell	Inverse variance weighted	16	-0.100197	0.108188	0.354372	-0.312245	0.111851	0.904659	0.731802	1.11835
4nJ7TC	M3kvSi	Malignant neoplasm of cervix uteri	CM DN (CD4-CD8-) %T cell	Simple mode	16	0.00841984	0.232173	0.971549	-0.446639	0.463479	1.00846	0.639775	1.58959
4nJ7TC	M3kvSi	Malignant neoplasm of cervix uteri	CM DN (CD4-CD8-) %T cell	Weighted mode	16	-0.0306434	0.125805	0.810857	-0.277221	0.215934	0.969821	0.757887	1.24102
4SEhH2	M3kvSi	Malignant neoplasm of cervix uteri	Activated & secreting Treg AC	MR Egger	22	0.0396017	0.0525511	0.459879	-0.0633984	0.142602	1.0404	0.938569	1.15327
4SEhH2	M3kvSi	Malignant neoplasm of cervix uteri	Activated & secreting Treg AC	Weighted median	22	0.0316297	0.0486576	0.515663	-0.0637392	0.126999	1.03214	0.93825	1.13542
4SEhH2	M3kvSi	Malignant neoplasm of cervix uteri	Activated & secreting Treg AC	Inverse variance weighted	22	0.00799012	0.0425997	0.851219	-0.0755054	0.0914856	1.00802	0.927275	1.0958
4SEhH2	M3kvSi	Malignant neoplasm of cervix uteri	Activated & secreting Treg AC	Simple mode	22	0.0198213	0.0823619	0.812152	-0.141608	0.181251	1.02002	0.867961	1.19872
4SEhH2	M3kvSi	Malignant neoplasm of cervix uteri	Activated & secreting Treg AC	Weighted mode	22	0.0198213	0.0430743	0.650127	-0.0646044	0.104247	1.02002	0.937438	1.10987
4wZWHR	M3kvSi	Malignant neoplasm of cervix uteri	CD39+ CD4+ %T cell	MR Egger	31	-0.0320846	0.060868	0.602122	-0.151386	0.0872167	0.968425	0.859516	1.09113
4wZWHR	M3kvSi	Malignant neoplasm of cervix uteri	CD39+ CD4+ %T cell	Weighted median	31	0.00277878	0.0647571	0.965773	-0.124145	0.129703	1.00278	0.883252	1.13849
4wZWHR	M3kvSi	Malignant neoplasm of cervix uteri	CD39+ CD4+ %T cell	Inverse variance weighted	31	0.0227939	0.0512176	0.656291	-0.0775925	0.12318	1.02306	0.925341	1.13109
4wZWHR	M3kvSi	Malignant neoplasm of cervix uteri	CD39+ CD4+ %T cell	Simple mode	31	0.123328	0.122828	0.323378	-0.117416	0.364071	1.13126	0.889215	1.43918
4wZWHR	M3kvSi	Malignant neoplasm of cervix uteri	CD39+ CD4+ %T cell	Weighted mode	31	0.00290353	0.0511963	0.955149	-0.0974413	0.103248	1.00291	0.907156	1.10877
52XDIC	M3kvSi	Malignant neoplasm of cervix uteri	CD3 on activated & secreting Treg	MR Egger	22	-0.0121998	0.136704	0.929777	-0.28014	0.25574	0.987874	0.755678	1.29142
52XDIC	M3kvSi	Malignant neoplasm of cervix uteri	CD3 on activated & secreting Treg	Weighted median	22	0.0251487	0.108404	0.816545	-0.187322	0.23762	1.02547	0.829176	1.26823
52XDIC	M3kvSi	Malignant neoplasm of cervix uteri	CD3 on activated & secreting Treg	Inverse variance weighted	22	0.00469718	0.0853574	0.956115	-0.162603	0.171998	1.00471	0.849928	1.18768
52XDIC	M3kvSi	Malignant neoplasm of cervix uteri	CD3 on activated & secreting Treg	Simple mode	22	-0.0512677	0.194146	0.794302	-0.431794	0.329259	0.950024	0.649343	1.38994
52XDIC	M3kvSi	Malignant neoplasm of cervix uteri	CD3 on activated & secreting Treg	Weighted mode	22	-0.0172143	0.107679	0.874513	-0.228265	0.193836	0.982933	0.795913	1.2139
56OSXV	M3kvSi	Malignant neoplasm of cervix uteri	IgD- CD27- %lymphocyte	MR Egger	18	0.317896	0.318882	0.333649	-0.307113	0.942904	1.37423	0.735567	2.56743
56OSXV	M3kvSi	Malignant neoplasm of cervix uteri	IgD- CD27- %lymphocyte	Weighted median	18	0.264905	0.181276	0.143923	-0.0903956	0.620205	1.30331	0.91357	1.85931
56OSXV	M3kvSi	Malignant neoplasm of cervix uteri	IgD- CD27- %lymphocyte	Inverse variance weighted	18	0.163087	0.124691	0.190898	-0.0813081	0.407482	1.17714	0.92191	1.50303
56OSXV	M3kvSi	Malignant neoplasm of cervix uteri	IgD- CD27- %lymphocyte	Simple mode	18	-0.0989559	0.30793	0.751856	-0.702498	0.504586	0.905783	0.495346	1.6563
56OSXV	M3kvSi	Malignant neoplasm of cervix uteri	IgD- CD27- %lymphocyte	Weighted mode	18	0.300626	0.205046	0.160862	-0.101263	0.702516	1.3507	0.903695	2.01882
58BNVZ	M3kvSi	Malignant neoplasm of cervix uteri	CD64 on CD14+ CD16- monocyte	MR Egger	34	-0.0128071	0.040315	0.752795	-0.0918244	0.0662102	0.987275	0.912265	1.06845
58BNVZ	M3kvSi	Malignant neoplasm of cervix uteri	CD64 on CD14+ CD16- monocyte	Weighted median	34	-0.0122396	0.0431716	0.776785	-0.096856	0.0723767	0.987835	0.907687	1.07506
58BNVZ	M3kvSi	Malignant neoplasm of cervix uteri	CD64 on CD14+ CD16- monocyte	Inverse variance weighted	34	-0.0450944	0.0362323	0.213282	-0.11611	0.0259209	0.955907	0.890377	1.02626
58BNVZ	M3kvSi	Malignant neoplasm of cervix uteri	CD64 on CD14+ CD16- monocyte	Simple mode	34	-0.0124064	0.102012	0.90394	-0.21235	0.187537	0.98767	0.808682	1.20628
58BNVZ	M3kvSi	Malignant neoplasm of cervix uteri	CD64 on CD14+ CD16- monocyte	Weighted mode	34	-0.0203361	0.0333675	0.546393	-0.0857364	0.0450641	0.979869	0.917836	1.04609
5ap1N3	M3kvSi	Malignant neoplasm of cervix uteri	NK %CD3- lymphocyte	MR Egger	27	0.026255	0.0653437	0.691246	-0.101819	0.154329	1.0266	0.903193	1.16687
5ap1N3	M3kvSi	Malignant neoplasm of cervix uteri	NK %CD3- lymphocyte	Weighted median	27	0.0183016	0.0738489	0.80427	-0.126442	0.163045	1.01847	0.881225	1.17709
5ap1N3	M3kvSi	Malignant neoplasm of cervix uteri	NK %CD3- lymphocyte	Inverse variance weighted	27	0.054048	0.0501086	0.280758	-0.0441648	0.152261	1.05554	0.956796	1.16446
5ap1N3	M3kvSi	Malignant neoplasm of cervix uteri	NK %CD3- lymphocyte	Simple mode	27	0.0872072	0.115241	0.456009	-0.138665	0.313079	1.09112	0.87052	1.36763
5ap1N3	M3kvSi	Malignant neoplasm of cervix uteri	NK %CD3- lymphocyte	Weighted mode	27	0.0213262	0.0712318	0.767022	-0.118288	0.160941	1.02156	0.88844	1.17462
5c94uM	M3kvSi	Malignant neoplasm of cervix uteri	CD24 on transitional	MR Egger	20	-0.332429	0.23746	0.178532	-0.79785	0.132992	0.71718	0.450296	1.14224
5c94uM	M3kvSi	Malignant neoplasm of cervix uteri	CD24 on transitional	Weighted median	20	-0.062383	0.171993	0.716825	-0.39949	0.274724	0.939523	0.670662	1.31617
5c94uM	M3kvSi	Malignant neoplasm of cervix uteri	CD24 on transitional	Inverse variance weighted	20	0.0113194	0.126597	0.928753	-0.236811	0.25945	1.01138	0.789141	1.29622
5c94uM	M3kvSi	Malignant neoplasm of cervix uteri	CD24 on transitional	Simple mode	20	-0.0170046	0.260939	0.948722	-0.528445	0.494436	0.983139	0.589521	1.63957
5c94uM	M3kvSi	Malignant neoplasm of cervix uteri	CD24 on transitional	Weighted mode	20	-0.0895669	0.210202	0.674824	-0.501564	0.32243	0.914327	0.605583	1.38048
5D1btm	M3kvSi	Malignant neoplasm of cervix uteri	CCR7 on naive CD4+	MR Egger	24	-0.0610936	0.087976	0.494679	-0.233527	0.111339	0.940735	0.791736	1.11777
5D1btm	M3kvSi	Malignant neoplasm of cervix uteri	CCR7 on naive CD4+	Weighted median	24	-0.0628488	0.0833558	0.45086	-0.226226	0.100528	0.939085	0.797538	1.10576
5D1btm	M3kvSi	Malignant neoplasm of cervix uteri	CCR7 on naive CD4+	Inverse variance weighted	24	0.00771891	0.069082	0.911033	-0.127682	0.14312	1.00775	0.880133	1.15387
5D1btm	M3kvSi	Malignant neoplasm of cervix uteri	CCR7 on naive CD4+	Simple mode	24	0.0215447	0.192362	0.911794	-0.355484	0.398574	1.02178	0.700834	1.4897
5D1btm	M3kvSi	Malignant neoplasm of cervix uteri	CCR7 on naive CD4+	Weighted mode	24	-0.0573725	0.0781147	0.470088	-0.210477	0.0957322	0.944242	0.810197	1.10046
5iKpIM	M3kvSi	Malignant neoplasm of cervix uteri	BAFF-R on naive-mature B cell	MR Egger	23	-0.0922729	0.0819336	0.27279	-0.252863	0.0683169	0.911856	0.776575	1.0707
5iKpIM	M3kvSi	Malignant neoplasm of cervix uteri	BAFF-R on naive-mature B cell	Weighted median	23	-0.129578	0.0777871	0.0957515	-0.282041	0.0228843	0.878466	0.754243	1.02315
5iKpIM	M3kvSi	Malignant neoplasm of cervix uteri	BAFF-R on naive-mature B cell	Inverse variance weighted	23	-0.160475	0.060367	0.00785295	-0.278794	-0.0421559	0.851739	0.756695	0.95872
5iKpIM	M3kvSi	Malignant neoplasm of cervix uteri	BAFF-R on naive-mature B cell	Simple mode	23	-0.314244	0.143024	0.0388361	-0.594571	-0.0339173	0.730341	0.551799	0.966651
5iKpIM	M3kvSi	Malignant neoplasm of cervix uteri	BAFF-R on naive-mature B cell	Weighted mode	23	-0.159019	0.0806565	0.0613657	-0.317105	-0.000931905	0.852981	0.728254	0.999069
5M37tV	M3kvSi	Malignant neoplasm of cervix uteri	CD4 on secreting Treg	MR Egger	28	0.0532985	0.0925686	0.569719	-0.128136	0.234733	1.05474	0.879734	1.26457
5M37tV	M3kvSi	Malignant neoplasm of cervix uteri	CD4 on secreting Treg	Weighted median	28	0.13583	0.094566	0.150903	-0.0495197	0.321179	1.14549	0.951686	1.37875
5M37tV	M3kvSi	Malignant neoplasm of cervix uteri	CD4 on secreting Treg	Inverse variance weighted	28	0.00842609	0.0639958	0.895248	-0.117006	0.133858	1.00846	0.88958	1.14323
5M37tV	M3kvSi	Malignant neoplasm of cervix uteri	CD4 on secreting Treg	Simple mode	28	-0.0560873	0.155004	0.720284	-0.359894	0.24772	0.945457	0.69775	1.2811
5M37tV	M3kvSi	Malignant neoplasm of cervix uteri	CD4 on secreting Treg	Weighted mode	28	0.0804855	0.0974452	0.416068	-0.110507	0.271478	1.08381	0.89538	1.3119
5ns3nf	M3kvSi	Malignant neoplasm of cervix uteri	CD28- CD8br AC	MR Egger	14	0.535751	0.501175	0.306106	-0.446551	1.51805	1.70873	0.639831	4.56333
5ns3nf	M3kvSi	Malignant neoplasm of cervix uteri	CD28- CD8br AC	Weighted median	14	0.263204	0.220328	0.232242	-0.168638	0.695047	1.30109	0.844814	2.0038
5ns3nf	M3kvSi	Malignant neoplasm of cervix uteri	CD28- CD8br AC	Inverse variance weighted	14	0.132239	0.166747	0.427748	-0.194585	0.459063	1.14138	0.823176	1.58259
5ns3nf	M3kvSi	Malignant neoplasm of cervix uteri	CD28- CD8br AC	Simple mode	14	0.279979	0.302263	0.371179	-0.312456	0.872415	1.3231	0.731648	2.39268
5ns3nf	M3kvSi	Malignant neoplasm of cervix uteri	CD28- CD8br AC	Weighted mode	14	0.318831	0.258328	0.238971	-0.187492	0.825154	1.37552	0.829036	2.28223
5RUeuc	M3kvSi	Malignant neoplasm of cervix uteri	Activated Treg AC	MR Egger	15	0.0186579	0.124345	0.883029	-0.225059	0.262375	1.01883	0.798469	1.30001
5RUeuc	M3kvSi	Malignant neoplasm of cervix uteri	Activated Treg AC	Weighted median	15	0.0783904	0.09482	0.408391	-0.107457	0.264238	1.08154	0.898115	1.30244
5RUeuc	M3kvSi	Malignant neoplasm of cervix uteri	Activated Treg AC	Inverse variance weighted	15	0.0794812	0.099052	0.422311	-0.114661	0.273623	1.08273	0.891669	1.31472
5RUeuc	M3kvSi	Malignant neoplasm of cervix uteri	Activated Treg AC	Simple mode	15	-0.0649414	0.179553	0.722989	-0.416865	0.286982	0.937122	0.65911	1.3324
5RUeuc	M3kvSi	Malignant neoplasm of cervix uteri	Activated Treg AC	Weighted mode	15	0.0707119	0.0825653	0.406177	-0.091116	0.23254	1.07327	0.912912	1.2618
5StScw	M3kvSi	Malignant neoplasm of cervix uteri	Basophil %CD33dim HLA DR- CD66b-	MR Egger	20	-0.0199218	0.156181	0.899915	-0.326037	0.286193	0.980275	0.721779	1.33135
5StScw	M3kvSi	Malignant neoplasm of cervix uteri	Basophil %CD33dim HLA DR- CD66b-	Weighted median	20	-0.0497528	0.110192	0.651621	-0.265729	0.166223	0.951465	0.766647	1.18084
5StScw	M3kvSi	Malignant neoplasm of cervix uteri	Basophil %CD33dim HLA DR- CD66b-	Inverse variance weighted	20	-0.0952092	0.0782875	0.223928	-0.248653	0.0582343	0.909183	0.779851	1.05996
5StScw	M3kvSi	Malignant neoplasm of cervix uteri	Basophil %CD33dim HLA DR- CD66b-	Simple mode	20	-0.079981	0.171522	0.646302	-0.416164	0.256202	0.923134	0.659572	1.29201
5StScw	M3kvSi	Malignant neoplasm of cervix uteri	Basophil %CD33dim HLA DR- CD66b-	Weighted mode	20	-0.0628541	0.116702	0.596427	-0.29159	0.165882	0.93908	0.747074	1.18043
5sv9dr	M3kvSi	Malignant neoplasm of cervix uteri	CD25 on IgD+ CD24-	MR Egger	24	0.0566648	0.074284	0.453677	-0.0889317	0.202261	1.0583	0.914908	1.22417
5sv9dr	M3kvSi	Malignant neoplasm of cervix uteri	CD25 on IgD+ CD24-	Weighted median	24	0.0494419	0.0787059	0.529883	-0.104822	0.203705	1.05068	0.900485	1.22594
5sv9dr	M3kvSi	Malignant neoplasm of cervix uteri	CD25 on IgD+ CD24-	Inverse variance weighted	24	0.0320113	0.0605651	0.597122	-0.0866964	0.150719	1.03253	0.916955	1.16267
5sv9dr	M3kvSi	Malignant neoplasm of cervix uteri	CD25 on IgD+ CD24-	Simple mode	24	0.0966356	0.1318	0.470845	-0.161693	0.354964	1.10146	0.850703	1.42613
5sv9dr	M3kvSi	Malignant neoplasm of cervix uteri	CD25 on IgD+ CD24-	Weighted mode	24	0.0429307	0.0645223	0.512437	-0.0835331	0.169394	1.04387	0.919861	1.18459
5W6RL9	M3kvSi	Malignant neoplasm of cervix uteri	Sw mem %B cell	MR Egger	13	0.0226051	0.216345	0.918664	-0.401432	0.446642	1.02286	0.669361	1.56305
5W6RL9	M3kvSi	Malignant neoplasm of cervix uteri	Sw mem %B cell	Weighted median	13	-0.00899572	0.203065	0.964665	-0.407003	0.389011	0.991045	0.665642	1.47552
5W6RL9	M3kvSi	Malignant neoplasm of cervix uteri	Sw mem %B cell	Inverse variance weighted	13	0.0300992	0.142526	0.832743	-0.249251	0.309449	1.03056	0.779384	1.36267
5W6RL9	M3kvSi	Malignant neoplasm of cervix uteri	Sw mem %B cell	Simple mode	13	-0.295989	0.402815	0.476576	-1.08551	0.493529	0.743795	0.33773	1.63809
5W6RL9	M3kvSi	Malignant neoplasm of cervix uteri	Sw mem %B cell	Weighted mode	13	-0.448841	0.420052	0.306303	-1.27214	0.374462	0.638368	0.28023	1.45421
5yG9wQ	M3kvSi	Malignant neoplasm of cervix uteri	CD33 on basophil	MR Egger	22	0.0109602	0.0598868	0.856629	-0.106418	0.128338	1.01102	0.899049	1.13694
5yG9wQ	M3kvSi	Malignant neoplasm of cervix uteri	CD33 on basophil	Weighted median	22	0.0359506	0.0509854	0.480738	-0.0639808	0.135882	1.0366	0.938023	1.14555
5yG9wQ	M3kvSi	Malignant neoplasm of cervix uteri	CD33 on basophil	Inverse variance weighted	22	0.0193668	0.0438628	0.658828	-0.0666042	0.105338	1.01956	0.935565	1.11109
5yG9wQ	M3kvSi	Malignant neoplasm of cervix uteri	CD33 on basophil	Simple mode	22	-0.0797531	0.105241	0.456982	-0.286025	0.126519	0.923344	0.751244	1.13487
5yG9wQ	M3kvSi	Malignant neoplasm of cervix uteri	CD33 on basophil	Weighted mode	22	0.00957142	0.039838	0.81246	-0.068511	0.0876538	1.00962	0.933783	1.09161
60EmJi	M3kvSi	Malignant neoplasm of cervix uteri	CD3 on HLA DR+ T cell	MR Egger	27	-0.0562962	0.0951286	0.559305	-0.242748	0.130156	0.945259	0.784469	1.13901
60EmJi	M3kvSi	Malignant neoplasm of cervix uteri	CD3 on HLA DR+ T cell	Weighted median	27	-0.086987	0.105643	0.410275	-0.294046	0.120072	0.916689	0.745242	1.12758
60EmJi	M3kvSi	Malignant neoplasm of cervix uteri	CD3 on HLA DR+ T cell	Inverse variance weighted	27	-0.070058	0.069332	0.312269	-0.205949	0.0658327	0.93234	0.813875	1.06805
60EmJi	M3kvSi	Malignant neoplasm of cervix uteri	CD3 on HLA DR+ T cell	Simple mode	27	-0.0211108	0.158863	0.895306	-0.332483	0.290261	0.97911	0.717141	1.33678
60EmJi	M3kvSi	Malignant neoplasm of cervix uteri	CD3 on HLA DR+ T cell	Weighted mode	27	-0.0439974	0.0931281	0.640555	-0.226528	0.138534	0.956956	0.797297	1.14859
61BodY	M3kvSi	Malignant neoplasm of cervix uteri	FSC-A on CD8br	MR Egger	18	-0.041116	0.1606	0.801202	-0.355892	0.27366	0.959718	0.700548	1.31477
61BodY	M3kvSi	Malignant neoplasm of cervix uteri	FSC-A on CD8br	Weighted median	18	-0.0302331	0.130166	0.816332	-0.285359	0.224893	0.970219	0.751744	1.25219
61BodY	M3kvSi	Malignant neoplasm of cervix uteri	FSC-A on CD8br	Inverse variance weighted	18	-0.0814341	0.117332	0.487651	-0.311404	0.148536	0.921793	0.732418	1.16013
61BodY	M3kvSi	Malignant neoplasm of cervix uteri	FSC-A on CD8br	Simple mode	18	-0.171118	0.262341	0.522947	-0.685306	0.34307	0.842722	0.503936	1.40927
61BodY	M3kvSi	Malignant neoplasm of cervix uteri	FSC-A on CD8br	Weighted mode	18	-0.0459259	0.123799	0.71524	-0.288571	0.196719	0.955113	0.749334	1.2174
62NUOf	M3kvSi	Malignant neoplasm of cervix uteri	Naive-mature B cell %B cell	MR Egger	28	-0.049053	0.0881449	0.582625	-0.221817	0.123711	0.952131	0.801062	1.13169
62NUOf	M3kvSi	Malignant neoplasm of cervix uteri	Naive-mature B cell %B cell	Weighted median	28	0.118971	0.103405	0.249927	-0.0837039	0.321646	1.12634	0.919704	1.3794
62NUOf	M3kvSi	Malignant neoplasm of cervix uteri	Naive-mature B cell %B cell	Inverse variance weighted	28	0.0131186	0.0648713	0.839741	-0.114029	0.140266	1.0132	0.892232	1.15058
62NUOf	M3kvSi	Malignant neoplasm of cervix uteri	Naive-mature B cell %B cell	Simple mode	28	0.140281	0.179516	0.441341	-0.21157	0.492132	1.1506	0.809313	1.6358
62NUOf	M3kvSi	Malignant neoplasm of cervix uteri	Naive-mature B cell %B cell	Weighted mode	28	0.0907835	0.10555	0.397306	-0.116094	0.297661	1.09503	0.890392	1.3467
63Q5aR	M3kvSi	Malignant neoplasm of cervix uteri	CD25 on IgD- CD24-	MR Egger	26	-0.0807784	0.199051	0.688473	-0.470919	0.309363	0.922398	0.624428	1.36256
63Q5aR	M3kvSi	Malignant neoplasm of cervix uteri	CD25 on IgD- CD24-	Weighted median	26	-0.0501773	0.157548	0.750114	-0.358971	0.258616	0.951061	0.698395	1.29514
63Q5aR	M3kvSi	Malignant neoplasm of cervix uteri	CD25 on IgD- CD24-	Inverse variance weighted	26	0.0433418	0.108715	0.690134	-0.16974	0.256424	1.04429	0.843884	1.2923
63Q5aR	M3kvSi	Malignant neoplasm of cervix uteri	CD25 on IgD- CD24-	Simple mode	26	0.105169	0.282799	0.713111	-0.449117	0.659455	1.1109	0.638191	1.93374
63Q5aR	M3kvSi	Malignant neoplasm of cervix uteri	CD25 on IgD- CD24-	Weighted mode	26	-0.0580392	0.193082	0.76621	-0.436481	0.320402	0.943613	0.646307	1.37768
63ZXld	M3kvSi	Malignant neoplasm of cervix uteri	CD25 on CD39+ CD4 Treg	MR Egger	17	0.0570218	0.196305	0.77543	-0.327736	0.44178	1.05868	0.720553	1.55547
63ZXld	M3kvSi	Malignant neoplasm of cervix uteri	CD25 on CD39+ CD4 Treg	Weighted median	17	-0.0547508	0.16286	0.736733	-0.373957	0.264455	0.946721	0.688007	1.30272
63ZXld	M3kvSi	Malignant neoplasm of cervix uteri	CD25 on CD39+ CD4 Treg	Inverse variance weighted	17	-0.117874	0.111521	0.290528	-0.336455	0.100707	0.888808	0.714298	1.10595
63ZXld	M3kvSi	Malignant neoplasm of cervix uteri	CD25 on CD39+ CD4 Treg	Simple mode	17	-0.0252278	0.263349	0.924872	-0.541393	0.490937	0.975088	0.581937	1.63385
63ZXld	M3kvSi	Malignant neoplasm of cervix uteri	CD25 on CD39+ CD4 Treg	Weighted mode	17	-0.0319462	0.166692	0.850429	-0.358662	0.294769	0.968559	0.698611	1.34282
6aWZpV	M3kvSi	Malignant neoplasm of cervix uteri	CD28+ DN (CD4-CD8-) AC	MR Egger	12	-0.113976	0.287026	0.699642	-0.676547	0.448595	0.892279	0.508369	1.56611
6aWZpV	M3kvSi	Malignant neoplasm of cervix uteri	CD28+ DN (CD4-CD8-) AC	Weighted median	12	-0.310606	0.253708	0.220852	-0.807874	0.186662	0.733003	0.445805	1.20522
6aWZpV	M3kvSi	Malignant neoplasm of cervix uteri	CD28+ DN (CD4-CD8-) AC	Inverse variance weighted	12	-0.317385	0.177012	0.0729699	-0.664328	0.0295576	0.72805	0.514619	1.03
6aWZpV	M3kvSi	Malignant neoplasm of cervix uteri	CD28+ DN (CD4-CD8-) AC	Simple mode	12	-0.364646	0.411922	0.394972	-1.17201	0.442721	0.694443	0.309743	1.55694
6aWZpV	M3kvSi	Malignant neoplasm of cervix uteri	CD28+ DN (CD4-CD8-) AC	Weighted mode	12	-0.336226	0.286883	0.265956	-0.898516	0.226064	0.714462	0.407174	1.25366
6b2yo7	M3kvSi	Malignant neoplasm of cervix uteri	BAFF-R on IgD- CD38br	MR Egger	15	-0.283803	0.248774	0.274532	-0.771401	0.203795	0.752915	0.462365	1.22605
6b2yo7	M3kvSi	Malignant neoplasm of cervix uteri	BAFF-R on IgD- CD38br	Weighted median	15	-0.0566216	0.172873	0.743265	-0.395453	0.28221	0.944952	0.673375	1.32606
6b2yo7	M3kvSi	Malignant neoplasm of cervix uteri	BAFF-R on IgD- CD38br	Inverse variance weighted	15	-0.14794	0.131663	0.261169	-0.405999	0.110118	0.862483	0.666311	1.11641
6b2yo7	M3kvSi	Malignant neoplasm of cervix uteri	BAFF-R on IgD- CD38br	Simple mode	15	-0.0525671	0.286884	0.857241	-0.614859	0.509725	0.948791	0.540717	1.66483
6b2yo7	M3kvSi	Malignant neoplasm of cervix uteri	BAFF-R on IgD- CD38br	Weighted mode	15	-0.101504	0.182674	0.587216	-0.459544	0.256536	0.903478	0.631572	1.29245
6BBE65	M3kvSi	Malignant neoplasm of cervix uteri	CD3 on CD39+ CD4+	MR Egger	27	0.0426061	0.101642	0.678666	-0.156612	0.241824	1.04353	0.855036	1.27357
6BBE65	M3kvSi	Malignant neoplasm of cervix uteri	CD3 on CD39+ CD4+	Weighted median	27	0.0897205	0.0917217	0.327984	-0.090054	0.269495	1.09387	0.913882	1.3093
6BBE65	M3kvSi	Malignant neoplasm of cervix uteri	CD3 on CD39+ CD4+	Inverse variance weighted	27	0.110076	0.0624511	0.0779685	-0.012328	0.23248	1.11636	0.987748	1.26173
6BBE65	M3kvSi	Malignant neoplasm of cervix uteri	CD3 on CD39+ CD4+	Simple mode	27	0.173084	0.143888	0.239852	-0.108937	0.455105	1.18897	0.896787	1.57634
6BBE65	M3kvSi	Malignant neoplasm of cervix uteri	CD3 on CD39+ CD4+	Weighted mode	27	0.0899368	0.0944745	0.349879	-0.0952331	0.275107	1.09411	0.909161	1.31667
6CCDxC	M3kvSi	Malignant neoplasm of cervix uteri	IgD+ CD24- %B cell	MR Egger	18	-0.00193021	0.11379	0.986676	-0.224958	0.221098	0.998072	0.79855	1.24745
6CCDxC	M3kvSi	Malignant neoplasm of cervix uteri	IgD+ CD24- %B cell	Weighted median	18	-0.0213162	0.100793	0.83251	-0.218871	0.176239	0.978909	0.803425	1.19272
6CCDxC	M3kvSi	Malignant neoplasm of cervix uteri	IgD+ CD24- %B cell	Inverse variance weighted	18	-0.0106549	0.0809544	0.895288	-0.169326	0.148016	0.989402	0.844234	1.15953
6CCDxC	M3kvSi	Malignant neoplasm of cervix uteri	IgD+ CD24- %B cell	Simple mode	18	-0.0366888	0.191119	0.850041	-0.411282	0.337905	0.963976	0.6628	1.40201
6CCDxC	M3kvSi	Malignant neoplasm of cervix uteri	IgD+ CD24- %B cell	Weighted mode	18	-0.0259007	0.0934202	0.784932	-0.209004	0.157203	0.974432	0.811392	1.17023
6jgJpM	M3kvSi	Malignant neoplasm of cervix uteri	HVEM on T cell	MR Egger	25	0.0506424	0.11952	0.675709	-0.183616	0.284901	1.05195	0.832255	1.32963
6jgJpM	M3kvSi	Malignant neoplasm of cervix uteri	HVEM on T cell	Weighted median	25	-0.040754	0.0993853	0.681762	-0.235549	0.154041	0.960065	0.790137	1.16654
6jgJpM	M3kvSi	Malignant neoplasm of cervix uteri	HVEM on T cell	Inverse variance weighted	25	0.00207501	0.0654996	0.974727	-0.126304	0.130454	1.00208	0.881347	1.13935
6jgJpM	M3kvSi	Malignant neoplasm of cervix uteri	HVEM on T cell	Simple mode	25	-0.136015	0.142769	0.350242	-0.415843	0.143812	0.872829	0.659784	1.15467
6jgJpM	M3kvSi	Malignant neoplasm of cervix uteri	HVEM on T cell	Weighted mode	25	-0.0504863	0.105902	0.637869	-0.258054	0.157082	0.950767	0.772553	1.17009
6jTOxn	M3kvSi	Malignant neoplasm of cervix uteri	CD24 on IgD+ CD38br	MR Egger	25	0.164369	0.0967889	0.102956	-0.0253372	0.354075	1.17865	0.974981	1.42486
6jTOxn	M3kvSi	Malignant neoplasm of cervix uteri	CD24 on IgD+ CD38br	Weighted median	25	0.0293369	0.106227	0.782417	-0.178869	0.237543	1.02977	0.836216	1.26813
6jTOxn	M3kvSi	Malignant neoplasm of cervix uteri	CD24 on IgD+ CD38br	Inverse variance weighted	25	0.0667983	0.0718305	0.352401	-0.0739896	0.207586	1.06908	0.928681	1.2307
6jTOxn	M3kvSi	Malignant neoplasm of cervix uteri	CD24 on IgD+ CD38br	Simple mode	25	0.109473	0.179101	0.54679	-0.241565	0.46051	1.11569	0.785398	1.58488
6jTOxn	M3kvSi	Malignant neoplasm of cervix uteri	CD24 on IgD+ CD38br	Weighted mode	25	0.0891925	0.0847142	0.302889	-0.0768473	0.255232	1.09329	0.926031	1.29076
6kaF1t	M3kvSi	Malignant neoplasm of cervix uteri	CCR2 on CD14- CD16-	MR Egger	17	-0.162783	0.139335	0.260924	-0.435879	0.110313	0.849775	0.646696	1.11663
6kaF1t	M3kvSi	Malignant neoplasm of cervix uteri	CCR2 on CD14- CD16-	Weighted median	17	-0.211865	0.146639	0.148512	-0.499276	0.0755471	0.809074	0.60697	1.07847
6kaF1t	M3kvSi	Malignant neoplasm of cervix uteri	CCR2 on CD14- CD16-	Inverse variance weighted	17	-0.125771	0.0992603	0.205127	-0.320321	0.0687797	0.881817	0.725916	1.0712
6kaF1t	M3kvSi	Malignant neoplasm of cervix uteri	CCR2 on CD14- CD16-	Simple mode	17	-0.35477	0.233446	0.148096	-0.812323	0.102783	0.701335	0.443826	1.10825
6kaF1t	M3kvSi	Malignant neoplasm of cervix uteri	CCR2 on CD14- CD16-	Weighted mode	17	-0.234124	0.135704	0.103741	-0.500104	0.0318565	0.791264	0.606467	1.03237
74TJKx	M3kvSi	Malignant neoplasm of cervix uteri	CD39+ secreting Treg %secreting Treg	MR Egger	28	-0.0228235	0.0690941	0.743802	-0.158248	0.112601	0.977435	0.853638	1.11919
74TJKx	M3kvSi	Malignant neoplasm of cervix uteri	CD39+ secreting Treg %secreting Treg	Weighted median	28	-0.0240193	0.0758419	0.75147	-0.172669	0.124631	0.976267	0.841416	1.13273
74TJKx	M3kvSi	Malignant neoplasm of cervix uteri	CD39+ secreting Treg %secreting Treg	Inverse variance weighted	28	0.00767134	0.0515737	0.881755	-0.0934131	0.108756	1.0077	0.910817	1.11489
74TJKx	M3kvSi	Malignant neoplasm of cervix uteri	CD39+ secreting Treg %secreting Treg	Simple mode	28	-0.0207491	0.111169	0.853335	-0.238641	0.197142	0.979465	0.787698	1.21792
74TJKx	M3kvSi	Malignant neoplasm of cervix uteri	CD39+ secreting Treg %secreting Treg	Weighted mode	28	-0.0207491	0.0647617	0.751139	-0.147682	0.106184	0.979465	0.862705	1.11203
7a0IZh	M3kvSi	Malignant neoplasm of cervix uteri	CD25 on IgD- CD38-	MR Egger	22	-0.101389	0.0869437	0.257275	-0.271798	0.0690208	0.903582	0.762008	1.07146
7a0IZh	M3kvSi	Malignant neoplasm of cervix uteri	CD25 on IgD- CD38-	Weighted median	22	-0.0718933	0.0874008	0.410753	-0.243199	0.0994122	0.93063	0.784116	1.10452
7a0IZh	M3kvSi	Malignant neoplasm of cervix uteri	CD25 on IgD- CD38-	Inverse variance weighted	22	-0.0152298	0.0671558	0.820592	-0.146855	0.116395	0.984886	0.863419	1.12344
7a0IZh	M3kvSi	Malignant neoplasm of cervix uteri	CD25 on IgD- CD38-	Simple mode	22	-0.0469863	0.159373	0.771026	-0.359357	0.265384	0.9541	0.698125	1.30393
7a0IZh	M3kvSi	Malignant neoplasm of cervix uteri	CD25 on IgD- CD38-	Weighted mode	22	-0.0769072	0.0812133	0.35442	-0.236085	0.0822709	0.925976	0.789713	1.08575
7CzKUk	M3kvSi	Malignant neoplasm of cervix uteri	FSC-A on HLA DR+ T cell	MR Egger	18	-0.0492255	0.0642324	0.454618	-0.175121	0.07667	0.951966	0.839355	1.07969
7CzKUk	M3kvSi	Malignant neoplasm of cervix uteri	FSC-A on HLA DR+ T cell	Weighted median	18	-0.0273181	0.0593757	0.645452	-0.143694	0.0890583	0.973052	0.866152	1.09314
7CzKUk	M3kvSi	Malignant neoplasm of cervix uteri	FSC-A on HLA DR+ T cell	Inverse variance weighted	18	-0.0151381	0.0579716	0.793993	-0.128762	0.0984864	0.984976	0.879183	1.1035
7CzKUk	M3kvSi	Malignant neoplasm of cervix uteri	FSC-A on HLA DR+ T cell	Simple mode	18	0.131214	0.208136	0.5368	-0.276732	0.53916	1.14021	0.758258	1.71457
7CzKUk	M3kvSi	Malignant neoplasm of cervix uteri	FSC-A on HLA DR+ T cell	Weighted mode	18	-0.0285017	0.05227	0.592645	-0.130951	0.0739475	0.971901	0.877261	1.07675
7E1BPL	M3kvSi	Malignant neoplasm of cervix uteri	CD66b on Gr MDSC	MR Egger	21	0.135229	0.145055	0.362898	-0.149079	0.419538	1.1448	0.861501	1.52126
7E1BPL	M3kvSi	Malignant neoplasm of cervix uteri	CD66b on Gr MDSC	Weighted median	21	0.132186	0.0994059	0.183597	-0.0626494	0.327022	1.14132	0.939273	1.38683
7E1BPL	M3kvSi	Malignant neoplasm of cervix uteri	CD66b on Gr MDSC	Inverse variance weighted	21	0.0472074	0.073516	0.520784	-0.096884	0.191299	1.04834	0.907661	1.21082
7E1BPL	M3kvSi	Malignant neoplasm of cervix uteri	CD66b on Gr MDSC	Simple mode	21	0.146937	0.154149	0.351862	-0.155195	0.44907	1.15828	0.856248	1.56685
7E1BPL	M3kvSi	Malignant neoplasm of cervix uteri	CD66b on Gr MDSC	Weighted mode	21	0.141737	0.121029	0.255321	-0.0954791	0.378954	1.15227	0.908937	1.46076
7EIJLa	M3kvSi	Malignant neoplasm of cervix uteri	HLA DR+ NK %NK	MR Egger	23	0.0441696	0.147118	0.766953	-0.244183	0.332522	1.04516	0.783345	1.39448
7EIJLa	M3kvSi	Malignant neoplasm of cervix uteri	HLA DR+ NK %NK	Weighted median	23	0.125868	0.128606	0.327725	-0.126201	0.377936	1.13413	0.881438	1.45927
7EIJLa	M3kvSi	Malignant neoplasm of cervix uteri	HLA DR+ NK %NK	Inverse variance weighted	23	0.0112703	0.0892357	0.899496	-0.163632	0.186172	1.01133	0.849055	1.20463
7EIJLa	M3kvSi	Malignant neoplasm of cervix uteri	HLA DR+ NK %NK	Simple mode	23	0.06149	0.227347	0.789322	-0.38411	0.507091	1.06342	0.681056	1.66045
7EIJLa	M3kvSi	Malignant neoplasm of cervix uteri	HLA DR+ NK %NK	Weighted mode	23	0.079607	0.143363	0.584304	-0.201385	0.360599	1.08286	0.817598	1.43419
7H1sfK	M3kvSi	Malignant neoplasm of cervix uteri	CD45 on HLA DR+ NK	MR Egger	12	0.28967	0.214254	0.206162	-0.130268	0.709607	1.33599	0.87786	2.03319
7H1sfK	M3kvSi	Malignant neoplasm of cervix uteri	CD45 on HLA DR+ NK	Weighted median	12	0.328396	0.178142	0.0652636	-0.0207628	0.677554	1.38874	0.979451	1.96906
7H1sfK	M3kvSi	Malignant neoplasm of cervix uteri	CD45 on HLA DR+ NK	Inverse variance weighted	12	0.115083	0.139765	0.410276	-0.158856	0.389022	1.12197	0.85312	1.47554
7H1sfK	M3kvSi	Malignant neoplasm of cervix uteri	CD45 on HLA DR+ NK	Simple mode	12	0.208921	0.259466	0.437766	-0.299633	0.717475	1.23235	0.74109	2.04925
7H1sfK	M3kvSi	Malignant neoplasm of cervix uteri	CD45 on HLA DR+ NK	Weighted mode	12	0.279925	0.189897	0.168492	-0.0922731	0.652123	1.32303	0.911856	1.91961
7hZEtH	M3kvSi	Malignant neoplasm of cervix uteri	CD80 on monocyte	MR Egger	23	0.117973	0.140232	0.409675	-0.156882	0.392827	1.12521	0.854805	1.48116
7hZEtH	M3kvSi	Malignant neoplasm of cervix uteri	CD80 on monocyte	Weighted median	23	-0.101595	0.12991	0.43419	-0.356219	0.153029	0.903395	0.700319	1.16536
7hZEtH	M3kvSi	Malignant neoplasm of cervix uteri	CD80 on monocyte	Inverse variance weighted	23	-0.0836407	0.0959835	0.383532	-0.271768	0.104487	0.919762	0.762031	1.11014
7hZEtH	M3kvSi	Malignant neoplasm of cervix uteri	CD80 on monocyte	Simple mode	23	-0.124231	0.194058	0.528673	-0.504585	0.256124	0.883176	0.603756	1.29191
7hZEtH	M3kvSi	Malignant neoplasm of cervix uteri	CD80 on monocyte	Weighted mode	23	-0.114497	0.131774	0.394289	-0.372773	0.14378	0.891815	0.688821	1.15463
7PiWA6	M3kvSi	Malignant neoplasm of cervix uteri	CD14 on CD33dim HLA DR+ CD11b+	MR Egger	19	-0.0324371	0.161952	0.843632	-0.349863	0.284989	0.968083	0.704784	1.32975
7PiWA6	M3kvSi	Malignant neoplasm of cervix uteri	CD14 on CD33dim HLA DR+ CD11b+	Weighted median	19	0.0307846	0.112633	0.784609	-0.189976	0.251545	1.03126	0.826979	1.28601
7PiWA6	M3kvSi	Malignant neoplasm of cervix uteri	CD14 on CD33dim HLA DR+ CD11b+	Inverse variance weighted	19	-0.0323348	0.0789671	0.682194	-0.18711	0.122441	0.968182	0.829352	1.13025
7PiWA6	M3kvSi	Malignant neoplasm of cervix uteri	CD14 on CD33dim HLA DR+ CD11b+	Simple mode	19	-0.0370511	0.16881	0.828743	-0.367919	0.293817	0.963627	0.692173	1.34154
7PiWA6	M3kvSi	Malignant neoplasm of cervix uteri	CD14 on CD33dim HLA DR+ CD11b+	Weighted mode	19	0.00751155	0.145618	0.959428	-0.2779	0.292923	1.00754	0.757372	1.34034
7POqa1	M3kvSi	Malignant neoplasm of cervix uteri	CD28 on CD4 Treg	MR Egger	24	-0.026163	0.06224	0.678303	-0.148153	0.0958274	0.974176	0.862299	1.10057
7POqa1	M3kvSi	Malignant neoplasm of cervix uteri	CD28 on CD4 Treg	Weighted median	24	-0.0354422	0.0821251	0.666059	-0.196407	0.125523	0.965179	0.821677	1.13374
7POqa1	M3kvSi	Malignant neoplasm of cervix uteri	CD28 on CD4 Treg	Inverse variance weighted	24	-0.00143279	0.0519155	0.977982	-0.103187	0.100322	0.998568	0.901958	1.10553
7POqa1	M3kvSi	Malignant neoplasm of cervix uteri	CD28 on CD4 Treg	Simple mode	24	-0.00358821	0.114578	0.975287	-0.228161	0.220985	0.996418	0.795996	1.2473
7POqa1	M3kvSi	Malignant neoplasm of cervix uteri	CD28 on CD4 Treg	Weighted mode	24	-0.0612456	0.0728234	0.408998	-0.203979	0.0814882	0.940592	0.815479	1.0849
7sPc6y	M3kvSi	Malignant neoplasm of cervix uteri	CCR2 on CD14+ CD16+ monocyte	MR Egger	37	-0.0349603	0.0528404	0.512547	-0.138528	0.068607	0.965644	0.870639	1.07102
7sPc6y	M3kvSi	Malignant neoplasm of cervix uteri	CCR2 on CD14+ CD16+ monocyte	Weighted median	37	-0.0608942	0.0703729	0.38687	-0.198825	0.0770367	0.940923	0.819693	1.08008
7sPc6y	M3kvSi	Malignant neoplasm of cervix uteri	CCR2 on CD14+ CD16+ monocyte	Inverse variance weighted	37	-0.0298789	0.0438361	0.495489	-0.115798	0.0560399	0.970563	0.890655	1.05764
7sPc6y	M3kvSi	Malignant neoplasm of cervix uteri	CCR2 on CD14+ CD16+ monocyte	Simple mode	37	-0.0287287	0.110442	0.79625	-0.245196	0.187738	0.97168	0.782551	1.20652
7sPc6y	M3kvSi	Malignant neoplasm of cervix uteri	CCR2 on CD14+ CD16+ monocyte	Weighted mode	37	-0.0721031	0.0585231	0.22592	-0.186808	0.0426023	0.930435	0.829603	1.04352
7SyEmo	M3kvSi	Malignant neoplasm of cervix uteri	CD28+ CD45RA+ CD8dim %CD8dim	MR Egger	27	-0.0281406	0.0587599	0.636166	-0.14331	0.0870288	0.972252	0.866485	1.09093
7SyEmo	M3kvSi	Malignant neoplasm of cervix uteri	CD28+ CD45RA+ CD8dim %CD8dim	Weighted median	27	-0.062388	0.0601413	0.299569	-0.180265	0.0554889	0.939518	0.835049	1.05706
7SyEmo	M3kvSi	Malignant neoplasm of cervix uteri	CD28+ CD45RA+ CD8dim %CD8dim	Inverse variance weighted	27	-0.0210947	0.0501467	0.674004	-0.119382	0.0771929	0.979126	0.887469	1.08025
7SyEmo	M3kvSi	Malignant neoplasm of cervix uteri	CD28+ CD45RA+ CD8dim %CD8dim	Simple mode	27	0.0856311	0.118709	0.477128	-0.147038	0.3183	1.0894	0.863261	1.37479
7SyEmo	M3kvSi	Malignant neoplasm of cervix uteri	CD28+ CD45RA+ CD8dim %CD8dim	Weighted mode	27	-0.0250433	0.0485202	0.610118	-0.120143	0.0700564	0.975268	0.886794	1.07257
7vU9B1	M3kvSi	Malignant neoplasm of cervix uteri	CD19 on IgD+ CD24-	MR Egger	25	0.0427384	0.0680461	0.536139	-0.0906321	0.176109	1.04366	0.913354	1.19257
7vU9B1	M3kvSi	Malignant neoplasm of cervix uteri	CD19 on IgD+ CD24-	Weighted median	25	0.100962	0.0623496	0.105386	-0.0212434	0.223167	1.10623	0.978981	1.25003
7vU9B1	M3kvSi	Malignant neoplasm of cervix uteri	CD19 on IgD+ CD24-	Inverse variance weighted	25	0.077663	0.0581161	0.181437	-0.0362445	0.19157	1.08076	0.964404	1.21115
7vU9B1	M3kvSi	Malignant neoplasm of cervix uteri	CD19 on IgD+ CD24-	Simple mode	25	0.0760673	0.16367	0.646293	-0.244727	0.396861	1.07904	0.782918	1.48715
7vU9B1	M3kvSi	Malignant neoplasm of cervix uteri	CD19 on IgD+ CD24-	Weighted mode	25	0.0760673	0.0539074	0.171055	-0.0295913	0.181726	1.07904	0.970842	1.19929
7Ye1NZ	M3kvSi	Malignant neoplasm of cervix uteri	Activated Treg %CD4 Treg	MR Egger	28	0.000302902	0.107292	0.997769	-0.20999	0.210595	1.0003	0.810593	1.23441
7Ye1NZ	M3kvSi	Malignant neoplasm of cervix uteri	Activated Treg %CD4 Treg	Weighted median	28	0.124918	0.106779	0.242052	-0.0843689	0.334205	1.13306	0.919092	1.39683
7Ye1NZ	M3kvSi	Malignant neoplasm of cervix uteri	Activated Treg %CD4 Treg	Inverse variance weighted	28	0.0692426	0.075808	0.361035	-0.0793411	0.217826	1.0717	0.923725	1.24337
7Ye1NZ	M3kvSi	Malignant neoplasm of cervix uteri	Activated Treg %CD4 Treg	Simple mode	28	0.116302	0.15708	0.465447	-0.191574	0.424178	1.12334	0.825658	1.52833
7Ye1NZ	M3kvSi	Malignant neoplasm of cervix uteri	Activated Treg %CD4 Treg	Weighted mode	28	0.058458	0.102558	0.57339	-0.142555	0.259471	1.0602	0.86714	1.29624
7YQLZ6	M3kvSi	Malignant neoplasm of cervix uteri	Naive DN (CD4-CD8-) %DN	MR Egger	22	0.0432592	0.150383	0.776566	-0.251491	0.33801	1.04421	0.77764	1.40215
7YQLZ6	M3kvSi	Malignant neoplasm of cervix uteri	Naive DN (CD4-CD8-) %DN	Weighted median	22	-0.0133021	0.168547	0.937095	-0.343655	0.31705	0.986786	0.709174	1.37307
7YQLZ6	M3kvSi	Malignant neoplasm of cervix uteri	Naive DN (CD4-CD8-) %DN	Inverse variance weighted	22	-0.00731666	0.1081	0.946037	-0.219192	0.204559	0.99271	0.803167	1.22698
7YQLZ6	M3kvSi	Malignant neoplasm of cervix uteri	Naive DN (CD4-CD8-) %DN	Simple mode	22	0.191642	0.290342	0.516393	-0.377428	0.760711	1.21124	0.685623	2.1398
7YQLZ6	M3kvSi	Malignant neoplasm of cervix uteri	Naive DN (CD4-CD8-) %DN	Weighted mode	22	-0.0291212	0.160506	0.857767	-0.343713	0.285471	0.971299	0.709132	1.33039
7ZVblN	M3kvSi	Malignant neoplasm of cervix uteri	HLA DR+ T cell%lymphocyte	MR Egger	25	0.0809347	0.0920931	0.38858	-0.0995677	0.261437	1.0843	0.905229	1.2988
7ZVblN	M3kvSi	Malignant neoplasm of cervix uteri	HLA DR+ T cell%lymphocyte	Weighted median	25	0.0382297	0.0949629	0.687261	-0.147898	0.224357	1.03897	0.862519	1.25152
7ZVblN	M3kvSi	Malignant neoplasm of cervix uteri	HLA DR+ T cell%lymphocyte	Inverse variance weighted	25	-0.0662079	0.0669112	0.322424	-0.197354	0.0649381	0.935936	0.8209	1.06709
7ZVblN	M3kvSi	Malignant neoplasm of cervix uteri	HLA DR+ T cell%lymphocyte	Simple mode	25	-0.140758	0.172842	0.423437	-0.479528	0.198011	0.868699	0.619076	1.21898
7ZVblN	M3kvSi	Malignant neoplasm of cervix uteri	HLA DR+ T cell%lymphocyte	Weighted mode	25	0.036152	0.0832289	0.667901	-0.126977	0.199281	1.03681	0.880754	1.22052
80WJqe	M3kvSi	Malignant neoplasm of cervix uteri	CD25hi CD45RA+ CD4 not Treg AC	MR Egger	25	4.86019e-05	0.0918033	0.999582	-0.179886	0.179983	1.00005	0.835366	1.1972
80WJqe	M3kvSi	Malignant neoplasm of cervix uteri	CD25hi CD45RA+ CD4 not Treg AC	Weighted median	25	0.0497617	0.101341	0.623405	-0.148867	0.248391	1.05102	0.861683	1.28196
80WJqe	M3kvSi	Malignant neoplasm of cervix uteri	CD25hi CD45RA+ CD4 not Treg AC	Inverse variance weighted	25	-0.0613067	0.0673448	0.362643	-0.193303	0.0706891	0.940535	0.824233	1.07325
80WJqe	M3kvSi	Malignant neoplasm of cervix uteri	CD25hi CD45RA+ CD4 not Treg AC	Simple mode	25	0.0300343	0.153791	0.846808	-0.271396	0.331465	1.03049	0.762314	1.39301
80WJqe	M3kvSi	Malignant neoplasm of cervix uteri	CD25hi CD45RA+ CD4 not Treg AC	Weighted mode	25	0.0494224	0.0887446	0.582749	-0.124517	0.223362	1.05066	0.882923	1.25027
8ApghS	M3kvSi	Malignant neoplasm of cervix uteri	IgD- CD27- %B cell	MR Egger	15	0.189706	0.232883	0.429974	-0.266745	0.646157	1.20889	0.765868	1.90819
8ApghS	M3kvSi	Malignant neoplasm of cervix uteri	IgD- CD27- %B cell	Weighted median	15	0.123362	0.165245	0.455339	-0.200517	0.447242	1.13129	0.818307	1.56399
8ApghS	M3kvSi	Malignant neoplasm of cervix uteri	IgD- CD27- %B cell	Inverse variance weighted	15	0.101901	0.124129	0.411684	-0.141391	0.345193	1.10727	0.86815	1.41226
8ApghS	M3kvSi	Malignant neoplasm of cervix uteri	IgD- CD27- %B cell	Simple mode	15	0.189571	0.297873	0.534773	-0.39426	0.773401	1.20873	0.674179	2.16713
8ApghS	M3kvSi	Malignant neoplasm of cervix uteri	IgD- CD27- %B cell	Weighted mode	15	0.155841	0.159206	0.344261	-0.156203	0.467885	1.16864	0.855385	1.59661
8Az81n	M3kvSi	Malignant neoplasm of cervix uteri	CD25 on IgD+ CD38- unsw mem	MR Egger	24	0.01504	0.0587321	0.800269	-0.100075	0.130155	1.01515	0.90477	1.139
8Az81n	M3kvSi	Malignant neoplasm of cervix uteri	CD25 on IgD+ CD38- unsw mem	Weighted median	24	0.0506872	0.0609663	0.405749	-0.0688067	0.170181	1.05199	0.933507	1.18552
8Az81n	M3kvSi	Malignant neoplasm of cervix uteri	CD25 on IgD+ CD38- unsw mem	Inverse variance weighted	24	0.0353949	0.0462077	0.443679	-0.0551722	0.125962	1.03603	0.946322	1.13424
8Az81n	M3kvSi	Malignant neoplasm of cervix uteri	CD25 on IgD+ CD38- unsw mem	Simple mode	24	0.0247483	0.101981	0.810408	-0.175135	0.224631	1.02506	0.839344	1.25186
8Az81n	M3kvSi	Malignant neoplasm of cervix uteri	CD25 on IgD+ CD38- unsw mem	Weighted mode	24	0.0677061	0.0598348	0.269484	-0.0495702	0.184982	1.07005	0.951638	1.2032
8bvglJ	M3kvSi	Malignant neoplasm of cervix uteri	CD25 on memory B cell	MR Egger	24	-0.115585	0.10041	0.262036	-0.312388	0.0812183	0.890845	0.731698	1.08461
8bvglJ	M3kvSi	Malignant neoplasm of cervix uteri	CD25 on memory B cell	Weighted median	24	-0.125445	0.110529	0.256395	-0.342081	0.0911915	0.882105	0.710291	1.09548
8bvglJ	M3kvSi	Malignant neoplasm of cervix uteri	CD25 on memory B cell	Inverse variance weighted	24	-0.0451967	0.0741972	0.542429	-0.190623	0.10023	0.955809	0.826444	1.10542
8bvglJ	M3kvSi	Malignant neoplasm of cervix uteri	CD25 on memory B cell	Simple mode	24	-0.173809	0.173571	0.327066	-0.514007	0.16639	0.840458	0.598094	1.18103
8bvglJ	M3kvSi	Malignant neoplasm of cervix uteri	CD25 on memory B cell	Weighted mode	24	-0.0893288	0.0985363	0.374041	-0.28246	0.103802	0.914545	0.753927	1.10938
8C7IQd	M3kvSi	Malignant neoplasm of cervix uteri	CD3 on CD4+	MR Egger	28	0.0034334	0.135797	0.980022	-0.262728	0.269595	1.00344	0.768951	1.30943
8C7IQd	M3kvSi	Malignant neoplasm of cervix uteri	CD3 on CD4+	Weighted median	28	0.00443535	0.118263	0.970083	-0.22736	0.236231	1.00445	0.796634	1.26647
8C7IQd	M3kvSi	Malignant neoplasm of cervix uteri	CD3 on CD4+	Inverse variance weighted	28	0.0436633	0.0881015	0.620175	-0.129016	0.216342	1.04463	0.87896	1.24153
8C7IQd	M3kvSi	Malignant neoplasm of cervix uteri	CD3 on CD4+	Simple mode	28	-0.0248649	0.205493	0.904586	-0.427632	0.377902	0.975442	0.652051	1.45922
8C7IQd	M3kvSi	Malignant neoplasm of cervix uteri	CD3 on CD4+	Weighted mode	28	-0.0248649	0.109736	0.822451	-0.239948	0.190218	0.975442	0.786669	1.20951
8EEJM1	M3kvSi	Malignant neoplasm of cervix uteri	CD45 on CD14+ monocyte	MR Egger	17	-0.0213499	0.153229	0.89104	-0.321678	0.278978	0.978876	0.724931	1.32178
8EEJM1	M3kvSi	Malignant neoplasm of cervix uteri	CD45 on CD14+ monocyte	Weighted median	17	-0.0386005	0.128614	0.76408	-0.290684	0.213483	0.962135	0.747752	1.23798
8EEJM1	M3kvSi	Malignant neoplasm of cervix uteri	CD45 on CD14+ monocyte	Inverse variance weighted	17	-0.144914	0.111536	0.193856	-0.363525	0.0736969	0.865097	0.695221	1.07648
8EEJM1	M3kvSi	Malignant neoplasm of cervix uteri	CD45 on CD14+ monocyte	Simple mode	17	-0.0149676	0.24399	0.951844	-0.493188	0.463252	0.985144	0.610677	1.58923
8EEJM1	M3kvSi	Malignant neoplasm of cervix uteri	CD45 on CD14+ monocyte	Weighted mode	17	-0.0388458	0.1156	0.74121	-0.265422	0.187731	0.961899	0.766882	1.20651
8hYyBt	M3kvSi	Malignant neoplasm of cervix uteri	CD62L- CD86+ myeloid DC AC	MR Egger	19	0.0145704	0.103484	0.889683	-0.188258	0.217399	1.01468	0.828401	1.24284
8hYyBt	M3kvSi	Malignant neoplasm of cervix uteri	CD62L- CD86+ myeloid DC AC	Weighted median	19	-0.0273566	0.0934632	0.769752	-0.210544	0.155831	0.973014	0.810143	1.16863
8hYyBt	M3kvSi	Malignant neoplasm of cervix uteri	CD62L- CD86+ myeloid DC AC	Inverse variance weighted	19	-0.0220253	0.075952	0.771824	-0.170891	0.126841	0.978215	0.842913	1.13524
8hYyBt	M3kvSi	Malignant neoplasm of cervix uteri	CD62L- CD86+ myeloid DC AC	Simple mode	19	-0.18746	0.164945	0.270654	-0.510752	0.135833	0.829063	0.600044	1.14549
8hYyBt	M3kvSi	Malignant neoplasm of cervix uteri	CD62L- CD86+ myeloid DC AC	Weighted mode	19	-0.0263482	0.0940705	0.782602	-0.210726	0.15803	0.973996	0.809996	1.1712
8iRe8B	M3kvSi	Malignant neoplasm of cervix uteri	CD25++ CD8br %T cell	MR Egger	17	0.243401	0.197128	0.235922	-0.14297	0.629772	1.27558	0.86678	1.87718
8iRe8B	M3kvSi	Malignant neoplasm of cervix uteri	CD25++ CD8br %T cell	Weighted median	17	0.064594	0.174685	0.71155	-0.277788	0.406976	1.06673	0.757457	1.50227
8iRe8B	M3kvSi	Malignant neoplasm of cervix uteri	CD25++ CD8br %T cell	Inverse variance weighted	17	0.0692257	0.11842	0.558832	-0.162878	0.301329	1.07168	0.849695	1.35165
8iRe8B	M3kvSi	Malignant neoplasm of cervix uteri	CD25++ CD8br %T cell	Simple mode	17	-0.029109	0.241395	0.90552	-0.502243	0.444025	0.971311	0.605172	1.55897
8iRe8B	M3kvSi	Malignant neoplasm of cervix uteri	CD25++ CD8br %T cell	Weighted mode	17	0.0242558	0.181927	0.895597	-0.332321	0.380833	1.02455	0.717257	1.4635
8MdUY0	M3kvSi	Malignant neoplasm of cervix uteri	CD11c+ CD62L- monocyte AC	MR Egger	22	0.00545941	0.115405	0.962738	-0.220735	0.231654	1.00547	0.801929	1.26068
8MdUY0	M3kvSi	Malignant neoplasm of cervix uteri	CD11c+ CD62L- monocyte AC	Weighted median	22	-0.0203675	0.119845	0.86505	-0.255263	0.214528	0.979839	0.774713	1.23928
8MdUY0	M3kvSi	Malignant neoplasm of cervix uteri	CD11c+ CD62L- monocyte AC	Inverse variance weighted	22	0.00111357	0.0808482	0.989011	-0.157349	0.159576	1.00111	0.854406	1.17301
8MdUY0	M3kvSi	Malignant neoplasm of cervix uteri	CD11c+ CD62L- monocyte AC	Simple mode	22	0.0548804	0.208391	0.794845	-0.353565	0.463326	1.05641	0.70218	1.58935
8MdUY0	M3kvSi	Malignant neoplasm of cervix uteri	CD11c+ CD62L- monocyte AC	Weighted mode	22	0.0304176	0.112558	0.789615	-0.190197	0.251032	1.03088	0.826796	1.28535
8Mx7BW	M3kvSi	Malignant neoplasm of cervix uteri	CD33br HLA DR+ CD14dim AC	MR Egger	28	-0.032746	0.0608318	0.594946	-0.151976	0.0864844	0.967784	0.859009	1.09033
8Mx7BW	M3kvSi	Malignant neoplasm of cervix uteri	CD33br HLA DR+ CD14dim AC	Weighted median	28	-0.0556396	0.0675467	0.410098	-0.188031	0.0767518	0.94588	0.828589	1.07977
8Mx7BW	M3kvSi	Malignant neoplasm of cervix uteri	CD33br HLA DR+ CD14dim AC	Inverse variance weighted	28	-0.076458	0.048156	0.112351	-0.170844	0.0179278	0.926392	0.842953	1.01809
8Mx7BW	M3kvSi	Malignant neoplasm of cervix uteri	CD33br HLA DR+ CD14dim AC	Simple mode	28	-0.0997258	0.114012	0.389453	-0.323189	0.123737	0.905086	0.723837	1.13172
8Mx7BW	M3kvSi	Malignant neoplasm of cervix uteri	CD33br HLA DR+ CD14dim AC	Weighted mode	28	-0.0508292	0.058637	0.393666	-0.165758	0.0640994	0.950441	0.847251	1.0662
8MYd8b	M3kvSi	Malignant neoplasm of cervix uteri	CD25 on IgD- CD38dim	MR Egger	20	-0.0666682	0.188214	0.727293	-0.435567	0.302231	0.935506	0.646898	1.35287
8MYd8b	M3kvSi	Malignant neoplasm of cervix uteri	CD25 on IgD- CD38dim	Weighted median	20	0.0146522	0.151171	0.922786	-0.281642	0.310947	1.01476	0.754543	1.36472
8MYd8b	M3kvSi	Malignant neoplasm of cervix uteri	CD25 on IgD- CD38dim	Inverse variance weighted	20	0.0440378	0.121385	0.716758	-0.193876	0.281952	1.04502	0.82376	1.32572
8MYd8b	M3kvSi	Malignant neoplasm of cervix uteri	CD25 on IgD- CD38dim	Simple mode	20	0.111992	0.24393	0.651362	-0.366112	0.590095	1.1185	0.693425	1.80416
8MYd8b	M3kvSi	Malignant neoplasm of cervix uteri	CD25 on IgD- CD38dim	Weighted mode	20	0.0214763	0.147273	0.885595	-0.26718	0.310132	1.02171	0.765535	1.36361
8OA2PM	M3kvSi	Malignant neoplasm of cervix uteri	HVEM on CD8br	MR Egger	16	0.266431	0.23767	0.281143	-0.199402	0.732264	1.3053	0.819221	2.07978
8OA2PM	M3kvSi	Malignant neoplasm of cervix uteri	HVEM on CD8br	Weighted median	16	-0.159602	0.136023	0.240655	-0.426207	0.107002	0.852483	0.652981	1.11294
8OA2PM	M3kvSi	Malignant neoplasm of cervix uteri	HVEM on CD8br	Inverse variance weighted	16	0.0239565	0.10458	0.818813	-0.181021	0.228934	1.02425	0.834418	1.25726
8OA2PM	M3kvSi	Malignant neoplasm of cervix uteri	HVEM on CD8br	Simple mode	16	-0.125077	0.221083	0.57993	-0.5584	0.308245	0.882429	0.572124	1.36103
8OA2PM	M3kvSi	Malignant neoplasm of cervix uteri	HVEM on CD8br	Weighted mode	16	-0.153643	0.179506	0.405506	-0.505476	0.198189	0.857578	0.603219	1.21919
8ocdIr	M3kvSi	Malignant neoplasm of cervix uteri	CD27 on IgD+ CD38- unsw mem	MR Egger	23	-0.0887801	0.116646	0.455056	-0.317406	0.139846	0.915047	0.728035	1.1501
8ocdIr	M3kvSi	Malignant neoplasm of cervix uteri	CD27 on IgD+ CD38- unsw mem	Weighted median	23	-0.0746408	0.0854049	0.382138	-0.242034	0.0927529	0.928077	0.785029	1.09719
8ocdIr	M3kvSi	Malignant neoplasm of cervix uteri	CD27 on IgD+ CD38- unsw mem	Inverse variance weighted	23	-0.0164473	0.0648781	0.799873	-0.143608	0.110714	0.983687	0.866227	1.11708
8ocdIr	M3kvSi	Malignant neoplasm of cervix uteri	CD27 on IgD+ CD38- unsw mem	Simple mode	23	-0.0878989	0.135121	0.522093	-0.352736	0.176939	0.915854	0.702763	1.19356
8ocdIr	M3kvSi	Malignant neoplasm of cervix uteri	CD27 on IgD+ CD38- unsw mem	Weighted mode	23	-0.114892	0.0866519	0.198477	-0.284729	0.0549462	0.891463	0.752218	1.05648
8ozpNu	M3kvSi	Malignant neoplasm of cervix uteri	IgD on IgD+ CD38-	MR Egger	27	-0.0928696	0.116932	0.434544	-0.322057	0.136318	0.911312	0.724657	1.14605
8ozpNu	M3kvSi	Malignant neoplasm of cervix uteri	IgD on IgD+ CD38-	Weighted median	27	0.0140377	0.115384	0.903168	-0.212115	0.24019	1.01414	0.808872	1.27149
8ozpNu	M3kvSi	Malignant neoplasm of cervix uteri	IgD on IgD+ CD38-	Inverse variance weighted	27	0.0785305	0.0761723	0.30256	-0.0707673	0.227828	1.0817	0.931679	1.25587
8ozpNu	M3kvSi	Malignant neoplasm of cervix uteri	IgD on IgD+ CD38-	Simple mode	27	0.369565	0.203594	0.0810454	-0.0294798	0.768609	1.4471	0.97095	2.15676
8ozpNu	M3kvSi	Malignant neoplasm of cervix uteri	IgD on IgD+ CD38-	Weighted mode	27	0.0332016	0.099204	0.740552	-0.161238	0.227642	1.03376	0.851089	1.25564
8pQfIc	M3kvSi	Malignant neoplasm of cervix uteri	CD11c on granulocyte	MR Egger	22	0.0406172	0.164916	0.807968	-0.282619	0.363853	1.04145	0.753807	1.43886
8pQfIc	M3kvSi	Malignant neoplasm of cervix uteri	CD11c on granulocyte	Weighted median	22	-0.0755148	0.131895	0.566957	-0.334028	0.182999	0.927266	0.716034	1.20081
8pQfIc	M3kvSi	Malignant neoplasm of cervix uteri	CD11c on granulocyte	Inverse variance weighted	22	-0.0504594	0.093589	0.589777	-0.233894	0.132975	0.950793	0.791446	1.14222
8pQfIc	M3kvSi	Malignant neoplasm of cervix uteri	CD11c on granulocyte	Simple mode	22	-0.148235	0.19279	0.450518	-0.526102	0.229633	0.862229	0.590904	1.25814
8pQfIc	M3kvSi	Malignant neoplasm of cervix uteri	CD11c on granulocyte	Weighted mode	22	-0.089906	0.143964	0.539024	-0.372076	0.192264	0.914017	0.689302	1.21199
8V4DLG	M3kvSi	Malignant neoplasm of cervix uteri	PDL-1 on CD14- CD16+ monocyte	MR Egger	18	0.280783	0.167509	0.113121	-0.0475351	0.609101	1.32417	0.953577	1.83878
8V4DLG	M3kvSi	Malignant neoplasm of cervix uteri	PDL-1 on CD14- CD16+ monocyte	Weighted median	18	0.0941818	0.12626	0.455705	-0.153287	0.34165	1.09876	0.857884	1.40727
8V4DLG	M3kvSi	Malignant neoplasm of cervix uteri	PDL-1 on CD14- CD16+ monocyte	Inverse variance weighted	18	-0.0652697	0.103914	0.529931	-0.268941	0.138402	0.936815	0.764188	1.14844
8V4DLG	M3kvSi	Malignant neoplasm of cervix uteri	PDL-1 on CD14- CD16+ monocyte	Simple mode	18	0.0479515	0.188902	0.802662	-0.322297	0.4182	1.04912	0.724483	1.51922
8V4DLG	M3kvSi	Malignant neoplasm of cervix uteri	PDL-1 on CD14- CD16+ monocyte	Weighted mode	18	0.0831144	0.123382	0.509601	-0.158715	0.324944	1.08667	0.853239	1.38395
8VvcWo	M3kvSi	Malignant neoplasm of cervix uteri	CD127 on granulocyte	MR Egger	31	-0.0805226	0.141225	0.572953	-0.357324	0.196279	0.922634	0.699546	1.21687
8VvcWo	M3kvSi	Malignant neoplasm of cervix uteri	CD127 on granulocyte	Weighted median	31	-0.0500029	0.123652	0.68593	-0.292361	0.192355	0.951227	0.746499	1.2121
8VvcWo	M3kvSi	Malignant neoplasm of cervix uteri	CD127 on granulocyte	Inverse variance weighted	31	-0.0326137	0.0872642	0.708602	-0.203651	0.138424	0.967912	0.815747	1.14846
8VvcWo	M3kvSi	Malignant neoplasm of cervix uteri	CD127 on granulocyte	Simple mode	31	-0.0736056	0.243529	0.76455	-0.550922	0.403711	0.929038	0.576418	1.49737
8VvcWo	M3kvSi	Malignant neoplasm of cervix uteri	CD127 on granulocyte	Weighted mode	31	-0.183569	0.190474	0.342876	-0.556899	0.18976	0.832294	0.572983	1.20896
8XNKhS	M3kvSi	Malignant neoplasm of cervix uteri	CD19 on IgD+ CD24+	MR Egger	33	-0.0910257	0.0809802	0.269622	-0.249747	0.0676955	0.912994	0.778998	1.07004
8XNKhS	M3kvSi	Malignant neoplasm of cervix uteri	CD19 on IgD+ CD24+	Weighted median	33	-0.00390809	0.0755082	0.958722	-0.151904	0.144088	0.9961	0.859071	1.15499
8XNKhS	M3kvSi	Malignant neoplasm of cervix uteri	CD19 on IgD+ CD24+	Inverse variance weighted	33	-0.0301222	0.0661839	0.649016	-0.159843	0.0995981	0.970327	0.852278	1.10473
8XNKhS	M3kvSi	Malignant neoplasm of cervix uteri	CD19 on IgD+ CD24+	Simple mode	33	0.0114973	0.142746	0.936306	-0.268285	0.29128	1.01156	0.76469	1.33814
8XNKhS	M3kvSi	Malignant neoplasm of cervix uteri	CD19 on IgD+ CD24+	Weighted mode	33	-0.0303209	0.0604088	0.619154	-0.148722	0.0880803	0.970134	0.861809	1.09208
8XRJCK	M3kvSi	Malignant neoplasm of cervix uteri	HLA DR on CD14- CD16+ monocyte	MR Egger	19	0.0495416	0.192137	0.799622	-0.327048	0.426131	1.05079	0.721049	1.53132
8XRJCK	M3kvSi	Malignant neoplasm of cervix uteri	HLA DR on CD14- CD16+ monocyte	Weighted median	19	-0.0194114	0.13465	0.885372	-0.283325	0.244502	0.980776	0.753275	1.27698
8XRJCK	M3kvSi	Malignant neoplasm of cervix uteri	HLA DR on CD14- CD16+ monocyte	Inverse variance weighted	19	-0.0277399	0.0932745	0.766161	-0.210558	0.155078	0.972641	0.810132	1.16775
8XRJCK	M3kvSi	Malignant neoplasm of cervix uteri	HLA DR on CD14- CD16+ monocyte	Simple mode	19	-0.00138789	0.180471	0.993949	-0.355111	0.352335	0.998613	0.701096	1.42238
8XRJCK	M3kvSi	Malignant neoplasm of cervix uteri	HLA DR on CD14- CD16+ monocyte	Weighted mode	19	0.0105653	0.140208	0.940764	-0.264243	0.285374	1.01062	0.767787	1.33026
91DCJy	M3kvSi	Malignant neoplasm of cervix uteri	CD86+ plasmacytoid DC AC	MR Egger	20	0.0142575	0.237016	0.952696	-0.450294	0.478809	1.01436	0.637441	1.61415
91DCJy	M3kvSi	Malignant neoplasm of cervix uteri	CD86+ plasmacytoid DC AC	Weighted median	20	0.0189772	0.193862	0.922019	-0.360992	0.398946	1.01916	0.696985	1.49025
91DCJy	M3kvSi	Malignant neoplasm of cervix uteri	CD86+ plasmacytoid DC AC	Inverse variance weighted	20	-0.0881592	0.140092	0.529156	-0.362739	0.186421	0.915615	0.695768	1.20493
91DCJy	M3kvSi	Malignant neoplasm of cervix uteri	CD86+ plasmacytoid DC AC	Simple mode	20	0.0274939	0.383661	0.94362	-0.724481	0.779469	1.02788	0.484576	2.18031
91DCJy	M3kvSi	Malignant neoplasm of cervix uteri	CD86+ plasmacytoid DC AC	Weighted mode	20	0.00595626	0.248334	0.981115	-0.480778	0.492691	1.00597	0.618302	1.63671
95k7d2	M3kvSi	Malignant neoplasm of cervix uteri	CD25 on IgD+ CD38-	MR Egger	28	0.00412568	0.0445848	0.926982	-0.0832605	0.0915119	1.00413	0.920111	1.09583
95k7d2	M3kvSi	Malignant neoplasm of cervix uteri	CD25 on IgD+ CD38-	Weighted median	28	-0.00726029	0.0516967	0.888312	-0.108586	0.0940652	0.992766	0.897102	1.09863
95k7d2	M3kvSi	Malignant neoplasm of cervix uteri	CD25 on IgD+ CD38-	Inverse variance weighted	28	0.00480178	0.0378431	0.89903	-0.0693707	0.0789742	1.00481	0.932981	1.08218
95k7d2	M3kvSi	Malignant neoplasm of cervix uteri	CD25 on IgD+ CD38-	Simple mode	28	0.0993521	0.128583	0.44643	-0.152671	0.351375	1.10446	0.858412	1.42102
95k7d2	M3kvSi	Malignant neoplasm of cervix uteri	CD25 on IgD+ CD38-	Weighted mode	28	0.00262986	0.0396942	0.947665	-0.0751707	0.0804304	1.00263	0.927585	1.08375
9Em2zI	M3kvSi	Malignant neoplasm of cervix uteri	IgD- CD38- %B cell	MR Egger	12	0.747092	0.254863	0.015006	0.247561	1.24662	2.11085	1.2809	3.47858
9Em2zI	M3kvSi	Malignant neoplasm of cervix uteri	IgD- CD38- %B cell	Weighted median	12	0.384413	0.222411	0.0839187	-0.0515131	0.820339	1.46875	0.949791	2.27127
9Em2zI	M3kvSi	Malignant neoplasm of cervix uteri	IgD- CD38- %B cell	Inverse variance weighted	12	0.33653	0.152462	0.0272935	0.0377032	0.635356	1.40008	1.03842	1.88769
9Em2zI	M3kvSi	Malignant neoplasm of cervix uteri	IgD- CD38- %B cell	Simple mode	12	-0.197143	0.44869	0.668896	-1.07658	0.682289	0.821073	0.340761	1.9784
9Em2zI	M3kvSi	Malignant neoplasm of cervix uteri	IgD- CD38- %B cell	Weighted mode	12	0.712089	0.26181	0.0199362	0.198941	1.22524	2.03824	1.22011	3.40497
9GCT8B	M3kvSi	Malignant neoplasm of cervix uteri	CD62L on granulocyte	MR Egger	16	0.0130423	0.283105	0.963906	-0.541843	0.567928	1.01313	0.581675	1.76461
9GCT8B	M3kvSi	Malignant neoplasm of cervix uteri	CD62L on granulocyte	Weighted median	16	0.195784	0.199152	0.325564	-0.194554	0.586122	1.21626	0.823202	1.79701
9GCT8B	M3kvSi	Malignant neoplasm of cervix uteri	CD62L on granulocyte	Inverse variance weighted	16	0.0905409	0.154392	0.557584	-0.212068	0.39315	1.09477	0.80891	1.48164
9GCT8B	M3kvSi	Malignant neoplasm of cervix uteri	CD62L on granulocyte	Simple mode	16	-0.159859	0.318107	0.622591	-0.783348	0.46363	0.852264	0.456874	1.58983
9GCT8B	M3kvSi	Malignant neoplasm of cervix uteri	CD62L on granulocyte	Weighted mode	16	0.211177	0.219846	0.351999	-0.219721	0.642074	1.23513	0.802743	1.90042
9J6cJ3	M3kvSi	Malignant neoplasm of cervix uteri	BAFF-R on CD24+ CD27+	MR Egger	19	-0.136084	0.0805559	0.109415	-0.293973	0.0218058	0.87277	0.745296	1.02205
9J6cJ3	M3kvSi	Malignant neoplasm of cervix uteri	BAFF-R on CD24+ CD27+	Weighted median	19	-0.14807	0.079861	0.063726	-0.304597	0.0084579	0.862371	0.73742	1.00849
9J6cJ3	M3kvSi	Malignant neoplasm of cervix uteri	BAFF-R on CD24+ CD27+	Inverse variance weighted	19	-0.1715	0.0599113	0.00420236	-0.288926	-0.0540735	0.842401	0.749068	0.947363
9J6cJ3	M3kvSi	Malignant neoplasm of cervix uteri	BAFF-R on CD24+ CD27+	Simple mode	19	-0.32434	0.145752	0.0390841	-0.610013	-0.0386665	0.723005	0.543344	0.962072
9J6cJ3	M3kvSi	Malignant neoplasm of cervix uteri	BAFF-R on CD24+ CD27+	Weighted mode	19	-0.168062	0.0768891	0.0422894	-0.318765	-0.0173594	0.845301	0.727047	0.98279
9JWN6D	M3kvSi	Malignant neoplasm of cervix uteri	CD27 on CD20-	MR Egger	15	-0.0871338	0.102876	0.412328	-0.288771	0.114503	0.916554	0.749184	1.12132
9JWN6D	M3kvSi	Malignant neoplasm of cervix uteri	CD27 on CD20-	Weighted median	15	-0.0772492	0.112718	0.493137	-0.298177	0.143679	0.925659	0.74217	1.15451
9JWN6D	M3kvSi	Malignant neoplasm of cervix uteri	CD27 on CD20-	Inverse variance weighted	15	-0.0282303	0.0809609	0.727322	-0.186914	0.130453	0.972164	0.829515	1.13934
9JWN6D	M3kvSi	Malignant neoplasm of cervix uteri	CD27 on CD20-	Simple mode	15	0.0244527	0.172631	0.889377	-0.313905	0.36281	1.02475	0.730588	1.43736
9JWN6D	M3kvSi	Malignant neoplasm of cervix uteri	CD27 on CD20-	Weighted mode	15	-0.0642701	0.0955789	0.512256	-0.251605	0.123064	0.937752	0.777552	1.13096
9M4RXa	M3kvSi	Malignant neoplasm of cervix uteri	CCR2 on myeloid DC	MR Egger	14	-0.0138747	0.0804815	0.865999	-0.171618	0.143869	0.986221	0.8423	1.15473
9M4RXa	M3kvSi	Malignant neoplasm of cervix uteri	CCR2 on myeloid DC	Weighted median	14	-0.00155449	0.080026	0.984502	-0.158406	0.155297	0.998447	0.853504	1.168
9M4RXa	M3kvSi	Malignant neoplasm of cervix uteri	CCR2 on myeloid DC	Inverse variance weighted	14	-0.000364453	0.0647157	0.995507	-0.127207	0.126478	0.999636	0.880551	1.13482
9M4RXa	M3kvSi	Malignant neoplasm of cervix uteri	CCR2 on myeloid DC	Simple mode	14	0.0400815	0.141597	0.781583	-0.237449	0.317612	1.0409	0.788637	1.37384
9M4RXa	M3kvSi	Malignant neoplasm of cervix uteri	CCR2 on myeloid DC	Weighted mode	14	0.000112868	0.072709	0.998785	-0.142397	0.142623	1.00011	0.867277	1.15329
9oQc5F	M3kvSi	Malignant neoplasm of cervix uteri	SSC-A on NK	MR Egger	23	0.209208	0.14998	0.177625	-0.0847529	0.503168	1.2327	0.918739	1.65395
9oQc5F	M3kvSi	Malignant neoplasm of cervix uteri	SSC-A on NK	Weighted median	23	0.158528	0.12588	0.207903	-0.0881979	0.405254	1.17178	0.91558	1.49968
9oQc5F	M3kvSi	Malignant neoplasm of cervix uteri	SSC-A on NK	Inverse variance weighted	23	0.0262765	0.0884368	0.766374	-0.14706	0.199613	1.02662	0.863243	1.22093
9oQc5F	M3kvSi	Malignant neoplasm of cervix uteri	SSC-A on NK	Simple mode	23	-0.367202	0.262877	0.176388	-0.882441	0.148036	0.692669	0.413772	1.15955
9oQc5F	M3kvSi	Malignant neoplasm of cervix uteri	SSC-A on NK	Weighted mode	23	0.292521	0.15251	0.0681759	-0.00639722	0.59144	1.3398	0.993623	1.80659
9q67Nr	M3kvSi	Malignant neoplasm of cervix uteri	CD8 on NKT	MR Egger	18	0.0706581	0.167397	0.67857	-0.25744	0.398757	1.07321	0.773028	1.48997
9q67Nr	M3kvSi	Malignant neoplasm of cervix uteri	CD8 on NKT	Weighted median	18	0.0703681	0.149225	0.637244	-0.222114	0.36285	1.0729	0.800824	1.43742
9q67Nr	M3kvSi	Malignant neoplasm of cervix uteri	CD8 on NKT	Inverse variance weighted	18	-0.0394895	0.101055	0.695965	-0.237557	0.158578	0.96128	0.788552	1.17184
9q67Nr	M3kvSi	Malignant neoplasm of cervix uteri	CD8 on NKT	Simple mode	18	-0.130244	0.240346	0.594918	-0.601323	0.340835	0.877881	0.548086	1.40612
9q67Nr	M3kvSi	Malignant neoplasm of cervix uteri	CD8 on NKT	Weighted mode	18	0.0642042	0.144324	0.662031	-0.21867	0.347079	1.06631	0.803586	1.41493
9ryeyc	M3kvSi	Malignant neoplasm of cervix uteri	SSC-A on HLA DR+ NK	MR Egger	28	-0.0388265	0.08425	0.648739	-0.203957	0.126304	0.961918	0.815498	1.13463
9ryeyc	M3kvSi	Malignant neoplasm of cervix uteri	SSC-A on HLA DR+ NK	Weighted median	28	-0.0638577	0.0913089	0.484328	-0.242823	0.115108	0.938138	0.78441	1.12199
9ryeyc	M3kvSi	Malignant neoplasm of cervix uteri	SSC-A on HLA DR+ NK	Inverse variance weighted	28	0.0361535	0.0631294	0.566856	-0.0875802	0.159887	1.03681	0.916145	1.17338
9ryeyc	M3kvSi	Malignant neoplasm of cervix uteri	SSC-A on HLA DR+ NK	Simple mode	28	0.143302	0.147611	0.340261	-0.146015	0.432619	1.15408	0.864144	1.54129
9ryeyc	M3kvSi	Malignant neoplasm of cervix uteri	SSC-A on HLA DR+ NK	Weighted mode	28	-0.0107529	0.0827978	0.897633	-0.173037	0.151531	0.989305	0.841107	1.16361
9xEsEY	M3kvSi	Malignant neoplasm of cervix uteri	CD4 on EM CD4+	MR Egger	19	0.00993538	0.144368	0.945936	-0.273026	0.292897	1.00998	0.761073	1.3403
9xEsEY	M3kvSi	Malignant neoplasm of cervix uteri	CD4 on EM CD4+	Weighted median	19	0.0283665	0.127078	0.823363	-0.220706	0.277439	1.02877	0.801953	1.31975
9xEsEY	M3kvSi	Malignant neoplasm of cervix uteri	CD4 on EM CD4+	Inverse variance weighted	19	0.0428536	0.0917033	0.64028	-0.136885	0.222592	1.04379	0.872071	1.24931
9xEsEY	M3kvSi	Malignant neoplasm of cervix uteri	CD4 on EM CD4+	Simple mode	19	-0.0530369	0.228119	0.818775	-0.500149	0.394076	0.948345	0.60644	1.48301
9xEsEY	M3kvSi	Malignant neoplasm of cervix uteri	CD4 on EM CD4+	Weighted mode	19	0.00787603	0.111917	0.944672	-0.211481	0.227233	1.00791	0.809384	1.25512
9yNQTs	M3kvSi	Malignant neoplasm of cervix uteri	CD4 on monocyte	MR Egger	15	-0.131962	0.152511	0.402579	-0.430883	0.166959	0.876374	0.649935	1.18171
9yNQTs	M3kvSi	Malignant neoplasm of cervix uteri	CD4 on monocyte	Weighted median	15	-0.230777	0.152638	0.130552	-0.529946	0.0683927	0.793917	0.588636	1.07079
9yNQTs	M3kvSi	Malignant neoplasm of cervix uteri	CD4 on monocyte	Inverse variance weighted	15	-0.146595	0.105148	0.163263	-0.352684	0.0594944	0.863644	0.702799	1.0613
9yNQTs	M3kvSi	Malignant neoplasm of cervix uteri	CD4 on monocyte	Simple mode	15	-0.298516	0.238748	0.231671	-0.766462	0.16943	0.741918	0.464654	1.18463
9yNQTs	M3kvSi	Malignant neoplasm of cervix uteri	CD4 on monocyte	Weighted mode	15	-0.237382	0.154019	0.14555	-0.539259	0.0644949	0.78869	0.58318	1.06662
9yU9Ih	M3kvSi	Malignant neoplasm of cervix uteri	CD20 on IgD+ CD38br	MR Egger	26	-0.0787171	0.111363	0.486466	-0.296989	0.139555	0.924301	0.743052	1.14976
9yU9Ih	M3kvSi	Malignant neoplasm of cervix uteri	CD20 on IgD+ CD38br	Weighted median	26	-0.0498598	0.121017	0.680335	-0.287053	0.187334	0.951363	0.750472	1.20603
9yU9Ih	M3kvSi	Malignant neoplasm of cervix uteri	CD20 on IgD+ CD38br	Inverse variance weighted	26	0.0552786	0.0764877	0.469857	-0.0946374	0.205195	1.05683	0.909703	1.22776
9yU9Ih	M3kvSi	Malignant neoplasm of cervix uteri	CD20 on IgD+ CD38br	Simple mode	26	-0.00543693	0.23162	0.981459	-0.459413	0.448539	0.994578	0.631654	1.56602
9yU9Ih	M3kvSi	Malignant neoplasm of cervix uteri	CD20 on IgD+ CD38br	Weighted mode	26	-0.0901367	0.107585	0.410073	-0.301004	0.120731	0.913806	0.740075	1.12832
9zSAa1	M3kvSi	Malignant neoplasm of cervix uteri	CD45 on basophil	MR Egger	17	-0.0642931	0.25036	0.800821	-0.554999	0.426413	0.93773	0.574073	1.53175
9zSAa1	M3kvSi	Malignant neoplasm of cervix uteri	CD45 on basophil	Weighted median	17	-0.0974383	0.131477	0.45863	-0.355134	0.160257	0.907158	0.70108	1.17381
9zSAa1	M3kvSi	Malignant neoplasm of cervix uteri	CD45 on basophil	Inverse variance weighted	17	-0.0394122	0.0991137	0.690891	-0.233675	0.154851	0.961354	0.791619	1.16748
9zSAa1	M3kvSi	Malignant neoplasm of cervix uteri	CD45 on basophil	Simple mode	17	-0.171377	0.224222	0.455802	-0.610852	0.268098	0.842504	0.542888	1.30747
9zSAa1	M3kvSi	Malignant neoplasm of cervix uteri	CD45 on basophil	Weighted mode	17	-0.115747	0.189249	0.549388	-0.486675	0.255182	0.890701	0.614667	1.2907
A3bt4S	M3kvSi	Malignant neoplasm of cervix uteri	EM CD8br %CD8br	MR Egger	24	0.0807301	0.0483694	0.109282	-0.0140739	0.175534	1.08408	0.986025	1.19188
A3bt4S	M3kvSi	Malignant neoplasm of cervix uteri	EM CD8br %CD8br	Weighted median	24	0.0662024	0.0522923	0.205511	-0.0362905	0.168695	1.06844	0.96436	1.18376
A3bt4S	M3kvSi	Malignant neoplasm of cervix uteri	EM CD8br %CD8br	Inverse variance weighted	24	0.070759	0.0421987	0.0935804	-0.0119504	0.153468	1.07332	0.988121	1.16587
A3bt4S	M3kvSi	Malignant neoplasm of cervix uteri	EM CD8br %CD8br	Simple mode	24	0.130648	0.101131	0.209236	-0.0675697	0.328865	1.13957	0.934663	1.38939
A3bt4S	M3kvSi	Malignant neoplasm of cervix uteri	EM CD8br %CD8br	Weighted mode	24	0.0768313	0.0434003	0.0899339	-0.00823326	0.161896	1.07986	0.991801	1.17574
a5tKqO	M3kvSi	Malignant neoplasm of cervix uteri	CD8br NKT AC	MR Egger	26	-0.167398	0.211933	0.437343	-0.582786	0.24799	0.845863	0.558341	1.28145
a5tKqO	M3kvSi	Malignant neoplasm of cervix uteri	CD8br NKT AC	Weighted median	26	-0.320697	0.152002	0.0348742	-0.618622	-0.0227725	0.725643	0.538686	0.977485
a5tKqO	M3kvSi	Malignant neoplasm of cervix uteri	CD8br NKT AC	Inverse variance weighted	26	-0.215388	0.109797	0.0497987	-0.430591	-0.000185417	0.806228	0.650125	0.999815
a5tKqO	M3kvSi	Malignant neoplasm of cervix uteri	CD8br NKT AC	Simple mode	26	0.130005	0.297184	0.665537	-0.452475	0.712485	1.13883	0.636052	2.03905
a5tKqO	M3kvSi	Malignant neoplasm of cervix uteri	CD8br NKT AC	Weighted mode	26	-0.4378	0.235808	0.0751911	-0.899983	0.0243834	0.645455	0.406576	1.02468
a69oGf	M3kvSi	Malignant neoplasm of cervix uteri	CD38 on IgD- CD38dim	MR Egger	20	0.000439853	0.0645081	0.994635	-0.125996	0.126876	1.00044	0.881618	1.13528
a69oGf	M3kvSi	Malignant neoplasm of cervix uteri	CD38 on IgD- CD38dim	Weighted median	20	-0.00371436	0.0736234	0.959763	-0.148016	0.140587	0.996293	0.862417	1.15095
a69oGf	M3kvSi	Malignant neoplasm of cervix uteri	CD38 on IgD- CD38dim	Inverse variance weighted	20	0.0289776	0.0539811	0.591399	-0.0768253	0.134781	1.0294	0.926052	1.14429
a69oGf	M3kvSi	Malignant neoplasm of cervix uteri	CD38 on IgD- CD38dim	Simple mode	20	0.0621185	0.132396	0.644276	-0.197378	0.321615	1.06409	0.82088	1.37935
a69oGf	M3kvSi	Malignant neoplasm of cervix uteri	CD38 on IgD- CD38dim	Weighted mode	20	0.0133624	0.0611506	0.829357	-0.106493	0.133218	1.01345	0.898981	1.1425
a6XW0S	M3kvSi	Malignant neoplasm of cervix uteri	CD39 on granulocyte	MR Egger	26	0.248042	0.121089	0.0516084	0.0107065	0.485377	1.28151	1.01076	1.62479
a6XW0S	M3kvSi	Malignant neoplasm of cervix uteri	CD39 on granulocyte	Weighted median	26	0.213401	0.123938	0.0851001	-0.0295182	0.456319	1.23788	0.970913	1.57825
a6XW0S	M3kvSi	Malignant neoplasm of cervix uteri	CD39 on granulocyte	Inverse variance weighted	26	0.124039	0.0852225	0.14554	-0.0429975	0.291075	1.13206	0.957914	1.33786
a6XW0S	M3kvSi	Malignant neoplasm of cervix uteri	CD39 on granulocyte	Simple mode	26	0.057293	0.209949	0.787179	-0.354207	0.468793	1.05897	0.70173	1.59806
a6XW0S	M3kvSi	Malignant neoplasm of cervix uteri	CD39 on granulocyte	Weighted mode	26	0.189235	0.127112	0.149068	-0.0599049	0.438374	1.20832	0.941854	1.55018
a9Ypbl	M3kvSi	Malignant neoplasm of cervix uteri	Unsw Mem %lymphocyte	MR Egger	22	-0.190316	0.238149	0.433594	-0.657088	0.276456	0.826698	0.518358	1.31845
a9Ypbl	M3kvSi	Malignant neoplasm of cervix uteri	Unsw Mem %lymphocyte	Weighted median	22	-0.0888454	0.173048	0.607662	-0.42802	0.25033	0.914987	0.651798	1.28445
a9Ypbl	M3kvSi	Malignant neoplasm of cervix uteri	Unsw Mem %lymphocyte	Inverse variance weighted	22	0.0773785	0.14196	0.585705	-0.200864	0.355621	1.08045	0.818024	1.42707
a9Ypbl	M3kvSi	Malignant neoplasm of cervix uteri	Unsw Mem %lymphocyte	Simple mode	22	0.187608	0.28	0.51014	-0.361191	0.736407	1.20636	0.696846	2.08842
a9Ypbl	M3kvSi	Malignant neoplasm of cervix uteri	Unsw Mem %lymphocyte	Weighted mode	22	-0.167043	0.179129	0.361659	-0.518135	0.184049	0.846163	0.59563	1.20207
AapsUl	M3kvSi	Malignant neoplasm of cervix uteri	CD33 on Mo MDSC	MR Egger	21	0.0454601	0.0787048	0.570314	-0.108801	0.199721	1.04651	0.896909	1.22106
AapsUl	M3kvSi	Malignant neoplasm of cervix uteri	CD33 on Mo MDSC	Weighted median	21	-0.0215008	0.0608338	0.723762	-0.140735	0.0977334	0.978729	0.868719	1.10267
AapsUl	M3kvSi	Malignant neoplasm of cervix uteri	CD33 on Mo MDSC	Inverse variance weighted	21	-0.0503265	0.0514277	0.327784	-0.151125	0.0504718	0.950919	0.85974	1.05177
AapsUl	M3kvSi	Malignant neoplasm of cervix uteri	CD33 on Mo MDSC	Simple mode	21	-0.171424	0.150077	0.266848	-0.465575	0.122728	0.842465	0.627774	1.13058
AapsUl	M3kvSi	Malignant neoplasm of cervix uteri	CD33 on Mo MDSC	Weighted mode	21	-0.0307864	0.0662858	0.647343	-0.160707	0.0991339	0.969683	0.851542	1.10421
adaqq2	M3kvSi	Malignant neoplasm of cervix uteri	CD33br HLA DR+ CD14- %CD33br HLA DR+	MR Egger	19	-0.076026	0.0989051	0.452633	-0.26988	0.117828	0.926792	0.763471	1.12505
adaqq2	M3kvSi	Malignant neoplasm of cervix uteri	CD33br HLA DR+ CD14- %CD33br HLA DR+	Weighted median	19	-0.0261814	0.0940362	0.780691	-0.210492	0.15813	0.974158	0.810185	1.17132
adaqq2	M3kvSi	Malignant neoplasm of cervix uteri	CD33br HLA DR+ CD14- %CD33br HLA DR+	Inverse variance weighted	19	-0.0074042	0.0674751	0.912622	-0.139655	0.124847	0.992623	0.869658	1.13298
adaqq2	M3kvSi	Malignant neoplasm of cervix uteri	CD33br HLA DR+ CD14- %CD33br HLA DR+	Simple mode	19	0.0612739	0.137247	0.660596	-0.20773	0.330278	1.06319	0.812427	1.39135
adaqq2	M3kvSi	Malignant neoplasm of cervix uteri	CD33br HLA DR+ CD14- %CD33br HLA DR+	Weighted mode	19	-0.0413628	0.0906625	0.653683	-0.219061	0.136336	0.959481	0.803272	1.14607
aDDXWr	M3kvSi	Malignant neoplasm of cervix uteri	IgD- CD24- AC	MR Egger	18	-0.296683	0.197262	0.152062	-0.683316	0.0899496	0.74328	0.50494	1.09412
aDDXWr	M3kvSi	Malignant neoplasm of cervix uteri	IgD- CD24- AC	Weighted median	18	-0.0790405	0.166843	0.635683	-0.406052	0.247971	0.924002	0.666276	1.28142
aDDXWr	M3kvSi	Malignant neoplasm of cervix uteri	IgD- CD24- AC	Inverse variance weighted	18	-0.187367	0.11846	0.11372	-0.419549	0.0448143	0.829139	0.657343	1.04583
aDDXWr	M3kvSi	Malignant neoplasm of cervix uteri	IgD- CD24- AC	Simple mode	18	-0.148902	0.242517	0.547355	-0.624234	0.326431	0.861654	0.535671	1.38601
aDDXWr	M3kvSi	Malignant neoplasm of cervix uteri	IgD- CD24- AC	Weighted mode	18	-0.126956	0.18432	0.500255	-0.488223	0.234311	0.880773	0.613716	1.26404
ADgq4T	M3kvSi	Malignant neoplasm of cervix uteri	Resting Treg %CD4	MR Egger	33	-0.0359742	0.0498812	0.476192	-0.133741	0.061793	0.964665	0.874816	1.06374
ADgq4T	M3kvSi	Malignant neoplasm of cervix uteri	Resting Treg %CD4	Weighted median	33	-0.0505655	0.0576357	0.380308	-0.163531	0.0624005	0.950692	0.84914	1.06439
ADgq4T	M3kvSi	Malignant neoplasm of cervix uteri	Resting Treg %CD4	Inverse variance weighted	33	-0.0388368	0.0401946	0.333934	-0.117618	0.0399446	0.961908	0.889035	1.04075
ADgq4T	M3kvSi	Malignant neoplasm of cervix uteri	Resting Treg %CD4	Simple mode	33	-0.0193598	0.0986055	0.845589	-0.212627	0.173907	0.980826	0.808458	1.18994
ADgq4T	M3kvSi	Malignant neoplasm of cervix uteri	Resting Treg %CD4	Weighted mode	33	-0.0604733	0.047063	0.208036	-0.152717	0.0317703	0.941319	0.858373	1.03228
aDPS7H	M3kvSi	Malignant neoplasm of cervix uteri	PDL-1 on monocyte	MR Egger	15	-0.270948	0.223613	0.247198	-0.70923	0.167333	0.762656	0.492023	1.18215
aDPS7H	M3kvSi	Malignant neoplasm of cervix uteri	PDL-1 on monocyte	Weighted median	15	-0.20538	0.189706	0.278975	-0.577203	0.166443	0.814338	0.561467	1.1811
aDPS7H	M3kvSi	Malignant neoplasm of cervix uteri	PDL-1 on monocyte	Inverse variance weighted	15	-0.102455	0.12848	0.425196	-0.354275	0.149365	0.902619	0.701682	1.1611
aDPS7H	M3kvSi	Malignant neoplasm of cervix uteri	PDL-1 on monocyte	Simple mode	15	0.113847	0.28997	0.700516	-0.454494	0.682187	1.12058	0.634769	1.9782
aDPS7H	M3kvSi	Malignant neoplasm of cervix uteri	PDL-1 on monocyte	Weighted mode	15	-0.236934	0.215105	0.289265	-0.658541	0.184672	0.789043	0.517606	1.20282
AGkdvU	M3kvSi	Malignant neoplasm of cervix uteri	CD45RA+ CD28- CD8br AC	MR Egger	712	-4.30048e-06	2.93095e-05	0.883389	-6.1747e-05	5.31461e-05	0.999996	0.999938	1.00005
AGkdvU	M3kvSi	Malignant neoplasm of cervix uteri	CD45RA+ CD28- CD8br AC	Weighted median	712	-1.42278e-05	3.77222e-05	0.706045	-8.81632e-05	5.97077e-05	0.999986	0.999912	1.00006
AGkdvU	M3kvSi	Malignant neoplasm of cervix uteri	CD45RA+ CD28- CD8br AC	Inverse variance weighted	712	1.69378e-05	2.13143e-05	0.426806	-2.48382e-05	5.87138e-05	1.00002	0.999975	1.00006
AGkdvU	M3kvSi	Malignant neoplasm of cervix uteri	CD45RA+ CD28- CD8br AC	Simple mode	712	-7.98625e-05	8.29425e-05	0.335942	-0.00024243	8.27049e-05	0.99992	0.999758	1.00008
AGkdvU	M3kvSi	Malignant neoplasm of cervix uteri	CD45RA+ CD28- CD8br AC	Weighted mode	712	1.81942e-05	5.97714e-05	0.760915	-9.89578e-05	0.000135346	1.00002	0.999901	1.00014
AilRzx	M3kvSi	Malignant neoplasm of cervix uteri	CM CD4+ %CD4+	MR Egger	32	0.00300543	0.0335425	0.9292	-0.0627379	0.0687488	1.00301	0.93919	1.07117
AilRzx	M3kvSi	Malignant neoplasm of cervix uteri	CM CD4+ %CD4+	Weighted median	32	0.00810527	0.0345354	0.814446	-0.0595841	0.0757946	1.00814	0.942156	1.07874
AilRzx	M3kvSi	Malignant neoplasm of cervix uteri	CM CD4+ %CD4+	Inverse variance weighted	32	0.0168989	0.0304892	0.579401	-0.0428598	0.0766577	1.01704	0.958046	1.07967
AilRzx	M3kvSi	Malignant neoplasm of cervix uteri	CM CD4+ %CD4+	Simple mode	32	0.122988	0.124942	0.33256	-0.121899	0.367875	1.13087	0.885238	1.44466
AilRzx	M3kvSi	Malignant neoplasm of cervix uteri	CM CD4+ %CD4+	Weighted mode	32	0.008962	0.0307608	0.772728	-0.0513292	0.0692532	1.009	0.949966	1.07171
AJXlzW	M3kvSi	Malignant neoplasm of cervix uteri	CD3 on CD28+ CD45RA+ CD8br	MR Egger	24	0.0254999	0.170966	0.882793	-0.309593	0.360593	1.02583	0.733745	1.43418
AJXlzW	M3kvSi	Malignant neoplasm of cervix uteri	CD3 on CD28+ CD45RA+ CD8br	Weighted median	24	0.101862	0.115062	0.376006	-0.12366	0.327384	1.10723	0.88368	1.38733
AJXlzW	M3kvSi	Malignant neoplasm of cervix uteri	CD3 on CD28+ CD45RA+ CD8br	Inverse variance weighted	24	0.0513898	0.0864217	0.552084	-0.117997	0.220776	1.05273	0.888699	1.24704
AJXlzW	M3kvSi	Malignant neoplasm of cervix uteri	CD3 on CD28+ CD45RA+ CD8br	Simple mode	24	0.258477	0.224994	0.262439	-0.182512	0.699466	1.29496	0.833175	2.01268
AJXlzW	M3kvSi	Malignant neoplasm of cervix uteri	CD3 on CD28+ CD45RA+ CD8br	Weighted mode	24	0.0761522	0.118457	0.526668	-0.156024	0.308328	1.07913	0.855539	1.36115
AlpNws	M3kvSi	Malignant neoplasm of cervix uteri	CD3 on CD28+ CD4+	MR Egger	23	0.0192438	0.182555	0.917048	-0.338564	0.377052	1.01943	0.712793	1.45798
AlpNws	M3kvSi	Malignant neoplasm of cervix uteri	CD3 on CD28+ CD4+	Weighted median	23	0.117943	0.125777	0.348393	-0.128581	0.364466	1.12518	0.879342	1.43975
AlpNws	M3kvSi	Malignant neoplasm of cervix uteri	CD3 on CD28+ CD4+	Inverse variance weighted	23	0.0485351	0.0965362	0.615129	-0.140676	0.237746	1.04973	0.868771	1.26839
AlpNws	M3kvSi	Malignant neoplasm of cervix uteri	CD3 on CD28+ CD4+	Simple mode	23	0.0600937	0.191994	0.75723	-0.316214	0.436401	1.06194	0.728903	1.54713
AlpNws	M3kvSi	Malignant neoplasm of cervix uteri	CD3 on CD28+ CD4+	Weighted mode	23	0.0173135	0.142342	0.904294	-0.261677	0.296304	1.01746	0.769759	1.34488
aOZIgl	M3kvSi	Malignant neoplasm of cervix uteri	CD28- DN (CD4-CD8-) AC	MR Egger	31	-0.2062	0.140868	0.15401	-0.4823	0.0699013	0.813671	0.617362	1.0724
aOZIgl	M3kvSi	Malignant neoplasm of cervix uteri	CD28- DN (CD4-CD8-) AC	Weighted median	31	-0.273487	0.143234	0.0562139	-0.554225	0.00725134	0.760722	0.574518	1.00728
aOZIgl	M3kvSi	Malignant neoplasm of cervix uteri	CD28- DN (CD4-CD8-) AC	Inverse variance weighted	31	-0.0805059	0.0908206	0.375387	-0.258514	0.0975024	0.922649	0.772198	1.10241
aOZIgl	M3kvSi	Malignant neoplasm of cervix uteri	CD28- DN (CD4-CD8-) AC	Simple mode	31	0.104785	0.273916	0.704755	-0.43209	0.64166	1.11047	0.649151	1.89963
aOZIgl	M3kvSi	Malignant neoplasm of cervix uteri	CD28- DN (CD4-CD8-) AC	Weighted mode	31	-0.219186	0.138917	0.125095	-0.491463	0.0530916	0.803172	0.611731	1.05453
ARwB9l	M3kvSi	Malignant neoplasm of cervix uteri	CD25 on CD4+	MR Egger	16	0.0312659	0.0686412	0.655736	-0.103271	0.165803	1.03176	0.901883	1.18034
ARwB9l	M3kvSi	Malignant neoplasm of cervix uteri	CD25 on CD4+	Weighted median	16	0.0490826	0.0634526	0.439208	-0.0752845	0.17345	1.05031	0.92748	1.1894
ARwB9l	M3kvSi	Malignant neoplasm of cervix uteri	CD25 on CD4+	Inverse variance weighted	16	0.0555888	0.0573901	0.332738	-0.0568959	0.168073	1.05716	0.944692	1.18302
ARwB9l	M3kvSi	Malignant neoplasm of cervix uteri	CD25 on CD4+	Simple mode	16	0.127065	0.193544	0.521436	-0.252281	0.506411	1.13549	0.777027	1.65933
ARwB9l	M3kvSi	Malignant neoplasm of cervix uteri	CD25 on CD4+	Weighted mode	16	0.0471756	0.0550029	0.404558	-0.0606301	0.154981	1.04831	0.941171	1.16764
AtlIwn	M3kvSi	Malignant neoplasm of cervix uteri	CD28 on activated & secreting Treg	MR Egger	24	-0.0249322	0.0843737	0.770385	-0.190305	0.14044	0.975376	0.826707	1.15078
AtlIwn	M3kvSi	Malignant neoplasm of cervix uteri	CD28 on activated & secreting Treg	Weighted median	24	0.0496791	0.0869235	0.567642	-0.120691	0.220049	1.05093	0.886308	1.24614
AtlIwn	M3kvSi	Malignant neoplasm of cervix uteri	CD28 on activated & secreting Treg	Inverse variance weighted	24	0.0388847	0.0669515	0.561383	-0.0923403	0.17011	1.03965	0.911795	1.18543
AtlIwn	M3kvSi	Malignant neoplasm of cervix uteri	CD28 on activated & secreting Treg	Simple mode	24	-0.011625	0.13054	0.92981	-0.267482	0.244233	0.988442	0.765304	1.27664
AtlIwn	M3kvSi	Malignant neoplasm of cervix uteri	CD28 on activated & secreting Treg	Weighted mode	24	0.0169631	0.074627	0.822195	-0.129306	0.163232	1.01711	0.878705	1.17731
auaxI2	M3kvSi	Malignant neoplasm of cervix uteri	Im MDSC %CD33dim HLA DR- CD66b-	MR Egger	19	-0.245143	0.108353	0.0370566	-0.457514	-0.0327711	0.782593	0.632855	0.96776
auaxI2	M3kvSi	Malignant neoplasm of cervix uteri	Im MDSC %CD33dim HLA DR- CD66b-	Weighted median	19	-0.049189	0.108435	0.650097	-0.261721	0.163343	0.952001	0.769726	1.17744
auaxI2	M3kvSi	Malignant neoplasm of cervix uteri	Im MDSC %CD33dim HLA DR- CD66b-	Inverse variance weighted	19	-0.0545181	0.0817038	0.504603	-0.214658	0.105621	0.946941	0.806818	1.1114
auaxI2	M3kvSi	Malignant neoplasm of cervix uteri	Im MDSC %CD33dim HLA DR- CD66b-	Simple mode	19	-0.123943	0.179595	0.498918	-0.47595	0.228064	0.88343	0.621294	1.25617
auaxI2	M3kvSi	Malignant neoplasm of cervix uteri	Im MDSC %CD33dim HLA DR- CD66b-	Weighted mode	19	-0.101675	0.102847	0.335962	-0.303255	0.0999053	0.903323	0.738411	1.10507
AuqmWq	M3kvSi	Malignant neoplasm of cervix uteri	CD4 on CD4 Treg	MR Egger	29	0.0441716	0.100122	0.662596	-0.152067	0.24041	1.04516	0.858931	1.27177
AuqmWq	M3kvSi	Malignant neoplasm of cervix uteri	CD4 on CD4 Treg	Weighted median	29	0.00704503	0.0937862	0.940121	-0.176776	0.190866	1.00707	0.837968	1.2103
AuqmWq	M3kvSi	Malignant neoplasm of cervix uteri	CD4 on CD4 Treg	Inverse variance weighted	29	0.0308419	0.0718311	0.667656	-0.109947	0.171631	1.03132	0.895882	1.18724
AuqmWq	M3kvSi	Malignant neoplasm of cervix uteri	CD4 on CD4 Treg	Simple mode	29	0.0347997	0.148837	0.816833	-0.25692	0.326519	1.03541	0.77343	1.38614
AuqmWq	M3kvSi	Malignant neoplasm of cervix uteri	CD4 on CD4 Treg	Weighted mode	29	0.0179587	0.0858934	0.835899	-0.150392	0.18631	1.01812	0.86037	1.2048
av6wTa	M3kvSi	Malignant neoplasm of cervix uteri	CD4 on CD28+ CD4+	MR Egger	21	0.112835	0.187532	0.554496	-0.254728	0.480398	1.11945	0.775128	1.61672
av6wTa	M3kvSi	Malignant neoplasm of cervix uteri	CD4 on CD28+ CD4+	Weighted median	21	0.161367	0.15775	0.306341	-0.147823	0.470558	1.17512	0.862584	1.60089
av6wTa	M3kvSi	Malignant neoplasm of cervix uteri	CD4 on CD28+ CD4+	Inverse variance weighted	21	0.118517	0.103708	0.253123	-0.0847507	0.321785	1.12583	0.918741	1.37959
av6wTa	M3kvSi	Malignant neoplasm of cervix uteri	CD4 on CD28+ CD4+	Simple mode	21	0.120334	0.237854	0.618446	-0.345859	0.586527	1.12787	0.707612	1.79773
av6wTa	M3kvSi	Malignant neoplasm of cervix uteri	CD4 on CD28+ CD4+	Weighted mode	21	0.165672	0.174944	0.354942	-0.177219	0.508563	1.18019	0.837597	1.6629
Av9b7w	M3kvSi	Malignant neoplasm of cervix uteri	CD19 on transitional	MR Egger	26	-0.100635	0.1255	0.430493	-0.346615	0.145344	0.904263	0.707078	1.15644
Av9b7w	M3kvSi	Malignant neoplasm of cervix uteri	CD19 on transitional	Weighted median	26	-0.11945	0.119054	0.315704	-0.352796	0.113896	0.887408	0.702721	1.12064
Av9b7w	M3kvSi	Malignant neoplasm of cervix uteri	CD19 on transitional	Inverse variance weighted	26	-0.0247099	0.0910501	0.786093	-0.203168	0.153748	0.975593	0.816141	1.1662
Av9b7w	M3kvSi	Malignant neoplasm of cervix uteri	CD19 on transitional	Simple mode	26	0.512575	0.243236	0.0452897	0.0358325	0.989318	1.66959	1.03648	2.6894
Av9b7w	M3kvSi	Malignant neoplasm of cervix uteri	CD19 on transitional	Weighted mode	26	-0.0884294	0.106545	0.41441	-0.297258	0.120399	0.915368	0.742853	1.12795
b5Dw27	M3kvSi	Malignant neoplasm of cervix uteri	CD62L on monocyte	MR Egger	25	0.0389967	0.0776919	0.620481	-0.113279	0.191273	1.03977	0.892901	1.21079
b5Dw27	M3kvSi	Malignant neoplasm of cervix uteri	CD62L on monocyte	Weighted median	25	0.0221506	0.0800922	0.782116	-0.13483	0.179131	1.0224	0.873864	1.19618
b5Dw27	M3kvSi	Malignant neoplasm of cervix uteri	CD62L on monocyte	Inverse variance weighted	25	0.0273489	0.0591977	0.644086	-0.0886786	0.143377	1.02773	0.91514	1.15416
b5Dw27	M3kvSi	Malignant neoplasm of cervix uteri	CD62L on monocyte	Simple mode	25	-0.151686	0.160977	0.355436	-0.467202	0.163829	0.859258	0.626753	1.17801
b5Dw27	M3kvSi	Malignant neoplasm of cervix uteri	CD62L on monocyte	Weighted mode	25	0.016413	0.0643888	0.800968	-0.109789	0.142615	1.01655	0.896023	1.15329
b97KRE	M3kvSi	Malignant neoplasm of cervix uteri	CD4+ %T cell	MR Egger	22	-0.283011	0.169083	0.10974	-0.614414	0.0483929	0.753512	0.540958	1.04958
b97KRE	M3kvSi	Malignant neoplasm of cervix uteri	CD4+ %T cell	Weighted median	22	-0.267953	0.142586	0.060213	-0.547422	0.0115166	0.764944	0.578439	1.01158
b97KRE	M3kvSi	Malignant neoplasm of cervix uteri	CD4+ %T cell	Inverse variance weighted	22	-0.208782	0.105697	0.0482351	-0.415948	-0.00161625	0.811572	0.659714	0.998385
b97KRE	M3kvSi	Malignant neoplasm of cervix uteri	CD4+ %T cell	Simple mode	22	-0.182301	0.205748	0.385631	-0.585567	0.220966	0.833351	0.55679	1.24728
b97KRE	M3kvSi	Malignant neoplasm of cervix uteri	CD4+ %T cell	Weighted mode	22	-0.265437	0.143885	0.0792211	-0.547452	0.0165778	0.766871	0.578422	1.01672
b9nZ0P	M3kvSi	Malignant neoplasm of cervix uteri	SSC-A on plasmacytoid DC	MR Egger	26	-0.0449151	0.123896	0.720135	-0.287752	0.197922	0.956079	0.749948	1.21887
b9nZ0P	M3kvSi	Malignant neoplasm of cervix uteri	SSC-A on plasmacytoid DC	Weighted median	26	-0.050355	0.129519	0.697436	-0.304213	0.203503	0.950892	0.737704	1.22569
b9nZ0P	M3kvSi	Malignant neoplasm of cervix uteri	SSC-A on plasmacytoid DC	Inverse variance weighted	26	-0.0418734	0.0818429	0.608909	-0.202285	0.118539	0.958991	0.816862	1.12585
b9nZ0P	M3kvSi	Malignant neoplasm of cervix uteri	SSC-A on plasmacytoid DC	Simple mode	26	-0.0848691	0.18968	0.658415	-0.456642	0.286903	0.918633	0.633407	1.3323
b9nZ0P	M3kvSi	Malignant neoplasm of cervix uteri	SSC-A on plasmacytoid DC	Weighted mode	26	-0.0730722	0.098513	0.46515	-0.266158	0.120013	0.929534	0.766318	1.12751
b9UJH2	M3kvSi	Malignant neoplasm of cervix uteri	CD45 on granulocyte	MR Egger	15	-0.17163	0.118968	0.172777	-0.404808	0.0615475	0.842291	0.667105	1.06348
b9UJH2	M3kvSi	Malignant neoplasm of cervix uteri	CD45 on granulocyte	Weighted median	15	-0.150136	0.121351	0.216009	-0.387984	0.0877111	0.860591	0.678423	1.09167
b9UJH2	M3kvSi	Malignant neoplasm of cervix uteri	CD45 on granulocyte	Inverse variance weighted	15	-0.101683	0.0870232	0.24262	-0.272249	0.0688821	0.903316	0.761665	1.07131
b9UJH2	M3kvSi	Malignant neoplasm of cervix uteri	CD45 on granulocyte	Simple mode	15	0.132609	0.182731	0.479976	-0.225544	0.490761	1.1418	0.798082	1.63356
b9UJH2	M3kvSi	Malignant neoplasm of cervix uteri	CD45 on granulocyte	Weighted mode	15	-0.159722	0.116372	0.191495	-0.387811	0.0683677	0.852381	0.678541	1.07076
BbI6Q5	M3kvSi	Malignant neoplasm of cervix uteri	CD45RA on resting Treg	MR Egger	29	0.135984	0.0609124	0.0340751	0.0165957	0.255372	1.14566	1.01673	1.29094
BbI6Q5	M3kvSi	Malignant neoplasm of cervix uteri	CD45RA on resting Treg	Weighted median	29	0.116031	0.0580861	0.0457642	0.0021818	0.229879	1.12303	1.00218	1.25845
BbI6Q5	M3kvSi	Malignant neoplasm of cervix uteri	CD45RA on resting Treg	Inverse variance weighted	29	0.0205679	0.0478801	0.667508	-0.0732771	0.114413	1.02078	0.929343	1.12121
BbI6Q5	M3kvSi	Malignant neoplasm of cervix uteri	CD45RA on resting Treg	Simple mode	29	-0.124706	0.130294	0.346703	-0.380083	0.130671	0.882756	0.683805	1.13959
BbI6Q5	M3kvSi	Malignant neoplasm of cervix uteri	CD45RA on resting Treg	Weighted mode	29	0.106403	0.0530014	0.0544306	0.00251989	0.210285	1.11227	1.00252	1.23403
BdMVRZ	M3kvSi	Malignant neoplasm of cervix uteri	CD4 on naive CD4+	MR Egger	20	0.148198	0.217202	0.503734	-0.277518	0.573914	1.15974	0.757662	1.7752
BdMVRZ	M3kvSi	Malignant neoplasm of cervix uteri	CD4 on naive CD4+	Weighted median	20	-0.168864	0.140175	0.228331	-0.443606	0.105878	0.844624	0.641718	1.11169
BdMVRZ	M3kvSi	Malignant neoplasm of cervix uteri	CD4 on naive CD4+	Inverse variance weighted	20	-0.0246377	0.100666	0.806653	-0.221944	0.172668	0.975663	0.80096	1.18847
BdMVRZ	M3kvSi	Malignant neoplasm of cervix uteri	CD4 on naive CD4+	Simple mode	20	-0.260909	0.267298	0.34128	-0.784813	0.262994	0.770351	0.456205	1.30082
BdMVRZ	M3kvSi	Malignant neoplasm of cervix uteri	CD4 on naive CD4+	Weighted mode	20	-0.2407	0.221519	0.290812	-0.674877	0.193477	0.786077	0.509219	1.21346
BEAQEj	M3kvSi	Malignant neoplasm of cervix uteri	CD38 on CD20-	MR Egger	19	0.706716	0.344471	0.0559429	0.0315536	1.38188	2.02732	1.03206	3.98238
BEAQEj	M3kvSi	Malignant neoplasm of cervix uteri	CD38 on CD20-	Weighted median	19	-0.0862313	0.217958	0.692376	-0.513429	0.340966	0.917382	0.59844	1.40631
BEAQEj	M3kvSi	Malignant neoplasm of cervix uteri	CD38 on CD20-	Inverse variance weighted	19	-0.0298794	0.159762	0.851642	-0.343013	0.283254	0.970563	0.709629	1.32744
BEAQEj	M3kvSi	Malignant neoplasm of cervix uteri	CD38 on CD20-	Simple mode	19	0.0853109	0.392798	0.830505	-0.684573	0.855195	1.08906	0.504305	2.35183
BEAQEj	M3kvSi	Malignant neoplasm of cervix uteri	CD38 on CD20-	Weighted mode	19	-0.014371	0.396214	0.971466	-0.79095	0.762208	0.985732	0.453414	2.143
bey5qH	M3kvSi	Malignant neoplasm of cervix uteri	TD DN (CD4-CD8-) %T cell	MR Egger	23	0.101291	0.122115	0.416167	-0.138055	0.340637	1.1066	0.871051	1.40584
bey5qH	M3kvSi	Malignant neoplasm of cervix uteri	TD DN (CD4-CD8-) %T cell	Weighted median	23	0.0744108	0.118795	0.531065	-0.158427	0.307249	1.07725	0.853485	1.35968
bey5qH	M3kvSi	Malignant neoplasm of cervix uteri	TD DN (CD4-CD8-) %T cell	Inverse variance weighted	23	0.0420005	0.0824209	0.610342	-0.119544	0.203545	1.04289	0.887325	1.22574
bey5qH	M3kvSi	Malignant neoplasm of cervix uteri	TD DN (CD4-CD8-) %T cell	Simple mode	23	0.162941	0.195323	0.413127	-0.219891	0.545774	1.17697	0.802606	1.72594
bey5qH	M3kvSi	Malignant neoplasm of cervix uteri	TD DN (CD4-CD8-) %T cell	Weighted mode	23	0.118873	0.123501	0.346247	-0.123189	0.360935	1.12623	0.884096	1.43467
BggUN0	M3kvSi	Malignant neoplasm of cervix uteri	CD20 on B cell	MR Egger	23	0.141663	0.290497	0.630846	-0.427711	0.711036	1.15219	0.652	2.0361
BggUN0	M3kvSi	Malignant neoplasm of cervix uteri	CD20 on B cell	Weighted median	23	-0.140901	0.145679	0.333443	-0.426432	0.14463	0.868575	0.652834	1.15561
BggUN0	M3kvSi	Malignant neoplasm of cervix uteri	CD20 on B cell	Inverse variance weighted	23	-0.0496454	0.128146	0.69845	-0.300811	0.20152	0.951567	0.740218	1.22326
BggUN0	M3kvSi	Malignant neoplasm of cervix uteri	CD20 on B cell	Simple mode	23	-0.279668	0.265222	0.303113	-0.799503	0.240168	0.756035	0.449553	1.27146
BggUN0	M3kvSi	Malignant neoplasm of cervix uteri	CD20 on B cell	Weighted mode	23	-0.299865	0.279553	0.29505	-0.84779	0.248059	0.740918	0.428361	1.28154
BH1lHW	M3kvSi	Malignant neoplasm of cervix uteri	CD28 on CD39+ resting Treg	MR Egger	22	0.0761504	0.057374	0.199375	-0.0363027	0.188603	1.07912	0.964348	1.20756
BH1lHW	M3kvSi	Malignant neoplasm of cervix uteri	CD28 on CD39+ resting Treg	Weighted median	22	0.0456971	0.0699049	0.513303	-0.0913165	0.182711	1.04676	0.912729	1.20047
BH1lHW	M3kvSi	Malignant neoplasm of cervix uteri	CD28 on CD39+ resting Treg	Inverse variance weighted	22	0.074943	0.050102	0.134703	-0.0232568	0.173143	1.07782	0.977012	1.18904
BH1lHW	M3kvSi	Malignant neoplasm of cervix uteri	CD28 on CD39+ resting Treg	Simple mode	22	0.0776514	0.116355	0.511806	-0.150404	0.305707	1.08075	0.86036	1.35758
BH1lHW	M3kvSi	Malignant neoplasm of cervix uteri	CD28 on CD39+ resting Treg	Weighted mode	22	0.0826935	0.061689	0.194409	-0.0382169	0.203604	1.08621	0.962504	1.22581
BiB9oO	M3kvSi	Malignant neoplasm of cervix uteri	BAFF-R on IgD+ CD38-	MR Egger	22	-0.124384	0.0792453	0.132192	-0.279705	0.0309365	0.88304	0.756007	1.03142
BiB9oO	M3kvSi	Malignant neoplasm of cervix uteri	BAFF-R on IgD+ CD38-	Weighted median	22	-0.132935	0.0805423	0.0988404	-0.290798	0.0249277	0.875522	0.747667	1.02524
BiB9oO	M3kvSi	Malignant neoplasm of cervix uteri	BAFF-R on IgD+ CD38-	Inverse variance weighted	22	-0.157114	0.06118	0.010227	-0.277027	-0.037201	0.854607	0.758034	0.963482
BiB9oO	M3kvSi	Malignant neoplasm of cervix uteri	BAFF-R on IgD+ CD38-	Simple mode	22	-0.240157	0.139443	0.0997199	-0.513465	0.0331511	0.786504	0.598418	1.03371
BiB9oO	M3kvSi	Malignant neoplasm of cervix uteri	BAFF-R on IgD+ CD38-	Weighted mode	22	-0.169154	0.0789049	0.0439142	-0.323807	-0.0145002	0.844379	0.72339	0.985604
Bm5lye	M3kvSi	Malignant neoplasm of cervix uteri	CD11b on basophil	MR Egger	19	-0.326962	0.238474	0.188187	-0.794371	0.140448	0.721111	0.451865	1.15079
Bm5lye	M3kvSi	Malignant neoplasm of cervix uteri	CD11b on basophil	Weighted median	19	0.0525975	0.136847	0.700718	-0.215623	0.320818	1.05401	0.806039	1.37826
Bm5lye	M3kvSi	Malignant neoplasm of cervix uteri	CD11b on basophil	Inverse variance weighted	19	-0.00351057	0.102051	0.972558	-0.20353	0.196509	0.996496	0.815846	1.21715
Bm5lye	M3kvSi	Malignant neoplasm of cervix uteri	CD11b on basophil	Simple mode	19	-0.0855151	0.213981	0.694124	-0.504917	0.333887	0.918039	0.603555	1.39639
Bm5lye	M3kvSi	Malignant neoplasm of cervix uteri	CD11b on basophil	Weighted mode	19	-0.0450673	0.156588	0.776781	-0.35198	0.261846	0.955933	0.703294	1.29933
BMBTHA	M3kvSi	Malignant neoplasm of cervix uteri	BAFF-R on IgD+	MR Egger	24	-0.121035	0.07865	0.138088	-0.275189	0.0331192	0.886003	0.759429	1.03367
BMBTHA	M3kvSi	Malignant neoplasm of cervix uteri	BAFF-R on IgD+	Weighted median	24	-0.128288	0.0768299	0.0949668	-0.278874	0.0222991	0.8796	0.756635	1.02255
BMBTHA	M3kvSi	Malignant neoplasm of cervix uteri	BAFF-R on IgD+	Inverse variance weighted	24	-0.156051	0.0594117	0.00862411	-0.272498	-0.0396042	0.855515	0.761475	0.96117
BMBTHA	M3kvSi	Malignant neoplasm of cervix uteri	BAFF-R on IgD+	Simple mode	24	-0.331682	0.143149	0.0297567	-0.612255	-0.0511098	0.717715	0.542127	0.950174
BMBTHA	M3kvSi	Malignant neoplasm of cervix uteri	BAFF-R on IgD+	Weighted mode	24	-0.16165	0.0738854	0.0391018	-0.306465	-0.0168346	0.850739	0.736044	0.983306
boVa1R	M3kvSi	Malignant neoplasm of cervix uteri	CD8 on CD39+ CD8br	MR Egger	25	-0.17466	0.225733	0.446964	-0.617097	0.267778	0.839743	0.539508	1.30706
boVa1R	M3kvSi	Malignant neoplasm of cervix uteri	CD8 on CD39+ CD8br	Weighted median	25	0.154356	0.142561	0.278925	-0.125064	0.433776	1.16691	0.882441	1.54307
boVa1R	M3kvSi	Malignant neoplasm of cervix uteri	CD8 on CD39+ CD8br	Inverse variance weighted	25	0.0934483	0.111279	0.401038	-0.124658	0.311554	1.09795	0.882799	1.36555
boVa1R	M3kvSi	Malignant neoplasm of cervix uteri	CD8 on CD39+ CD8br	Simple mode	25	0.141581	0.221682	0.529087	-0.292916	0.576079	1.15209	0.746085	1.77905
boVa1R	M3kvSi	Malignant neoplasm of cervix uteri	CD8 on CD39+ CD8br	Weighted mode	25	0.141581	0.171066	0.416027	-0.193708	0.476871	1.15209	0.823899	1.61102
brIPtp	M3kvSi	Malignant neoplasm of cervix uteri	DN (CD4-CD8-) NKT AC	MR Egger	10	0.0136435	0.708887	0.985116	-1.37578	1.40306	1.01374	0.252644	4.06764
brIPtp	M3kvSi	Malignant neoplasm of cervix uteri	DN (CD4-CD8-) NKT AC	Weighted median	10	0.0565378	0.230156	0.805953	-0.394568	0.507644	1.05817	0.673971	1.66137
brIPtp	M3kvSi	Malignant neoplasm of cervix uteri	DN (CD4-CD8-) NKT AC	Inverse variance weighted	10	0.0598856	0.178319	0.736997	-0.28962	0.409392	1.06172	0.748548	1.5059
brIPtp	M3kvSi	Malignant neoplasm of cervix uteri	DN (CD4-CD8-) NKT AC	Simple mode	10	-0.0410133	0.326848	0.902901	-0.681636	0.59961	0.959816	0.505789	1.82141
brIPtp	M3kvSi	Malignant neoplasm of cervix uteri	DN (CD4-CD8-) NKT AC	Weighted mode	10	-0.0182551	0.320354	0.955803	-0.646149	0.609639	0.98191	0.52406	1.83977
bsgeT1	M3kvSi	Malignant neoplasm of cervix uteri	DP (CD4+CD8+) AC	MR Egger	18	0.570297	0.229385	0.0243405	0.120702	1.01989	1.76879	1.12829	2.7729
bsgeT1	M3kvSi	Malignant neoplasm of cervix uteri	DP (CD4+CD8+) AC	Weighted median	18	-0.0328468	0.186691	0.860339	-0.39876	0.333067	0.967687	0.671151	1.39524
bsgeT1	M3kvSi	Malignant neoplasm of cervix uteri	DP (CD4+CD8+) AC	Inverse variance weighted	18	0.178344	0.12371	0.149408	-0.0641282	0.420817	1.19524	0.937885	1.52321
bsgeT1	M3kvSi	Malignant neoplasm of cervix uteri	DP (CD4+CD8+) AC	Simple mode	18	0.0192559	0.283454	0.946631	-0.536313	0.574825	1.01944	0.584901	1.77682
bsgeT1	M3kvSi	Malignant neoplasm of cervix uteri	DP (CD4+CD8+) AC	Weighted mode	18	-0.0164945	0.256053	0.949389	-0.518359	0.48537	0.983641	0.595497	1.62478
BSOHIy	M3kvSi	Malignant neoplasm of cervix uteri	Mo MDSC AC	MR Egger	19	-0.0312058	0.134503	0.819302	-0.294832	0.232421	0.969276	0.744656	1.26165
BSOHIy	M3kvSi	Malignant neoplasm of cervix uteri	Mo MDSC AC	Weighted median	19	-0.0383235	0.097079	0.693015	-0.228598	0.151951	0.962402	0.795648	1.1641
BSOHIy	M3kvSi	Malignant neoplasm of cervix uteri	Mo MDSC AC	Inverse variance weighted	19	-0.0375615	0.0694148	0.588427	-0.173614	0.0984915	0.963135	0.840621	1.10351
BSOHIy	M3kvSi	Malignant neoplasm of cervix uteri	Mo MDSC AC	Simple mode	19	-0.123404	0.152164	0.427964	-0.421645	0.174838	0.883907	0.655967	1.19105
BSOHIy	M3kvSi	Malignant neoplasm of cervix uteri	Mo MDSC AC	Weighted mode	19	-0.0521703	0.102107	0.615605	-0.2523	0.14796	0.949167	0.777011	1.15947
bT484w	M3kvSi	Malignant neoplasm of cervix uteri	FSC-A on HLA DR+ CD4+	MR Egger	17	0.0868594	0.116504	0.467463	-0.141488	0.315207	1.09074	0.868065	1.37054
bT484w	M3kvSi	Malignant neoplasm of cervix uteri	FSC-A on HLA DR+ CD4+	Weighted median	17	0.0708269	0.119549	0.55355	-0.16349	0.305144	1.0734	0.849175	1.35682
bT484w	M3kvSi	Malignant neoplasm of cervix uteri	FSC-A on HLA DR+ CD4+	Inverse variance weighted	17	0.0504984	0.0882951	0.567371	-0.12256	0.223557	1.0518	0.884653	1.25052
bT484w	M3kvSi	Malignant neoplasm of cervix uteri	FSC-A on HLA DR+ CD4+	Simple mode	17	-0.0803543	0.225312	0.726025	-0.521966	0.361258	0.922789	0.593353	1.43513
bT484w	M3kvSi	Malignant neoplasm of cervix uteri	FSC-A on HLA DR+ CD4+	Weighted mode	17	0.0632153	0.11024	0.574325	-0.152856	0.279287	1.06526	0.858253	1.32219
BxQTEH	M3kvSi	Malignant neoplasm of cervix uteri	SSC-A on NKT	MR Egger	20	0.0384933	0.0636672	0.55299	-0.0862945	0.163281	1.03924	0.917324	1.17737
BxQTEH	M3kvSi	Malignant neoplasm of cervix uteri	SSC-A on NKT	Weighted median	20	-0.0174627	0.0803018	0.827847	-0.174854	0.139929	0.982689	0.839579	1.15019
BxQTEH	M3kvSi	Malignant neoplasm of cervix uteri	SSC-A on NKT	Inverse variance weighted	20	0.0409087	0.053213	0.442029	-0.0633888	0.145206	1.04176	0.938578	1.15628
BxQTEH	M3kvSi	Malignant neoplasm of cervix uteri	SSC-A on NKT	Simple mode	20	-0.103454	0.171817	0.554214	-0.440214	0.233307	0.901718	0.643899	1.26277
BxQTEH	M3kvSi	Malignant neoplasm of cervix uteri	SSC-A on NKT	Weighted mode	20	0.0529867	0.0615642	0.400149	-0.0676792	0.173653	1.05442	0.93456	1.18964
bZScZq	M3kvSi	Malignant neoplasm of cervix uteri	CD19 on IgD+ CD38- naive	MR Egger	19	0.124439	0.0532881	0.0320473	0.0199944	0.228884	1.13251	1.0202	1.2572
bZScZq	M3kvSi	Malignant neoplasm of cervix uteri	CD19 on IgD+ CD38- naive	Weighted median	19	0.0952218	0.0605083	0.115557	-0.0233744	0.213818	1.0999	0.976897	1.2384
bZScZq	M3kvSi	Malignant neoplasm of cervix uteri	CD19 on IgD+ CD38- naive	Inverse variance weighted	19	0.0695977	0.0454956	0.126074	-0.0195737	0.158769	1.07208	0.980617	1.17207
bZScZq	M3kvSi	Malignant neoplasm of cervix uteri	CD19 on IgD+ CD38- naive	Simple mode	19	-0.112889	0.152161	0.467716	-0.411126	0.185347	0.89325	0.662904	1.20364
bZScZq	M3kvSi	Malignant neoplasm of cervix uteri	CD19 on IgD+ CD38- naive	Weighted mode	19	0.090935	0.053612	0.10708	-0.0141445	0.196015	1.0952	0.985955	1.21654
C0XaMo	M3kvSi	Malignant neoplasm of cervix uteri	FSC-A on monocyte	MR Egger	19	0.00936674	0.0806472	0.908899	-0.148702	0.167435	1.00941	0.861826	1.18227
C0XaMo	M3kvSi	Malignant neoplasm of cervix uteri	FSC-A on monocyte	Weighted median	19	0.0226415	0.0778448	0.771162	-0.129934	0.175217	1.0229	0.878153	1.19151
C0XaMo	M3kvSi	Malignant neoplasm of cervix uteri	FSC-A on monocyte	Inverse variance weighted	19	0.0652561	0.0672223	0.331672	-0.0664995	0.197012	1.06743	0.935663	1.21776
C0XaMo	M3kvSi	Malignant neoplasm of cervix uteri	FSC-A on monocyte	Simple mode	19	0.295531	0.222242	0.200199	-0.140063	0.731126	1.34384	0.869304	2.07742
C0XaMo	M3kvSi	Malignant neoplasm of cervix uteri	FSC-A on monocyte	Weighted mode	19	0.0159421	0.0772455	0.838809	-0.135459	0.167343	1.01607	0.873315	1.18216
C3lp6U	M3kvSi	Malignant neoplasm of cervix uteri	CD86 on granulocyte	MR Egger	21	-0.2459	0.191681	0.21497	-0.621595	0.129795	0.782	0.537087	1.13859
C3lp6U	M3kvSi	Malignant neoplasm of cervix uteri	CD86 on granulocyte	Weighted median	21	-0.241117	0.152753	0.114456	-0.540512	0.0582783	0.78575	0.58245	1.06001
C3lp6U	M3kvSi	Malignant neoplasm of cervix uteri	CD86 on granulocyte	Inverse variance weighted	21	-0.203604	0.109021	0.0618223	-0.417285	0.010077	0.815785	0.658833	1.01013
C3lp6U	M3kvSi	Malignant neoplasm of cervix uteri	CD86 on granulocyte	Simple mode	21	-0.431569	0.277995	0.13624	-0.97644	0.113302	0.649489	0.37665	1.11997
C3lp6U	M3kvSi	Malignant neoplasm of cervix uteri	CD86 on granulocyte	Weighted mode	21	-0.147005	0.223916	0.518974	-0.585882	0.291871	0.863289	0.556615	1.33893
c8NrRk	M3kvSi	Malignant neoplasm of cervix uteri	Activated & secreting Treg %CD4+	MR Egger	31	-0.0165099	0.0354751	0.645125	-0.0860412	0.0530213	0.983626	0.917556	1.05445
c8NrRk	M3kvSi	Malignant neoplasm of cervix uteri	Activated & secreting Treg %CD4+	Weighted median	31	-0.0691561	0.0446539	0.121451	-0.156678	0.0183655	0.933181	0.854979	1.01854
c8NrRk	M3kvSi	Malignant neoplasm of cervix uteri	Activated & secreting Treg %CD4+	Inverse variance weighted	31	-0.0141294	0.0305782	0.644029	-0.0740625	0.0458038	0.98597	0.928614	1.04687
c8NrRk	M3kvSi	Malignant neoplasm of cervix uteri	Activated & secreting Treg %CD4+	Simple mode	31	0.155961	0.0838277	0.0726441	-0.00834155	0.320263	1.16878	0.991693	1.37749
c8NrRk	M3kvSi	Malignant neoplasm of cervix uteri	Activated & secreting Treg %CD4+	Weighted mode	31	-0.0574207	0.0419983	0.181715	-0.139737	0.0248959	0.944197	0.869587	1.02521
c8W5RT	M3kvSi	Malignant neoplasm of cervix uteri	CD8dim NKT %lymphocyte	MR Egger	26	0.407405	0.161093	0.0184227	0.0916622	0.723148	1.50291	1.09599	2.06091
c8W5RT	M3kvSi	Malignant neoplasm of cervix uteri	CD8dim NKT %lymphocyte	Weighted median	26	0.134612	0.139694	0.335237	-0.139188	0.408411	1.14409	0.870064	1.50443
c8W5RT	M3kvSi	Malignant neoplasm of cervix uteri	CD8dim NKT %lymphocyte	Inverse variance weighted	26	0.154982	0.0978775	0.113325	-0.0368584	0.346821	1.16764	0.963813	1.41456
c8W5RT	M3kvSi	Malignant neoplasm of cervix uteri	CD8dim NKT %lymphocyte	Simple mode	26	-0.0451572	0.232635	0.847657	-0.501122	0.410808	0.955847	0.60585	1.50804
c8W5RT	M3kvSi	Malignant neoplasm of cervix uteri	CD8dim NKT %lymphocyte	Weighted mode	26	0.174353	0.166823	0.30596	-0.15262	0.501326	1.19048	0.858456	1.65091
C8wutY	M3kvSi	Malignant neoplasm of cervix uteri	CD8dim NKT %T cell	MR Egger	19	0.390205	0.184028	0.0489876	0.0295102	0.7509	1.47728	1.02995	2.11891
C8wutY	M3kvSi	Malignant neoplasm of cervix uteri	CD8dim NKT %T cell	Weighted median	19	0.133698	0.143103	0.350161	-0.146784	0.41418	1.14305	0.86348	1.51313
C8wutY	M3kvSi	Malignant neoplasm of cervix uteri	CD8dim NKT %T cell	Inverse variance weighted	19	0.171004	0.116132	0.140888	-0.0566153	0.398624	1.1865	0.944958	1.48977
C8wutY	M3kvSi	Malignant neoplasm of cervix uteri	CD8dim NKT %T cell	Simple mode	19	-0.0403577	0.237355	0.866882	-0.505574	0.424858	0.960446	0.603159	1.52937
C8wutY	M3kvSi	Malignant neoplasm of cervix uteri	CD8dim NKT %T cell	Weighted mode	19	0.186687	0.157651	0.251744	-0.122309	0.495684	1.20525	0.884875	1.64162
CAJ6VN	M3kvSi	Malignant neoplasm of cervix uteri	PB/PC %B cell	MR Egger	26	0.0500385	0.0922578	0.59256	-0.130787	0.230864	1.05131	0.877405	1.25969
CAJ6VN	M3kvSi	Malignant neoplasm of cervix uteri	PB/PC %B cell	Weighted median	26	0.0459701	0.0953628	0.629767	-0.140941	0.232881	1.04704	0.868541	1.26223
CAJ6VN	M3kvSi	Malignant neoplasm of cervix uteri	PB/PC %B cell	Inverse variance weighted	26	0.0696974	0.0703226	0.321632	-0.0681349	0.20753	1.07218	0.934134	1.23063
CAJ6VN	M3kvSi	Malignant neoplasm of cervix uteri	PB/PC %B cell	Simple mode	26	0.120927	0.214193	0.577399	-0.298892	0.540745	1.12854	0.741639	1.71729
CAJ6VN	M3kvSi	Malignant neoplasm of cervix uteri	PB/PC %B cell	Weighted mode	26	0.0537523	0.0836382	0.526285	-0.110179	0.217683	1.05522	0.895674	1.24319
CbLBre	M3kvSi	Malignant neoplasm of cervix uteri	NK %lymphocyte	MR Egger	27	0.065816	0.0939706	0.490152	-0.118366	0.249998	1.06803	0.88837	1.28402
CbLBre	M3kvSi	Malignant neoplasm of cervix uteri	NK %lymphocyte	Weighted median	27	0.0571607	0.111283	0.607496	-0.160954	0.275276	1.05883	0.851331	1.31689
CbLBre	M3kvSi	Malignant neoplasm of cervix uteri	NK %lymphocyte	Inverse variance weighted	27	0.0554413	0.069194	0.42299	-0.0801789	0.191061	1.05701	0.922951	1.21053
CbLBre	M3kvSi	Malignant neoplasm of cervix uteri	NK %lymphocyte	Simple mode	27	-0.0455796	0.163567	0.78271	-0.366171	0.275012	0.955444	0.693384	1.31655
CbLBre	M3kvSi	Malignant neoplasm of cervix uteri	NK %lymphocyte	Weighted mode	27	0.0796746	0.114521	0.492776	-0.144787	0.304136	1.08293	0.865207	1.35545
cCERmb	M3kvSi	Malignant neoplasm of cervix uteri	CM CD8br AC	MR Egger	25	0.211289	0.216611	0.339496	-0.213269	0.635846	1.23527	0.807939	1.88862
cCERmb	M3kvSi	Malignant neoplasm of cervix uteri	CM CD8br AC	Weighted median	25	-0.156272	0.18439	0.39671	-0.517676	0.205131	0.855326	0.595904	1.22769
cCERmb	M3kvSi	Malignant neoplasm of cervix uteri	CM CD8br AC	Inverse variance weighted	25	-0.151869	0.132871	0.253045	-0.412297	0.108558	0.8591	0.662128	1.11467
cCERmb	M3kvSi	Malignant neoplasm of cervix uteri	CM CD8br AC	Simple mode	25	-0.7424	0.389656	0.0687943	-1.50613	0.0213258	0.47597	0.221767	1.02155
cCERmb	M3kvSi	Malignant neoplasm of cervix uteri	CM CD8br AC	Weighted mode	25	0.186151	0.231413	0.429057	-0.267419	0.63972	1.2046	0.765353	1.89595
CcrF55	M3kvSi	Malignant neoplasm of cervix uteri	CD25 on CD28+ CD4+	MR Egger	5	0.207638	0.704876	0.787527	-1.17392	1.58919	1.23077	0.309153	4.8998
CcrF55	M3kvSi	Malignant neoplasm of cervix uteri	CD25 on CD28+ CD4+	Weighted median	5	0.0527656	0.306382	0.863263	-0.547743	0.653274	1.05418	0.578254	1.92182
CcrF55	M3kvSi	Malignant neoplasm of cervix uteri	CD25 on CD28+ CD4+	Inverse variance weighted	5	0.260634	0.237037	0.271527	-0.203957	0.725226	1.29775	0.815497	2.0652
CcrF55	M3kvSi	Malignant neoplasm of cervix uteri	CD25 on CD28+ CD4+	Simple mode	5	0.050326	0.397295	0.905312	-0.728372	0.829024	1.05161	0.482694	2.29108
CcrF55	M3kvSi	Malignant neoplasm of cervix uteri	CD25 on CD28+ CD4+	Weighted mode	5	-0.00119334	0.382892	0.997663	-0.751661	0.749274	0.998807	0.471583	2.11546
CDX945	M3kvSi	Malignant neoplasm of cervix uteri	CD33 on CD33dim HLA DR+ CD11b-	MR Egger	22	-0.028914	0.0876006	0.744782	-0.200611	0.142783	0.9715	0.818231	1.15348
CDX945	M3kvSi	Malignant neoplasm of cervix uteri	CD33 on CD33dim HLA DR+ CD11b-	Weighted median	22	-0.0207374	0.0648801	0.749251	-0.147902	0.106428	0.979476	0.862515	1.1123
CDX945	M3kvSi	Malignant neoplasm of cervix uteri	CD33 on CD33dim HLA DR+ CD11b-	Inverse variance weighted	22	-6.24972e-06	0.0534711	0.999907	-0.10481	0.104797	0.999994	0.900496	1.11049
CDX945	M3kvSi	Malignant neoplasm of cervix uteri	CD33 on CD33dim HLA DR+ CD11b-	Simple mode	22	0.068808	0.155373	0.662397	-0.235723	0.373339	1.07123	0.79	1.45258
CDX945	M3kvSi	Malignant neoplasm of cervix uteri	CD33 on CD33dim HLA DR+ CD11b-	Weighted mode	22	-0.0206613	0.0624913	0.744203	-0.143144	0.101822	0.979551	0.866629	1.10719
Cgv9fj	M3kvSi	Malignant neoplasm of cervix uteri	CD33dim HLA DR+ CD11b+ %CD33dim HLA DR+	MR Egger	24	0.0768384	0.0710391	0.291129	-0.0623983	0.216075	1.07987	0.939509	1.2412
Cgv9fj	M3kvSi	Malignant neoplasm of cervix uteri	CD33dim HLA DR+ CD11b+ %CD33dim HLA DR+	Weighted median	24	0.0407294	0.0704026	0.562912	-0.0972597	0.178719	1.04157	0.90732	1.19568
Cgv9fj	M3kvSi	Malignant neoplasm of cervix uteri	CD33dim HLA DR+ CD11b+ %CD33dim HLA DR+	Inverse variance weighted	24	0.000839236	0.0483913	0.986163	-0.0940078	0.0956863	1.00084	0.910276	1.10041
Cgv9fj	M3kvSi	Malignant neoplasm of cervix uteri	CD33dim HLA DR+ CD11b+ %CD33dim HLA DR+	Simple mode	24	-0.0125271	0.116184	0.915072	-0.240248	0.215194	0.987551	0.786433	1.2401
Cgv9fj	M3kvSi	Malignant neoplasm of cervix uteri	CD33dim HLA DR+ CD11b+ %CD33dim HLA DR+	Weighted mode	24	0.0181774	0.0584639	0.758665	-0.0964119	0.132767	1.01834	0.90809	1.14198
cH2FKK	M3kvSi	Malignant neoplasm of cervix uteri	IgD- CD38dim AC	MR Egger	17	-0.156615	0.297719	0.606543	-0.740144	0.426913	0.855033	0.477045	1.53252
cH2FKK	M3kvSi	Malignant neoplasm of cervix uteri	IgD- CD38dim AC	Weighted median	17	-0.104018	0.203631	0.609481	-0.503135	0.295099	0.901209	0.604632	1.34326
cH2FKK	M3kvSi	Malignant neoplasm of cervix uteri	IgD- CD38dim AC	Inverse variance weighted	17	0.159925	0.167732	0.340359	-0.16883	0.48868	1.17342	0.844653	1.63016
cH2FKK	M3kvSi	Malignant neoplasm of cervix uteri	IgD- CD38dim AC	Simple mode	17	0.477213	0.316898	0.151583	-0.143908	1.09833	1.61158	0.865967	2.99916
cH2FKK	M3kvSi	Malignant neoplasm of cervix uteri	IgD- CD38dim AC	Weighted mode	17	-0.0845085	0.234797	0.723613	-0.544711	0.375694	0.918964	0.58001	1.456
cKvTvw	M3kvSi	Malignant neoplasm of cervix uteri	CD20- AC	MR Egger	22	0.0907174	0.0849633	0.298364	-0.0758106	0.257245	1.09496	0.926992	1.29336
cKvTvw	M3kvSi	Malignant neoplasm of cervix uteri	CD20- AC	Weighted median	22	0.0265278	0.0818367	0.745821	-0.133872	0.186928	1.02688	0.874702	1.20554
cKvTvw	M3kvSi	Malignant neoplasm of cervix uteri	CD20- AC	Inverse variance weighted	22	0.0484664	0.0705674	0.492203	-0.0898458	0.186779	1.04966	0.914072	1.20536
cKvTvw	M3kvSi	Malignant neoplasm of cervix uteri	CD20- AC	Simple mode	22	0.00679955	0.263039	0.979621	-0.508758	0.522357	1.00682	0.601242	1.686
cKvTvw	M3kvSi	Malignant neoplasm of cervix uteri	CD20- AC	Weighted mode	22	0.0693413	0.0688264	0.325172	-0.0655585	0.204241	1.0718	0.936544	1.22659
Cmakp8	M3kvSi	Malignant neoplasm of cervix uteri	EM DN (CD4-CD8-) %DN	MR Egger	28	-0.122747	0.10696	0.261582	-0.332388	0.0868935	0.884487	0.717209	1.09078
Cmakp8	M3kvSi	Malignant neoplasm of cervix uteri	EM DN (CD4-CD8-) %DN	Weighted median	28	-0.108988	0.11409	0.339435	-0.332603	0.114628	0.896741	0.717055	1.12146
Cmakp8	M3kvSi	Malignant neoplasm of cervix uteri	EM DN (CD4-CD8-) %DN	Inverse variance weighted	28	-0.0794164	0.073212	0.278034	-0.222912	0.0640792	0.923655	0.800185	1.06618
Cmakp8	M3kvSi	Malignant neoplasm of cervix uteri	EM DN (CD4-CD8-) %DN	Simple mode	28	-0.18986	0.186971	0.318905	-0.556323	0.176603	0.827075	0.573313	1.19316
Cmakp8	M3kvSi	Malignant neoplasm of cervix uteri	EM DN (CD4-CD8-) %DN	Weighted mode	28	-0.123749	0.133566	0.362394	-0.385538	0.13804	0.883602	0.680085	1.14802
CNQHtA	M3kvSi	Malignant neoplasm of cervix uteri	SSC-A on HLA DR+ T cell	MR Egger	20	-0.339336	0.228051	0.154065	-0.786317	0.107644	0.712243	0.455519	1.11365
CNQHtA	M3kvSi	Malignant neoplasm of cervix uteri	SSC-A on HLA DR+ T cell	Weighted median	20	-0.07763	0.154158	0.614561	-0.37978	0.22452	0.925307	0.684012	1.25172
CNQHtA	M3kvSi	Malignant neoplasm of cervix uteri	SSC-A on HLA DR+ T cell	Inverse variance weighted	20	0.0255292	0.12395	0.83682	-0.217414	0.268472	1.02586	0.804597	1.30796
CNQHtA	M3kvSi	Malignant neoplasm of cervix uteri	SSC-A on HLA DR+ T cell	Simple mode	20	0.103365	0.255201	0.689978	-0.39683	0.603559	1.1089	0.672449	1.82862
CNQHtA	M3kvSi	Malignant neoplasm of cervix uteri	SSC-A on HLA DR+ T cell	Weighted mode	20	-0.0350721	0.146302	0.813112	-0.321825	0.25168	0.965536	0.724825	1.28618
CoaUaq	M3kvSi	Malignant neoplasm of cervix uteri	HVEM on CD4+	MR Egger	20	0.18591	0.114459	0.121703	-0.0384289	0.410249	1.20431	0.9623	1.50719
CoaUaq	M3kvSi	Malignant neoplasm of cervix uteri	HVEM on CD4+	Weighted median	20	-0.0460202	0.102471	0.653357	-0.246864	0.154823	0.955023	0.781247	1.16745
CoaUaq	M3kvSi	Malignant neoplasm of cervix uteri	HVEM on CD4+	Inverse variance weighted	20	-0.0137158	0.0699413	0.844529	-0.150801	0.123369	0.986378	0.860019	1.1313
CoaUaq	M3kvSi	Malignant neoplasm of cervix uteri	HVEM on CD4+	Simple mode	20	-0.0922902	0.189104	0.631107	-0.462934	0.278354	0.911841	0.629434	1.32095
CoaUaq	M3kvSi	Malignant neoplasm of cervix uteri	HVEM on CD4+	Weighted mode	20	0.144578	0.11942	0.240868	-0.089485	0.37864	1.15555	0.914402	1.4603
cpWMdF	M3kvSi	Malignant neoplasm of cervix uteri	CD27 on IgD+ CD24+	MR Egger	31	0.0615147	0.0829123	0.4641	-0.100993	0.224023	1.06345	0.903939	1.2511
cpWMdF	M3kvSi	Malignant neoplasm of cervix uteri	CD27 on IgD+ CD24+	Weighted median	31	-0.0462615	0.0851392	0.58688	-0.213134	0.120611	0.954792	0.808048	1.12819
cpWMdF	M3kvSi	Malignant neoplasm of cervix uteri	CD27 on IgD+ CD24+	Inverse variance weighted	31	-0.0249835	0.0616529	0.68531	-0.145823	0.0958563	0.975326	0.86431	1.1006
cpWMdF	M3kvSi	Malignant neoplasm of cervix uteri	CD27 on IgD+ CD24+	Simple mode	31	-0.0777705	0.147989	0.603089	-0.36783	0.212289	0.925177	0.692235	1.2365
cpWMdF	M3kvSi	Malignant neoplasm of cervix uteri	CD27 on IgD+ CD24+	Weighted mode	31	-0.0347706	0.07321	0.638267	-0.178262	0.108721	0.965827	0.836723	1.11485
cVFzZM	M3kvSi	Malignant neoplasm of cervix uteri	NKT %T cell	MR Egger	32	0.0438056	0.113416	0.702047	-0.17849	0.266101	1.04478	0.836532	1.30487
cVFzZM	M3kvSi	Malignant neoplasm of cervix uteri	NKT %T cell	Weighted median	32	-0.0805165	0.128696	0.531554	-0.33276	0.171727	0.92264	0.716942	1.18735
cVFzZM	M3kvSi	Malignant neoplasm of cervix uteri	NKT %T cell	Inverse variance weighted	32	-0.115262	0.0782319	0.140661	-0.268596	0.0380728	0.891133	0.764452	1.03881
cVFzZM	M3kvSi	Malignant neoplasm of cervix uteri	NKT %T cell	Simple mode	32	-0.262336	0.230939	0.264683	-0.714976	0.190305	0.769253	0.489204	1.20962
cVFzZM	M3kvSi	Malignant neoplasm of cervix uteri	NKT %T cell	Weighted mode	32	-0.0880561	0.124094	0.48326	-0.33128	0.155168	0.91571	0.718004	1.16785
cXzd1M	M3kvSi	Malignant neoplasm of cervix uteri	CD4 on CD45RA+ CD4+	MR Egger	27	0.234567	0.175374	0.193092	-0.109165	0.5783	1.26436	0.896582	1.783
cXzd1M	M3kvSi	Malignant neoplasm of cervix uteri	CD4 on CD45RA+ CD4+	Weighted median	27	0.012163	0.131448	0.926277	-0.245475	0.269801	1.01224	0.782333	1.3097
cXzd1M	M3kvSi	Malignant neoplasm of cervix uteri	CD4 on CD45RA+ CD4+	Inverse variance weighted	27	0.0137183	0.0918387	0.881259	-0.166286	0.193722	1.01381	0.846804	1.21376
cXzd1M	M3kvSi	Malignant neoplasm of cervix uteri	CD4 on CD45RA+ CD4+	Simple mode	27	-0.146741	0.223908	0.517992	-0.585599	0.292118	0.863518	0.556772	1.33926
cXzd1M	M3kvSi	Malignant neoplasm of cervix uteri	CD4 on CD45RA+ CD4+	Weighted mode	27	-0.0200269	0.15232	0.896408	-0.318573	0.278519	0.980172	0.727186	1.32117
cZaL7v	M3kvSi	Malignant neoplasm of cervix uteri	CD16-CD56 on NK	MR Egger	28	0.277721	0.159646	0.0937545	-0.035184	0.590626	1.32012	0.965428	1.80512
cZaL7v	M3kvSi	Malignant neoplasm of cervix uteri	CD16-CD56 on NK	Weighted median	28	0.0459631	0.11589	0.691656	-0.181182	0.273108	1.04704	0.834284	1.31404
cZaL7v	M3kvSi	Malignant neoplasm of cervix uteri	CD16-CD56 on NK	Inverse variance weighted	28	-0.0893671	0.0824853	0.278618	-0.251038	0.0723042	0.91451	0.777993	1.07498
cZaL7v	M3kvSi	Malignant neoplasm of cervix uteri	CD16-CD56 on NK	Simple mode	28	0.052236	0.208682	0.80424	-0.356782	0.461253	1.05362	0.699925	1.58606
cZaL7v	M3kvSi	Malignant neoplasm of cervix uteri	CD16-CD56 on NK	Weighted mode	28	0.0763478	0.139512	0.588704	-0.197097	0.349792	1.07934	0.821111	1.41877
czfNMV	M3kvSi	Malignant neoplasm of cervix uteri	B cell %lymphocyte	MR Egger	34	-0.0349663	0.143471	0.809006	-0.31617	0.246237	0.965638	0.728935	1.2792
czfNMV	M3kvSi	Malignant neoplasm of cervix uteri	B cell %lymphocyte	Weighted median	34	0.0386535	0.125586	0.758245	-0.207494	0.284801	1.03941	0.812618	1.3295
czfNMV	M3kvSi	Malignant neoplasm of cervix uteri	B cell %lymphocyte	Inverse variance weighted	34	0.0262549	0.0827308	0.750975	-0.135897	0.188407	1.0266	0.872932	1.20733
czfNMV	M3kvSi	Malignant neoplasm of cervix uteri	B cell %lymphocyte	Simple mode	34	0.142459	0.226164	0.533103	-0.300822	0.58574	1.15311	0.740209	1.79632
czfNMV	M3kvSi	Malignant neoplasm of cervix uteri	B cell %lymphocyte	Weighted mode	34	0.0249795	0.162694	0.87891	-0.2939	0.343859	1.02529	0.745351	1.41038
czHhhB	M3kvSi	Malignant neoplasm of cervix uteri	Activated & resting Treg % CD4 Treg	MR Egger	29	0.0399305	0.0671737	0.557168	-0.0917298	0.171591	1.04074	0.912352	1.18719
czHhhB	M3kvSi	Malignant neoplasm of cervix uteri	Activated & resting Treg % CD4 Treg	Weighted median	29	0.0919769	0.0701327	0.189699	-0.0454832	0.229437	1.09634	0.955536	1.25789
czHhhB	M3kvSi	Malignant neoplasm of cervix uteri	Activated & resting Treg % CD4 Treg	Inverse variance weighted	29	-0.00746936	0.0530983	0.88813	-0.111542	0.0966033	0.992558	0.894454	1.10142
czHhhB	M3kvSi	Malignant neoplasm of cervix uteri	Activated & resting Treg % CD4 Treg	Simple mode	29	-0.0985179	0.143088	0.496796	-0.378971	0.181935	0.906179	0.684566	1.19954
czHhhB	M3kvSi	Malignant neoplasm of cervix uteri	Activated & resting Treg % CD4 Treg	Weighted mode	29	0.068167	0.0635667	0.29271	-0.0564238	0.192758	1.07054	0.945139	1.21259
d1R3KD	M3kvSi	Malignant neoplasm of cervix uteri	IgD+ CD38dim %lymphocyte	MR Egger	33	0.00565167	0.0610116	0.926791	-0.113931	0.125234	1.00567	0.89232	1.13341
d1R3KD	M3kvSi	Malignant neoplasm of cervix uteri	IgD+ CD38dim %lymphocyte	Weighted median	33	-0.010574	0.0644029	0.869586	-0.136804	0.115656	0.989482	0.872141	1.12261
d1R3KD	M3kvSi	Malignant neoplasm of cervix uteri	IgD+ CD38dim %lymphocyte	Inverse variance weighted	33	0.0187361	0.0522256	0.719779	-0.0836261	0.121098	1.01891	0.919775	1.12874
d1R3KD	M3kvSi	Malignant neoplasm of cervix uteri	IgD+ CD38dim %lymphocyte	Simple mode	33	0.0212221	0.184705	0.909244	-0.3408	0.383244	1.02145	0.711201	1.46704
d1R3KD	M3kvSi	Malignant neoplasm of cervix uteri	IgD+ CD38dim %lymphocyte	Weighted mode	33	-0.00971568	0.0498719	0.846771	-0.107465	0.0880332	0.990331	0.898108	1.09202
D3qkbL	M3kvSi	Malignant neoplasm of cervix uteri	CD28+ CD45RA- CD8dim %T cell	MR Egger	28	-0.0105584	0.0326297	0.748844	-0.0745126	0.0533959	0.989497	0.928196	1.05485
D3qkbL	M3kvSi	Malignant neoplasm of cervix uteri	CD28+ CD45RA- CD8dim %T cell	Weighted median	28	-0.0226243	0.0395288	0.567086	-0.100101	0.0548522	0.97763	0.904746	1.05638
D3qkbL	M3kvSi	Malignant neoplasm of cervix uteri	CD28+ CD45RA- CD8dim %T cell	Inverse variance weighted	28	-0.0102289	0.0288626	0.723039	-0.0667995	0.0463417	0.989823	0.935383	1.04743
D3qkbL	M3kvSi	Malignant neoplasm of cervix uteri	CD28+ CD45RA- CD8dim %T cell	Simple mode	28	0.0377219	0.0805223	0.643212	-0.120102	0.195546	1.03844	0.88683	1.21597
D3qkbL	M3kvSi	Malignant neoplasm of cervix uteri	CD28+ CD45RA- CD8dim %T cell	Weighted mode	28	-0.0200339	0.0329481	0.548238	-0.0846122	0.0445443	0.980165	0.918869	1.04555
dAIHcB	M3kvSi	Malignant neoplasm of cervix uteri	CD24 on CD24+ CD27+	MR Egger	3	-0.483503	0.259459	0.313545	-0.992043	0.0250375	0.61662	0.370818	1.02535
dAIHcB	M3kvSi	Malignant neoplasm of cervix uteri	CD24 on CD24+ CD27+	Weighted median	3	-0.231979	0.23787	0.329443	-0.698204	0.234246	0.792963	0.497478	1.26395
dAIHcB	M3kvSi	Malignant neoplasm of cervix uteri	CD24 on CD24+ CD27+	Inverse variance weighted	3	-0.264906	0.203365	0.192707	-0.663502	0.13369	0.767278	0.515044	1.14304
dAIHcB	M3kvSi	Malignant neoplasm of cervix uteri	CD24 on CD24+ CD27+	Simple mode	3	0.294213	0.490506	0.609535	-0.667178	1.2556	1.34207	0.513155	3.50996
dAIHcB	M3kvSi	Malignant neoplasm of cervix uteri	CD24 on CD24+ CD27+	Weighted mode	3	-0.400738	0.239202	0.235859	-0.869574	0.0680981	0.669825	0.41913	1.07047
dcglZQ	M3kvSi	Malignant neoplasm of cervix uteri	TD CD8br %CD8br	MR Egger	23	0.180362	0.121634	0.152973	-0.0580405	0.418764	1.19765	0.943612	1.52008
dcglZQ	M3kvSi	Malignant neoplasm of cervix uteri	TD CD8br %CD8br	Weighted median	23	0.17343	0.1146	0.130191	-0.0511864	0.398046	1.18938	0.950102	1.48891
dcglZQ	M3kvSi	Malignant neoplasm of cervix uteri	TD CD8br %CD8br	Inverse variance weighted	23	0.0374894	0.0812288	0.644419	-0.121719	0.196698	1.0382	0.885397	1.21738
dcglZQ	M3kvSi	Malignant neoplasm of cervix uteri	TD CD8br %CD8br	Simple mode	23	0.155862	0.256624	0.549833	-0.347121	0.658844	1.16866	0.70672	1.93256
dcglZQ	M3kvSi	Malignant neoplasm of cervix uteri	TD CD8br %CD8br	Weighted mode	23	0.189587	0.107755	0.0924054	-0.0216122	0.400787	1.20875	0.97862	1.493
dDYNoJ	M3kvSi	Malignant neoplasm of cervix uteri	CD45 on CD33br HLA DR+ CD14dim	MR Egger	15	0.118754	0.126407	0.364624	-0.129003	0.366512	1.12609	0.878971	1.44269
dDYNoJ	M3kvSi	Malignant neoplasm of cervix uteri	CD45 on CD33br HLA DR+ CD14dim	Weighted median	15	0.116577	0.119047	0.327455	-0.116755	0.349909	1.12364	0.889803	1.41894
dDYNoJ	M3kvSi	Malignant neoplasm of cervix uteri	CD45 on CD33br HLA DR+ CD14dim	Inverse variance weighted	15	0.0446748	0.0831261	0.590968	-0.118252	0.207602	1.04569	0.888472	1.23072
dDYNoJ	M3kvSi	Malignant neoplasm of cervix uteri	CD45 on CD33br HLA DR+ CD14dim	Simple mode	15	-0.0281932	0.208496	0.894362	-0.436846	0.38046	0.972201	0.646071	1.46296
dDYNoJ	M3kvSi	Malignant neoplasm of cervix uteri	CD45 on CD33br HLA DR+ CD14dim	Weighted mode	15	0.130135	0.131487	0.339109	-0.127579	0.38785	1.13898	0.880224	1.47381
DfEAaR	M3kvSi	Malignant neoplasm of cervix uteri	HLA DR on HLA DR+ NK	MR Egger	27	0.0594229	0.10475	0.575582	-0.145888	0.264733	1.06122	0.864255	1.30308
DfEAaR	M3kvSi	Malignant neoplasm of cervix uteri	HLA DR on HLA DR+ NK	Weighted median	27	0.0739306	0.097779	0.44959	-0.117716	0.265577	1.07673	0.888948	1.30418
DfEAaR	M3kvSi	Malignant neoplasm of cervix uteri	HLA DR on HLA DR+ NK	Inverse variance weighted	27	0.143652	0.0687855	0.0367613	0.00883239	0.278472	1.15448	1.00887	1.32111
DfEAaR	M3kvSi	Malignant neoplasm of cervix uteri	HLA DR on HLA DR+ NK	Simple mode	27	0.0981079	0.137985	0.483412	-0.172343	0.368558	1.10308	0.841691	1.44565
DfEAaR	M3kvSi	Malignant neoplasm of cervix uteri	HLA DR on HLA DR+ NK	Weighted mode	27	0.0641161	0.0975741	0.516891	-0.127129	0.255361	1.06622	0.88062	1.29093
dG3y5A	M3kvSi	Malignant neoplasm of cervix uteri	CD28+ CD45RA+ CD8br %T cell	MR Egger	88	-0.0172	0.0128445	0.184068	-0.0423751	0.0079752	0.982947	0.95851	1.00801
dG3y5A	M3kvSi	Malignant neoplasm of cervix uteri	CD28+ CD45RA+ CD8br %T cell	Weighted median	88	-0.0105152	0.0133883	0.43222	-0.0367562	0.0157259	0.98954	0.963911	1.01585
dG3y5A	M3kvSi	Malignant neoplasm of cervix uteri	CD28+ CD45RA+ CD8br %T cell	Inverse variance weighted	88	-0.00258952	0.0101698	0.799011	-0.0225224	0.0173434	0.997414	0.977729	1.01749
dG3y5A	M3kvSi	Malignant neoplasm of cervix uteri	CD28+ CD45RA+ CD8br %T cell	Simple mode	88	-0.00633582	0.0218893	0.772927	-0.0492388	0.0365672	0.993684	0.951954	1.03724
dG3y5A	M3kvSi	Malignant neoplasm of cervix uteri	CD28+ CD45RA+ CD8br %T cell	Weighted mode	88	-0.016864	0.0173277	0.333133	-0.0508264	0.0170983	0.983277	0.950444	1.01725
dl8yb6	M3kvSi	Malignant neoplasm of cervix uteri	CD28+ CD45RA- CD8br AC	MR Egger	29	0.0587804	0.0386562	0.139987	-0.0169857	0.134547	1.06054	0.983158	1.14402
dl8yb6	M3kvSi	Malignant neoplasm of cervix uteri	CD28+ CD45RA- CD8br AC	Weighted median	29	0.0410018	0.0416261	0.324623	-0.0405853	0.122589	1.04185	0.960227	1.13042
dl8yb6	M3kvSi	Malignant neoplasm of cervix uteri	CD28+ CD45RA- CD8br AC	Inverse variance weighted	29	0.0348436	0.0339116	0.304193	-0.0316232	0.10131	1.03546	0.968872	1.10662
dl8yb6	M3kvSi	Malignant neoplasm of cervix uteri	CD28+ CD45RA- CD8br AC	Simple mode	29	0.0647588	0.113518	0.572907	-0.157736	0.287254	1.0669	0.854075	1.33276
dl8yb6	M3kvSi	Malignant neoplasm of cervix uteri	CD28+ CD45RA- CD8br AC	Weighted mode	29	0.0389731	0.038357	0.318299	-0.0362066	0.114153	1.03974	0.964441	1.12092
DLe4wN	M3kvSi	Malignant neoplasm of cervix uteri	CD19 on IgD- CD38-	MR Egger	22	0.405986	0.296157	0.185611	-0.174481	0.986453	1.50078	0.839893	2.68171
DLe4wN	M3kvSi	Malignant neoplasm of cervix uteri	CD19 on IgD- CD38-	Weighted median	22	0.399422	0.181851	0.028062	0.0429931	0.75585	1.49096	1.04393	2.12942
DLe4wN	M3kvSi	Malignant neoplasm of cervix uteri	CD19 on IgD- CD38-	Inverse variance weighted	22	0.25128	0.157128	0.109775	-0.0566911	0.559252	1.28567	0.944886	1.74936
DLe4wN	M3kvSi	Malignant neoplasm of cervix uteri	CD19 on IgD- CD38-	Simple mode	22	0.357324	0.327842	0.288094	-0.285246	0.999893	1.4295	0.75183	2.71799
DLe4wN	M3kvSi	Malignant neoplasm of cervix uteri	CD19 on IgD- CD38-	Weighted mode	22	0.257604	0.250325	0.315149	-0.233032	0.748241	1.29383	0.792128	2.11328
dM3CK6	M3kvSi	Malignant neoplasm of cervix uteri	CD24+ CD27+ AC	MR Egger	26	0.0408324	0.0668418	0.547021	-0.0901776	0.171842	1.04168	0.913769	1.18749
dM3CK6	M3kvSi	Malignant neoplasm of cervix uteri	CD24+ CD27+ AC	Weighted median	26	0.0337246	0.0612578	0.581952	-0.0863407	0.15379	1.0343	0.917282	1.16625
dM3CK6	M3kvSi	Malignant neoplasm of cervix uteri	CD24+ CD27+ AC	Inverse variance weighted	26	0.00512499	0.0580511	0.929651	-0.108655	0.118905	1.00514	0.89704	1.12626
dM3CK6	M3kvSi	Malignant neoplasm of cervix uteri	CD24+ CD27+ AC	Simple mode	26	-0.0629168	0.233287	0.789607	-0.520158	0.394325	0.939022	0.594426	1.48338
dM3CK6	M3kvSi	Malignant neoplasm of cervix uteri	CD24+ CD27+ AC	Weighted mode	26	0.0192548	0.0569285	0.738016	-0.0923251	0.130835	1.01944	0.911809	1.13978
DnYlfO	M3kvSi	Malignant neoplasm of cervix uteri	FSC-A on myeloid DC	MR Egger	20	-0.0170303	0.062437	0.788143	-0.139407	0.105346	0.983114	0.869874	1.1111
DnYlfO	M3kvSi	Malignant neoplasm of cervix uteri	FSC-A on myeloid DC	Weighted median	20	0.00478989	0.0698405	0.945321	-0.132098	0.141677	1.0048	0.876256	1.1522
DnYlfO	M3kvSi	Malignant neoplasm of cervix uteri	FSC-A on myeloid DC	Inverse variance weighted	20	0.0121883	0.0503479	0.808717	-0.0864937	0.11087	1.01226	0.917141	1.11725
DnYlfO	M3kvSi	Malignant neoplasm of cervix uteri	FSC-A on myeloid DC	Simple mode	20	0.101814	0.121292	0.411674	-0.135917	0.339546	1.10718	0.872915	1.40431
DnYlfO	M3kvSi	Malignant neoplasm of cervix uteri	FSC-A on myeloid DC	Weighted mode	20	-0.0014031	0.0602471	0.981662	-0.119487	0.116681	0.998598	0.887375	1.12376
DOf2kn	M3kvSi	Malignant neoplasm of cervix uteri	CD28 on activated Treg	MR Egger	18	0.0120643	0.11731	0.919367	-0.217864	0.241992	1.01214	0.804235	1.27378
DOf2kn	M3kvSi	Malignant neoplasm of cervix uteri	CD28 on activated Treg	Weighted median	18	0.0345025	0.120047	0.7738	-0.20079	0.269795	1.0351	0.818084	1.3097
DOf2kn	M3kvSi	Malignant neoplasm of cervix uteri	CD28 on activated Treg	Inverse variance weighted	18	0.0624017	0.0841222	0.45821	-0.102478	0.227281	1.06439	0.902598	1.25518
DOf2kn	M3kvSi	Malignant neoplasm of cervix uteri	CD28 on activated Treg	Simple mode	18	0.0566127	0.157704	0.72403	-0.252487	0.365713	1.05825	0.776866	1.44154
DOf2kn	M3kvSi	Malignant neoplasm of cervix uteri	CD28 on activated Treg	Weighted mode	18	0.0275033	0.112584	0.80993	-0.193162	0.248169	1.02789	0.824348	1.28168
DqmR4z	M3kvSi	Malignant neoplasm of cervix uteri	CD45RA- CD28- CD8br %CD8br	MR Egger	49	-0.000584896	0.00193624	0.763925	-0.00437993	0.00321013	0.999415	0.99563	1.00322
DqmR4z	M3kvSi	Malignant neoplasm of cervix uteri	CD45RA- CD28- CD8br %CD8br	Weighted median	49	-0.000663385	0.00212373	0.754761	-0.0048259	0.00349913	0.999337	0.995186	1.00351
DqmR4z	M3kvSi	Malignant neoplasm of cervix uteri	CD45RA- CD28- CD8br %CD8br	Inverse variance weighted	49	-1.27674e-06	0.00160695	0.999366	-0.00315091	0.00314835	0.999999	0.996854	1.00315
DqmR4z	M3kvSi	Malignant neoplasm of cervix uteri	CD45RA- CD28- CD8br %CD8br	Simple mode	49	0.00207125	0.00316569	0.516054	-0.00413351	0.00827601	1.00207	0.995875	1.00831
DqmR4z	M3kvSi	Malignant neoplasm of cervix uteri	CD45RA- CD28- CD8br %CD8br	Weighted mode	49	2.85594e-05	0.00192109	0.9882	-0.00373677	0.00379389	1.00003	0.99627	1.0038
dR4M6n	M3kvSi	Malignant neoplasm of cervix uteri	CD20 on unsw mem	MR Egger	22	-0.0239733	0.102547	0.817532	-0.224965	0.177018	0.976312	0.798545	1.19365
dR4M6n	M3kvSi	Malignant neoplasm of cervix uteri	CD20 on unsw mem	Weighted median	22	-0.0581479	0.110628	0.599154	-0.274978	0.158682	0.94351	0.759589	1.17197
dR4M6n	M3kvSi	Malignant neoplasm of cervix uteri	CD20 on unsw mem	Inverse variance weighted	22	-0.072863	0.07736	0.34626	-0.224489	0.0787626	0.929728	0.798925	1.08195
dR4M6n	M3kvSi	Malignant neoplasm of cervix uteri	CD20 on unsw mem	Simple mode	22	-0.246875	0.175005	0.172984	-0.589885	0.0961354	0.781238	0.554391	1.10091
dR4M6n	M3kvSi	Malignant neoplasm of cervix uteri	CD20 on unsw mem	Weighted mode	22	-0.0621357	0.0959769	0.524386	-0.25025	0.125979	0.939755	0.778606	1.13426
DRDzRc	M3kvSi	Malignant neoplasm of cervix uteri	CD25 on CD39+ resting Treg	MR Egger	15	0.0785818	0.31534	0.807102	-0.539485	0.696648	1.08175	0.583049	2.00701
DRDzRc	M3kvSi	Malignant neoplasm of cervix uteri	CD25 on CD39+ resting Treg	Weighted median	15	-0.338517	0.204738	0.0982469	-0.739804	0.0627702	0.712827	0.477207	1.06478
DRDzRc	M3kvSi	Malignant neoplasm of cervix uteri	CD25 on CD39+ resting Treg	Inverse variance weighted	15	-0.129235	0.172556	0.453889	-0.467445	0.208974	0.878767	0.626601	1.23241
DRDzRc	M3kvSi	Malignant neoplasm of cervix uteri	CD25 on CD39+ resting Treg	Simple mode	15	-0.246667	0.344349	0.485566	-0.921591	0.428257	0.781401	0.397886	1.53458
DRDzRc	M3kvSi	Malignant neoplasm of cervix uteri	CD25 on CD39+ resting Treg	Weighted mode	15	-0.365976	0.250843	0.16664	-0.857628	0.125676	0.69352	0.424167	1.13392
DrNZ7X	M3kvSi	Malignant neoplasm of cervix uteri	CD62L- myeloid DC %DC	MR Egger	24	-0.0626585	0.0893761	0.490612	-0.237836	0.112519	0.939264	0.788332	1.11909
DrNZ7X	M3kvSi	Malignant neoplasm of cervix uteri	CD62L- myeloid DC %DC	Weighted median	24	-0.0805289	0.0968901	0.405896	-0.270434	0.109376	0.922628	0.763049	1.11558
DrNZ7X	M3kvSi	Malignant neoplasm of cervix uteri	CD62L- myeloid DC %DC	Inverse variance weighted	24	-0.074516	0.0638047	0.242857	-0.199573	0.0505412	0.928193	0.81908	1.05184
DrNZ7X	M3kvSi	Malignant neoplasm of cervix uteri	CD62L- myeloid DC %DC	Simple mode	24	0.0244704	0.156113	0.876811	-0.281511	0.330452	1.02477	0.754643	1.3916
DrNZ7X	M3kvSi	Malignant neoplasm of cervix uteri	CD62L- myeloid DC %DC	Weighted mode	24	-0.0442285	0.0773533	0.573022	-0.195841	0.107384	0.956735	0.822143	1.11336
dskNL7	M3kvSi	Malignant neoplasm of cervix uteri	CD20 on IgD- CD38dim	MR Egger	34	0.00838339	0.0322774	0.796737	-0.0548804	0.0716472	1.00842	0.946598	1.07428
dskNL7	M3kvSi	Malignant neoplasm of cervix uteri	CD20 on IgD- CD38dim	Weighted median	34	0.00195349	0.0368967	0.957776	-0.070364	0.074271	1.00196	0.932055	1.0771
dskNL7	M3kvSi	Malignant neoplasm of cervix uteri	CD20 on IgD- CD38dim	Inverse variance weighted	34	0.00925715	0.0292891	0.751956	-0.0481495	0.0666638	1.0093	0.952991	1.06894
dskNL7	M3kvSi	Malignant neoplasm of cervix uteri	CD20 on IgD- CD38dim	Simple mode	34	-0.216226	0.143819	0.142232	-0.498111	0.0656593	0.805553	0.607677	1.06786
dskNL7	M3kvSi	Malignant neoplasm of cervix uteri	CD20 on IgD- CD38dim	Weighted mode	34	0.00516091	0.0313661	0.870312	-0.0563167	0.0666385	1.00517	0.94524	1.06891
Dtgy0O	M3kvSi	Malignant neoplasm of cervix uteri	BAFF-R on CD20-	MR Egger	14	-0.092709	0.16247	0.578785	-0.411151	0.225733	0.911459	0.662887	1.25324
Dtgy0O	M3kvSi	Malignant neoplasm of cervix uteri	BAFF-R on CD20-	Weighted median	14	-0.0919789	0.140908	0.513913	-0.36816	0.184202	0.912124	0.692007	1.20226
Dtgy0O	M3kvSi	Malignant neoplasm of cervix uteri	BAFF-R on CD20-	Inverse variance weighted	14	-0.238359	0.108645	0.0282401	-0.451303	-0.0254158	0.78792	0.636798	0.974904
Dtgy0O	M3kvSi	Malignant neoplasm of cervix uteri	BAFF-R on CD20-	Simple mode	14	-0.226725	0.29959	0.462676	-0.813922	0.360472	0.79714	0.443117	1.43401
Dtgy0O	M3kvSi	Malignant neoplasm of cervix uteri	BAFF-R on CD20-	Weighted mode	14	-0.108083	0.126706	0.409089	-0.356427	0.140261	0.897553	0.700173	1.15057
dUMXsV	M3kvSi	Malignant neoplasm of cervix uteri	Memory B cell AC	MR Egger	17	0.0113916	0.0627327	0.858336	-0.111565	0.134348	1.01146	0.894434	1.14379
dUMXsV	M3kvSi	Malignant neoplasm of cervix uteri	Memory B cell AC	Weighted median	17	0.0342185	0.0668934	0.608974	-0.0968924	0.16533	1.03481	0.907654	1.17978
dUMXsV	M3kvSi	Malignant neoplasm of cervix uteri	Memory B cell AC	Inverse variance weighted	17	0.023625	0.0547055	0.665845	-0.0835977	0.130848	1.02391	0.919801	1.13979
dUMXsV	M3kvSi	Malignant neoplasm of cervix uteri	Memory B cell AC	Simple mode	17	-0.112424	0.217798	0.612785	-0.539308	0.31446	0.893665	0.583152	1.36952
dUMXsV	M3kvSi	Malignant neoplasm of cervix uteri	Memory B cell AC	Weighted mode	17	0.0312198	0.0585203	0.60103	-0.08348	0.14592	1.03171	0.91991	1.1571
dV7ttv	M3kvSi	Malignant neoplasm of cervix uteri	TD CD4+ AC	MR Egger	11	-0.134525	0.280791	0.643298	-0.684876	0.415825	0.874131	0.504153	1.51562
dV7ttv	M3kvSi	Malignant neoplasm of cervix uteri	TD CD4+ AC	Weighted median	11	0.0293391	0.200967	0.88393	-0.364557	0.423235	1.02977	0.694504	1.52689
dV7ttv	M3kvSi	Malignant neoplasm of cervix uteri	TD CD4+ AC	Inverse variance weighted	11	0.0813027	0.150064	0.587966	-0.212823	0.375428	1.0847	0.808299	1.45561
dV7ttv	M3kvSi	Malignant neoplasm of cervix uteri	TD CD4+ AC	Simple mode	11	0.103998	0.286483	0.724147	-0.457508	0.665504	1.1096	0.632859	1.94547
dV7ttv	M3kvSi	Malignant neoplasm of cervix uteri	TD CD4+ AC	Weighted mode	11	0.0140561	0.210867	0.948168	-0.399244	0.427356	1.01416	0.670827	1.5332
DZTZIx	M3kvSi	Malignant neoplasm of cervix uteri	CD66b++ myeloid cell AC	MR Egger	16	-0.00877525	0.184684	0.962774	-0.370756	0.353206	0.991263	0.690212	1.42362
DZTZIx	M3kvSi	Malignant neoplasm of cervix uteri	CD66b++ myeloid cell AC	Weighted median	16	0.0111033	0.141746	0.937564	-0.266719	0.288925	1.01117	0.765888	1.33499
DZTZIx	M3kvSi	Malignant neoplasm of cervix uteri	CD66b++ myeloid cell AC	Inverse variance weighted	16	0.172286	0.108703	0.112984	-0.0407721	0.385345	1.18802	0.960048	1.47012
DZTZIx	M3kvSi	Malignant neoplasm of cervix uteri	CD66b++ myeloid cell AC	Simple mode	16	-0.0444154	0.200117	0.827348	-0.436644	0.347814	0.956557	0.646201	1.41597
DZTZIx	M3kvSi	Malignant neoplasm of cervix uteri	CD66b++ myeloid cell AC	Weighted mode	16	-0.0341179	0.15287	0.826404	-0.333743	0.265507	0.966458	0.716238	1.30409
E0hmTX	M3kvSi	Malignant neoplasm of cervix uteri	CD16 on CD14+ CD16+ monocyte	MR Egger	22	0.122273	0.126118	0.343866	-0.124917	0.369464	1.13006	0.88257	1.44696
E0hmTX	M3kvSi	Malignant neoplasm of cervix uteri	CD16 on CD14+ CD16+ monocyte	Weighted median	22	0.103052	0.110002	0.348854	-0.112553	0.318657	1.10855	0.89355	1.37528
E0hmTX	M3kvSi	Malignant neoplasm of cervix uteri	CD16 on CD14+ CD16+ monocyte	Inverse variance weighted	22	0.0464691	0.084699	0.583254	-0.119541	0.212479	1.04757	0.887328	1.23674
E0hmTX	M3kvSi	Malignant neoplasm of cervix uteri	CD16 on CD14+ CD16+ monocyte	Simple mode	22	-0.0589193	0.196546	0.767297	-0.44415	0.326311	0.942783	0.64137	1.38585
E0hmTX	M3kvSi	Malignant neoplasm of cervix uteri	CD16 on CD14+ CD16+ monocyte	Weighted mode	22	0.0990397	0.101899	0.342143	-0.100682	0.298762	1.10411	0.90422	1.34819
E0rH75	M3kvSi	Malignant neoplasm of cervix uteri	Myeloid DC AC	MR Egger	23	0.0641698	0.0866583	0.4672	-0.10568	0.23402	1.06627	0.899712	1.26367
E0rH75	M3kvSi	Malignant neoplasm of cervix uteri	Myeloid DC AC	Weighted median	23	0.122596	0.0988466	0.214878	-0.0711434	0.316335	1.13043	0.931328	1.37209
E0rH75	M3kvSi	Malignant neoplasm of cervix uteri	Myeloid DC AC	Inverse variance weighted	23	0.0631433	0.0653585	0.333991	-0.0649595	0.191246	1.06518	0.937105	1.21076
E0rH75	M3kvSi	Malignant neoplasm of cervix uteri	Myeloid DC AC	Simple mode	23	0.00744633	0.148724	0.96052	-0.284053	0.298946	1.00747	0.752726	1.34844
E0rH75	M3kvSi	Malignant neoplasm of cervix uteri	Myeloid DC AC	Weighted mode	23	0.0692124	0.0805958	0.399733	-0.0887553	0.22718	1.07166	0.915069	1.25506
E2w2Zy	M3kvSi	Malignant neoplasm of cervix uteri	IgD on IgD+ CD24-	MR Egger	29	-0.0585518	0.125809	0.645377	-0.305138	0.188035	0.943129	0.737022	1.20688
E2w2Zy	M3kvSi	Malignant neoplasm of cervix uteri	IgD on IgD+ CD24-	Weighted median	29	-0.0199656	0.106995	0.851972	-0.229676	0.189745	0.980232	0.794791	1.20894
E2w2Zy	M3kvSi	Malignant neoplasm of cervix uteri	IgD on IgD+ CD24-	Inverse variance weighted	29	0.0184537	0.0733106	0.801258	-0.125235	0.162142	1.01862	0.882289	1.17603
E2w2Zy	M3kvSi	Malignant neoplasm of cervix uteri	IgD on IgD+ CD24-	Simple mode	29	0.142862	0.171091	0.410784	-0.192477	0.478201	1.15357	0.824913	1.61317
E2w2Zy	M3kvSi	Malignant neoplasm of cervix uteri	IgD on IgD+ CD24-	Weighted mode	29	0.0247329	0.0990262	0.804596	-0.169359	0.218824	1.02504	0.844206	1.24461
e5Ls6h	M3kvSi	Malignant neoplasm of cervix uteri	CD28 on CD39+ secreting Treg	MR Egger	21	0.111895	0.116094	0.347239	-0.115649	0.339439	1.1184	0.890787	1.40416
e5Ls6h	M3kvSi	Malignant neoplasm of cervix uteri	CD28 on CD39+ secreting Treg	Weighted median	21	0.098067	0.108443	0.365827	-0.114481	0.310615	1.10304	0.891829	1.36426
e5Ls6h	M3kvSi	Malignant neoplasm of cervix uteri	CD28 on CD39+ secreting Treg	Inverse variance weighted	21	0.129419	0.0805169	0.107978	-0.0283946	0.287232	1.13817	0.972005	1.33273
e5Ls6h	M3kvSi	Malignant neoplasm of cervix uteri	CD28 on CD39+ secreting Treg	Simple mode	21	0.257734	0.172973	0.151821	-0.0812933	0.596761	1.29399	0.921923	1.81623
e5Ls6h	M3kvSi	Malignant neoplasm of cervix uteri	CD28 on CD39+ secreting Treg	Weighted mode	21	0.16013	0.09317	0.101113	-0.0224829	0.342743	1.17366	0.977768	1.40881
e6fKeG	M3kvSi	Malignant neoplasm of cervix uteri	CD45 on NK	MR Egger	29	0.0395984	0.122812	0.749609	-0.201113	0.28031	1.04039	0.81782	1.32354
e6fKeG	M3kvSi	Malignant neoplasm of cervix uteri	CD45 on NK	Weighted median	29	0.0356596	0.120934	0.768095	-0.201372	0.272691	1.0363	0.817608	1.31349
e6fKeG	M3kvSi	Malignant neoplasm of cervix uteri	CD45 on NK	Inverse variance weighted	29	0.0635907	0.0817134	0.436441	-0.0965675	0.223749	1.06566	0.907949	1.25076
e6fKeG	M3kvSi	Malignant neoplasm of cervix uteri	CD45 on NK	Simple mode	29	0.0139056	0.182143	0.939688	-0.343095	0.370906	1.014	0.709571	1.44905
e6fKeG	M3kvSi	Malignant neoplasm of cervix uteri	CD45 on NK	Weighted mode	29	0.0372948	0.110447	0.738128	-0.179181	0.25377	1.038	0.835955	1.28888
E7qM1t	M3kvSi	Malignant neoplasm of cervix uteri	Secreting Treg %CD4	MR Egger	25	0.0100395	0.0624849	0.873756	-0.112431	0.13251	1.01009	0.893659	1.14169
E7qM1t	M3kvSi	Malignant neoplasm of cervix uteri	Secreting Treg %CD4	Weighted median	25	-0.0376397	0.0755754	0.618454	-0.185767	0.110488	0.96306	0.830467	1.11682
E7qM1t	M3kvSi	Malignant neoplasm of cervix uteri	Secreting Treg %CD4	Inverse variance weighted	25	0.0312069	0.0522858	0.550606	-0.0712733	0.133687	1.0317	0.931207	1.14304
E7qM1t	M3kvSi	Malignant neoplasm of cervix uteri	Secreting Treg %CD4	Simple mode	25	0.0535144	0.140445	0.70653	-0.221758	0.328787	1.05497	0.801109	1.38928
E7qM1t	M3kvSi	Malignant neoplasm of cervix uteri	Secreting Treg %CD4	Weighted mode	25	-0.0524006	0.0751554	0.492359	-0.199705	0.0949041	0.948949	0.818972	1.09955
E7SwX2	M3kvSi	Malignant neoplasm of cervix uteri	CD19 on IgD- CD27-	MR Egger	26	0.105609	0.227002	0.645957	-0.339315	0.550534	1.11139	0.712258	1.73418
E7SwX2	M3kvSi	Malignant neoplasm of cervix uteri	CD19 on IgD- CD27-	Weighted median	26	-0.217681	0.168229	0.195682	-0.54741	0.112049	0.804382	0.578446	1.11857
E7SwX2	M3kvSi	Malignant neoplasm of cervix uteri	CD19 on IgD- CD27-	Inverse variance weighted	26	0.0211072	0.137181	0.877717	-0.247768	0.289982	1.02133	0.780541	1.3364
E7SwX2	M3kvSi	Malignant neoplasm of cervix uteri	CD19 on IgD- CD27-	Simple mode	26	-0.27119	0.351595	0.44775	-0.960317	0.417936	0.762471	0.382772	1.51882
E7SwX2	M3kvSi	Malignant neoplasm of cervix uteri	CD19 on IgD- CD27-	Weighted mode	26	-0.298919	0.18199	0.113008	-0.65562	0.0577822	0.74162	0.51912	1.05948
e8ckzY	M3kvSi	Malignant neoplasm of cervix uteri	Granulocyte AC	MR Egger	24	0.0543508	0.237961	0.821443	-0.412053	0.520755	1.05585	0.662289	1.6833
e8ckzY	M3kvSi	Malignant neoplasm of cervix uteri	Granulocyte AC	Weighted median	24	-0.0991049	0.181688	0.585433	-0.455214	0.257004	0.905648	0.634312	1.29305
e8ckzY	M3kvSi	Malignant neoplasm of cervix uteri	Granulocyte AC	Inverse variance weighted	24	-0.038352	0.144311	0.790424	-0.321201	0.244497	0.962374	0.725277	1.27698
e8ckzY	M3kvSi	Malignant neoplasm of cervix uteri	Granulocyte AC	Simple mode	24	0.02562	0.331102	0.938992	-0.62334	0.67458	1.02595	0.536151	1.96321
e8ckzY	M3kvSi	Malignant neoplasm of cervix uteri	Granulocyte AC	Weighted mode	24	0.169693	0.231346	0.470662	-0.283744	0.62313	1.18494	0.752959	1.86476
eAjAHX	M3kvSi	Malignant neoplasm of cervix uteri	CD40 on CD14+ CD16- monocyte	MR Egger	23	0.0467961	0.121485	0.703962	-0.191314	0.284907	1.04791	0.825873	1.32964
eAjAHX	M3kvSi	Malignant neoplasm of cervix uteri	CD40 on CD14+ CD16- monocyte	Weighted median	23	-0.0607761	0.0988228	0.538555	-0.254469	0.132917	0.941034	0.775328	1.14215
eAjAHX	M3kvSi	Malignant neoplasm of cervix uteri	CD40 on CD14+ CD16- monocyte	Inverse variance weighted	23	-0.153701	0.0727276	0.0345684	-0.296247	-0.0111549	0.857528	0.743604	0.988907
eAjAHX	M3kvSi	Malignant neoplasm of cervix uteri	CD40 on CD14+ CD16- monocyte	Simple mode	23	-0.111383	0.1768	0.535189	-0.457911	0.235146	0.894596	0.632604	1.26509
eAjAHX	M3kvSi	Malignant neoplasm of cervix uteri	CD40 on CD14+ CD16- monocyte	Weighted mode	23	-0.0623349	0.08856	0.488896	-0.235913	0.111243	0.939568	0.78985	1.11767
eBxsWa	M3kvSi	Malignant neoplasm of cervix uteri	CD38 on IgD- CD38br	MR Egger	14	-0.0360411	0.0377064	0.358015	-0.109946	0.0378634	0.964601	0.895883	1.03859
eBxsWa	M3kvSi	Malignant neoplasm of cervix uteri	CD38 on IgD- CD38br	Weighted median	14	-0.0226411	0.042798	0.59679	-0.106525	0.061243	0.977613	0.898952	1.06316
eBxsWa	M3kvSi	Malignant neoplasm of cervix uteri	CD38 on IgD- CD38br	Inverse variance weighted	14	-0.0313846	0.0341267	0.357757	-0.098273	0.0355038	0.969103	0.906401	1.03614
eBxsWa	M3kvSi	Malignant neoplasm of cervix uteri	CD38 on IgD- CD38br	Simple mode	14	0.0114167	0.0887035	0.89956	-0.162442	0.185275	1.01148	0.850065	1.20355
eBxsWa	M3kvSi	Malignant neoplasm of cervix uteri	CD38 on IgD- CD38br	Weighted mode	14	-0.0294366	0.0371734	0.442645	-0.102297	0.0434232	0.970992	0.902762	1.04438
ecPfiW	M3kvSi	Malignant neoplasm of cervix uteri	CD8 on CD28+ CD45RA+ CD8br	MR Egger	22	0.10395	0.158727	0.519994	-0.207155	0.415055	1.10955	0.812894	1.51445
ecPfiW	M3kvSi	Malignant neoplasm of cervix uteri	CD8 on CD28+ CD45RA+ CD8br	Weighted median	22	-0.0571088	0.116812	0.624916	-0.28606	0.171843	0.944491	0.751217	1.18749
ecPfiW	M3kvSi	Malignant neoplasm of cervix uteri	CD8 on CD28+ CD45RA+ CD8br	Inverse variance weighted	22	-0.0327371	0.0870752	0.706944	-0.203404	0.13793	0.967793	0.815948	1.1479
ecPfiW	M3kvSi	Malignant neoplasm of cervix uteri	CD8 on CD28+ CD45RA+ CD8br	Simple mode	22	-0.178805	0.193529	0.366023	-0.558122	0.200511	0.836269	0.572283	1.22203
ecPfiW	M3kvSi	Malignant neoplasm of cervix uteri	CD8 on CD28+ CD45RA+ CD8br	Weighted mode	22	-0.086452	0.117493	0.469988	-0.316738	0.143834	0.91718	0.728522	1.15469
EFMg1s	M3kvSi	Malignant neoplasm of cervix uteri	CD3 on NKT	MR Egger	17	-0.228861	0.146201	0.138341	-0.515415	0.0576926	0.795439	0.597252	1.05939
EFMg1s	M3kvSi	Malignant neoplasm of cervix uteri	CD3 on NKT	Weighted median	17	-0.184904	0.150055	0.21786	-0.479012	0.109204	0.831184	0.619395	1.11539
EFMg1s	M3kvSi	Malignant neoplasm of cervix uteri	CD3 on NKT	Inverse variance weighted	17	-0.121745	0.100979	0.227956	-0.319664	0.0761746	0.885374	0.726393	1.07915
EFMg1s	M3kvSi	Malignant neoplasm of cervix uteri	CD3 on NKT	Simple mode	17	-0.177911	0.230656	0.451756	-0.629996	0.274175	0.837017	0.532594	1.31545
EFMg1s	M3kvSi	Malignant neoplasm of cervix uteri	CD3 on NKT	Weighted mode	17	-0.19926	0.143721	0.184631	-0.480953	0.0824332	0.819337	0.618194	1.08593
EGZlHD	M3kvSi	Malignant neoplasm of cervix uteri	CD25++ CD8br AC	MR Egger	27	0.226841	0.205323	0.279765	-0.175592	0.629273	1.25463	0.838961	1.87625
EGZlHD	M3kvSi	Malignant neoplasm of cervix uteri	CD25++ CD8br AC	Weighted median	27	0.0670173	0.149089	0.653062	-0.225197	0.359231	1.06931	0.798359	1.43223
EGZlHD	M3kvSi	Malignant neoplasm of cervix uteri	CD25++ CD8br AC	Inverse variance weighted	27	0.0668548	0.111345	0.548221	-0.151382	0.285092	1.06914	0.859519	1.32988
EGZlHD	M3kvSi	Malignant neoplasm of cervix uteri	CD25++ CD8br AC	Simple mode	27	0.140854	0.271413	0.608174	-0.391115	0.672823	1.15126	0.676302	1.95976
EGZlHD	M3kvSi	Malignant neoplasm of cervix uteri	CD25++ CD8br AC	Weighted mode	27	0.0781067	0.203276	0.703925	-0.320314	0.476528	1.08124	0.725921	1.61047
EIdHq1	M3kvSi	Malignant neoplasm of cervix uteri	CD8 on CM CD8br	MR Egger	14	-0.146071	0.381598	0.708572	-0.894002	0.601861	0.864097	0.409016	1.82551
EIdHq1	M3kvSi	Malignant neoplasm of cervix uteri	CD8 on CM CD8br	Weighted median	14	-0.295175	0.205434	0.150765	-0.697827	0.107476	0.744401	0.497666	1.11346
EIdHq1	M3kvSi	Malignant neoplasm of cervix uteri	CD8 on CM CD8br	Inverse variance weighted	14	-0.264283	0.143193	0.0649449	-0.544942	0.016376	0.767756	0.579876	1.01651
EIdHq1	M3kvSi	Malignant neoplasm of cervix uteri	CD8 on CM CD8br	Simple mode	14	-0.401682	0.319352	0.230587	-1.02761	0.224247	0.669193	0.357861	1.25138
EIdHq1	M3kvSi	Malignant neoplasm of cervix uteri	CD8 on CM CD8br	Weighted mode	14	-0.209207	0.285313	0.476418	-0.76842	0.350006	0.811227	0.463745	1.41908
eIhLwe	M3kvSi	Malignant neoplasm of cervix uteri	CD80 on plasmacytoid DC	MR Egger	21	0.0901789	0.129253	0.49382	-0.163157	0.343515	1.09437	0.849457	1.4099
eIhLwe	M3kvSi	Malignant neoplasm of cervix uteri	CD80 on plasmacytoid DC	Weighted median	21	0.180365	0.103916	0.0826201	-0.0233102	0.38404	1.19765	0.976959	1.4682
eIhLwe	M3kvSi	Malignant neoplasm of cervix uteri	CD80 on plasmacytoid DC	Inverse variance weighted	21	0.0646091	0.09289	0.486714	-0.117455	0.246673	1.06674	0.88918	1.27976
eIhLwe	M3kvSi	Malignant neoplasm of cervix uteri	CD80 on plasmacytoid DC	Simple mode	21	-0.00469477	0.191935	0.980728	-0.380888	0.371498	0.995316	0.683254	1.44991
eIhLwe	M3kvSi	Malignant neoplasm of cervix uteri	CD80 on plasmacytoid DC	Weighted mode	21	0.104632	0.0959696	0.28856	-0.0834685	0.292732	1.1103	0.91992	1.34008
EiZXsp	M3kvSi	Malignant neoplasm of cervix uteri	CD62L- monocyte %monocyte	MR Egger	23	0.25479	0.204529	0.226581	-0.146088	0.655668	1.29019	0.864082	1.92643
EiZXsp	M3kvSi	Malignant neoplasm of cervix uteri	CD62L- monocyte %monocyte	Weighted median	23	0.177572	0.125383	0.156706	-0.0681784	0.423322	1.19431	0.934094	1.52703
EiZXsp	M3kvSi	Malignant neoplasm of cervix uteri	CD62L- monocyte %monocyte	Inverse variance weighted	23	0.171534	0.0882324	0.051881	-0.00140114	0.34447	1.18712	0.9986	1.41124
EiZXsp	M3kvSi	Malignant neoplasm of cervix uteri	CD62L- monocyte %monocyte	Simple mode	23	0.301779	0.234125	0.210799	-0.157106	0.760664	1.35226	0.854614	2.1397
EiZXsp	M3kvSi	Malignant neoplasm of cervix uteri	CD62L- monocyte %monocyte	Weighted mode	23	0.19951	0.163333	0.234829	-0.120623	0.519643	1.2208	0.886368	1.68143
eKC7wd	M3kvSi	Malignant neoplasm of cervix uteri	CD24 on IgD+ CD38- unsw mem	MR Egger	21	-0.0904572	0.102782	0.389806	-0.291909	0.110995	0.913513	0.746836	1.11739
eKC7wd	M3kvSi	Malignant neoplasm of cervix uteri	CD24 on IgD+ CD38- unsw mem	Weighted median	21	0.0175718	0.0966069	0.855669	-0.171778	0.206921	1.01773	0.842166	1.22989
eKC7wd	M3kvSi	Malignant neoplasm of cervix uteri	CD24 on IgD+ CD38- unsw mem	Inverse variance weighted	21	-0.0298639	0.0614962	0.627235	-0.150396	0.0906686	0.970578	0.860367	1.09491
eKC7wd	M3kvSi	Malignant neoplasm of cervix uteri	CD24 on IgD+ CD38- unsw mem	Simple mode	21	-0.0132647	0.1463	0.928659	-0.300013	0.273484	0.986823	0.740808	1.31454
eKC7wd	M3kvSi	Malignant neoplasm of cervix uteri	CD24 on IgD+ CD38- unsw mem	Weighted mode	21	0.0140992	0.0884947	0.875013	-0.15935	0.187549	1.0142	0.852697	1.20629
EmAYer	M3kvSi	Malignant neoplasm of cervix uteri	CD24 on IgD+ CD38-	MR Egger	21	-0.112252	0.0909545	0.232194	-0.290522	0.0660192	0.893819	0.747873	1.06825
EmAYer	M3kvSi	Malignant neoplasm of cervix uteri	CD24 on IgD+ CD38-	Weighted median	21	-0.0565292	0.0993514	0.569368	-0.251258	0.1382	0.945039	0.777822	1.1482
EmAYer	M3kvSi	Malignant neoplasm of cervix uteri	CD24 on IgD+ CD38-	Inverse variance weighted	21	-0.07516	0.0668979	0.261224	-0.20628	0.0559599	0.927595	0.813605	1.05756
EmAYer	M3kvSi	Malignant neoplasm of cervix uteri	CD24 on IgD+ CD38-	Simple mode	21	-0.121142	0.156041	0.446632	-0.426983	0.1847	0.885909	0.652475	1.20286
EmAYer	M3kvSi	Malignant neoplasm of cervix uteri	CD24 on IgD+ CD38-	Weighted mode	21	-0.0385945	0.0903337	0.673766	-0.215649	0.13846	0.962141	0.806019	1.1485
enEiIf	M3kvSi	Malignant neoplasm of cervix uteri	CD8 on HLA DR+ CD8br	MR Egger	25	-0.0677818	0.0785055	0.396831	-0.221653	0.0860889	0.934464	0.801194	1.0899
enEiIf	M3kvSi	Malignant neoplasm of cervix uteri	CD8 on HLA DR+ CD8br	Weighted median	25	-0.0666246	0.0856841	0.436828	-0.234565	0.101316	0.935546	0.790915	1.10663
enEiIf	M3kvSi	Malignant neoplasm of cervix uteri	CD8 on HLA DR+ CD8br	Inverse variance weighted	25	-0.0915417	0.0604592	0.129998	-0.210042	0.0269583	0.912523	0.81055	1.02732
enEiIf	M3kvSi	Malignant neoplasm of cervix uteri	CD8 on HLA DR+ CD8br	Simple mode	25	-0.131926	0.140665	0.357654	-0.40763	0.143778	0.876406	0.665225	1.15463
enEiIf	M3kvSi	Malignant neoplasm of cervix uteri	CD8 on HLA DR+ CD8br	Weighted mode	25	-0.0558407	0.0761837	0.470673	-0.205161	0.0934794	0.94569	0.814516	1.09799
eNfSsl	M3kvSi	Malignant neoplasm of cervix uteri	SSC-A on HLA DR+ CD4+	MR Egger	22	-0.229397	0.144192	0.127313	-0.512014	0.0532197	0.795013	0.599287	1.05466
eNfSsl	M3kvSi	Malignant neoplasm of cervix uteri	SSC-A on HLA DR+ CD4+	Weighted median	22	-0.0680339	0.14075	0.628836	-0.343904	0.207837	0.934229	0.708997	1.23101
eNfSsl	M3kvSi	Malignant neoplasm of cervix uteri	SSC-A on HLA DR+ CD4+	Inverse variance weighted	22	-0.0712783	0.0927895	0.442385	-0.253146	0.110589	0.931203	0.776355	1.11694
eNfSsl	M3kvSi	Malignant neoplasm of cervix uteri	SSC-A on HLA DR+ CD4+	Simple mode	22	-0.0148407	0.216269	0.94594	-0.438729	0.409047	0.985269	0.644856	1.50538
eNfSsl	M3kvSi	Malignant neoplasm of cervix uteri	SSC-A on HLA DR+ CD4+	Weighted mode	22	-0.108196	0.143281	0.458556	-0.389027	0.172635	0.897452	0.677716	1.18843
eODQHD	M3kvSi	Malignant neoplasm of cervix uteri	IgD+ CD24+ %lymphocyte	MR Egger	15	-0.631683	0.359453	0.102368	-1.33621	0.0728455	0.531696	0.262839	1.07556
eODQHD	M3kvSi	Malignant neoplasm of cervix uteri	IgD+ CD24+ %lymphocyte	Weighted median	15	-0.344029	0.223228	0.123278	-0.781555	0.0934968	0.708908	0.457694	1.09801
eODQHD	M3kvSi	Malignant neoplasm of cervix uteri	IgD+ CD24+ %lymphocyte	Inverse variance weighted	15	-0.115291	0.15718	0.463254	-0.423364	0.192781	0.891107	0.65484	1.21262
eODQHD	M3kvSi	Malignant neoplasm of cervix uteri	IgD+ CD24+ %lymphocyte	Simple mode	15	0.239639	0.354743	0.510345	-0.455657	0.934936	1.27079	0.634031	2.54705
eODQHD	M3kvSi	Malignant neoplasm of cervix uteri	IgD+ CD24+ %lymphocyte	Weighted mode	15	-0.235935	0.271036	0.39871	-0.767165	0.295295	0.789832	0.464328	1.34352
ePYmzR	M3kvSi	Malignant neoplasm of cervix uteri	Activated & resting Treg AC	MR Egger	19	-0.332903	0.287868	0.263493	-0.897124	0.231318	0.71684	0.407741	1.26026
ePYmzR	M3kvSi	Malignant neoplasm of cervix uteri	Activated & resting Treg AC	Weighted median	19	0.119373	0.182123	0.512176	-0.237587	0.476333	1.12679	0.788528	1.61016
ePYmzR	M3kvSi	Malignant neoplasm of cervix uteri	Activated & resting Treg AC	Inverse variance weighted	19	0.0483915	0.138355	0.726516	-0.222784	0.319567	1.04958	0.800288	1.37653
ePYmzR	M3kvSi	Malignant neoplasm of cervix uteri	Activated & resting Treg AC	Simple mode	19	0.237259	0.289861	0.423762	-0.33087	0.805387	1.26777	0.718299	2.23756
ePYmzR	M3kvSi	Malignant neoplasm of cervix uteri	Activated & resting Treg AC	Weighted mode	19	0.154568	0.258552	0.557407	-0.352194	0.66133	1.16715	0.703144	1.93737
EQGI5I	M3kvSi	Malignant neoplasm of cervix uteri	CD39 on CD39+ activated Treg	MR Egger	22	0.219845	0.213463	0.315352	-0.198542	0.638233	1.24588	0.819925	1.89313
EQGI5I	M3kvSi	Malignant neoplasm of cervix uteri	CD39 on CD39+ activated Treg	Weighted median	22	0.104137	0.126111	0.408946	-0.143042	0.351315	1.10975	0.866718	1.42093
EQGI5I	M3kvSi	Malignant neoplasm of cervix uteri	CD39 on CD39+ activated Treg	Inverse variance weighted	22	0.0659876	0.0947111	0.485975	-0.119646	0.251621	1.06821	0.887234	1.28611
EQGI5I	M3kvSi	Malignant neoplasm of cervix uteri	CD39 on CD39+ activated Treg	Simple mode	22	0.227694	0.21445	0.300404	-0.192628	0.648016	1.2557	0.824789	1.91174
EQGI5I	M3kvSi	Malignant neoplasm of cervix uteri	CD39 on CD39+ activated Treg	Weighted mode	22	0.128609	0.129021	0.330205	-0.124271	0.38149	1.13725	0.88314	1.46446
eSTHcg	M3kvSi	Malignant neoplasm of cervix uteri	CD45 on CD33- HLA DR+	MR Egger	24	-0.00738455	0.0408871	0.858329	-0.0875233	0.0727542	0.992643	0.916198	1.07547
eSTHcg	M3kvSi	Malignant neoplasm of cervix uteri	CD45 on CD33- HLA DR+	Weighted median	24	0.0120737	0.0462799	0.794181	-0.0786348	0.102782	1.01215	0.924377	1.10825
eSTHcg	M3kvSi	Malignant neoplasm of cervix uteri	CD45 on CD33- HLA DR+	Inverse variance weighted	24	0.0151302	0.0337826	0.654246	-0.0510836	0.0813441	1.01525	0.950199	1.08474
eSTHcg	M3kvSi	Malignant neoplasm of cervix uteri	CD45 on CD33- HLA DR+	Simple mode	24	0.0304487	0.0841771	0.720862	-0.134539	0.195436	1.03092	0.874119	1.21584
eSTHcg	M3kvSi	Malignant neoplasm of cervix uteri	CD45 on CD33- HLA DR+	Weighted mode	24	0.00613576	0.0391005	0.876675	-0.0705011	0.0827727	1.00615	0.931927	1.08629
EUnKrf	M3kvSi	Malignant neoplasm of cervix uteri	CD39+ CD8br %CD8br	MR Egger	21	-0.0996616	0.107785	0.366751	-0.31092	0.111596	0.905144	0.732773	1.11806
EUnKrf	M3kvSi	Malignant neoplasm of cervix uteri	CD39+ CD8br %CD8br	Weighted median	21	-0.0966483	0.110274	0.380793	-0.312786	0.119489	0.907875	0.731407	1.12692
EUnKrf	M3kvSi	Malignant neoplasm of cervix uteri	CD39+ CD8br %CD8br	Inverse variance weighted	21	-0.0436695	0.0767716	0.569476	-0.194142	0.106803	0.95727	0.823541	1.11271
EUnKrf	M3kvSi	Malignant neoplasm of cervix uteri	CD39+ CD8br %CD8br	Simple mode	21	-0.136934	0.169343	0.428249	-0.468846	0.194978	0.872028	0.625724	1.21528
EUnKrf	M3kvSi	Malignant neoplasm of cervix uteri	CD39+ CD8br %CD8br	Weighted mode	21	-0.0985031	0.0951114	0.312721	-0.284922	0.0879152	0.906193	0.752073	1.0919
F0qcOL	M3kvSi	Malignant neoplasm of cervix uteri	CX3CR1 on CD14+ CD16+ monocyte	MR Egger	34	-0.0695848	0.0863688	0.426379	-0.238868	0.099698	0.932781	0.787519	1.10484
F0qcOL	M3kvSi	Malignant neoplasm of cervix uteri	CX3CR1 on CD14+ CD16+ monocyte	Weighted median	34	0.0489456	0.088442	0.579976	-0.124401	0.222292	1.05016	0.883026	1.24894
F0qcOL	M3kvSi	Malignant neoplasm of cervix uteri	CX3CR1 on CD14+ CD16+ monocyte	Inverse variance weighted	34	0.00554403	0.0602101	0.926636	-0.112468	0.123556	1.00556	0.893626	1.13151
F0qcOL	M3kvSi	Malignant neoplasm of cervix uteri	CX3CR1 on CD14+ CD16+ monocyte	Simple mode	34	0.0509899	0.143777	0.725112	-0.230814	0.332794	1.05231	0.793887	1.39486
F0qcOL	M3kvSi	Malignant neoplasm of cervix uteri	CX3CR1 on CD14+ CD16+ monocyte	Weighted mode	34	0.0308315	0.0816755	0.708229	-0.129253	0.190915	1.03131	0.878752	1.21036
F0qFQ9	M3kvSi	Malignant neoplasm of cervix uteri	CD19 on IgD- CD38br	MR Egger	18	0.0142244	0.172876	0.935444	-0.324612	0.353061	1.01433	0.722807	1.42342
F0qFQ9	M3kvSi	Malignant neoplasm of cervix uteri	CD19 on IgD- CD38br	Weighted median	18	-0.162137	0.143838	0.259649	-0.444059	0.119785	0.850325	0.641427	1.12725
F0qFQ9	M3kvSi	Malignant neoplasm of cervix uteri	CD19 on IgD- CD38br	Inverse variance weighted	18	-0.123039	0.109434	0.260875	-0.33753	0.0914511	0.884229	0.713531	1.09576
F0qFQ9	M3kvSi	Malignant neoplasm of cervix uteri	CD19 on IgD- CD38br	Simple mode	18	-0.0764611	0.217907	0.729983	-0.50356	0.350637	0.926389	0.604376	1.41997
F0qFQ9	M3kvSi	Malignant neoplasm of cervix uteri	CD19 on IgD- CD38br	Weighted mode	18	-0.154246	0.145121	0.302702	-0.438683	0.130191	0.857061	0.644885	1.13905
F60EnW	M3kvSi	Malignant neoplasm of cervix uteri	CD19 on PB/PC	MR Egger	23	-0.319129	0.233571	0.186297	-0.776929	0.138671	0.726782	0.459816	1.14875
F60EnW	M3kvSi	Malignant neoplasm of cervix uteri	CD19 on PB/PC	Weighted median	23	-0.233464	0.187948	0.214172	-0.601842	0.134914	0.791786	0.547802	1.14444
F60EnW	M3kvSi	Malignant neoplasm of cervix uteri	CD19 on PB/PC	Inverse variance weighted	23	-0.29557	0.12403	0.0171701	-0.538669	-0.0524704	0.744108	0.583524	0.948882
F60EnW	M3kvSi	Malignant neoplasm of cervix uteri	CD19 on PB/PC	Simple mode	23	-0.0945591	0.290644	0.747995	-0.664222	0.475104	0.909774	0.514674	1.60818
F60EnW	M3kvSi	Malignant neoplasm of cervix uteri	CD19 on PB/PC	Weighted mode	23	-0.157485	0.215439	0.472497	-0.579745	0.264776	0.85429	0.560041	1.30314
f7k9Tf	M3kvSi	Malignant neoplasm of cervix uteri	CD25hi CD45RA+ CD4 not Treg %T cell	MR Egger	27	-0.0436516	0.0538728	0.42543	-0.149242	0.0619391	0.957287	0.86136	1.0639
f7k9Tf	M3kvSi	Malignant neoplasm of cervix uteri	CD25hi CD45RA+ CD4 not Treg %T cell	Weighted median	27	-0.0358991	0.0649915	0.580698	-0.163283	0.0914843	0.964738	0.849351	1.0958
f7k9Tf	M3kvSi	Malignant neoplasm of cervix uteri	CD25hi CD45RA+ CD4 not Treg %T cell	Inverse variance weighted	27	-0.0677522	0.0437306	0.121307	-0.153464	0.0179597	0.934492	0.857732	1.01812
f7k9Tf	M3kvSi	Malignant neoplasm of cervix uteri	CD25hi CD45RA+ CD4 not Treg %T cell	Simple mode	27	0.0137247	0.0885237	0.877987	-0.159782	0.187231	1.01382	0.85233	1.20591
f7k9Tf	M3kvSi	Malignant neoplasm of cervix uteri	CD25hi CD45RA+ CD4 not Treg %T cell	Weighted mode	27	-0.0330647	0.0552622	0.5548	-0.141379	0.0752491	0.967476	0.868161	1.07815
F7W1zI	M3kvSi	Malignant neoplasm of cervix uteri	CD25hi CD45RA- CD4 not Treg %CD4+	MR Egger	24	-0.0632511	0.0692002	0.37061	-0.198883	0.0723813	0.938708	0.819645	1.07507
F7W1zI	M3kvSi	Malignant neoplasm of cervix uteri	CD25hi CD45RA- CD4 not Treg %CD4+	Weighted median	24	-0.124649	0.0831378	0.133793	-0.2876	0.0383006	0.882806	0.750062	1.03904
F7W1zI	M3kvSi	Malignant neoplasm of cervix uteri	CD25hi CD45RA- CD4 not Treg %CD4+	Inverse variance weighted	24	-0.0557554	0.0566775	0.325248	-0.166843	0.0553326	0.94577	0.846332	1.05689
F7W1zI	M3kvSi	Malignant neoplasm of cervix uteri	CD25hi CD45RA- CD4 not Treg %CD4+	Simple mode	24	0.120365	0.165135	0.47343	-0.203301	0.44403	1.12791	0.816033	1.55898
F7W1zI	M3kvSi	Malignant neoplasm of cervix uteri	CD25hi CD45RA- CD4 not Treg %CD4+	Weighted mode	24	-0.0986563	0.0692065	0.167434	-0.234301	0.0369885	0.906054	0.791124	1.03768
f8u9RA	M3kvSi	Malignant neoplasm of cervix uteri	CM CD4+ %T cell	MR Egger	24	-0.153112	0.154315	0.331888	-0.455569	0.149346	0.858034	0.634087	1.16107
f8u9RA	M3kvSi	Malignant neoplasm of cervix uteri	CM CD4+ %T cell	Weighted median	24	-0.129209	0.145912	0.375873	-0.415196	0.156778	0.87879	0.660211	1.16974
f8u9RA	M3kvSi	Malignant neoplasm of cervix uteri	CM CD4+ %T cell	Inverse variance weighted	24	-0.00452754	0.0949835	0.961982	-0.190695	0.18164	0.995483	0.826384	1.19918
f8u9RA	M3kvSi	Malignant neoplasm of cervix uteri	CM CD4+ %T cell	Simple mode	24	-0.0149994	0.253284	0.953289	-0.511436	0.481437	0.985113	0.599634	1.6184
f8u9RA	M3kvSi	Malignant neoplasm of cervix uteri	CM CD4+ %T cell	Weighted mode	24	-0.126551	0.138075	0.368894	-0.397178	0.144076	0.881129	0.672214	1.15497
fGDrND	M3kvSi	Malignant neoplasm of cervix uteri	HVEM on CD45RA- CD4+	MR Egger	19	-0.104069	0.0643227	0.124084	-0.230141	0.0220038	0.901163	0.794421	1.02225
fGDrND	M3kvSi	Malignant neoplasm of cervix uteri	HVEM on CD45RA- CD4+	Weighted median	19	-0.133536	0.0591104	0.0238775	-0.249392	-0.0176796	0.874996	0.779274	0.982476
fGDrND	M3kvSi	Malignant neoplasm of cervix uteri	HVEM on CD45RA- CD4+	Inverse variance weighted	19	-0.11783	0.0440269	0.00744366	-0.204123	-0.0315372	0.888847	0.815362	0.968955
fGDrND	M3kvSi	Malignant neoplasm of cervix uteri	HVEM on CD45RA- CD4+	Simple mode	19	-0.104402	0.12836	0.426644	-0.355989	0.147184	0.900863	0.700481	1.15857
fGDrND	M3kvSi	Malignant neoplasm of cervix uteri	HVEM on CD45RA- CD4+	Weighted mode	19	-0.129156	0.059395	0.0432444	-0.24557	-0.012742	0.878837	0.782258	0.987339
fHDddv	M3kvSi	Malignant neoplasm of cervix uteri	CD39+ resting Treg %resting Treg	MR Egger	28	-0.0656871	0.0796638	0.417126	-0.221828	0.090454	0.936424	0.801053	1.09467
fHDddv	M3kvSi	Malignant neoplasm of cervix uteri	CD39+ resting Treg %resting Treg	Weighted median	28	0.0275149	0.0738571	0.709489	-0.117245	0.172275	1.0279	0.889367	1.188
fHDddv	M3kvSi	Malignant neoplasm of cervix uteri	CD39+ resting Treg %resting Treg	Inverse variance weighted	28	0.00595052	0.0554901	0.914602	-0.10281	0.114711	1.00597	0.902298	1.12155
fHDddv	M3kvSi	Malignant neoplasm of cervix uteri	CD39+ resting Treg %resting Treg	Simple mode	28	0.0313852	0.152908	0.838912	-0.268315	0.331085	1.03188	0.764667	1.39248
fHDddv	M3kvSi	Malignant neoplasm of cervix uteri	CD39+ resting Treg %resting Treg	Weighted mode	28	0.024123	0.066445	0.719392	-0.106109	0.154355	1.02442	0.899327	1.16691
FhmZen	M3kvSi	Malignant neoplasm of cervix uteri	BAFF-R on IgD- CD38dim	MR Egger	4	-0.293536	0.19597	0.272882	-0.677637	0.0905652	0.745622	0.507816	1.09479
FhmZen	M3kvSi	Malignant neoplasm of cervix uteri	BAFF-R on IgD- CD38dim	Weighted median	4	-0.239151	0.191002	0.210538	-0.613514	0.135213	0.787296	0.541445	1.14478
FhmZen	M3kvSi	Malignant neoplasm of cervix uteri	BAFF-R on IgD- CD38dim	Inverse variance weighted	4	-0.243285	0.15217	0.109872	-0.541538	0.0549682	0.784048	0.581853	1.05651
FhmZen	M3kvSi	Malignant neoplasm of cervix uteri	BAFF-R on IgD- CD38dim	Simple mode	4	-0.00563772	0.294352	0.985922	-0.582567	0.571291	0.994378	0.558463	1.77055
FhmZen	M3kvSi	Malignant neoplasm of cervix uteri	BAFF-R on IgD- CD38dim	Weighted mode	4	-0.277777	0.164782	0.190435	-0.600749	0.0451953	0.757466	0.548401	1.04623
FipeHx	M3kvSi	Malignant neoplasm of cervix uteri	CD45 on lymphocyte	MR Egger	24	-0.0558283	0.139315	0.692481	-0.328886	0.217229	0.945702	0.719725	1.24263
FipeHx	M3kvSi	Malignant neoplasm of cervix uteri	CD45 on lymphocyte	Weighted median	24	0.0292208	0.13103	0.823528	-0.227597	0.286039	1.02965	0.796445	1.33114
FipeHx	M3kvSi	Malignant neoplasm of cervix uteri	CD45 on lymphocyte	Inverse variance weighted	24	0.0454964	0.0930505	0.624882	-0.136882	0.227875	1.04655	0.872073	1.25593
FipeHx	M3kvSi	Malignant neoplasm of cervix uteri	CD45 on lymphocyte	Simple mode	24	0.0572801	0.197146	0.774002	-0.329126	0.443686	1.05895	0.719552	1.55844
FipeHx	M3kvSi	Malignant neoplasm of cervix uteri	CD45 on lymphocyte	Weighted mode	24	0.0448082	0.116013	0.702874	-0.182578	0.272194	1.04583	0.83312	1.31284
fIYNqY	M3kvSi	Malignant neoplasm of cervix uteri	CD45RA- CD4+ AC	MR Egger	15	0.0708053	0.0632332	0.283083	-0.0531318	0.194742	1.07337	0.948255	1.215
fIYNqY	M3kvSi	Malignant neoplasm of cervix uteri	CD45RA- CD4+ AC	Weighted median	15	0.0389775	0.0609391	0.522423	-0.0804631	0.158418	1.03975	0.922689	1.17166
fIYNqY	M3kvSi	Malignant neoplasm of cervix uteri	CD45RA- CD4+ AC	Inverse variance weighted	15	-0.000173825	0.0620718	0.997766	-0.121835	0.121487	0.999826	0.885295	1.12917
fIYNqY	M3kvSi	Malignant neoplasm of cervix uteri	CD45RA- CD4+ AC	Simple mode	15	-0.232849	0.189623	0.23971	-0.60451	0.138813	0.792273	0.546342	1.14891
fIYNqY	M3kvSi	Malignant neoplasm of cervix uteri	CD45RA- CD4+ AC	Weighted mode	15	0.0358646	0.0596994	0.557605	-0.0811462	0.152875	1.03652	0.922059	1.16518
Fk3hew	M3kvSi	Malignant neoplasm of cervix uteri	CD19 on CD24+ CD27+	MR Egger	29	-0.0847822	0.135409	0.536494	-0.350184	0.180619	0.918712	0.704559	1.19796
Fk3hew	M3kvSi	Malignant neoplasm of cervix uteri	CD19 on CD24+ CD27+	Weighted median	29	0.0189842	0.123876	0.8782	-0.223812	0.261781	1.01917	0.799465	1.29924
Fk3hew	M3kvSi	Malignant neoplasm of cervix uteri	CD19 on CD24+ CD27+	Inverse variance weighted	29	0.0122747	0.0961464	0.898413	-0.176172	0.200722	1.01235	0.838473	1.22228
Fk3hew	M3kvSi	Malignant neoplasm of cervix uteri	CD19 on CD24+ CD27+	Simple mode	29	0.117232	0.182695	0.526298	-0.24085	0.475315	1.12438	0.785959	1.60852
Fk3hew	M3kvSi	Malignant neoplasm of cervix uteri	CD19 on CD24+ CD27+	Weighted mode	29	-0.0418214	0.113456	0.715187	-0.264195	0.180552	0.959041	0.767824	1.19788
fkEruc	M3kvSi	Malignant neoplasm of cervix uteri	CD28- CD8br %T cell	MR Egger	16	0.531518	0.357605	0.159363	-0.169388	1.23243	1.70151	0.844181	3.42954
fkEruc	M3kvSi	Malignant neoplasm of cervix uteri	CD28- CD8br %T cell	Weighted median	16	0.415418	0.211661	0.0496859	0.000562587	0.830273	1.515	1.00056	2.29394
fkEruc	M3kvSi	Malignant neoplasm of cervix uteri	CD28- CD8br %T cell	Inverse variance weighted	16	0.256589	0.145329	0.0774684	-0.0282567	0.541434	1.29251	0.972139	1.71847
fkEruc	M3kvSi	Malignant neoplasm of cervix uteri	CD28- CD8br %T cell	Simple mode	16	0.46531	0.345339	0.197853	-0.211555	1.14217	1.59251	0.809325	3.13358
fkEruc	M3kvSi	Malignant neoplasm of cervix uteri	CD28- CD8br %T cell	Weighted mode	16	0.517279	0.338466	0.147248	-0.146115	1.18067	1.67746	0.864058	3.25656
FkYZM8	M3kvSi	Malignant neoplasm of cervix uteri	IgD+ CD38dim AC	MR Egger	25	0.0122394	0.0487514	0.803999	-0.0833133	0.107792	1.01231	0.920063	1.11382
FkYZM8	M3kvSi	Malignant neoplasm of cervix uteri	IgD+ CD38dim AC	Weighted median	25	-0.0015232	0.0519258	0.976598	-0.103298	0.100251	0.998478	0.901858	1.10545
FkYZM8	M3kvSi	Malignant neoplasm of cervix uteri	IgD+ CD38dim AC	Inverse variance weighted	25	-0.0115869	0.0418882	0.782076	-0.0936877	0.070514	0.98848	0.910567	1.07306
FkYZM8	M3kvSi	Malignant neoplasm of cervix uteri	IgD+ CD38dim AC	Simple mode	25	-0.0657917	0.138368	0.638743	-0.336994	0.20541	0.936326	0.713913	1.22803
FkYZM8	M3kvSi	Malignant neoplasm of cervix uteri	IgD+ CD38dim AC	Weighted mode	25	-0.0109451	0.0444863	0.807749	-0.0981383	0.0762481	0.989115	0.906524	1.07923
fLKkmA	M3kvSi	Malignant neoplasm of cervix uteri	CD19 on IgD+ CD38- unsw mem	MR Egger	21	0.017832	0.0694491	0.800121	-0.118288	0.153952	1.01799	0.88844	1.16644
fLKkmA	M3kvSi	Malignant neoplasm of cervix uteri	CD19 on IgD+ CD38- unsw mem	Weighted median	21	0.0116508	0.0628834	0.853012	-0.111601	0.134902	1.01172	0.894401	1.14443
fLKkmA	M3kvSi	Malignant neoplasm of cervix uteri	CD19 on IgD+ CD38- unsw mem	Inverse variance weighted	21	-0.000986791	0.045887	0.982843	-0.0909253	0.0889517	0.999014	0.913086	1.09303
fLKkmA	M3kvSi	Malignant neoplasm of cervix uteri	CD19 on IgD+ CD38- unsw mem	Simple mode	21	-0.00931707	0.0940877	0.922104	-0.193729	0.175095	0.990726	0.823881	1.19136
fLKkmA	M3kvSi	Malignant neoplasm of cervix uteri	CD19 on IgD+ CD38- unsw mem	Weighted mode	21	-0.00353854	0.0551015	0.949434	-0.111537	0.10446	0.996468	0.894458	1.11011
FoGiJj	M3kvSi	Malignant neoplasm of cervix uteri	CD45 on CD33dim HLA DR+ CD11b-	MR Egger	10	-0.385366	0.452006	0.41869	-1.2713	0.500566	0.680201	0.280467	1.64966
FoGiJj	M3kvSi	Malignant neoplasm of cervix uteri	CD45 on CD33dim HLA DR+ CD11b-	Weighted median	10	-0.147837	0.176894	0.403303	-0.49455	0.198876	0.862572	0.609845	1.22003
FoGiJj	M3kvSi	Malignant neoplasm of cervix uteri	CD45 on CD33dim HLA DR+ CD11b-	Inverse variance weighted	10	-0.0704233	0.142591	0.621387	-0.349901	0.209054	0.931999	0.704758	1.23251
FoGiJj	M3kvSi	Malignant neoplasm of cervix uteri	CD45 on CD33dim HLA DR+ CD11b-	Simple mode	10	-0.159258	0.272968	0.573931	-0.694276	0.37576	0.852776	0.499436	1.4561
FoGiJj	M3kvSi	Malignant neoplasm of cervix uteri	CD45 on CD33dim HLA DR+ CD11b-	Weighted mode	10	-0.168266	0.237567	0.496699	-0.633896	0.297365	0.845129	0.530521	1.34631
fQ3CGs	M3kvSi	Malignant neoplasm of cervix uteri	HVEM on EM CD4+	MR Egger	22	-0.156257	0.0708021	0.0391695	-0.295029	-0.0174847	0.85534	0.74451	0.982667
fQ3CGs	M3kvSi	Malignant neoplasm of cervix uteri	HVEM on EM CD4+	Weighted median	22	-0.139454	0.0672507	0.0381128	-0.271265	-0.00764235	0.869833	0.762414	0.992387
fQ3CGs	M3kvSi	Malignant neoplasm of cervix uteri	HVEM on EM CD4+	Inverse variance weighted	22	-0.125954	0.0461632	0.0063634	-0.216433	-0.0354738	0.881656	0.805386	0.965148
fQ3CGs	M3kvSi	Malignant neoplasm of cervix uteri	HVEM on EM CD4+	Simple mode	22	-0.155978	0.148223	0.304613	-0.446495	0.13454	0.855578	0.639867	1.14401
fQ3CGs	M3kvSi	Malignant neoplasm of cervix uteri	HVEM on EM CD4+	Weighted mode	22	-0.145304	0.0614783	0.0278226	-0.265801	-0.0248064	0.86476	0.766591	0.975499
Fqz3mW	M3kvSi	Malignant neoplasm of cervix uteri	CD39+ CD8br %T cell	MR Egger	20	0.0896166	0.168154	0.600591	-0.239965	0.419199	1.09375	0.786655	1.52074
Fqz3mW	M3kvSi	Malignant neoplasm of cervix uteri	CD39+ CD8br %T cell	Weighted median	20	-0.0390729	0.147213	0.790687	-0.327609	0.249464	0.961681	0.720644	1.28334
Fqz3mW	M3kvSi	Malignant neoplasm of cervix uteri	CD39+ CD8br %T cell	Inverse variance weighted	20	0.0330146	0.106681	0.756964	-0.176081	0.24211	1.03357	0.83855	1.27393
Fqz3mW	M3kvSi	Malignant neoplasm of cervix uteri	CD39+ CD8br %T cell	Simple mode	20	-0.0444536	0.227813	0.847361	-0.490966	0.402059	0.95652	0.612035	1.4949
Fqz3mW	M3kvSi	Malignant neoplasm of cervix uteri	CD39+ CD8br %T cell	Weighted mode	20	-0.0695739	0.175601	0.696369	-0.413752	0.274604	0.932791	0.661165	1.31601
Ft90Ur	M3kvSi	Malignant neoplasm of cervix uteri	CD33 on CD66b++ myeloid cell	MR Egger	18	-0.0324672	0.103747	0.758363	-0.23581	0.170876	0.968054	0.78993	1.18634
Ft90Ur	M3kvSi	Malignant neoplasm of cervix uteri	CD33 on CD66b++ myeloid cell	Weighted median	18	-0.0364025	0.0728552	0.617317	-0.179199	0.106394	0.964252	0.83594	1.11226
Ft90Ur	M3kvSi	Malignant neoplasm of cervix uteri	CD33 on CD66b++ myeloid cell	Inverse variance weighted	18	-0.0391502	0.055665	0.481857	-0.148254	0.0699531	0.961606	0.862213	1.07246
Ft90Ur	M3kvSi	Malignant neoplasm of cervix uteri	CD33 on CD66b++ myeloid cell	Simple mode	18	-0.150672	0.131404	0.267418	-0.408224	0.10688	0.86013	0.66483	1.1128
Ft90Ur	M3kvSi	Malignant neoplasm of cervix uteri	CD33 on CD66b++ myeloid cell	Weighted mode	18	-0.050672	0.0692976	0.474602	-0.186495	0.0851513	0.95059	0.829862	1.08888
ftfHQ8	M3kvSi	Malignant neoplasm of cervix uteri	HLA DR on CD33dim HLA DR+ CD11b-	MR Egger	18	-0.0620198	0.173764	0.725816	-0.402598	0.278559	0.939864	0.668581	1.32122
ftfHQ8	M3kvSi	Malignant neoplasm of cervix uteri	HLA DR on CD33dim HLA DR+ CD11b-	Weighted median	18	-0.0462271	0.104248	0.657452	-0.250553	0.158099	0.954825	0.77837	1.17128
ftfHQ8	M3kvSi	Malignant neoplasm of cervix uteri	HLA DR on CD33dim HLA DR+ CD11b-	Inverse variance weighted	18	-0.0204313	0.0777469	0.79271	-0.172815	0.131953	0.979776	0.841293	1.14105
ftfHQ8	M3kvSi	Malignant neoplasm of cervix uteri	HLA DR on CD33dim HLA DR+ CD11b-	Simple mode	18	-0.135222	0.187699	0.481057	-0.503111	0.232668	0.873522	0.604646	1.26196
ftfHQ8	M3kvSi	Malignant neoplasm of cervix uteri	HLA DR on CD33dim HLA DR+ CD11b-	Weighted mode	18	-0.160208	0.156115	0.319172	-0.466193	0.145778	0.851967	0.627386	1.15694
ftSKBr	M3kvSi	Malignant neoplasm of cervix uteri	CD3 on Naive CD4+	MR Egger	28	0.0102812	0.0896885	0.909617	-0.165508	0.186071	1.01033	0.847463	1.20451
ftSKBr	M3kvSi	Malignant neoplasm of cervix uteri	CD3 on Naive CD4+	Weighted median	28	-0.122209	0.0889443	0.169443	-0.29654	0.0521217	0.884963	0.743386	1.0535
ftSKBr	M3kvSi	Malignant neoplasm of cervix uteri	CD3 on Naive CD4+	Inverse variance weighted	28	-0.057792	0.0615989	0.348142	-0.178526	0.0629418	0.943846	0.836502	1.06496
ftSKBr	M3kvSi	Malignant neoplasm of cervix uteri	CD3 on Naive CD4+	Simple mode	28	0.0453289	0.140099	0.748773	-0.229266	0.319924	1.04637	0.795117	1.37702
ftSKBr	M3kvSi	Malignant neoplasm of cervix uteri	CD3 on Naive CD4+	Weighted mode	28	-0.0507511	0.0802737	0.532557	-0.208088	0.106585	0.950515	0.812136	1.11247
fU0Rwq	M3kvSi	Malignant neoplasm of cervix uteri	IgD+ AC	MR Egger	14	0.0132015	0.0625976	0.836508	-0.10949	0.135893	1.01329	0.896291	1.14556
fU0Rwq	M3kvSi	Malignant neoplasm of cervix uteri	IgD+ AC	Weighted median	14	0.0011761	0.0632045	0.985154	-0.122705	0.125057	1.00118	0.884525	1.13321
fU0Rwq	M3kvSi	Malignant neoplasm of cervix uteri	IgD+ AC	Inverse variance weighted	14	-0.0114534	0.0513246	0.823414	-0.11205	0.0891428	0.988612	0.894	1.09324
fU0Rwq	M3kvSi	Malignant neoplasm of cervix uteri	IgD+ AC	Simple mode	14	-0.302649	0.15398	0.0710886	-0.60445	-0.000847255	0.738859	0.546375	0.999153
fU0Rwq	M3kvSi	Malignant neoplasm of cervix uteri	IgD+ AC	Weighted mode	14	0.0150729	0.0557968	0.791294	-0.0942888	0.124435	1.01519	0.91002	1.13251
FYk1PP	M3kvSi	Malignant neoplasm of cervix uteri	CD127- CD8br %CD8br	MR Egger	14	-0.074861	0.121105	0.548028	-0.312226	0.162504	0.927872	0.731816	1.17645
FYk1PP	M3kvSi	Malignant neoplasm of cervix uteri	CD127- CD8br %CD8br	Weighted median	14	-0.00324723	0.123915	0.979094	-0.246121	0.239627	0.996758	0.781827	1.27077
FYk1PP	M3kvSi	Malignant neoplasm of cervix uteri	CD127- CD8br %CD8br	Inverse variance weighted	14	0.00505548	0.0928652	0.956585	-0.17696	0.187071	1.00507	0.837813	1.20571
FYk1PP	M3kvSi	Malignant neoplasm of cervix uteri	CD127- CD8br %CD8br	Simple mode	14	-0.00473005	0.217448	0.982976	-0.430929	0.421469	0.995281	0.649905	1.5242
FYk1PP	M3kvSi	Malignant neoplasm of cervix uteri	CD127- CD8br %CD8br	Weighted mode	14	0.00217748	0.121632	0.985989	-0.236221	0.240576	1.00218	0.789606	1.27198
g2g0lk	M3kvSi	Malignant neoplasm of cervix uteri	Leukocyte AC	MR Egger	11	-0.0232535	0.11732	0.847289	-0.253201	0.206694	0.977015	0.776312	1.22961
g2g0lk	M3kvSi	Malignant neoplasm of cervix uteri	Leukocyte AC	Weighted median	11	0.0679236	0.0873149	0.436619	-0.103214	0.239061	1.07028	0.901934	1.27006
g2g0lk	M3kvSi	Malignant neoplasm of cervix uteri	Leukocyte AC	Inverse variance weighted	11	0.0984155	0.0746249	0.187235	-0.0478493	0.24468	1.10342	0.953277	1.27721
g2g0lk	M3kvSi	Malignant neoplasm of cervix uteri	Leukocyte AC	Simple mode	11	0.10633	0.18494	0.578036	-0.256153	0.468813	1.11219	0.774024	1.5981
g2g0lk	M3kvSi	Malignant neoplasm of cervix uteri	Leukocyte AC	Weighted mode	11	0.0658443	0.0744718	0.397374	-0.0801205	0.211809	1.06806	0.923005	1.23591
g63g8L	M3kvSi	Malignant neoplasm of cervix uteri	CD45RA on naive CD4+	MR Egger	33	-0.010917	0.0710696	0.878913	-0.150213	0.128379	0.989142	0.860524	1.13698
g63g8L	M3kvSi	Malignant neoplasm of cervix uteri	CD45RA on naive CD4+	Weighted median	33	-0.118639	0.0836343	0.156033	-0.282562	0.0452845	0.888129	0.75385	1.04633
g63g8L	M3kvSi	Malignant neoplasm of cervix uteri	CD45RA on naive CD4+	Inverse variance weighted	33	-0.0562887	0.0557262	0.31245	-0.165512	0.0529346	0.945266	0.84746	1.05436
g63g8L	M3kvSi	Malignant neoplasm of cervix uteri	CD45RA on naive CD4+	Simple mode	33	-0.0215189	0.143797	0.881982	-0.303361	0.260323	0.978711	0.738332	1.29735
g63g8L	M3kvSi	Malignant neoplasm of cervix uteri	CD45RA on naive CD4+	Weighted mode	33	-0.12973	0.0814773	0.121166	-0.289425	0.0299655	0.878333	0.748694	1.03042
gbCeaH	M3kvSi	Malignant neoplasm of cervix uteri	CD27 on CD24+ CD27+	MR Egger	29	0.0699202	0.130826	0.597404	-0.186499	0.32634	1.07242	0.829859	1.38589
gbCeaH	M3kvSi	Malignant neoplasm of cervix uteri	CD27 on CD24+ CD27+	Weighted median	29	-0.135645	0.106055	0.200896	-0.343513	0.0722231	0.873153	0.709275	1.0749
gbCeaH	M3kvSi	Malignant neoplasm of cervix uteri	CD27 on CD24+ CD27+	Inverse variance weighted	29	-0.0320739	0.0732418	0.661446	-0.175628	0.11148	0.968435	0.83893	1.11793
gbCeaH	M3kvSi	Malignant neoplasm of cervix uteri	CD27 on CD24+ CD27+	Simple mode	29	-0.0717693	0.173801	0.682796	-0.412419	0.268881	0.930746	0.662047	1.3085
gbCeaH	M3kvSi	Malignant neoplasm of cervix uteri	CD27 on CD24+ CD27+	Weighted mode	29	-0.101702	0.102829	0.331111	-0.303247	0.0998422	0.903298	0.738417	1.105
GbWzyZ	M3kvSi	Malignant neoplasm of cervix uteri	CD123 on plasmacytoid DC	MR Egger	18	0.00500227	0.0583681	0.932766	-0.109399	0.119404	1.00501	0.896373	1.12682
GbWzyZ	M3kvSi	Malignant neoplasm of cervix uteri	CD123 on plasmacytoid DC	Weighted median	18	-0.0159931	0.0660939	0.8088	-0.145537	0.113551	0.984134	0.864558	1.12025
GbWzyZ	M3kvSi	Malignant neoplasm of cervix uteri	CD123 on plasmacytoid DC	Inverse variance weighted	18	0.028321	0.0493378	0.565953	-0.068381	0.125023	1.02873	0.933905	1.13317
GbWzyZ	M3kvSi	Malignant neoplasm of cervix uteri	CD123 on plasmacytoid DC	Simple mode	18	0.0426182	0.121749	0.730601	-0.19601	0.281246	1.04354	0.822004	1.32478
GbWzyZ	M3kvSi	Malignant neoplasm of cervix uteri	CD123 on plasmacytoid DC	Weighted mode	18	-0.00765514	0.0526024	0.886005	-0.110756	0.0954456	0.992374	0.895157	1.10015
Gdx88V	M3kvSi	Malignant neoplasm of cervix uteri	IgD on IgD+ CD38br	MR Egger	25	-0.0593839	0.138864	0.672889	-0.331556	0.212789	0.942345	0.717806	1.23712
Gdx88V	M3kvSi	Malignant neoplasm of cervix uteri	IgD on IgD+ CD38br	Weighted median	25	-0.0228495	0.103908	0.825948	-0.22651	0.180811	0.97741	0.797312	1.19819
Gdx88V	M3kvSi	Malignant neoplasm of cervix uteri	IgD on IgD+ CD38br	Inverse variance weighted	25	0.0166257	0.0763387	0.827594	-0.132998	0.16625	1.01676	0.875467	1.18087
Gdx88V	M3kvSi	Malignant neoplasm of cervix uteri	IgD on IgD+ CD38br	Simple mode	25	-0.0217891	0.194842	0.911889	-0.40368	0.360102	0.978447	0.667858	1.43348
Gdx88V	M3kvSi	Malignant neoplasm of cervix uteri	IgD on IgD+ CD38br	Weighted mode	25	-0.0126992	0.106521	0.906095	-0.221481	0.196082	0.987381	0.801331	1.21663
GebCio	M3kvSi	Malignant neoplasm of cervix uteri	CD45RA+ CD28- CD8br %T cell	MR Egger	202	0.00100098	0.00135049	0.459441	-0.00164597	0.00364794	1.001	0.998355	1.00365
GebCio	M3kvSi	Malignant neoplasm of cervix uteri	CD45RA+ CD28- CD8br %T cell	Weighted median	202	-0.000478868	0.00147775	0.745898	-0.00337525	0.00241751	0.999521	0.99663	1.00242
GebCio	M3kvSi	Malignant neoplasm of cervix uteri	CD45RA+ CD28- CD8br %T cell	Inverse variance weighted	202	0.00110122	0.000948579	0.245677	-0.000757997	0.00296043	1.0011	0.999242	1.00296
GebCio	M3kvSi	Malignant neoplasm of cervix uteri	CD45RA+ CD28- CD8br %T cell	Simple mode	202	-0.000327767	0.00230208	0.886924	-0.00483985	0.00418431	0.999672	0.995172	1.00419
GebCio	M3kvSi	Malignant neoplasm of cervix uteri	CD45RA+ CD28- CD8br %T cell	Weighted mode	202	-0.000327767	0.00145988	0.822584	-0.00318913	0.0025336	0.999672	0.996816	1.00254
GeR7Yc	M3kvSi	Malignant neoplasm of cervix uteri	CD20- CD38- %B cell	MR Egger	23	-0.0135137	0.100138	0.893936	-0.209785	0.182758	0.986577	0.810759	1.20052
GeR7Yc	M3kvSi	Malignant neoplasm of cervix uteri	CD20- CD38- %B cell	Weighted median	23	0.0724774	0.10952	0.508118	-0.142182	0.287137	1.07517	0.867463	1.33261
GeR7Yc	M3kvSi	Malignant neoplasm of cervix uteri	CD20- CD38- %B cell	Inverse variance weighted	23	0.0150351	0.0752338	0.841602	-0.132423	0.162493	1.01515	0.87597	1.17644
GeR7Yc	M3kvSi	Malignant neoplasm of cervix uteri	CD20- CD38- %B cell	Simple mode	23	0.0509756	0.196967	0.798194	-0.335081	0.437032	1.0523	0.71528	1.54811
GeR7Yc	M3kvSi	Malignant neoplasm of cervix uteri	CD20- CD38- %B cell	Weighted mode	23	-0.0108809	0.102047	0.916052	-0.210893	0.189132	0.989178	0.80986	1.2082
ggh4cl	M3kvSi	Malignant neoplasm of cervix uteri	CD14+ CD16- monocyte %monocyte	MR Egger	24	0.0485381	0.0523258	0.363673	-0.0540204	0.151097	1.04974	0.947413	1.16311
ggh4cl	M3kvSi	Malignant neoplasm of cervix uteri	CD14+ CD16- monocyte %monocyte	Weighted median	24	0.0257824	0.0532598	0.628323	-0.0786067	0.130172	1.02612	0.924403	1.13902
ggh4cl	M3kvSi	Malignant neoplasm of cervix uteri	CD14+ CD16- monocyte %monocyte	Inverse variance weighted	24	0.0293529	0.0463716	0.526738	-0.0615354	0.120241	1.02979	0.94032	1.12777
ggh4cl	M3kvSi	Malignant neoplasm of cervix uteri	CD14+ CD16- monocyte %monocyte	Simple mode	24	-0.00210611	0.18186	0.99086	-0.358551	0.354339	0.997896	0.698688	1.42524
ggh4cl	M3kvSi	Malignant neoplasm of cervix uteri	CD14+ CD16- monocyte %monocyte	Weighted mode	24	0.0272944	0.0489762	0.582706	-0.0686989	0.123288	1.02767	0.933608	1.13121
GGpyJh	M3kvSi	Malignant neoplasm of cervix uteri	CD62L- DC AC	MR Egger	18	-0.000164035	0.0627596	0.997947	-0.123173	0.122845	0.999836	0.884111	1.13071
GGpyJh	M3kvSi	Malignant neoplasm of cervix uteri	CD62L- DC AC	Weighted median	18	-0.0007193	0.0629392	0.990882	-0.12408	0.122642	0.999281	0.883309	1.13048
GGpyJh	M3kvSi	Malignant neoplasm of cervix uteri	CD62L- DC AC	Inverse variance weighted	18	-0.0123201	0.0525059	0.814486	-0.115232	0.0905914	0.987755	0.89116	1.09482
GGpyJh	M3kvSi	Malignant neoplasm of cervix uteri	CD62L- DC AC	Simple mode	18	0.0135403	0.154712	0.931281	-0.289694	0.316775	1.01363	0.748492	1.37269
GGpyJh	M3kvSi	Malignant neoplasm of cervix uteri	CD62L- DC AC	Weighted mode	18	-0.00612938	0.0528277	0.908992	-0.109672	0.0974129	0.993889	0.896128	1.10232
ggQkmj	M3kvSi	Malignant neoplasm of cervix uteri	CD38 on naive-mature B cell	MR Egger	26	0.0491912	0.120288	0.686205	-0.186572	0.284955	1.05042	0.829798	1.3297
ggQkmj	M3kvSi	Malignant neoplasm of cervix uteri	CD38 on naive-mature B cell	Weighted median	26	0.0551788	0.112702	0.624419	-0.165718	0.276075	1.05673	0.847285	1.31795
ggQkmj	M3kvSi	Malignant neoplasm of cervix uteri	CD38 on naive-mature B cell	Inverse variance weighted	26	0.0908239	0.0807937	0.260951	-0.0675317	0.249179	1.09508	0.934698	1.28297
ggQkmj	M3kvSi	Malignant neoplasm of cervix uteri	CD38 on naive-mature B cell	Simple mode	26	0.140839	0.199146	0.485973	-0.249486	0.531165	1.15124	0.779201	1.70091
ggQkmj	M3kvSi	Malignant neoplasm of cervix uteri	CD38 on naive-mature B cell	Weighted mode	26	0.0615857	0.133253	0.647956	-0.19959	0.322762	1.06352	0.819066	1.38094
GkQRrm	M3kvSi	Malignant neoplasm of cervix uteri	CD33- HLA DR+ AC	MR Egger	36	0.0353205	0.0604004	0.562561	-0.0830643	0.153705	1.03595	0.920292	1.16615
GkQRrm	M3kvSi	Malignant neoplasm of cervix uteri	CD33- HLA DR+ AC	Weighted median	36	0.0338654	0.0655669	0.605504	-0.0946457	0.162377	1.03445	0.909695	1.1763
GkQRrm	M3kvSi	Malignant neoplasm of cervix uteri	CD33- HLA DR+ AC	Inverse variance weighted	36	0.0106122	0.0460817	0.817866	-0.079708	0.100932	1.01067	0.923386	1.1062
GkQRrm	M3kvSi	Malignant neoplasm of cervix uteri	CD33- HLA DR+ AC	Simple mode	36	0.140136	0.111308	0.216367	-0.0780283	0.3583	1.15043	0.924938	1.43089
GkQRrm	M3kvSi	Malignant neoplasm of cervix uteri	CD33- HLA DR+ AC	Weighted mode	36	0.0132167	0.0619793	0.832374	-0.108263	0.134696	1.0133	0.897392	1.14419
GmrqBn	M3kvSi	Malignant neoplasm of cervix uteri	CD25 on activated Treg	MR Egger	17	-0.561345	0.292801	0.0744667	-1.13524	0.0125459	0.570442	0.321347	1.01262
GmrqBn	M3kvSi	Malignant neoplasm of cervix uteri	CD25 on activated Treg	Weighted median	17	-0.118766	0.220725	0.590528	-0.551387	0.313855	0.888016	0.57615	1.36869
GmrqBn	M3kvSi	Malignant neoplasm of cervix uteri	CD25 on activated Treg	Inverse variance weighted	17	-0.150013	0.148097	0.311091	-0.440283	0.140257	0.860697	0.643854	1.15057
GmrqBn	M3kvSi	Malignant neoplasm of cervix uteri	CD25 on activated Treg	Simple mode	17	-0.543739	0.357085	0.147348	-1.24362	0.156147	0.580574	0.288337	1.169
GmrqBn	M3kvSi	Malignant neoplasm of cervix uteri	CD25 on activated Treg	Weighted mode	17	-0.490933	0.343474	0.172148	-1.16414	0.182276	0.612055	0.31219	1.19995
GmTAwQ	M3kvSi	Malignant neoplasm of cervix uteri	Resting Treg AC	MR Egger	25	-0.170074	0.141181	0.240589	-0.446789	0.106642	0.843603	0.639679	1.11254
GmTAwQ	M3kvSi	Malignant neoplasm of cervix uteri	Resting Treg AC	Weighted median	25	-0.136499	0.129711	0.292649	-0.390732	0.117735	0.872408	0.676561	1.12495
GmTAwQ	M3kvSi	Malignant neoplasm of cervix uteri	Resting Treg AC	Inverse variance weighted	25	-0.0703193	0.0856752	0.411779	-0.238243	0.097604	0.932096	0.788011	1.10253
GmTAwQ	M3kvSi	Malignant neoplasm of cervix uteri	Resting Treg AC	Simple mode	25	0.0339502	0.180978	0.852772	-0.320766	0.388666	1.03453	0.725593	1.47501
GmTAwQ	M3kvSi	Malignant neoplasm of cervix uteri	Resting Treg AC	Weighted mode	25	-0.10194	0.126902	0.429687	-0.350668	0.146788	0.903084	0.704217	1.15811
GNF1v4	M3kvSi	Malignant neoplasm of cervix uteri	CD62L- monocyte AC	MR Egger	20	0.0789574	0.105649	0.4645	-0.128114	0.286029	1.08216	0.879753	1.33113
GNF1v4	M3kvSi	Malignant neoplasm of cervix uteri	CD62L- monocyte AC	Weighted median	20	0.036232	0.113416	0.749376	-0.186063	0.258527	1.0369	0.830221	1.29502
GNF1v4	M3kvSi	Malignant neoplasm of cervix uteri	CD62L- monocyte AC	Inverse variance weighted	20	0.0825719	0.0796728	0.300021	-0.0735867	0.238731	1.08608	0.929056	1.26964
GNF1v4	M3kvSi	Malignant neoplasm of cervix uteri	CD62L- monocyte AC	Simple mode	20	0.00115639	0.21246	0.995714	-0.415266	0.417579	1.00116	0.660165	1.51828
GNF1v4	M3kvSi	Malignant neoplasm of cervix uteri	CD62L- monocyte AC	Weighted mode	20	0.140896	0.0997639	0.174033	-0.0546411	0.336433	1.15131	0.946825	1.39995
gpyNoD	M3kvSi	Malignant neoplasm of cervix uteri	CD4RA on TD CD4+	MR Egger	33	0.00432698	0.0630076	0.94569	-0.119168	0.127822	1.00434	0.887659	1.13635
gpyNoD	M3kvSi	Malignant neoplasm of cervix uteri	CD4RA on TD CD4+	Weighted median	33	0.0738133	0.0749546	0.324736	-0.0730978	0.220724	1.07661	0.92951	1.24698
gpyNoD	M3kvSi	Malignant neoplasm of cervix uteri	CD4RA on TD CD4+	Inverse variance weighted	33	-0.00504226	0.0483135	0.916879	-0.0997367	0.0896522	0.99497	0.905076	1.09379
gpyNoD	M3kvSi	Malignant neoplasm of cervix uteri	CD4RA on TD CD4+	Simple mode	33	0.0669616	0.139454	0.634374	-0.206369	0.340292	1.06925	0.813533	1.40536
gpyNoD	M3kvSi	Malignant neoplasm of cervix uteri	CD4RA on TD CD4+	Weighted mode	33	0.0439627	0.0655849	0.507465	-0.0845838	0.172509	1.04494	0.918895	1.18828
GS4A0b	M3kvSi	Malignant neoplasm of cervix uteri	CD33dim HLA DR- AC	MR Egger	24	0.0170079	0.0447703	0.707668	-0.0707419	0.104758	1.01715	0.931702	1.11044
GS4A0b	M3kvSi	Malignant neoplasm of cervix uteri	CD33dim HLA DR- AC	Weighted median	24	-0.0209322	0.0499137	0.674947	-0.118763	0.0768987	0.979285	0.888018	1.07993
GS4A0b	M3kvSi	Malignant neoplasm of cervix uteri	CD33dim HLA DR- AC	Inverse variance weighted	24	-0.0245319	0.0358777	0.494124	-0.0948522	0.0457884	0.975767	0.909507	1.04685
GS4A0b	M3kvSi	Malignant neoplasm of cervix uteri	CD33dim HLA DR- AC	Simple mode	24	-0.0424984	0.0624361	0.502876	-0.164873	0.0798764	0.958392	0.848001	1.08315
GS4A0b	M3kvSi	Malignant neoplasm of cervix uteri	CD33dim HLA DR- AC	Weighted mode	24	-0.00593741	0.0449731	0.896116	-0.0940847	0.0822099	0.99408	0.910206	1.08568
GT9sMl	M3kvSi	Malignant neoplasm of cervix uteri	CD25hi CD45RA- CD4 not Treg %T cell	MR Egger	28	-0.0500144	0.0613522	0.422362	-0.170265	0.0702359	0.951216	0.843442	1.07276
GT9sMl	M3kvSi	Malignant neoplasm of cervix uteri	CD25hi CD45RA- CD4 not Treg %T cell	Weighted median	28	-0.136752	0.0745265	0.0665135	-0.282824	0.00931977	0.872186	0.753652	1.00936
GT9sMl	M3kvSi	Malignant neoplasm of cervix uteri	CD25hi CD45RA- CD4 not Treg %T cell	Inverse variance weighted	28	-0.0410406	0.0489122	0.401432	-0.136909	0.0548274	0.95979	0.87205	1.05636
GT9sMl	M3kvSi	Malignant neoplasm of cervix uteri	CD25hi CD45RA- CD4 not Treg %T cell	Simple mode	28	0.128743	0.121419	0.298394	-0.109239	0.366724	1.1374	0.896516	1.443
GT9sMl	M3kvSi	Malignant neoplasm of cervix uteri	CD25hi CD45RA- CD4 not Treg %T cell	Weighted mode	28	-0.119311	0.0620505	0.0651122	-0.24093	0.00230809	0.887532	0.785897	1.00231
gWf5tS	M3kvSi	Malignant neoplasm of cervix uteri	Activated Treg %CD4	MR Egger	19	-0.0638447	0.131474	0.633446	-0.321535	0.193845	0.938151	0.725036	1.21391
gWf5tS	M3kvSi	Malignant neoplasm of cervix uteri	Activated Treg %CD4	Weighted median	19	0.0231891	0.135026	0.863644	-0.241462	0.28784	1.02346	0.785479	1.33354
gWf5tS	M3kvSi	Malignant neoplasm of cervix uteri	Activated Treg %CD4	Inverse variance weighted	19	-0.0346498	0.0905854	0.702083	-0.212197	0.142898	0.965944	0.808805	1.15361
gWf5tS	M3kvSi	Malignant neoplasm of cervix uteri	Activated Treg %CD4	Simple mode	19	0.183932	0.218041	0.409982	-0.243428	0.611291	1.20193	0.783936	1.84281
gWf5tS	M3kvSi	Malignant neoplasm of cervix uteri	Activated Treg %CD4	Weighted mode	19	0.058327	0.147477	0.697123	-0.230729	0.347383	1.06006	0.793955	1.41536
Gx4yEk	M3kvSi	Malignant neoplasm of cervix uteri	CD3 on CD39+ CD8br	MR Egger	16	-0.333993	0.243765	0.192215	-0.811772	0.143786	0.716059	0.444071	1.15464
Gx4yEk	M3kvSi	Malignant neoplasm of cervix uteri	CD3 on CD39+ CD8br	Weighted median	16	0.0161168	0.150912	0.914951	-0.279671	0.311905	1.01625	0.756032	1.36602
Gx4yEk	M3kvSi	Malignant neoplasm of cervix uteri	CD3 on CD39+ CD8br	Inverse variance weighted	16	-0.0952918	0.10747	0.375249	-0.305933	0.115349	0.909108	0.736436	1.12227
Gx4yEk	M3kvSi	Malignant neoplasm of cervix uteri	CD3 on CD39+ CD8br	Simple mode	16	-0.0348953	0.218374	0.875174	-0.462908	0.393117	0.965707	0.629451	1.48159
Gx4yEk	M3kvSi	Malignant neoplasm of cervix uteri	CD3 on CD39+ CD8br	Weighted mode	16	0.0617932	0.166426	0.71561	-0.264402	0.387989	1.06374	0.767665	1.47401
gzhksD	M3kvSi	Malignant neoplasm of cervix uteri	CD8br and CD8dim %leukocyte	MR Egger	14	-0.398592	0.431361	0.373676	-1.24406	0.446875	0.671264	0.288212	1.56342
gzhksD	M3kvSi	Malignant neoplasm of cervix uteri	CD8br and CD8dim %leukocyte	Weighted median	14	-0.19612	0.218051	0.368426	-0.6235	0.231259	0.821913	0.536065	1.26019
gzhksD	M3kvSi	Malignant neoplasm of cervix uteri	CD8br and CD8dim %leukocyte	Inverse variance weighted	14	-0.146466	0.164631	0.373646	-0.469143	0.17621	0.863755	0.625538	1.19269
gzhksD	M3kvSi	Malignant neoplasm of cervix uteri	CD8br and CD8dim %leukocyte	Simple mode	14	-0.454589	0.353047	0.22033	-1.14656	0.237382	0.634709	0.317728	1.26793
gzhksD	M3kvSi	Malignant neoplasm of cervix uteri	CD8br and CD8dim %leukocyte	Weighted mode	14	0.20538	0.342643	0.559209	-0.466201	0.876961	1.22799	0.627381	2.40358
h2BLCi	M3kvSi	Malignant neoplasm of cervix uteri	CD11c+ monocyte %monocyte	MR Egger	20	0.162934	0.179758	0.376692	-0.189391	0.515259	1.17696	0.827463	1.67407
h2BLCi	M3kvSi	Malignant neoplasm of cervix uteri	CD11c+ monocyte %monocyte	Weighted median	20	0.0209614	0.145382	0.885357	-0.263988	0.305911	1.02118	0.767983	1.35786
h2BLCi	M3kvSi	Malignant neoplasm of cervix uteri	CD11c+ monocyte %monocyte	Inverse variance weighted	20	0.0380585	0.101284	0.707096	-0.160459	0.236576	1.03879	0.851753	1.2669
h2BLCi	M3kvSi	Malignant neoplasm of cervix uteri	CD11c+ monocyte %monocyte	Simple mode	20	-0.156433	0.271564	0.571345	-0.688699	0.375833	0.855188	0.502229	1.4562
h2BLCi	M3kvSi	Malignant neoplasm of cervix uteri	CD11c+ monocyte %monocyte	Weighted mode	20	0.299421	0.144929	0.0527391	0.0153611	0.583482	1.34908	1.01548	1.79227
H57ley	M3kvSi	Malignant neoplasm of cervix uteri	CD24 on IgD- CD38-	MR Egger	29	-0.120769	0.0749246	0.11862	-0.267621	0.0260837	0.886239	0.765198	1.02643
H57ley	M3kvSi	Malignant neoplasm of cervix uteri	CD24 on IgD- CD38-	Weighted median	29	-0.0767865	0.080878	0.342411	-0.235307	0.0817344	0.926088	0.790328	1.08517
H57ley	M3kvSi	Malignant neoplasm of cervix uteri	CD24 on IgD- CD38-	Inverse variance weighted	29	-0.0583424	0.054223	0.281939	-0.164619	0.0479346	0.943327	0.848216	1.0491
H57ley	M3kvSi	Malignant neoplasm of cervix uteri	CD24 on IgD- CD38-	Simple mode	29	-0.0105031	0.134442	0.938285	-0.27401	0.253003	0.989552	0.760325	1.28789
H57ley	M3kvSi	Malignant neoplasm of cervix uteri	CD24 on IgD- CD38-	Weighted mode	29	-0.0516107	0.0780253	0.513723	-0.20454	0.101319	0.949698	0.815022	1.10663
H6fMsn	M3kvSi	Malignant neoplasm of cervix uteri	CD25 on CD24+ CD27+	MR Egger	24	-0.0457747	0.0362215	0.219549	-0.116769	0.0252194	0.955257	0.889791	1.02554
H6fMsn	M3kvSi	Malignant neoplasm of cervix uteri	CD25 on CD24+ CD27+	Weighted median	24	-0.0314079	0.0372745	0.399446	-0.104466	0.0416502	0.96908	0.900805	1.04253
H6fMsn	M3kvSi	Malignant neoplasm of cervix uteri	CD25 on CD24+ CD27+	Inverse variance weighted	24	-0.0314704	0.0325422	0.333513	-0.0952532	0.0323124	0.96902	0.909143	1.03284
H6fMsn	M3kvSi	Malignant neoplasm of cervix uteri	CD25 on CD24+ CD27+	Simple mode	24	-0.113336	0.149706	0.456702	-0.406759	0.180088	0.892851	0.665805	1.19732
H6fMsn	M3kvSi	Malignant neoplasm of cervix uteri	CD25 on CD24+ CD27+	Weighted mode	24	-0.0315696	0.0330708	0.349703	-0.0963885	0.0332492	0.968924	0.908111	1.03381
HC5VCf	M3kvSi	Malignant neoplasm of cervix uteri	CD33 on Gr MDSC	MR Egger	20	-0.0645269	0.106865	0.553501	-0.273983	0.144929	0.937511	0.760345	1.15596
HC5VCf	M3kvSi	Malignant neoplasm of cervix uteri	CD33 on Gr MDSC	Weighted median	20	-0.0320138	0.0819142	0.69593	-0.192566	0.128538	0.968493	0.82484	1.13716
HC5VCf	M3kvSi	Malignant neoplasm of cervix uteri	CD33 on Gr MDSC	Inverse variance weighted	20	-0.0972252	0.0570925	0.0885789	-0.209127	0.0146761	0.907352	0.811293	1.01478
HC5VCf	M3kvSi	Malignant neoplasm of cervix uteri	CD33 on Gr MDSC	Simple mode	20	-0.0725666	0.130538	0.584765	-0.328422	0.183289	0.930004	0.720059	1.20116
HC5VCf	M3kvSi	Malignant neoplasm of cervix uteri	CD33 on Gr MDSC	Weighted mode	20	-0.0289905	0.0858601	0.73933	-0.197276	0.139295	0.971426	0.820964	1.14946
hEkB0e	M3kvSi	Malignant neoplasm of cervix uteri	CD25 on naive-mature B cell	MR Egger	23	0.0501682	0.19554	0.800013	-0.33309	0.433426	1.05145	0.716706	1.54253
hEkB0e	M3kvSi	Malignant neoplasm of cervix uteri	CD25 on naive-mature B cell	Weighted median	23	-0.0241236	0.151546	0.873524	-0.321153	0.272906	0.976165	0.725312	1.31378
hEkB0e	M3kvSi	Malignant neoplasm of cervix uteri	CD25 on naive-mature B cell	Inverse variance weighted	23	-0.0241728	0.129689	0.852139	-0.278363	0.230018	0.976117	0.757022	1.25862
hEkB0e	M3kvSi	Malignant neoplasm of cervix uteri	CD25 on naive-mature B cell	Simple mode	23	0.0433688	0.21832	0.844362	-0.384538	0.471275	1.04432	0.680765	1.60204
hEkB0e	M3kvSi	Malignant neoplasm of cervix uteri	CD25 on naive-mature B cell	Weighted mode	23	0.00666124	0.153039	0.965674	-0.293294	0.306617	1.00668	0.745803	1.35882
HexKaK	M3kvSi	Malignant neoplasm of cervix uteri	HLA DR+ CD8br AC	MR Egger	34	-0.113025	0.084121	0.188527	-0.277902	0.0518518	0.893128	0.757371	1.05322
HexKaK	M3kvSi	Malignant neoplasm of cervix uteri	HLA DR+ CD8br AC	Weighted median	34	-0.0939304	0.0816591	0.250031	-0.253982	0.0661215	0.910346	0.775706	1.06836
HexKaK	M3kvSi	Malignant neoplasm of cervix uteri	HLA DR+ CD8br AC	Inverse variance weighted	34	-0.0610615	0.0600988	0.309621	-0.178855	0.0567322	0.940765	0.836227	1.05837
HexKaK	M3kvSi	Malignant neoplasm of cervix uteri	HLA DR+ CD8br AC	Simple mode	34	-0.171401	0.142321	0.23703	-0.450351	0.107548	0.842483	0.637404	1.11354
HexKaK	M3kvSi	Malignant neoplasm of cervix uteri	HLA DR+ CD8br AC	Weighted mode	34	-0.0821552	0.0732314	0.27002	-0.225689	0.0613784	0.921129	0.797966	1.0633
hgQSDO	M3kvSi	Malignant neoplasm of cervix uteri	Activated & secreting Treg %CD4 Treg	MR Egger	37	0.00533914	0.0312496	0.865322	-0.05591	0.0665883	1.00535	0.945624	1.06886
hgQSDO	M3kvSi	Malignant neoplasm of cervix uteri	Activated & secreting Treg %CD4 Treg	Weighted median	37	-0.00324592	0.0379101	0.931767	-0.0775498	0.0710579	0.996759	0.925381	1.07364
hgQSDO	M3kvSi	Malignant neoplasm of cervix uteri	Activated & secreting Treg %CD4 Treg	Inverse variance weighted	37	0.0280294	0.0262126	0.284931	-0.0233474	0.0794061	1.02843	0.976923	1.08264
hgQSDO	M3kvSi	Malignant neoplasm of cervix uteri	Activated & secreting Treg %CD4 Treg	Simple mode	37	0.0501837	0.0623133	0.425908	-0.0719503	0.172318	1.05146	0.930577	1.18806
hgQSDO	M3kvSi	Malignant neoplasm of cervix uteri	Activated & secreting Treg %CD4 Treg	Weighted mode	37	0.0182844	0.029387	0.537737	-0.0393142	0.0758829	1.01845	0.961449	1.07884
hhL30d	M3kvSi	Malignant neoplasm of cervix uteri	CX3CR1 on CD14- CD16+ monocyte	MR Egger	18	-0.0570836	0.122634	0.647861	-0.297446	0.183279	0.944515	0.742713	1.20115
hhL30d	M3kvSi	Malignant neoplasm of cervix uteri	CX3CR1 on CD14- CD16+ monocyte	Weighted median	18	0.0888154	0.122939	0.470029	-0.152146	0.329777	1.09288	0.858863	1.39066
hhL30d	M3kvSi	Malignant neoplasm of cervix uteri	CX3CR1 on CD14- CD16+ monocyte	Inverse variance weighted	18	-0.0127901	0.0858388	0.881553	-0.181034	0.155454	0.987291	0.834407	1.16819
hhL30d	M3kvSi	Malignant neoplasm of cervix uteri	CX3CR1 on CD14- CD16+ monocyte	Simple mode	18	0.0937889	0.195919	0.638242	-0.290213	0.47779	1.09833	0.748104	1.61251
hhL30d	M3kvSi	Malignant neoplasm of cervix uteri	CX3CR1 on CD14- CD16+ monocyte	Weighted mode	18	0.0535618	0.102375	0.607594	-0.147094	0.254217	1.05502	0.863213	1.28945
hMo2rz	M3kvSi	Malignant neoplasm of cervix uteri	IgD on unsw mem	MR Egger	22	-0.0330337	0.098958	0.741993	-0.226992	0.160924	0.967506	0.796928	1.1746
hMo2rz	M3kvSi	Malignant neoplasm of cervix uteri	IgD on unsw mem	Weighted median	22	-0.0436181	0.0928354	0.638467	-0.225575	0.138339	0.957319	0.798057	1.14837
hMo2rz	M3kvSi	Malignant neoplasm of cervix uteri	IgD on unsw mem	Inverse variance weighted	22	-0.0407668	0.0692069	0.555823	-0.176412	0.0948787	0.960053	0.838272	1.09953
hMo2rz	M3kvSi	Malignant neoplasm of cervix uteri	IgD on unsw mem	Simple mode	22	-0.139965	0.16326	0.400952	-0.459955	0.180025	0.869389	0.631312	1.19725
hMo2rz	M3kvSi	Malignant neoplasm of cervix uteri	IgD on unsw mem	Weighted mode	22	-0.0190058	0.0830632	0.821229	-0.18181	0.143798	0.981174	0.83376	1.15465
HoGZ5V	M3kvSi	Malignant neoplasm of cervix uteri	HVEM on naive CD4+	MR Egger	18	-0.0416692	0.0916554	0.655484	-0.221314	0.137976	0.959187	0.801465	1.14795
HoGZ5V	M3kvSi	Malignant neoplasm of cervix uteri	HVEM on naive CD4+	Weighted median	18	-0.113403	0.0852886	0.183636	-0.280569	0.0537624	0.892791	0.755354	1.05523
HoGZ5V	M3kvSi	Malignant neoplasm of cervix uteri	HVEM on naive CD4+	Inverse variance weighted	18	-0.0593363	0.0589246	0.313941	-0.174828	0.0561559	0.94239	0.839601	1.05776
HoGZ5V	M3kvSi	Malignant neoplasm of cervix uteri	HVEM on naive CD4+	Simple mode	18	-0.0151077	0.171058	0.930655	-0.350382	0.320167	0.985006	0.704419	1.37736
HoGZ5V	M3kvSi	Malignant neoplasm of cervix uteri	HVEM on naive CD4+	Weighted mode	18	-0.129725	0.069217	0.0781983	-0.26539	0.00594068	0.878337	0.766907	1.00596
HOp9Iy	M3kvSi	Malignant neoplasm of cervix uteri	CD86 on monocyte	MR Egger	16	-0.00978513	0.122635	0.937533	-0.250149	0.230579	0.990263	0.778684	1.25933
HOp9Iy	M3kvSi	Malignant neoplasm of cervix uteri	CD86 on monocyte	Weighted median	16	-0.045072	0.127874	0.724485	-0.295706	0.205562	0.955929	0.744006	1.22821
HOp9Iy	M3kvSi	Malignant neoplasm of cervix uteri	CD86 on monocyte	Inverse variance weighted	16	-0.0067338	0.088508	0.939354	-0.180209	0.166742	0.993289	0.835095	1.18145
HOp9Iy	M3kvSi	Malignant neoplasm of cervix uteri	CD86 on monocyte	Simple mode	16	-0.0616268	0.170641	0.723024	-0.396082	0.272829	0.940234	0.672951	1.31368
HOp9Iy	M3kvSi	Malignant neoplasm of cervix uteri	CD86 on monocyte	Weighted mode	16	-0.0429856	0.117646	0.719929	-0.273572	0.187601	0.957925	0.760657	1.20635
hp9Zjf	M3kvSi	Malignant neoplasm of cervix uteri	EM DN (CD4-CD8-) %T cell	MR Egger	23	0.134059	0.171646	0.443509	-0.202368	0.470486	1.14346	0.816794	1.60077
hp9Zjf	M3kvSi	Malignant neoplasm of cervix uteri	EM DN (CD4-CD8-) %T cell	Weighted median	23	-0.0402026	0.147612	0.785351	-0.329522	0.249117	0.960595	0.719267	1.28289
hp9Zjf	M3kvSi	Malignant neoplasm of cervix uteri	EM DN (CD4-CD8-) %T cell	Inverse variance weighted	23	-0.102659	0.101854	0.313499	-0.302293	0.0969744	0.902434	0.739121	1.10183
hp9Zjf	M3kvSi	Malignant neoplasm of cervix uteri	EM DN (CD4-CD8-) %T cell	Simple mode	23	-0.000458455	0.230798	0.998433	-0.452822	0.451905	0.999542	0.635831	1.5713
hp9Zjf	M3kvSi	Malignant neoplasm of cervix uteri	EM DN (CD4-CD8-) %T cell	Weighted mode	23	0.0355118	0.158841	0.825157	-0.275817	0.346841	1.03615	0.758951	1.41459
HPylsF	M3kvSi	Malignant neoplasm of cervix uteri	CD40 on CD14- CD16+ monocyte	MR Egger	27	-0.0294449	0.0753703	0.69935	-0.177171	0.118281	0.970984	0.837637	1.12556
HPylsF	M3kvSi	Malignant neoplasm of cervix uteri	CD40 on CD14- CD16+ monocyte	Weighted median	27	-0.0396575	0.0681078	0.560382	-0.173149	0.0938339	0.961119	0.841012	1.09838
HPylsF	M3kvSi	Malignant neoplasm of cervix uteri	CD40 on CD14- CD16+ monocyte	Inverse variance weighted	27	-0.0439934	0.0525803	0.402766	-0.147051	0.0590639	0.95696	0.86325	1.06084
HPylsF	M3kvSi	Malignant neoplasm of cervix uteri	CD40 on CD14- CD16+ monocyte	Simple mode	27	-0.0852488	0.111123	0.449898	-0.30305	0.132552	0.918284	0.738562	1.14174
HPylsF	M3kvSi	Malignant neoplasm of cervix uteri	CD40 on CD14- CD16+ monocyte	Weighted mode	27	-0.0393812	0.0622612	0.532573	-0.161413	0.0826507	0.961384	0.850941	1.08616
Hqc5Ux	M3kvSi	Malignant neoplasm of cervix uteri	BAFF-R on unsw mem	MR Egger	24	-0.0984249	0.0711401	0.18038	-0.237859	0.0410097	0.906264	0.788313	1.04186
Hqc5Ux	M3kvSi	Malignant neoplasm of cervix uteri	BAFF-R on unsw mem	Weighted median	24	-0.128416	0.0756442	0.0895765	-0.276679	0.0198463	0.879487	0.758298	1.02004
Hqc5Ux	M3kvSi	Malignant neoplasm of cervix uteri	BAFF-R on unsw mem	Inverse variance weighted	24	-0.150761	0.0544332	0.00561151	-0.25745	-0.0440723	0.860053	0.77302	0.956885
Hqc5Ux	M3kvSi	Malignant neoplasm of cervix uteri	BAFF-R on unsw mem	Simple mode	24	-0.175571	0.133471	0.201331	-0.437175	0.0860326	0.838978	0.645858	1.08984
Hqc5Ux	M3kvSi	Malignant neoplasm of cervix uteri	BAFF-R on unsw mem	Weighted mode	24	-0.149	0.068987	0.0414504	-0.284215	-0.0137859	0.861569	0.752605	0.986309
hqwtNU	M3kvSi	Malignant neoplasm of cervix uteri	CM DN (CD4-CD8-) AC	MR Egger	4	0.101527	0.149558	0.567256	-0.191607	0.39466	1.10686	0.825632	1.48388
hqwtNU	M3kvSi	Malignant neoplasm of cervix uteri	CM DN (CD4-CD8-) AC	Weighted median	4	0.0459772	0.110369	0.676987	-0.170345	0.2623	1.04705	0.843373	1.29992
hqwtNU	M3kvSi	Malignant neoplasm of cervix uteri	CM DN (CD4-CD8-) AC	Inverse variance weighted	4	0.0344437	0.0975353	0.723983	-0.156726	0.225613	1.03504	0.854939	1.25309
hqwtNU	M3kvSi	Malignant neoplasm of cervix uteri	CM DN (CD4-CD8-) AC	Simple mode	4	0.0293912	0.133387	0.839746	-0.232048	0.29083	1.02983	0.792908	1.33754
hqwtNU	M3kvSi	Malignant neoplasm of cervix uteri	CM DN (CD4-CD8-) AC	Weighted mode	4	0.0456099	0.0999891	0.679279	-0.150369	0.241589	1.04667	0.860391	1.27327
hr5yGD	M3kvSi	Malignant neoplasm of cervix uteri	BAFF-R on CD20- CD38-	MR Egger	17	0.00663158	0.103698	0.949854	-0.196616	0.209879	1.00665	0.821506	1.23353
hr5yGD	M3kvSi	Malignant neoplasm of cervix uteri	BAFF-R on CD20- CD38-	Weighted median	17	-0.0139411	0.103307	0.892653	-0.216422	0.18854	0.986156	0.805395	1.20749
hr5yGD	M3kvSi	Malignant neoplasm of cervix uteri	BAFF-R on CD20- CD38-	Inverse variance weighted	17	-0.0638254	0.0730639	0.38236	-0.207031	0.0793798	0.938169	0.812995	1.08262
hr5yGD	M3kvSi	Malignant neoplasm of cervix uteri	BAFF-R on CD20- CD38-	Simple mode	17	-0.056599	0.156946	0.723094	-0.364212	0.251014	0.944973	0.694744	1.28533
hr5yGD	M3kvSi	Malignant neoplasm of cervix uteri	BAFF-R on CD20- CD38-	Weighted mode	17	-0.018896	0.0893324	0.835149	-0.193987	0.156195	0.981281	0.823668	1.16905
hXlV6C	M3kvSi	Malignant neoplasm of cervix uteri	NKT AC	MR Egger	34	0.0242884	0.140884	0.864209	-0.251844	0.300421	1.02459	0.777366	1.35043
hXlV6C	M3kvSi	Malignant neoplasm of cervix uteri	NKT AC	Weighted median	34	0.0339892	0.122583	0.78157	-0.206274	0.274253	1.03457	0.81361	1.31555
hXlV6C	M3kvSi	Malignant neoplasm of cervix uteri	NKT AC	Inverse variance weighted	34	-0.0805534	0.0828789	0.33108	-0.242996	0.0818891	0.922606	0.784275	1.08534
hXlV6C	M3kvSi	Malignant neoplasm of cervix uteri	NKT AC	Simple mode	34	0.0550451	0.198997	0.783803	-0.33499	0.44508	1.05659	0.715345	1.56062
hXlV6C	M3kvSi	Malignant neoplasm of cervix uteri	NKT AC	Weighted mode	34	0.0863168	0.154789	0.580852	-0.217069	0.389703	1.09015	0.804874	1.47654
hzAMgG	M3kvSi	Malignant neoplasm of cervix uteri	CD39 on monocyte	MR Egger	22	-0.055452	0.0523864	0.302437	-0.158129	0.0472254	0.946057	0.853739	1.04836
hzAMgG	M3kvSi	Malignant neoplasm of cervix uteri	CD39 on monocyte	Weighted median	22	-0.0701482	0.0638352	0.271814	-0.195265	0.0549688	0.932256	0.822617	1.05651
hzAMgG	M3kvSi	Malignant neoplasm of cervix uteri	CD39 on monocyte	Inverse variance weighted	22	-0.0508787	0.0434088	0.241164	-0.13596	0.0342025	0.950394	0.872878	1.03479
hzAMgG	M3kvSi	Malignant neoplasm of cervix uteri	CD39 on monocyte	Simple mode	22	-0.177942	0.106012	0.108067	-0.385725	0.0298407	0.836991	0.679957	1.03029
hzAMgG	M3kvSi	Malignant neoplasm of cervix uteri	CD39 on monocyte	Weighted mode	22	-0.0660268	0.0544175	0.238472	-0.172685	0.0406316	0.936106	0.841402	1.04147
hzI40M	M3kvSi	Malignant neoplasm of cervix uteri	HLA DR on CD14+ monocyte	MR Egger	21	0.16415	0.149451	0.285774	-0.128773	0.457074	1.17839	0.879173	1.57945
hzI40M	M3kvSi	Malignant neoplasm of cervix uteri	HLA DR on CD14+ monocyte	Weighted median	21	0.0481283	0.110762	0.663911	-0.168965	0.265222	1.04931	0.844538	1.30372
hzI40M	M3kvSi	Malignant neoplasm of cervix uteri	HLA DR on CD14+ monocyte	Inverse variance weighted	21	0.0164093	0.0775733	0.832472	-0.135634	0.168453	1.01654	0.873162	1.18347
hzI40M	M3kvSi	Malignant neoplasm of cervix uteri	HLA DR on CD14+ monocyte	Simple mode	21	0.0638204	0.203537	0.757104	-0.335112	0.462753	1.0659	0.715258	1.58844
hzI40M	M3kvSi	Malignant neoplasm of cervix uteri	HLA DR on CD14+ monocyte	Weighted mode	21	0.0638204	0.0969175	0.517725	-0.126138	0.253779	1.0659	0.881493	1.28889
hZXpkq	M3kvSi	Malignant neoplasm of cervix uteri	CD25 on IgD+ CD38- naive	MR Egger	25	0.183467	0.0892818	0.0514163	0.00847498	0.35846	1.20138	1.00851	1.43112
hZXpkq	M3kvSi	Malignant neoplasm of cervix uteri	CD25 on IgD+ CD38- naive	Weighted median	25	0.106734	0.0929668	0.250933	-0.0754811	0.288949	1.11264	0.927297	1.33502
hZXpkq	M3kvSi	Malignant neoplasm of cervix uteri	CD25 on IgD+ CD38- naive	Inverse variance weighted	25	0.0291888	0.0639716	0.648191	-0.0961956	0.154573	1.02962	0.908286	1.16716
hZXpkq	M3kvSi	Malignant neoplasm of cervix uteri	CD25 on IgD+ CD38- naive	Simple mode	25	0.00938727	0.18746	0.960476	-0.358034	0.376809	1.00943	0.699049	1.45763
hZXpkq	M3kvSi	Malignant neoplasm of cervix uteri	CD25 on IgD+ CD38- naive	Weighted mode	25	0.124522	0.0884312	0.171917	-0.048803	0.297847	1.13261	0.952369	1.34696
I0NVWl	M3kvSi	Malignant neoplasm of cervix uteri	CD4 Treg %T cell	MR Egger	16	0.123374	0.159169	0.451166	-0.188597	0.435345	1.13131	0.82812	1.5455
I0NVWl	M3kvSi	Malignant neoplasm of cervix uteri	CD4 Treg %T cell	Weighted median	16	0.124355	0.153066	0.416546	-0.175654	0.424364	1.13242	0.838908	1.52862
I0NVWl	M3kvSi	Malignant neoplasm of cervix uteri	CD4 Treg %T cell	Inverse variance weighted	16	0.101163	0.106922	0.344076	-0.108404	0.31073	1.10646	0.897265	1.36442
I0NVWl	M3kvSi	Malignant neoplasm of cervix uteri	CD4 Treg %T cell	Simple mode	16	0.307363	0.249135	0.236289	-0.180941	0.795667	1.35983	0.834484	2.21592
I0NVWl	M3kvSi	Malignant neoplasm of cervix uteri	CD4 Treg %T cell	Weighted mode	16	0.116203	0.155705	0.467022	-0.188979	0.421385	1.12322	0.827804	1.52407
I2iazx	M3kvSi	Malignant neoplasm of cervix uteri	CD40 on monocytes	MR Egger	29	0.0628499	0.0497483	0.217261	-0.0346567	0.160357	1.06487	0.965937	1.17393
I2iazx	M3kvSi	Malignant neoplasm of cervix uteri	CD40 on monocytes	Weighted median	29	0.0570612	0.0561712	0.309704	-0.0530344	0.167157	1.05872	0.948347	1.18194
I2iazx	M3kvSi	Malignant neoplasm of cervix uteri	CD40 on monocytes	Inverse variance weighted	29	0.0109487	0.0386742	0.777099	-0.0648526	0.0867501	1.01101	0.937206	1.09062
I2iazx	M3kvSi	Malignant neoplasm of cervix uteri	CD40 on monocytes	Simple mode	29	0.0104704	0.0873388	0.905432	-0.160714	0.181655	1.01053	0.851536	1.1992
I2iazx	M3kvSi	Malignant neoplasm of cervix uteri	CD40 on monocytes	Weighted mode	29	0.0527693	0.0482289	0.283216	-0.0417594	0.147298	1.05419	0.9591	1.1587
i4qgoM	M3kvSi	Malignant neoplasm of cervix uteri	CD8 on CD8br	MR Egger	26	-0.179779	0.107778	0.108301	-0.391023	0.0314645	0.835454	0.676364	1.03196
i4qgoM	M3kvSi	Malignant neoplasm of cervix uteri	CD8 on CD8br	Weighted median	26	-0.158256	0.103002	0.12443	-0.360139	0.0436273	0.853631	0.697579	1.04459
i4qgoM	M3kvSi	Malignant neoplasm of cervix uteri	CD8 on CD8br	Inverse variance weighted	26	-0.0918038	0.0742132	0.216076	-0.237262	0.053654	0.912284	0.788785	1.05512
i4qgoM	M3kvSi	Malignant neoplasm of cervix uteri	CD8 on CD8br	Simple mode	26	-0.184176	0.159134	0.258062	-0.496079	0.127726	0.831789	0.608914	1.13624
i4qgoM	M3kvSi	Malignant neoplasm of cervix uteri	CD8 on CD8br	Weighted mode	26	-0.148312	0.0964665	0.136747	-0.337386	0.0407629	0.862162	0.713633	1.04161
i4wd0f	M3kvSi	Malignant neoplasm of cervix uteri	IgD- CD38br %B cell	MR Egger	18	0.045676	0.303809	0.882372	-0.54979	0.641142	1.04674	0.577071	1.89865
i4wd0f	M3kvSi	Malignant neoplasm of cervix uteri	IgD- CD38br %B cell	Weighted median	18	-0.167491	0.202695	0.408624	-0.564774	0.229792	0.845784	0.568489	1.25834
i4wd0f	M3kvSi	Malignant neoplasm of cervix uteri	IgD- CD38br %B cell	Inverse variance weighted	18	-0.177369	0.140925	0.208174	-0.453583	0.0988447	0.837471	0.635348	1.10389
i4wd0f	M3kvSi	Malignant neoplasm of cervix uteri	IgD- CD38br %B cell	Simple mode	18	-0.257122	0.340163	0.460067	-0.923841	0.409596	0.773274	0.396991	1.50621
i4wd0f	M3kvSi	Malignant neoplasm of cervix uteri	IgD- CD38br %B cell	Weighted mode	18	-0.141016	0.277025	0.61727	-0.683984	0.401953	0.868476	0.504603	1.49474
i961hq	M3kvSi	Malignant neoplasm of cervix uteri	CD3 on CM CD4+	MR Egger	24	0.158797	0.0900848	0.0918307	-0.0177691	0.335363	1.1721	0.982388	1.39845
i961hq	M3kvSi	Malignant neoplasm of cervix uteri	CD3 on CM CD4+	Weighted median	24	0.127094	0.0952676	0.18218	-0.0596305	0.313819	1.13552	0.942113	1.36864
i961hq	M3kvSi	Malignant neoplasm of cervix uteri	CD3 on CM CD4+	Inverse variance weighted	24	0.0383418	0.063184	0.543965	-0.0854988	0.162182	1.03909	0.918054	1.17607
i961hq	M3kvSi	Malignant neoplasm of cervix uteri	CD3 on CM CD4+	Simple mode	24	0.0821945	0.16729	0.62785	-0.245695	0.410084	1.08567	0.782161	1.50694
i961hq	M3kvSi	Malignant neoplasm of cervix uteri	CD3 on CM CD4+	Weighted mode	24	0.123096	0.08213	0.147528	-0.0378789	0.284071	1.13099	0.96283	1.32853
IAjeO1	M3kvSi	Malignant neoplasm of cervix uteri	CD20 on IgD+ CD38-	MR Egger	25	0.00383807	0.122528	0.975281	-0.236316	0.243992	1.00385	0.789531	1.27633
IAjeO1	M3kvSi	Malignant neoplasm of cervix uteri	CD20 on IgD+ CD38-	Weighted median	25	0.0182191	0.115069	0.874196	-0.207317	0.243755	1.01839	0.812762	1.27603
IAjeO1	M3kvSi	Malignant neoplasm of cervix uteri	CD20 on IgD+ CD38-	Inverse variance weighted	25	0.0383613	0.0868409	0.658675	-0.131847	0.208569	1.03911	0.876475	1.23191
IAjeO1	M3kvSi	Malignant neoplasm of cervix uteri	CD20 on IgD+ CD38-	Simple mode	25	0.364971	0.263037	0.178031	-0.150582	0.880523	1.44047	0.860207	2.41216
IAjeO1	M3kvSi	Malignant neoplasm of cervix uteri	CD20 on IgD+ CD38-	Weighted mode	25	0.0154165	0.105703	0.88526	-0.191762	0.222595	1.01554	0.825504	1.24931
IAuYCa	M3kvSi	Malignant neoplasm of cervix uteri	CD11c+ CD62L- monocyte %monocyte	MR Egger	18	0.182981	0.258811	0.489733	-0.324289	0.69025	1.20079	0.723041	1.99421
IAuYCa	M3kvSi	Malignant neoplasm of cervix uteri	CD11c+ CD62L- monocyte %monocyte	Weighted median	18	-0.0234187	0.178095	0.895384	-0.372486	0.325648	0.976853	0.689019	1.38493
IAuYCa	M3kvSi	Malignant neoplasm of cervix uteri	CD11c+ CD62L- monocyte %monocyte	Inverse variance weighted	18	-0.0105379	0.129365	0.935077	-0.264093	0.243018	0.989517	0.767902	1.27509
IAuYCa	M3kvSi	Malignant neoplasm of cervix uteri	CD11c+ CD62L- monocyte %monocyte	Simple mode	18	-0.247525	0.27943	0.388074	-0.795209	0.300159	0.780731	0.451487	1.35007
IAuYCa	M3kvSi	Malignant neoplasm of cervix uteri	CD11c+ CD62L- monocyte %monocyte	Weighted mode	18	-0.188667	0.204411	0.368933	-0.589312	0.211978	0.828062	0.554709	1.23612
iC75ar	M3kvSi	Malignant neoplasm of cervix uteri	CD20 on transitional	MR Egger	22	-0.0122571	0.044384	0.785259	-0.0992498	0.0747356	0.987818	0.905516	1.0776
iC75ar	M3kvSi	Malignant neoplasm of cervix uteri	CD20 on transitional	Weighted median	22	0.0118863	0.0474905	0.802364	-0.0811951	0.104968	1.01196	0.922014	1.11067
iC75ar	M3kvSi	Malignant neoplasm of cervix uteri	CD20 on transitional	Inverse variance weighted	22	0.0365121	0.0378261	0.334413	-0.037627	0.110651	1.03719	0.963072	1.11701
iC75ar	M3kvSi	Malignant neoplasm of cervix uteri	CD20 on transitional	Simple mode	22	0.298887	0.138181	0.0422234	0.0280532	0.569721	1.34836	1.02845	1.76777
iC75ar	M3kvSi	Malignant neoplasm of cervix uteri	CD20 on transitional	Weighted mode	22	0.0139138	0.0385498	0.721757	-0.0616437	0.0894713	1.01401	0.940218	1.0936
ICbG6x	M3kvSi	Malignant neoplasm of cervix uteri	CD14- CD16+ monocyte %monocyte	MR Egger	23	0.113893	0.150292	0.456987	-0.18068	0.408466	1.12063	0.834702	1.50451
ICbG6x	M3kvSi	Malignant neoplasm of cervix uteri	CD14- CD16+ monocyte %monocyte	Weighted median	23	0.0522919	0.143358	0.715286	-0.228689	0.333273	1.05368	0.795576	1.39553
ICbG6x	M3kvSi	Malignant neoplasm of cervix uteri	CD14- CD16+ monocyte %monocyte	Inverse variance weighted	23	-0.0368846	0.103856	0.722477	-0.240443	0.166674	0.963787	0.786279	1.18137
ICbG6x	M3kvSi	Malignant neoplasm of cervix uteri	CD14- CD16+ monocyte %monocyte	Simple mode	23	0.136766	0.226859	0.552761	-0.307878	0.58141	1.14656	0.735005	1.78856
ICbG6x	M3kvSi	Malignant neoplasm of cervix uteri	CD14- CD16+ monocyte %monocyte	Weighted mode	23	0.088378	0.171467	0.611399	-0.247698	0.424453	1.0924	0.780596	1.52875
IeJtk4	M3kvSi	Malignant neoplasm of cervix uteri	CD28- CD25++ CD8br %CD8br	MR Egger	25	-0.0265943	0.170041	0.877083	-0.359875	0.306687	0.973756	0.697763	1.35892
IeJtk4	M3kvSi	Malignant neoplasm of cervix uteri	CD28- CD25++ CD8br %CD8br	Weighted median	25	-0.0585849	0.149106	0.694387	-0.350833	0.233663	0.943098	0.704102	1.26322
IeJtk4	M3kvSi	Malignant neoplasm of cervix uteri	CD28- CD25++ CD8br %CD8br	Inverse variance weighted	25	-0.142248	0.107272	0.184825	-0.352501	0.0680059	0.867406	0.702928	1.07037
IeJtk4	M3kvSi	Malignant neoplasm of cervix uteri	CD28- CD25++ CD8br %CD8br	Simple mode	25	-0.0585867	0.24403	0.812307	-0.536886	0.419712	0.943096	0.584566	1.52152
IeJtk4	M3kvSi	Malignant neoplasm of cervix uteri	CD28- CD25++ CD8br %CD8br	Weighted mode	25	-0.0906207	0.173364	0.605963	-0.430415	0.249174	0.913364	0.650239	1.28296
IFCqqH	M3kvSi	Malignant neoplasm of cervix uteri	Transitional %B cell	MR Egger	15	0.0391882	0.300666	0.898294	-0.550118	0.628494	1.03997	0.576882	1.87479
IFCqqH	M3kvSi	Malignant neoplasm of cervix uteri	Transitional %B cell	Weighted median	15	-0.0441372	0.205879	0.830248	-0.44766	0.359386	0.956823	0.639122	1.43245
IFCqqH	M3kvSi	Malignant neoplasm of cervix uteri	Transitional %B cell	Inverse variance weighted	15	0.00797804	0.153378	0.958516	-0.292642	0.308599	1.00801	0.746289	1.36152
IFCqqH	M3kvSi	Malignant neoplasm of cervix uteri	Transitional %B cell	Simple mode	15	-0.0473303	0.279274	0.867846	-0.594707	0.500046	0.953772	0.551724	1.6488
IFCqqH	M3kvSi	Malignant neoplasm of cervix uteri	Transitional %B cell	Weighted mode	15	-0.0473303	0.241219	0.847263	-0.520119	0.425459	0.953772	0.59445	1.53029
IfogbP	M3kvSi	Malignant neoplasm of cervix uteri	CD16 on CD14- CD16+ monocyte	MR Egger	20	0.0351865	0.103443	0.737678	-0.167562	0.237935	1.03581	0.845724	1.26863
IfogbP	M3kvSi	Malignant neoplasm of cervix uteri	CD16 on CD14- CD16+ monocyte	Weighted median	20	0.0476264	0.0889152	0.592208	-0.126647	0.2219	1.04878	0.881044	1.24845
IfogbP	M3kvSi	Malignant neoplasm of cervix uteri	CD16 on CD14- CD16+ monocyte	Inverse variance weighted	20	0.0486919	0.0717011	0.497077	-0.0918423	0.189226	1.0499	0.912249	1.20831
IfogbP	M3kvSi	Malignant neoplasm of cervix uteri	CD16 on CD14- CD16+ monocyte	Simple mode	20	-0.0342277	0.134424	0.801748	-0.297699	0.229243	0.966351	0.742525	1.25765
IfogbP	M3kvSi	Malignant neoplasm of cervix uteri	CD16 on CD14- CD16+ monocyte	Weighted mode	20	0.0504392	0.0755263	0.51227	-0.0975924	0.198471	1.05173	0.907019	1.21954
ijPxOb	M3kvSi	Malignant neoplasm of cervix uteri	CD3 on CD39+ secreting Treg	MR Egger	27	0.0790773	0.133721	0.559589	-0.183016	0.341171	1.08229	0.832755	1.40659
ijPxOb	M3kvSi	Malignant neoplasm of cervix uteri	CD3 on CD39+ secreting Treg	Weighted median	27	0.0905248	0.114696	0.429962	-0.13428	0.31533	1.09475	0.874345	1.37071
ijPxOb	M3kvSi	Malignant neoplasm of cervix uteri	CD3 on CD39+ secreting Treg	Inverse variance weighted	27	0.00174458	0.0772277	0.981977	-0.149622	0.153111	1.00175	0.861034	1.16545
ijPxOb	M3kvSi	Malignant neoplasm of cervix uteri	CD3 on CD39+ secreting Treg	Simple mode	27	-0.0183343	0.192647	0.924909	-0.395922	0.359254	0.981833	0.673059	1.43226
ijPxOb	M3kvSi	Malignant neoplasm of cervix uteri	CD3 on CD39+ secreting Treg	Weighted mode	27	0.106172	0.116315	0.369735	-0.121805	0.334149	1.11201	0.885321	1.39675
IJSgmI	M3kvSi	Malignant neoplasm of cervix uteri	DN (CD4-CD8-) NKT %lymphocyte	MR Egger	29	0.147222	0.203063	0.474687	-0.250782	0.545226	1.15861	0.778192	1.725
IJSgmI	M3kvSi	Malignant neoplasm of cervix uteri	DN (CD4-CD8-) NKT %lymphocyte	Weighted median	29	-0.0544354	0.157928	0.730332	-0.363975	0.255104	0.94702	0.694909	1.2906
IJSgmI	M3kvSi	Malignant neoplasm of cervix uteri	DN (CD4-CD8-) NKT %lymphocyte	Inverse variance weighted	29	0.0207048	0.103654	0.841678	-0.182458	0.223868	1.02092	0.83322	1.25091
IJSgmI	M3kvSi	Malignant neoplasm of cervix uteri	DN (CD4-CD8-) NKT %lymphocyte	Simple mode	29	-0.287903	0.271958	0.298816	-0.82094	0.245134	0.749834	0.440018	1.27779
IJSgmI	M3kvSi	Malignant neoplasm of cervix uteri	DN (CD4-CD8-) NKT %lymphocyte	Weighted mode	29	-0.111066	0.225881	0.626764	-0.553792	0.33166	0.89488	0.574766	1.39328
iJYaJu	M3kvSi	Malignant neoplasm of cervix uteri	CD3- lymphocyte %lymphocyte	MR Egger	6	-0.317107	1.34496	0.825188	-2.95322	2.31901	0.728253	0.0521713	10.1656
iJYaJu	M3kvSi	Malignant neoplasm of cervix uteri	CD3- lymphocyte %lymphocyte	Weighted median	6	-0.0659624	0.366953	0.857343	-0.785191	0.653266	0.936166	0.456033	1.92181
iJYaJu	M3kvSi	Malignant neoplasm of cervix uteri	CD3- lymphocyte %lymphocyte	Inverse variance weighted	6	-0.0623289	0.296894	0.833717	-0.644241	0.519583	0.939574	0.525061	1.68133
iJYaJu	M3kvSi	Malignant neoplasm of cervix uteri	CD3- lymphocyte %lymphocyte	Simple mode	6	-0.056891	0.508312	0.91524	-1.05318	0.939401	0.944697	0.348826	2.55845
iJYaJu	M3kvSi	Malignant neoplasm of cervix uteri	CD3- lymphocyte %lymphocyte	Weighted mode	6	-0.0269529	0.446157	0.954168	-0.90142	0.847514	0.973407	0.405993	2.33384
IKyS6n	M3kvSi	Malignant neoplasm of cervix uteri	TD DN (CD4-CD8-) %DN	MR Egger	26	0.326598	0.12701	0.0167495	0.0776588	0.575538	1.38624	1.08075	1.77809
IKyS6n	M3kvSi	Malignant neoplasm of cervix uteri	TD DN (CD4-CD8-) %DN	Weighted median	26	0.221755	0.127444	0.0818559	-0.0280354	0.471545	1.24827	0.972354	1.60247
IKyS6n	M3kvSi	Malignant neoplasm of cervix uteri	TD DN (CD4-CD8-) %DN	Inverse variance weighted	26	0.0919865	0.083399	0.270041	-0.0714756	0.255449	1.09635	0.931019	1.29104
IKyS6n	M3kvSi	Malignant neoplasm of cervix uteri	TD DN (CD4-CD8-) %DN	Simple mode	26	0.185709	0.244361	0.454375	-0.293238	0.664656	1.20407	0.745845	1.94382
IKyS6n	M3kvSi	Malignant neoplasm of cervix uteri	TD DN (CD4-CD8-) %DN	Weighted mode	26	0.306459	0.170284	0.0839908	-0.0272979	0.640216	1.35861	0.973071	1.89689
InJL6B	M3kvSi	Malignant neoplasm of cervix uteri	CD28- DN (CD4-CD8-) %T cell	MR Egger	22	-0.241218	0.140471	0.101388	-0.516542	0.0341055	0.78567	0.59658	1.03469
InJL6B	M3kvSi	Malignant neoplasm of cervix uteri	CD28- DN (CD4-CD8-) %T cell	Weighted median	22	-0.224172	0.144514	0.120852	-0.50742	0.0590767	0.799178	0.602047	1.06086
InJL6B	M3kvSi	Malignant neoplasm of cervix uteri	CD28- DN (CD4-CD8-) %T cell	Inverse variance weighted	22	-0.071804	0.0927275	0.438721	-0.25355	0.109942	0.930713	0.776041	1.11621
InJL6B	M3kvSi	Malignant neoplasm of cervix uteri	CD28- DN (CD4-CD8-) %T cell	Simple mode	22	0.114408	0.242668	0.642175	-0.361221	0.590037	1.12121	0.696825	1.80405
InJL6B	M3kvSi	Malignant neoplasm of cervix uteri	CD28- DN (CD4-CD8-) %T cell	Weighted mode	22	-0.214671	0.138202	0.13529	-0.485547	0.056205	0.806807	0.615361	1.05781
Ip4xIB	M3kvSi	Malignant neoplasm of cervix uteri	CD25 on B cell	MR Egger	25	0.100387	0.079467	0.219156	-0.0553689	0.256142	1.1056	0.946136	1.29194
Ip4xIB	M3kvSi	Malignant neoplasm of cervix uteri	CD25 on B cell	Weighted median	25	0.0468979	0.0877215	0.592911	-0.125036	0.218832	1.04801	0.882465	1.24462
Ip4xIB	M3kvSi	Malignant neoplasm of cervix uteri	CD25 on B cell	Inverse variance weighted	25	-0.0127221	0.0721881	0.860109	-0.154211	0.128767	0.987358	0.857091	1.13742
Ip4xIB	M3kvSi	Malignant neoplasm of cervix uteri	CD25 on B cell	Simple mode	25	-0.0296976	0.187747	0.875639	-0.397682	0.338287	0.970739	0.671875	1.40254
Ip4xIB	M3kvSi	Malignant neoplasm of cervix uteri	CD25 on B cell	Weighted mode	25	0.0636719	0.0815375	0.442502	-0.0961416	0.223485	1.06574	0.908335	1.25043
iPBqol	M3kvSi	Malignant neoplasm of cervix uteri	CD11c on myeloid DC	MR Egger	30	0.0688357	0.082185	0.409365	-0.092247	0.229918	1.07126	0.91188	1.2585
iPBqol	M3kvSi	Malignant neoplasm of cervix uteri	CD11c on myeloid DC	Weighted median	30	0.0289052	0.0865537	0.738412	-0.14074	0.19855	1.02933	0.868715	1.21963
iPBqol	M3kvSi	Malignant neoplasm of cervix uteri	CD11c on myeloid DC	Inverse variance weighted	30	-0.00380207	0.0625788	0.951553	-0.126457	0.118852	0.996205	0.881212	1.1262
iPBqol	M3kvSi	Malignant neoplasm of cervix uteri	CD11c on myeloid DC	Simple mode	30	-0.233793	0.21391	0.283412	-0.653056	0.18547	0.791526	0.520453	1.20378
iPBqol	M3kvSi	Malignant neoplasm of cervix uteri	CD11c on myeloid DC	Weighted mode	30	0.049741	0.0767162	0.521843	-0.100623	0.200105	1.051	0.904274	1.22153
IpH1Ss	M3kvSi	Malignant neoplasm of cervix uteri	CD33dim HLA DR+ CD11b- %CD33dim HLA DR+	MR Egger	24	-0.078469	0.0569991	0.182464	-0.190187	0.0332493	0.924531	0.826804	1.03381
IpH1Ss	M3kvSi	Malignant neoplasm of cervix uteri	CD33dim HLA DR+ CD11b- %CD33dim HLA DR+	Weighted median	24	-0.0408661	0.0563491	0.468311	-0.15131	0.0695782	0.959958	0.859581	1.07206
IpH1Ss	M3kvSi	Malignant neoplasm of cervix uteri	CD33dim HLA DR+ CD11b- %CD33dim HLA DR+	Inverse variance weighted	24	-0.0229565	0.0401241	0.567229	-0.1016	0.0556868	0.977305	0.903391	1.05727
IpH1Ss	M3kvSi	Malignant neoplasm of cervix uteri	CD33dim HLA DR+ CD11b- %CD33dim HLA DR+	Simple mode	24	-0.0564688	0.0891401	0.532668	-0.231183	0.118246	0.945096	0.793594	1.12552
IpH1Ss	M3kvSi	Malignant neoplasm of cervix uteri	CD33dim HLA DR+ CD11b- %CD33dim HLA DR+	Weighted mode	24	-0.0474711	0.0481439	0.334381	-0.141833	0.0468909	0.953638	0.867766	1.04801
Ips18T	M3kvSi	Malignant neoplasm of cervix uteri	CD27 on PB/PC	MR Egger	19	0.0190653	0.146708	0.898129	-0.268483	0.306614	1.01925	0.764538	1.35882
Ips18T	M3kvSi	Malignant neoplasm of cervix uteri	CD27 on PB/PC	Weighted median	19	0.0265471	0.15134	0.860754	-0.270078	0.323173	1.0269	0.76332	1.3815
Ips18T	M3kvSi	Malignant neoplasm of cervix uteri	CD27 on PB/PC	Inverse variance weighted	19	-0.132376	0.107667	0.218884	-0.343403	0.0786506	0.876011	0.709352	1.08183
Ips18T	M3kvSi	Malignant neoplasm of cervix uteri	CD27 on PB/PC	Simple mode	19	-0.00237771	0.296048	0.99368	-0.582631	0.577876	0.997625	0.558427	1.78225
Ips18T	M3kvSi	Malignant neoplasm of cervix uteri	CD27 on PB/PC	Weighted mode	19	0.0562219	0.145495	0.703717	-0.228948	0.341392	1.05783	0.79537	1.4069
IQPuyL	M3kvSi	Malignant neoplasm of cervix uteri	CD16+ monocyte %monocyte	MR Egger	22	0.194799	0.21548	0.376746	-0.227543	0.61714	1.21507	0.796488	1.85362
IQPuyL	M3kvSi	Malignant neoplasm of cervix uteri	CD16+ monocyte %monocyte	Weighted median	22	0.123514	0.173377	0.476215	-0.216304	0.463332	1.13147	0.80549	1.58936
IQPuyL	M3kvSi	Malignant neoplasm of cervix uteri	CD16+ monocyte %monocyte	Inverse variance weighted	22	0.0352251	0.12211	0.772987	-0.204111	0.274561	1.03585	0.815372	1.31595
IQPuyL	M3kvSi	Malignant neoplasm of cervix uteri	CD16+ monocyte %monocyte	Simple mode	22	0.25063	0.27783	0.377235	-0.293916	0.795176	1.28483	0.745339	2.21483
IQPuyL	M3kvSi	Malignant neoplasm of cervix uteri	CD16+ monocyte %monocyte	Weighted mode	22	0.194987	0.19959	0.33972	-0.196209	0.586182	1.21529	0.821841	1.79711
IqrP7u	M3kvSi	Malignant neoplasm of cervix uteri	IgD+ CD24+ AC	MR Egger	23	-0.0642565	0.231718	0.784257	-0.518424	0.389911	0.937764	0.595459	1.47685
IqrP7u	M3kvSi	Malignant neoplasm of cervix uteri	IgD+ CD24+ AC	Weighted median	23	0.021699	0.195158	0.911469	-0.360812	0.40421	1.02194	0.69711	1.49812
IqrP7u	M3kvSi	Malignant neoplasm of cervix uteri	IgD+ CD24+ AC	Inverse variance weighted	23	0.0235633	0.124797	0.85024	-0.22104	0.268166	1.02384	0.801685	1.30756
IqrP7u	M3kvSi	Malignant neoplasm of cervix uteri	IgD+ CD24+ AC	Simple mode	23	0.329893	0.306744	0.29382	-0.271326	0.931111	1.39082	0.762368	2.53733
IqrP7u	M3kvSi	Malignant neoplasm of cervix uteri	IgD+ CD24+ AC	Weighted mode	23	0.0655634	0.225318	0.773791	-0.37606	0.507186	1.06776	0.686561	1.66061
is7zao	M3kvSi	Malignant neoplasm of cervix uteri	CD3 on CD4 Treg	MR Egger	11	0.121921	0.210713	0.577043	-0.291077	0.534919	1.12966	0.747458	1.70731
is7zao	M3kvSi	Malignant neoplasm of cervix uteri	CD3 on CD4 Treg	Weighted median	11	0.0883907	0.118478	0.455636	-0.143826	0.320608	1.09241	0.866038	1.37796
is7zao	M3kvSi	Malignant neoplasm of cervix uteri	CD3 on CD4 Treg	Inverse variance weighted	11	0.0370834	0.111506	0.73946	-0.181468	0.255635	1.03778	0.834045	1.29128
is7zao	M3kvSi	Malignant neoplasm of cervix uteri	CD3 on CD4 Treg	Simple mode	11	0.129848	0.205354	0.541368	-0.272646	0.532343	1.13866	0.761362	1.70292
is7zao	M3kvSi	Malignant neoplasm of cervix uteri	CD3 on CD4 Treg	Weighted mode	11	0.0977655	0.119556	0.432561	-0.136565	0.332096	1.1027	0.87235	1.39389
ISKyf0	M3kvSi	Malignant neoplasm of cervix uteri	CD33dim HLA DR+ CD11b+ AC	MR Egger	26	0.0763721	0.113111	0.506004	-0.145325	0.29807	1.07936	0.864741	1.34726
ISKyf0	M3kvSi	Malignant neoplasm of cervix uteri	CD33dim HLA DR+ CD11b+ AC	Weighted median	26	0.00603343	0.100105	0.95194	-0.190173	0.20224	1.00605	0.826816	1.22414
ISKyf0	M3kvSi	Malignant neoplasm of cervix uteri	CD33dim HLA DR+ CD11b+ AC	Inverse variance weighted	26	0.0504687	0.0693273	0.466628	-0.0854129	0.18635	1.05176	0.918133	1.20484
ISKyf0	M3kvSi	Malignant neoplasm of cervix uteri	CD33dim HLA DR+ CD11b+ AC	Simple mode	26	-0.029096	0.138151	0.834899	-0.299872	0.24168	0.971323	0.740913	1.27339
ISKyf0	M3kvSi	Malignant neoplasm of cervix uteri	CD33dim HLA DR+ CD11b+ AC	Weighted mode	26	0.00711428	0.10148	0.944668	-0.191786	0.206015	1.00714	0.825483	1.22877
ITFpLA	M3kvSi	Malignant neoplasm of cervix uteri	CD8br NKT %lymphocyte	MR Egger	27	-0.133429	0.196142	0.502586	-0.517867	0.251008	0.875089	0.59579	1.28532
ITFpLA	M3kvSi	Malignant neoplasm of cervix uteri	CD8br NKT %lymphocyte	Weighted median	27	-0.0640737	0.149835	0.668922	-0.357751	0.229603	0.937936	0.699247	1.2581
ITFpLA	M3kvSi	Malignant neoplasm of cervix uteri	CD8br NKT %lymphocyte	Inverse variance weighted	27	-0.169251	0.109792	0.123182	-0.384443	0.0459422	0.844297	0.680829	1.04701
ITFpLA	M3kvSi	Malignant neoplasm of cervix uteri	CD8br NKT %lymphocyte	Simple mode	27	0.0825257	0.288286	0.776945	-0.482516	0.647567	1.08603	0.617229	1.91089
ITFpLA	M3kvSi	Malignant neoplasm of cervix uteri	CD8br NKT %lymphocyte	Weighted mode	27	-0.143175	0.197541	0.475055	-0.530354	0.244005	0.866603	0.588396	1.27635
iTYyuN	M3kvSi	Malignant neoplasm of cervix uteri	CD3 on HLA DR+ CD8br	MR Egger	26	0.06058	0.135334	0.658432	-0.204674	0.325834	1.06245	0.814913	1.38519
iTYyuN	M3kvSi	Malignant neoplasm of cervix uteri	CD3 on HLA DR+ CD8br	Weighted median	26	-0.0613902	0.124477	0.62188	-0.305364	0.182584	0.940456	0.736855	1.20031
iTYyuN	M3kvSi	Malignant neoplasm of cervix uteri	CD3 on HLA DR+ CD8br	Inverse variance weighted	26	0.00571465	0.0841258	0.945842	-0.159172	0.170601	1.00573	0.85285	1.18602
iTYyuN	M3kvSi	Malignant neoplasm of cervix uteri	CD3 on HLA DR+ CD8br	Simple mode	26	-0.128724	0.192784	0.510436	-0.50658	0.249133	0.879217	0.602553	1.28291
iTYyuN	M3kvSi	Malignant neoplasm of cervix uteri	CD3 on HLA DR+ CD8br	Weighted mode	26	-0.0862975	0.128049	0.506534	-0.337274	0.164679	0.917321	0.713713	1.17901
iWekWq	M3kvSi	Malignant neoplasm of cervix uteri	CD86+ myeloid DC %DC	MR Egger	23	0.0664864	0.04939	0.192607	-0.0303181	0.163291	1.06875	0.970137	1.17738
iWekWq	M3kvSi	Malignant neoplasm of cervix uteri	CD86+ myeloid DC %DC	Weighted median	23	0.0169174	0.0551638	0.75909	-0.0912036	0.125038	1.01706	0.912832	1.13319
iWekWq	M3kvSi	Malignant neoplasm of cervix uteri	CD86+ myeloid DC %DC	Inverse variance weighted	23	0.0112752	0.0401248	0.778707	-0.0673694	0.0899199	1.01134	0.93485	1.09409
iWekWq	M3kvSi	Malignant neoplasm of cervix uteri	CD86+ myeloid DC %DC	Simple mode	23	-0.0341223	0.0871323	0.69911	-0.204902	0.136657	0.966453	0.814728	1.14643
iWekWq	M3kvSi	Malignant neoplasm of cervix uteri	CD86+ myeloid DC %DC	Weighted mode	23	0.0194824	0.0425699	0.651686	-0.0639546	0.102919	1.01967	0.938048	1.1084
IwkdHJ	M3kvSi	Malignant neoplasm of cervix uteri	CD4 on resting Treg	MR Egger	13	0.205357	0.223074	0.377018	-0.231868	0.642583	1.22796	0.793051	1.90139
IwkdHJ	M3kvSi	Malignant neoplasm of cervix uteri	CD4 on resting Treg	Weighted median	13	0.00375902	0.180914	0.983423	-0.350832	0.35835	1.00377	0.704102	1.43097
IwkdHJ	M3kvSi	Malignant neoplasm of cervix uteri	CD4 on resting Treg	Inverse variance weighted	13	-0.0963906	0.134697	0.474233	-0.360397	0.167616	0.908109	0.697399	1.18248
IwkdHJ	M3kvSi	Malignant neoplasm of cervix uteri	CD4 on resting Treg	Simple mode	13	0.104386	0.282269	0.717968	-0.44886	0.657632	1.11003	0.638355	1.93022
IwkdHJ	M3kvSi	Malignant neoplasm of cervix uteri	CD4 on resting Treg	Weighted mode	13	0.0457166	0.232682	0.847525	-0.410339	0.501773	1.04678	0.663425	1.65165
iWYdpL	M3kvSi	Malignant neoplasm of cervix uteri	FSC-A on lymphocyte	MR Egger	17	-0.100272	0.111175	0.381349	-0.318175	0.117631	0.904591	0.727475	1.12483
iWYdpL	M3kvSi	Malignant neoplasm of cervix uteri	FSC-A on lymphocyte	Weighted median	17	-0.152322	0.117604	0.195248	-0.382826	0.0781819	0.858712	0.681932	1.08132
iWYdpL	M3kvSi	Malignant neoplasm of cervix uteri	FSC-A on lymphocyte	Inverse variance weighted	17	-0.0665723	0.0902105	0.460535	-0.243385	0.11024	0.935595	0.78397	1.11655
iWYdpL	M3kvSi	Malignant neoplasm of cervix uteri	FSC-A on lymphocyte	Simple mode	17	0.0157693	0.233984	0.947103	-0.44284	0.474379	1.01589	0.64221	1.60702
iWYdpL	M3kvSi	Malignant neoplasm of cervix uteri	FSC-A on lymphocyte	Weighted mode	17	-0.0982831	0.0937769	0.310189	-0.282086	0.0855196	0.906392	0.754209	1.08928
iy5G7y	M3kvSi	Malignant neoplasm of cervix uteri	CD20 on IgD- CD38-	MR Egger	27	-0.356779	0.229639	0.132837	-0.80687	0.0933134	0.699927	0.446252	1.09781
iy5G7y	M3kvSi	Malignant neoplasm of cervix uteri	CD20 on IgD- CD38-	Weighted median	27	-0.0492024	0.169792	0.771985	-0.381995	0.283591	0.951988	0.682498	1.32789
iy5G7y	M3kvSi	Malignant neoplasm of cervix uteri	CD20 on IgD- CD38-	Inverse variance weighted	27	0.00632539	0.125402	0.959771	-0.239463	0.252114	1.00635	0.78705	1.28674
iy5G7y	M3kvSi	Malignant neoplasm of cervix uteri	CD20 on IgD- CD38-	Simple mode	27	0.0571966	0.320911	0.859922	-0.57179	0.686183	1.05886	0.564514	1.98612
iy5G7y	M3kvSi	Malignant neoplasm of cervix uteri	CD20 on IgD- CD38-	Weighted mode	27	-0.224038	0.18507	0.236956	-0.586776	0.1387	0.799285	0.556117	1.14878
J2IDxn	M3kvSi	Malignant neoplasm of cervix uteri	CD64 on CD14- CD16+ monocyte	MR Egger	20	0.169213	0.201299	0.411597	-0.225334	0.56376	1.18437	0.79825	1.75727
J2IDxn	M3kvSi	Malignant neoplasm of cervix uteri	CD64 on CD14- CD16+ monocyte	Weighted median	20	0.165441	0.168452	0.32604	-0.164726	0.495607	1.17991	0.848126	1.64149
J2IDxn	M3kvSi	Malignant neoplasm of cervix uteri	CD64 on CD14- CD16+ monocyte	Inverse variance weighted	20	-0.0210857	0.113461	0.852569	-0.243469	0.201297	0.979135	0.783904	1.22299
J2IDxn	M3kvSi	Malignant neoplasm of cervix uteri	CD64 on CD14- CD16+ monocyte	Simple mode	20	-0.249487	0.287929	0.397033	-0.813828	0.314854	0.7792	0.443158	1.37006
J2IDxn	M3kvSi	Malignant neoplasm of cervix uteri	CD64 on CD14- CD16+ monocyte	Weighted mode	20	0.142467	0.170762	0.414476	-0.192225	0.47716	1.15312	0.825121	1.61149
J3FV5Y	M3kvSi	Malignant neoplasm of cervix uteri	HLA DR on CD14- CD16-	MR Egger	24	-0.129283	0.0878553	0.155304	-0.30148	0.042913	0.878725	0.739723	1.04385
J3FV5Y	M3kvSi	Malignant neoplasm of cervix uteri	HLA DR on CD14- CD16-	Weighted median	24	-0.0395834	0.08541	0.643041	-0.206987	0.12782	0.96119	0.81303	1.13635
J3FV5Y	M3kvSi	Malignant neoplasm of cervix uteri	HLA DR on CD14- CD16-	Inverse variance weighted	24	-0.111358	0.0635978	0.0799514	-0.23601	0.013294	0.894619	0.789773	1.01338
J3FV5Y	M3kvSi	Malignant neoplasm of cervix uteri	HLA DR on CD14- CD16-	Simple mode	24	-0.214789	0.173248	0.227558	-0.554354	0.124777	0.806712	0.574443	1.1329
J3FV5Y	M3kvSi	Malignant neoplasm of cervix uteri	HLA DR on CD14- CD16-	Weighted mode	24	-0.0627657	0.0718183	0.391179	-0.20353	0.0779981	0.939163	0.815846	1.08112
J5oSmB	M3kvSi	Malignant neoplasm of cervix uteri	CD62L- CD86+ myeloid DC %DC	MR Egger	18	-0.0526435	0.103672	0.618529	-0.25584	0.150553	0.948718	0.774266	1.16248
J5oSmB	M3kvSi	Malignant neoplasm of cervix uteri	CD62L- CD86+ myeloid DC %DC	Weighted median	18	-0.048957	0.0994849	0.622645	-0.243948	0.146033	0.952222	0.783529	1.15723
J5oSmB	M3kvSi	Malignant neoplasm of cervix uteri	CD62L- CD86+ myeloid DC %DC	Inverse variance weighted	18	0.00935168	0.0786435	0.905345	-0.14479	0.163493	1.0094	0.865204	1.17762
J5oSmB	M3kvSi	Malignant neoplasm of cervix uteri	CD62L- CD86+ myeloid DC %DC	Simple mode	18	-0.137216	0.212423	0.526932	-0.553564	0.279133	0.871782	0.574897	1.32198
J5oSmB	M3kvSi	Malignant neoplasm of cervix uteri	CD62L- CD86+ myeloid DC %DC	Weighted mode	18	-0.0399583	0.0821588	0.632926	-0.200989	0.121073	0.96083	0.817921	1.12871
jbO4aF	M3kvSi	Malignant neoplasm of cervix uteri	CD27 on sw mem	MR Egger	30	-0.157221	0.162875	0.342664	-0.476456	0.162013	0.854515	0.620981	1.17588
jbO4aF	M3kvSi	Malignant neoplasm of cervix uteri	CD27 on sw mem	Weighted median	30	-0.140134	0.114908	0.222642	-0.365354	0.0850856	0.869242	0.693951	1.08881
jbO4aF	M3kvSi	Malignant neoplasm of cervix uteri	CD27 on sw mem	Inverse variance weighted	30	-0.0519998	0.0800211	0.515804	-0.208841	0.104841	0.949329	0.811524	1.11053
jbO4aF	M3kvSi	Malignant neoplasm of cervix uteri	CD27 on sw mem	Simple mode	30	-0.109426	0.195317	0.579611	-0.492247	0.273395	0.896348	0.611251	1.31442
jbO4aF	M3kvSi	Malignant neoplasm of cervix uteri	CD27 on sw mem	Weighted mode	30	-0.134636	0.112003	0.239058	-0.354162	0.0848899	0.874034	0.701761	1.0886
jdVGez	M3kvSi	Malignant neoplasm of cervix uteri	Memory B cell %B cell	MR Egger	28	-0.122726	0.106081	0.257828	-0.330646	0.0851926	0.884506	0.71846	1.08893
jdVGez	M3kvSi	Malignant neoplasm of cervix uteri	Memory B cell %B cell	Weighted median	28	-0.150955	0.103677	0.145389	-0.354162	0.0522517	0.859886	0.701761	1.05364
jdVGez	M3kvSi	Malignant neoplasm of cervix uteri	Memory B cell %B cell	Inverse variance weighted	28	-0.0588948	0.0726577	0.417607	-0.201304	0.0835143	0.942806	0.817664	1.0871
jdVGez	M3kvSi	Malignant neoplasm of cervix uteri	Memory B cell %B cell	Simple mode	28	-0.159468	0.181928	0.388468	-0.516047	0.197112	0.852597	0.596875	1.21788
jdVGez	M3kvSi	Malignant neoplasm of cervix uteri	Memory B cell %B cell	Weighted mode	28	-0.13771	0.103049	0.192586	-0.339686	0.0642656	0.871351	0.711993	1.06638
jeAMNS	M3kvSi	Malignant neoplasm of cervix uteri	CD62L- plasmacytoid DC AC	MR Egger	24	0.0210625	0.157148	0.894597	-0.286947	0.329072	1.02129	0.750552	1.38968
jeAMNS	M3kvSi	Malignant neoplasm of cervix uteri	CD62L- plasmacytoid DC AC	Weighted median	24	0.0252594	0.144564	0.861293	-0.258086	0.308605	1.02558	0.772529	1.36152
jeAMNS	M3kvSi	Malignant neoplasm of cervix uteri	CD62L- plasmacytoid DC AC	Inverse variance weighted	24	0.0786618	0.095492	0.41008	-0.108502	0.265826	1.08184	0.897177	1.30451
jeAMNS	M3kvSi	Malignant neoplasm of cervix uteri	CD62L- plasmacytoid DC AC	Simple mode	24	0.170027	0.22259	0.452717	-0.266249	0.606302	1.18534	0.766248	1.83364
jeAMNS	M3kvSi	Malignant neoplasm of cervix uteri	CD62L- plasmacytoid DC AC	Weighted mode	24	0.0581316	0.127463	0.652618	-0.191695	0.307958	1.05985	0.825558	1.36064
JEGSDx	M3kvSi	Malignant neoplasm of cervix uteri	CD19 on IgD- CD38dim	MR Egger	27	0.0180444	0.1793	0.92064	-0.333383	0.369472	1.01821	0.716496	1.44697
JEGSDx	M3kvSi	Malignant neoplasm of cervix uteri	CD19 on IgD- CD38dim	Weighted median	27	-0.0832995	0.130755	0.524081	-0.339579	0.17298	0.920076	0.71207	1.18884
JEGSDx	M3kvSi	Malignant neoplasm of cervix uteri	CD19 on IgD- CD38dim	Inverse variance weighted	27	0.0873786	0.1168	0.454396	-0.141549	0.316306	1.09131	0.868013	1.37205
JEGSDx	M3kvSi	Malignant neoplasm of cervix uteri	CD19 on IgD- CD38dim	Simple mode	27	0.323426	0.247937	0.203504	-0.162531	0.809384	1.38185	0.84999	2.24652
JEGSDx	M3kvSi	Malignant neoplasm of cervix uteri	CD19 on IgD- CD38dim	Weighted mode	27	-0.0708574	0.11556	0.545095	-0.297355	0.15564	0.931595	0.74278	1.16841
jeOWpA	M3kvSi	Malignant neoplasm of cervix uteri	CD28- CD127- CD25++ CD8br AC	MR Egger	29	-0.136847	0.074842	0.0785453	-0.283538	0.00984284	0.872103	0.753115	1.00989
jeOWpA	M3kvSi	Malignant neoplasm of cervix uteri	CD28- CD127- CD25++ CD8br AC	Weighted median	29	-0.12506	0.0860819	0.146279	-0.29378	0.0436607	0.882444	0.74544	1.04463
jeOWpA	M3kvSi	Malignant neoplasm of cervix uteri	CD28- CD127- CD25++ CD8br AC	Inverse variance weighted	29	-0.119253	0.0590135	0.0433031	-0.234919	-0.0035865	0.887583	0.790635	0.99642
jeOWpA	M3kvSi	Malignant neoplasm of cervix uteri	CD28- CD127- CD25++ CD8br AC	Simple mode	29	-0.174733	0.154254	0.266921	-0.47707	0.127604	0.839681	0.620599	1.1361
jeOWpA	M3kvSi	Malignant neoplasm of cervix uteri	CD28- CD127- CD25++ CD8br AC	Weighted mode	29	-0.124482	0.0726114	0.0975124	-0.266801	0.017836	0.882954	0.765826	1.018
jFpM1Z	M3kvSi	Malignant neoplasm of cervix uteri	CD4+ CD8dim %lymphocyte	MR Egger	19	0.394485	0.228922	0.102985	-0.0542017	0.843172	1.48362	0.947241	2.32373
jFpM1Z	M3kvSi	Malignant neoplasm of cervix uteri	CD4+ CD8dim %lymphocyte	Weighted median	19	0.0510995	0.179957	0.776446	-0.301616	0.403815	1.05243	0.739622	1.49753
jFpM1Z	M3kvSi	Malignant neoplasm of cervix uteri	CD4+ CD8dim %lymphocyte	Inverse variance weighted	19	0.107226	0.126139	0.395291	-0.140006	0.354458	1.11319	0.869353	1.42541
jFpM1Z	M3kvSi	Malignant neoplasm of cervix uteri	CD4+ CD8dim %lymphocyte	Simple mode	19	-0.0458578	0.299637	0.880066	-0.633146	0.541431	0.955178	0.530919	1.71846
jFpM1Z	M3kvSi	Malignant neoplasm of cervix uteri	CD4+ CD8dim %lymphocyte	Weighted mode	19	0.054338	0.207649	0.796538	-0.352654	0.46133	1.05584	0.70282	1.58618
jHda5f	M3kvSi	Malignant neoplasm of cervix uteri	CM CD8br %CD8br	MR Egger	31	-0.141813	0.255472	0.583081	-0.642538	0.358912	0.867783	0.525956	1.43177
jHda5f	M3kvSi	Malignant neoplasm of cervix uteri	CM CD8br %CD8br	Weighted median	31	-0.168639	0.158019	0.285876	-0.478356	0.141077	0.844813	0.619802	1.15151
jHda5f	M3kvSi	Malignant neoplasm of cervix uteri	CM CD8br %CD8br	Inverse variance weighted	31	-0.181617	0.119215	0.127648	-0.415277	0.0520438	0.833921	0.660157	1.05342
jHda5f	M3kvSi	Malignant neoplasm of cervix uteri	CM CD8br %CD8br	Simple mode	31	-0.137382	0.263391	0.605784	-0.653628	0.378863	0.871637	0.520155	1.46062
jHda5f	M3kvSi	Malignant neoplasm of cervix uteri	CM CD8br %CD8br	Weighted mode	31	-0.225529	0.23734	0.349584	-0.690716	0.239657	0.798094	0.501217	1.27081
jjDACX	M3kvSi	Malignant neoplasm of cervix uteri	CD28 on CD39+ CD8br	MR Egger	20	0.0153514	0.0656537	0.817761	-0.11333	0.144033	1.01547	0.892856	1.15492
jjDACX	M3kvSi	Malignant neoplasm of cervix uteri	CD28 on CD39+ CD8br	Weighted median	20	-0.014009	0.0784431	0.858262	-0.167758	0.13974	0.986089	0.845559	1.14997
jjDACX	M3kvSi	Malignant neoplasm of cervix uteri	CD28 on CD39+ CD8br	Inverse variance weighted	20	0.0175592	0.0551447	0.750166	-0.0905244	0.125643	1.01771	0.913452	1.13388
jjDACX	M3kvSi	Malignant neoplasm of cervix uteri	CD28 on CD39+ CD8br	Simple mode	20	-0.0170532	0.135806	0.901392	-0.283233	0.249127	0.983091	0.753344	1.2829
jjDACX	M3kvSi	Malignant neoplasm of cervix uteri	CD28 on CD39+ CD8br	Weighted mode	20	-0.0209365	0.0641906	0.747868	-0.14675	0.104877	0.979281	0.86351	1.11057
JKqLCy	M3kvSi	Malignant neoplasm of cervix uteri	HVEM on CM CD8br	MR Egger	18	-0.0934557	0.0697084	0.198754	-0.230084	0.0431727	0.910778	0.794467	1.04412
JKqLCy	M3kvSi	Malignant neoplasm of cervix uteri	HVEM on CM CD8br	Weighted median	18	-0.126908	0.0727289	0.0809941	-0.269457	0.0156406	0.880815	0.763794	1.01576
JKqLCy	M3kvSi	Malignant neoplasm of cervix uteri	HVEM on CM CD8br	Inverse variance weighted	18	-0.0398826	0.0440925	0.365719	-0.126304	0.0465386	0.960902	0.881347	1.04764
JKqLCy	M3kvSi	Malignant neoplasm of cervix uteri	HVEM on CM CD8br	Simple mode	18	-0.0284199	0.1469	0.848888	-0.316344	0.259504	0.97198	0.728809	1.29629
JKqLCy	M3kvSi	Malignant neoplasm of cervix uteri	HVEM on CM CD8br	Weighted mode	18	-0.0957938	0.0651582	0.159781	-0.223504	0.0319163	0.908651	0.799712	1.03243
JM0wsK	M3kvSi	Malignant neoplasm of cervix uteri	CD19 on memory B cell	MR Egger	24	-0.182807	0.186603	0.337907	-0.548548	0.182935	0.832929	0.577788	1.20074
JM0wsK	M3kvSi	Malignant neoplasm of cervix uteri	CD19 on memory B cell	Weighted median	24	-0.174245	0.14552	0.231153	-0.459465	0.110975	0.840091	0.631621	1.11737
JM0wsK	M3kvSi	Malignant neoplasm of cervix uteri	CD19 on memory B cell	Inverse variance weighted	24	0.0597385	0.125207	0.633277	-0.185666	0.305143	1.06156	0.830551	1.35682
JM0wsK	M3kvSi	Malignant neoplasm of cervix uteri	CD19 on memory B cell	Simple mode	24	0.0537163	0.276467	0.847651	-0.48816	0.595592	1.05519	0.613755	1.81411
JM0wsK	M3kvSi	Malignant neoplasm of cervix uteri	CD19 on memory B cell	Weighted mode	24	-0.162318	0.131674	0.230132	-0.420399	0.0957638	0.850171	0.656785	1.1005
jO1DvR	M3kvSi	Malignant neoplasm of cervix uteri	T cell AC	MR Egger	17	-0.0303597	0.204828	0.884143	-0.431822	0.371102	0.970097	0.649325	1.44933
jO1DvR	M3kvSi	Malignant neoplasm of cervix uteri	T cell AC	Weighted median	17	0.115692	0.175253	0.509161	-0.227803	0.459187	1.12265	0.796281	1.58279
jO1DvR	M3kvSi	Malignant neoplasm of cervix uteri	T cell AC	Inverse variance weighted	17	-0.0114534	0.11681	0.921891	-0.240401	0.217494	0.988612	0.786313	1.24296
jO1DvR	M3kvSi	Malignant neoplasm of cervix uteri	T cell AC	Simple mode	17	0.210363	0.316493	0.515729	-0.409963	0.830689	1.23413	0.663675	2.2949
jO1DvR	M3kvSi	Malignant neoplasm of cervix uteri	T cell AC	Weighted mode	17	0.225224	0.194085	0.262893	-0.155183	0.605631	1.2526	0.856258	1.83241
jpnRkn	M3kvSi	Malignant neoplasm of cervix uteri	CD25 on IgD+	MR Egger	27	0.0563184	0.0643177	0.389568	-0.0697443	0.182381	1.05793	0.932632	1.20007
jpnRkn	M3kvSi	Malignant neoplasm of cervix uteri	CD25 on IgD+	Weighted median	27	0.0481333	0.0780072	0.53721	-0.104761	0.201027	1.04931	0.90054	1.22266
jpnRkn	M3kvSi	Malignant neoplasm of cervix uteri	CD25 on IgD+	Inverse variance weighted	27	0.0265433	0.0524742	0.612972	-0.076306	0.129393	1.0269	0.926533	1.13814
jpnRkn	M3kvSi	Malignant neoplasm of cervix uteri	CD25 on IgD+	Simple mode	27	0.0621555	0.115627	0.595457	-0.164473	0.288784	1.06413	0.848341	1.3348
jpnRkn	M3kvSi	Malignant neoplasm of cervix uteri	CD25 on IgD+	Weighted mode	27	0.0547172	0.068297	0.430297	-0.0791449	0.188579	1.05624	0.923906	1.20753
JPtuSK	M3kvSi	Malignant neoplasm of cervix uteri	CD8dim NKT AC	MR Egger	27	0.119452	0.125803	0.351446	-0.127121	0.366025	1.12688	0.880627	1.44199
JPtuSK	M3kvSi	Malignant neoplasm of cervix uteri	CD8dim NKT AC	Weighted median	27	-0.0250583	0.114711	0.82708	-0.249892	0.199775	0.975253	0.778885	1.22113
JPtuSK	M3kvSi	Malignant neoplasm of cervix uteri	CD8dim NKT AC	Inverse variance weighted	27	0.0444066	0.0885966	0.616215	-0.129243	0.218056	1.04541	0.878761	1.24366
JPtuSK	M3kvSi	Malignant neoplasm of cervix uteri	CD8dim NKT AC	Simple mode	27	0.0435033	0.199375	0.828978	-0.347272	0.434278	1.04446	0.706613	1.54385
JPtuSK	M3kvSi	Malignant neoplasm of cervix uteri	CD8dim NKT AC	Weighted mode	27	-0.0220012	0.104353	0.83466	-0.226533	0.182531	0.978239	0.797293	1.20025
JpWWAa	M3kvSi	Malignant neoplasm of cervix uteri	CD8br NKT %T cell	MR Egger	27	-0.0816438	0.189757	0.670696	-0.453567	0.290279	0.9216	0.635358	1.3368
JpWWAa	M3kvSi	Malignant neoplasm of cervix uteri	CD8br NKT %T cell	Weighted median	27	0.0272998	0.158152	0.862952	-0.282678	0.337277	1.02768	0.753763	1.40113
JpWWAa	M3kvSi	Malignant neoplasm of cervix uteri	CD8br NKT %T cell	Inverse variance weighted	27	-0.164895	0.103873	0.112407	-0.368486	0.0386962	0.847983	0.691781	1.03945
JpWWAa	M3kvSi	Malignant neoplasm of cervix uteri	CD8br NKT %T cell	Simple mode	27	0.1438	0.271211	0.600464	-0.387775	0.675374	1.15465	0.678565	1.96477
JpWWAa	M3kvSi	Malignant neoplasm of cervix uteri	CD8br NKT %T cell	Weighted mode	27	0.0385516	0.202335	0.850371	-0.358024	0.435128	1.0393	0.699056	1.54516
jRUmNc	M3kvSi	Malignant neoplasm of cervix uteri	HLA DR on HSC	MR Egger	6	0.0596916	0.349074	0.872525	-0.624493	0.743876	1.06151	0.535533	2.10408
jRUmNc	M3kvSi	Malignant neoplasm of cervix uteri	HLA DR on HSC	Weighted median	6	0.0449455	0.130935	0.731399	-0.211687	0.301578	1.04597	0.809218	1.35199
jRUmNc	M3kvSi	Malignant neoplasm of cervix uteri	HLA DR on HSC	Inverse variance weighted	6	0.0567374	0.105773	0.591677	-0.150577	0.264052	1.05838	0.860211	1.3022
jRUmNc	M3kvSi	Malignant neoplasm of cervix uteri	HLA DR on HSC	Simple mode	6	0.0218465	0.152532	0.891705	-0.277116	0.320809	1.02209	0.757967	1.37824
jRUmNc	M3kvSi	Malignant neoplasm of cervix uteri	HLA DR on HSC	Weighted mode	6	0.0357874	0.138259	0.806074	-0.2352	0.306774	1.03644	0.790413	1.35903
JsBFZF	M3kvSi	Malignant neoplasm of cervix uteri	CD19 on unsw mem	MR Egger	21	-0.0633755	0.111891	0.57775	-0.282683	0.155932	0.938591	0.753759	1.16875
JsBFZF	M3kvSi	Malignant neoplasm of cervix uteri	CD19 on unsw mem	Weighted median	21	-0.0037495	0.0961118	0.968881	-0.192129	0.18463	0.996258	0.825201	1.20277
JsBFZF	M3kvSi	Malignant neoplasm of cervix uteri	CD19 on unsw mem	Inverse variance weighted	21	-0.0276434	0.0907489	0.76066	-0.205511	0.150224	0.972735	0.814231	1.1621
JsBFZF	M3kvSi	Malignant neoplasm of cervix uteri	CD19 on unsw mem	Simple mode	21	0.0903226	0.208252	0.669137	-0.317852	0.498497	1.09453	0.72771	1.64625
JsBFZF	M3kvSi	Malignant neoplasm of cervix uteri	CD19 on unsw mem	Weighted mode	21	-0.0430624	0.0742909	0.568626	-0.188673	0.102548	0.957852	0.828058	1.10799
JsbPPH	M3kvSi	Malignant neoplasm of cervix uteri	CD11b on CD33br HLA DR+ CD14dim	MR Egger	20	-0.13177	0.164211	0.432765	-0.453622	0.190083	0.876543	0.635323	1.20935
JsbPPH	M3kvSi	Malignant neoplasm of cervix uteri	CD11b on CD33br HLA DR+ CD14dim	Weighted median	20	-0.0372809	0.11188	0.738966	-0.256566	0.182004	0.963405	0.773704	1.19962
JsbPPH	M3kvSi	Malignant neoplasm of cervix uteri	CD11b on CD33br HLA DR+ CD14dim	Inverse variance weighted	20	0.0376397	0.0794331	0.635604	-0.118049	0.193328	1.03836	0.888652	1.21328
JsbPPH	M3kvSi	Malignant neoplasm of cervix uteri	CD11b on CD33br HLA DR+ CD14dim	Simple mode	20	0.0996391	0.172226	0.569697	-0.237924	0.437202	1.10477	0.788262	1.54837
JsbPPH	M3kvSi	Malignant neoplasm of cervix uteri	CD11b on CD33br HLA DR+ CD14dim	Weighted mode	20	-0.0210084	0.119773	0.86262	-0.255764	0.213747	0.979211	0.774325	1.23831
JsrUfq	M3kvSi	Malignant neoplasm of cervix uteri	CD39+ activated Treg %CD4 Treg	MR Egger	22	0.0185164	0.0655585	0.780508	-0.109978	0.147011	1.01869	0.895854	1.15837
JsrUfq	M3kvSi	Malignant neoplasm of cervix uteri	CD39+ activated Treg %CD4 Treg	Weighted median	22	0.020307	0.0571748	0.722459	-0.0917556	0.13237	1.02051	0.912328	1.14153
JsrUfq	M3kvSi	Malignant neoplasm of cervix uteri	CD39+ activated Treg %CD4 Treg	Inverse variance weighted	22	-0.00422777	0.0463176	0.927272	-0.0950102	0.0865547	0.995781	0.909364	1.09041
JsrUfq	M3kvSi	Malignant neoplasm of cervix uteri	CD39+ activated Treg %CD4 Treg	Simple mode	22	-0.0139433	0.0812292	0.865353	-0.173153	0.145266	0.986153	0.841009	1.15635
JsrUfq	M3kvSi	Malignant neoplasm of cervix uteri	CD39+ activated Treg %CD4 Treg	Weighted mode	22	0.0126423	0.048776	0.798012	-0.0829587	0.108243	1.01272	0.920389	1.11432
JuFjRs	M3kvSi	Malignant neoplasm of cervix uteri	CD28 on CD39+ activated Treg	MR Egger	19	0.11484	0.096355	0.249696	-0.0740158	0.303696	1.12169	0.928657	1.35486
JuFjRs	M3kvSi	Malignant neoplasm of cervix uteri	CD28 on CD39+ activated Treg	Weighted median	19	0.0818859	0.0991856	0.409041	-0.112518	0.27629	1.08533	0.893581	1.31823
JuFjRs	M3kvSi	Malignant neoplasm of cervix uteri	CD28 on CD39+ activated Treg	Inverse variance weighted	19	0.135781	0.0687257	0.0481887	0.00107903	0.270484	1.14543	1.00108	1.3106
JuFjRs	M3kvSi	Malignant neoplasm of cervix uteri	CD28 on CD39+ activated Treg	Simple mode	19	0.202211	0.144661	0.179154	-0.0813241	0.485746	1.22411	0.921895	1.62539
JuFjRs	M3kvSi	Malignant neoplasm of cervix uteri	CD28 on CD39+ activated Treg	Weighted mode	19	0.130914	0.110668	0.252221	-0.0859952	0.347823	1.13987	0.917599	1.41598
JUGS5q	M3kvSi	Malignant neoplasm of cervix uteri	Lymphocyte AC	MR Egger	19	0.0447999	0.167228	0.792002	-0.282968	0.372567	1.04582	0.753544	1.45146
JUGS5q	M3kvSi	Malignant neoplasm of cervix uteri	Lymphocyte AC	Weighted median	19	0.155252	0.16645	0.350961	-0.170989	0.481494	1.16795	0.842831	1.61849
JUGS5q	M3kvSi	Malignant neoplasm of cervix uteri	Lymphocyte AC	Inverse variance weighted	19	-0.0335481	0.110418	0.76126	-0.249968	0.182872	0.967008	0.778825	1.20066
JUGS5q	M3kvSi	Malignant neoplasm of cervix uteri	Lymphocyte AC	Simple mode	19	0.131287	0.254089	0.61166	-0.366728	0.629302	1.14029	0.692998	1.8763
JUGS5q	M3kvSi	Malignant neoplasm of cervix uteri	Lymphocyte AC	Weighted mode	19	0.197711	0.181087	0.289319	-0.157219	0.552641	1.21861	0.854516	1.73784
jVpJSP	M3kvSi	Malignant neoplasm of cervix uteri	HLA DR on HLA DR+ CD4+	MR Egger	21	0.214864	0.220948	0.343037	-0.218194	0.647923	1.23969	0.80397	1.91157
jVpJSP	M3kvSi	Malignant neoplasm of cervix uteri	HLA DR on HLA DR+ CD4+	Weighted median	21	0.148485	0.151412	0.326759	-0.148284	0.445253	1.16007	0.862187	1.56088
jVpJSP	M3kvSi	Malignant neoplasm of cervix uteri	HLA DR on HLA DR+ CD4+	Inverse variance weighted	21	0.106617	0.110199	0.333297	-0.109373	0.322607	1.11251	0.896396	1.38072
jVpJSP	M3kvSi	Malignant neoplasm of cervix uteri	HLA DR on HLA DR+ CD4+	Simple mode	21	0.0158925	0.258848	0.951652	-0.49145	0.523235	1.01602	0.611739	1.68748
jVpJSP	M3kvSi	Malignant neoplasm of cervix uteri	HLA DR on HLA DR+ CD4+	Weighted mode	21	0.123428	0.179912	0.500563	-0.229201	0.476056	1.13137	0.795169	1.60971
jwGxo3	M3kvSi	Malignant neoplasm of cervix uteri	CD45 on Im MDSC	MR Egger	10	-0.0620412	0.134678	0.657304	-0.32601	0.201927	0.939844	0.721798	1.22376
jwGxo3	M3kvSi	Malignant neoplasm of cervix uteri	CD45 on Im MDSC	Weighted median	10	-0.0791902	0.0963001	0.410891	-0.267938	0.109558	0.923864	0.764955	1.11578
jwGxo3	M3kvSi	Malignant neoplasm of cervix uteri	CD45 on Im MDSC	Inverse variance weighted	10	-0.065786	0.0775655	0.396362	-0.217814	0.0862423	0.936331	0.804275	1.09007
jwGxo3	M3kvSi	Malignant neoplasm of cervix uteri	CD45 on Im MDSC	Simple mode	10	-0.230806	0.168378	0.203661	-0.560827	0.0992148	0.793893	0.570737	1.1043
jwGxo3	M3kvSi	Malignant neoplasm of cervix uteri	CD45 on Im MDSC	Weighted mode	10	-0.0117786	0.113941	0.919932	-0.235103	0.211546	0.98829	0.79049	1.23559
jXSngK	M3kvSi	Malignant neoplasm of cervix uteri	CD28- CD8dim %CD8dim	MR Egger	15	-0.0149883	0.0406404	0.718212	-0.0946435	0.0646669	0.985123	0.909697	1.0668
jXSngK	M3kvSi	Malignant neoplasm of cervix uteri	CD28- CD8dim %CD8dim	Weighted median	15	-0.0108791	0.0377842	0.773403	-0.084936	0.0631779	0.98918	0.918571	1.06522
jXSngK	M3kvSi	Malignant neoplasm of cervix uteri	CD28- CD8dim %CD8dim	Inverse variance weighted	15	-0.011371	0.036241	0.753703	-0.0824033	0.0596613	0.988693	0.920901	1.06148
jXSngK	M3kvSi	Malignant neoplasm of cervix uteri	CD28- CD8dim %CD8dim	Simple mode	15	0.0767088	0.137758	0.586431	-0.193297	0.346715	1.07973	0.824237	1.41441
jXSngK	M3kvSi	Malignant neoplasm of cervix uteri	CD28- CD8dim %CD8dim	Weighted mode	15	-0.0147002	0.0333044	0.665673	-0.0799769	0.0505765	0.985407	0.923138	1.05188
K0cLMa	M3kvSi	Malignant neoplasm of cervix uteri	CD80 on CD62L+ myeloid DC	MR Egger	26	-0.0112272	0.0852616	0.896335	-0.17834	0.155886	0.988836	0.836658	1.16869
K0cLMa	M3kvSi	Malignant neoplasm of cervix uteri	CD80 on CD62L+ myeloid DC	Weighted median	26	0.0441113	0.0836193	0.597829	-0.119783	0.208005	1.0451	0.887113	1.23122
K0cLMa	M3kvSi	Malignant neoplasm of cervix uteri	CD80 on CD62L+ myeloid DC	Inverse variance weighted	26	0.000268744	0.0629644	0.996594	-0.123141	0.123679	1.00027	0.884139	1.13165
K0cLMa	M3kvSi	Malignant neoplasm of cervix uteri	CD80 on CD62L+ myeloid DC	Simple mode	26	0.0428972	0.117292	0.717643	-0.186995	0.27279	1.04383	0.829448	1.31362
K0cLMa	M3kvSi	Malignant neoplasm of cervix uteri	CD80 on CD62L+ myeloid DC	Weighted mode	26	0.0531399	0.0734802	0.476278	-0.0908814	0.197161	1.05458	0.913126	1.21794
k66U0U	M3kvSi	Malignant neoplasm of cervix uteri	Monocyte AC	MR Egger	27	0.0718757	0.0624514	0.26066	-0.050529	0.19428	1.07452	0.950726	1.21444
k66U0U	M3kvSi	Malignant neoplasm of cervix uteri	Monocyte AC	Weighted median	27	0.0653003	0.0675024	0.333355	-0.0670043	0.197605	1.06748	0.935191	1.21848
k66U0U	M3kvSi	Malignant neoplasm of cervix uteri	Monocyte AC	Inverse variance weighted	27	0.105246	0.0531899	0.0478523	0.000993485	0.209498	1.11098	1.00099	1.23306
k66U0U	M3kvSi	Malignant neoplasm of cervix uteri	Monocyte AC	Simple mode	27	0.100516	0.163818	0.544821	-0.220566	0.421598	1.10574	0.802064	1.5244
k66U0U	M3kvSi	Malignant neoplasm of cervix uteri	Monocyte AC	Weighted mode	27	0.0668528	0.0587647	0.265648	-0.048326	0.182032	1.06914	0.952823	1.19965
kAYuWr	M3kvSi	Malignant neoplasm of cervix uteri	CCR2 on monocyte	MR Egger	24	-0.0591651	0.0583324	0.321477	-0.173497	0.0551663	0.942551	0.84072	1.05672
kAYuWr	M3kvSi	Malignant neoplasm of cervix uteri	CCR2 on monocyte	Weighted median	24	-0.0623799	0.0737595	0.397709	-0.206949	0.0821888	0.939526	0.813061	1.08566
kAYuWr	M3kvSi	Malignant neoplasm of cervix uteri	CCR2 on monocyte	Inverse variance weighted	24	-0.0353425	0.0488644	0.46951	-0.131117	0.0604318	0.965275	0.877115	1.0623
kAYuWr	M3kvSi	Malignant neoplasm of cervix uteri	CCR2 on monocyte	Simple mode	24	-0.00810076	0.143346	0.955422	-0.289059	0.272857	0.991932	0.748968	1.31371
kAYuWr	M3kvSi	Malignant neoplasm of cervix uteri	CCR2 on monocyte	Weighted mode	24	-0.049607	0.0536304	0.364581	-0.154722	0.0555085	0.951603	0.856653	1.05708
kbAtxH	M3kvSi	Malignant neoplasm of cervix uteri	CD38 on IgD+ CD38br	MR Egger	17	-0.174495	0.167797	0.314852	-0.503377	0.154387	0.839881	0.604486	1.16694
kbAtxH	M3kvSi	Malignant neoplasm of cervix uteri	CD38 on IgD+ CD38br	Weighted median	17	-0.0948731	0.135168	0.482748	-0.359802	0.170056	0.909488	0.697814	1.18537
kbAtxH	M3kvSi	Malignant neoplasm of cervix uteri	CD38 on IgD+ CD38br	Inverse variance weighted	17	0.0350835	0.109703	0.749116	-0.179934	0.250101	1.03571	0.835326	1.28415
kbAtxH	M3kvSi	Malignant neoplasm of cervix uteri	CD38 on IgD+ CD38br	Simple mode	17	-0.108466	0.20778	0.608808	-0.515715	0.298784	0.89721	0.597073	1.34822
kbAtxH	M3kvSi	Malignant neoplasm of cervix uteri	CD38 on IgD+ CD38br	Weighted mode	17	-0.0975592	0.119814	0.427451	-0.332394	0.137276	0.907049	0.717204	1.14714
KBC8uj	M3kvSi	Malignant neoplasm of cervix uteri	CD28 on resting Treg	MR Egger	6	-0.0368596	0.361603	0.923715	-0.745601	0.671882	0.963811	0.474449	1.95792
KBC8uj	M3kvSi	Malignant neoplasm of cervix uteri	CD28 on resting Treg	Weighted median	6	0.0703624	0.185118	0.703876	-0.29247	0.433194	1.0729	0.746418	1.54218
KBC8uj	M3kvSi	Malignant neoplasm of cervix uteri	CD28 on resting Treg	Inverse variance weighted	6	0.0112755	0.179063	0.949791	-0.339687	0.362238	1.01134	0.711993	1.43654
KBC8uj	M3kvSi	Malignant neoplasm of cervix uteri	CD28 on resting Treg	Simple mode	6	0.097617	0.343714	0.787791	-0.576062	0.771296	1.10254	0.562107	2.16257
KBC8uj	M3kvSi	Malignant neoplasm of cervix uteri	CD28 on resting Treg	Weighted mode	6	0.0817595	0.207837	0.710251	-0.325602	0.489121	1.08519	0.722093	1.63088
KBievq	M3kvSi	Malignant neoplasm of cervix uteri	CD45 on Gr MDSC	MR Egger	18	0.0929614	0.170016	0.592075	-0.240271	0.426193	1.09742	0.786415	1.53142
KBievq	M3kvSi	Malignant neoplasm of cervix uteri	CD45 on Gr MDSC	Weighted median	18	0.07385	0.116007	0.524386	-0.153524	0.301224	1.07665	0.85768	1.35151
KBievq	M3kvSi	Malignant neoplasm of cervix uteri	CD45 on Gr MDSC	Inverse variance weighted	18	0.0307042	0.0806509	0.703422	-0.127372	0.18878	1.03118	0.880406	1.20778
KBievq	M3kvSi	Malignant neoplasm of cervix uteri	CD45 on Gr MDSC	Simple mode	18	-0.00327132	0.164921	0.984405	-0.326517	0.319975	0.996734	0.721432	1.37709
KBievq	M3kvSi	Malignant neoplasm of cervix uteri	CD45 on Gr MDSC	Weighted mode	18	0.0725439	0.123052	0.563252	-0.168637	0.313725	1.07524	0.844815	1.36851
KBwYlJ	M3kvSi	Malignant neoplasm of cervix uteri	IgD+ CD38- %lymphocyte	MR Egger	20	0.0901743	0.114659	0.441832	-0.134558	0.314906	1.09437	0.874102	1.37013
KBwYlJ	M3kvSi	Malignant neoplasm of cervix uteri	IgD+ CD38- %lymphocyte	Weighted median	20	0.0552271	0.111746	0.62115	-0.163795	0.274249	1.05678	0.848916	1.31554
KBwYlJ	M3kvSi	Malignant neoplasm of cervix uteri	IgD+ CD38- %lymphocyte	Inverse variance weighted	20	0.0763111	0.0915596	0.404586	-0.103146	0.255768	1.0793	0.901996	1.29145
KBwYlJ	M3kvSi	Malignant neoplasm of cervix uteri	IgD+ CD38- %lymphocyte	Simple mode	20	0.168641	0.248697	0.505885	-0.318806	0.656087	1.18369	0.727017	1.92724
KBwYlJ	M3kvSi	Malignant neoplasm of cervix uteri	IgD+ CD38- %lymphocyte	Weighted mode	20	0.0417551	0.0984309	0.676179	-0.15117	0.23468	1.04264	0.859702	1.2645
kCS1VP	M3kvSi	Malignant neoplasm of cervix uteri	T cell %leukocyte	MR Egger	17	0.099601	0.10292	0.348514	-0.102122	0.301324	1.10473	0.902919	1.35165
kCS1VP	M3kvSi	Malignant neoplasm of cervix uteri	T cell %leukocyte	Weighted median	17	0.050065	0.107627	0.641808	-0.160883	0.261013	1.05134	0.851392	1.29824
kCS1VP	M3kvSi	Malignant neoplasm of cervix uteri	T cell %leukocyte	Inverse variance weighted	17	0.0307174	0.0820613	0.708164	-0.130123	0.191558	1.03119	0.877988	1.21113
kCS1VP	M3kvSi	Malignant neoplasm of cervix uteri	T cell %leukocyte	Simple mode	17	-0.324258	0.269503	0.246412	-0.852485	0.203968	0.723064	0.426354	1.22626
kCS1VP	M3kvSi	Malignant neoplasm of cervix uteri	T cell %leukocyte	Weighted mode	17	0.0755777	0.0963551	0.444284	-0.113278	0.264434	1.07851	0.892902	1.30269
kDSdOT	M3kvSi	Malignant neoplasm of cervix uteri	CD20 on IgD+ CD38- unsw mem	MR Egger	19	0.819839	0.332863	0.0247498	0.167426	1.47225	2.27013	1.18226	4.35904
kDSdOT	M3kvSi	Malignant neoplasm of cervix uteri	CD20 on IgD+ CD38- unsw mem	Weighted median	19	0.267662	0.165536	0.105891	-0.0567884	0.592113	1.30691	0.944794	1.8078
kDSdOT	M3kvSi	Malignant neoplasm of cervix uteri	CD20 on IgD+ CD38- unsw mem	Inverse variance weighted	19	0.126756	0.144667	0.380927	-0.156792	0.410304	1.13514	0.854882	1.50728
kDSdOT	M3kvSi	Malignant neoplasm of cervix uteri	CD20 on IgD+ CD38- unsw mem	Simple mode	19	0.428149	0.306062	0.178839	-0.171732	1.02803	1.53441	0.842205	2.79555
kDSdOT	M3kvSi	Malignant neoplasm of cervix uteri	CD20 on IgD+ CD38- unsw mem	Weighted mode	19	0.418963	0.231734	0.0873545	-0.0352356	0.873161	1.52038	0.965378	2.39447
KE4U0C	M3kvSi	Malignant neoplasm of cervix uteri	CD19 on CD20-	MR Egger	21	0.0330024	0.147259	0.825064	-0.255626	0.321631	1.03355	0.774432	1.37938
KE4U0C	M3kvSi	Malignant neoplasm of cervix uteri	CD19 on CD20-	Weighted median	21	0.084824	0.155041	0.584306	-0.219057	0.388705	1.08853	0.803276	1.47507
KE4U0C	M3kvSi	Malignant neoplasm of cervix uteri	CD19 on CD20-	Inverse variance weighted	21	0.111836	0.104583	0.284911	-0.0931467	0.316819	1.11833	0.91106	1.37275
KE4U0C	M3kvSi	Malignant neoplasm of cervix uteri	CD19 on CD20-	Simple mode	21	0.499563	0.288868	0.0991462	-0.0666181	1.06574	1.648	0.935552	2.903
KE4U0C	M3kvSi	Malignant neoplasm of cervix uteri	CD19 on CD20-	Weighted mode	21	0.0540107	0.152651	0.727178	-0.245185	0.353207	1.0555	0.782559	1.42363
kEblba	M3kvSi	Malignant neoplasm of cervix uteri	CD11c+ monocyte AC	MR Egger	15	-0.285975	0.165402	0.107473	-0.610163	0.038213	0.751281	0.543262	1.03895
kEblba	M3kvSi	Malignant neoplasm of cervix uteri	CD11c+ monocyte AC	Weighted median	15	-0.042257	0.154813	0.784888	-0.34569	0.261176	0.958623	0.707732	1.29846
kEblba	M3kvSi	Malignant neoplasm of cervix uteri	CD11c+ monocyte AC	Inverse variance weighted	15	-0.113667	0.104359	0.27607	-0.318212	0.0908772	0.892555	0.727449	1.09513
kEblba	M3kvSi	Malignant neoplasm of cervix uteri	CD11c+ monocyte AC	Simple mode	15	0.0734944	0.238926	0.762913	-0.394801	0.54179	1.07626	0.673814	1.71908
kEblba	M3kvSi	Malignant neoplasm of cervix uteri	CD11c+ monocyte AC	Weighted mode	15	-0.060677	0.178068	0.738349	-0.40969	0.288336	0.941127	0.663856	1.33421
khxGsP	M3kvSi	Malignant neoplasm of cervix uteri	IgD+ CD38dim %B cell	MR Egger	15	-0.160066	0.174882	0.376708	-0.502835	0.182702	0.852087	0.604814	1.20046
khxGsP	M3kvSi	Malignant neoplasm of cervix uteri	IgD+ CD38dim %B cell	Weighted median	15	-0.175584	0.175262	0.316423	-0.519096	0.167929	0.838967	0.595058	1.18285
khxGsP	M3kvSi	Malignant neoplasm of cervix uteri	IgD+ CD38dim %B cell	Inverse variance weighted	15	-0.0181452	0.118625	0.878428	-0.25065	0.21436	0.982018	0.778295	1.23907
khxGsP	M3kvSi	Malignant neoplasm of cervix uteri	IgD+ CD38dim %B cell	Simple mode	15	-0.0894622	0.308377	0.775988	-0.693882	0.514957	0.914423	0.499633	1.67357
khxGsP	M3kvSi	Malignant neoplasm of cervix uteri	IgD+ CD38dim %B cell	Weighted mode	15	-0.189577	0.163642	0.266045	-0.510315	0.13116	0.827309	0.600307	1.14015
kjff7D	M3kvSi	Malignant neoplasm of cervix uteri	CD62L- plasmacytoid DC %DC	MR Egger	18	-0.048333	0.109509	0.664857	-0.26297	0.166304	0.952816	0.768765	1.18093
kjff7D	M3kvSi	Malignant neoplasm of cervix uteri	CD62L- plasmacytoid DC %DC	Weighted median	18	-0.0268754	0.111322	0.809229	-0.245066	0.191316	0.973483	0.782653	1.21084
kjff7D	M3kvSi	Malignant neoplasm of cervix uteri	CD62L- plasmacytoid DC %DC	Inverse variance weighted	18	-0.00592079	0.0793689	0.940534	-0.161484	0.149642	0.994097	0.85088	1.16142
kjff7D	M3kvSi	Malignant neoplasm of cervix uteri	CD62L- plasmacytoid DC %DC	Simple mode	18	-0.0968937	0.139811	0.497649	-0.370924	0.177137	0.907652	0.690096	1.19379
kjff7D	M3kvSi	Malignant neoplasm of cervix uteri	CD62L- plasmacytoid DC %DC	Weighted mode	18	-0.0292871	0.0945837	0.760596	-0.214671	0.156097	0.971138	0.806807	1.16894
KkFVJQ	M3kvSi	Malignant neoplasm of cervix uteri	CX3CR1 on CD14- CD16-	MR Egger	19	0.0706373	0.0634977	0.281434	-0.0538181	0.195093	1.07319	0.947604	1.21542
KkFVJQ	M3kvSi	Malignant neoplasm of cervix uteri	CX3CR1 on CD14- CD16-	Weighted median	19	0.0535968	0.0723182	0.458618	-0.088147	0.195341	1.05506	0.915626	1.21572
KkFVJQ	M3kvSi	Malignant neoplasm of cervix uteri	CX3CR1 on CD14- CD16-	Inverse variance weighted	19	0.0242811	0.0496069	0.624508	-0.0729484	0.121511	1.02458	0.929649	1.1292
KkFVJQ	M3kvSi	Malignant neoplasm of cervix uteri	CX3CR1 on CD14- CD16-	Simple mode	19	0.0757702	0.103333	0.472841	-0.126762	0.278303	1.07871	0.880943	1.32089
KkFVJQ	M3kvSi	Malignant neoplasm of cervix uteri	CX3CR1 on CD14- CD16-	Weighted mode	19	0.0660298	0.0625658	0.305219	-0.0565993	0.188659	1.06826	0.944973	1.20763
KKTnlg	M3kvSi	Malignant neoplasm of cervix uteri	CCR2 on CD62L+ myeloid DC	MR Egger	14	-0.107607	0.242359	0.664944	-0.58263	0.367416	0.89798	0.558428	1.444
KKTnlg	M3kvSi	Malignant neoplasm of cervix uteri	CCR2 on CD62L+ myeloid DC	Weighted median	14	-0.120258	0.155599	0.439597	-0.425233	0.184716	0.886691	0.653618	1.20288
KKTnlg	M3kvSi	Malignant neoplasm of cervix uteri	CCR2 on CD62L+ myeloid DC	Inverse variance weighted	14	-0.107078	0.112483	0.341124	-0.327544	0.113389	0.898456	0.720692	1.12007
KKTnlg	M3kvSi	Malignant neoplasm of cervix uteri	CCR2 on CD62L+ myeloid DC	Simple mode	14	-0.182905	0.233997	0.448419	-0.641538	0.275728	0.832847	0.526482	1.31749
KKTnlg	M3kvSi	Malignant neoplasm of cervix uteri	CCR2 on CD62L+ myeloid DC	Weighted mode	14	-0.147237	0.155966	0.362367	-0.452931	0.158456	0.863089	0.635762	1.1717
KLlxGw	M3kvSi	Malignant neoplasm of cervix uteri	IgD- CD38br AC	MR Egger	20	-0.0306274	0.0910678	0.740523	-0.20912	0.147866	0.969837	0.811298	1.15936
KLlxGw	M3kvSi	Malignant neoplasm of cervix uteri	IgD- CD38br AC	Weighted median	20	-0.0715795	0.105915	0.499157	-0.279174	0.136015	0.930922	0.756408	1.1457
KLlxGw	M3kvSi	Malignant neoplasm of cervix uteri	IgD- CD38br AC	Inverse variance weighted	20	-0.0787841	0.0729326	0.280039	-0.221732	0.0641637	0.924239	0.80113	1.06627
KLlxGw	M3kvSi	Malignant neoplasm of cervix uteri	IgD- CD38br AC	Simple mode	20	-0.00358784	0.164583	0.982835	-0.326171	0.318996	0.996419	0.721682	1.37575
KLlxGw	M3kvSi	Malignant neoplasm of cervix uteri	IgD- CD38br AC	Weighted mode	20	-0.0368183	0.0945464	0.701296	-0.222129	0.148493	0.963851	0.800812	1.16008
KNfzt3	M3kvSi	Malignant neoplasm of cervix uteri	CD19 on CD20- CD38-	MR Egger	19	-0.0269067	0.199481	0.894288	-0.417889	0.364075	0.973452	0.658436	1.43918
KNfzt3	M3kvSi	Malignant neoplasm of cervix uteri	CD19 on CD20- CD38-	Weighted median	19	0.0172563	0.171074	0.919653	-0.318048	0.352561	1.01741	0.727568	1.42271
KNfzt3	M3kvSi	Malignant neoplasm of cervix uteri	CD19 on CD20- CD38-	Inverse variance weighted	19	-0.0205652	0.114109	0.856976	-0.244219	0.203088	0.979645	0.783316	1.22518
KNfzt3	M3kvSi	Malignant neoplasm of cervix uteri	CD19 on CD20- CD38-	Simple mode	19	0.231323	0.27147	0.405345	-0.300757	0.763404	1.26027	0.740258	2.14557
KNfzt3	M3kvSi	Malignant neoplasm of cervix uteri	CD19 on CD20- CD38-	Weighted mode	19	0.046507	0.186635	0.806037	-0.319297	0.412311	1.04761	0.72666	1.5103
Kooj8n	M3kvSi	Malignant neoplasm of cervix uteri	IgD- CD24- %lymphocyte	MR Egger	24	-0.14499	0.150286	0.34515	-0.43955	0.14957	0.865031	0.644326	1.16133
Kooj8n	M3kvSi	Malignant neoplasm of cervix uteri	IgD- CD24- %lymphocyte	Weighted median	24	-0.145673	0.149116	0.328614	-0.437942	0.146595	0.86444	0.645364	1.15788
Kooj8n	M3kvSi	Malignant neoplasm of cervix uteri	IgD- CD24- %lymphocyte	Inverse variance weighted	24	-0.133385	0.100985	0.186556	-0.331317	0.0645463	0.875128	0.717978	1.06668
Kooj8n	M3kvSi	Malignant neoplasm of cervix uteri	IgD- CD24- %lymphocyte	Simple mode	24	-0.0968579	0.211254	0.650903	-0.510915	0.317199	0.907685	0.599946	1.37328
Kooj8n	M3kvSi	Malignant neoplasm of cervix uteri	IgD- CD24- %lymphocyte	Weighted mode	24	-0.142452	0.13902	0.316169	-0.414931	0.130028	0.867229	0.660386	1.13886
KsAmaA	M3kvSi	Malignant neoplasm of cervix uteri	Transitional %lymphocyte	MR Egger	26	0.0482503	0.234685	0.838841	-0.411733	0.508233	1.04943	0.662501	1.66235
KsAmaA	M3kvSi	Malignant neoplasm of cervix uteri	Transitional %lymphocyte	Weighted median	26	0.0163261	0.174174	0.92532	-0.325056	0.357708	1.01646	0.722487	1.43005
KsAmaA	M3kvSi	Malignant neoplasm of cervix uteri	Transitional %lymphocyte	Inverse variance weighted	26	0.0392361	0.115913	0.734989	-0.187953	0.266425	1.04002	0.828654	1.30529
KsAmaA	M3kvSi	Malignant neoplasm of cervix uteri	Transitional %lymphocyte	Simple mode	26	0.0971084	0.269842	0.721966	-0.431782	0.625999	1.10198	0.649351	1.87011
KsAmaA	M3kvSi	Malignant neoplasm of cervix uteri	Transitional %lymphocyte	Weighted mode	26	0.0376055	0.206096	0.856689	-0.366343	0.441554	1.03832	0.693265	1.55512
KV5LYt	M3kvSi	Malignant neoplasm of cervix uteri	CD24 on sw mem	MR Egger	38	-0.0941303	0.0785473	0.238595	-0.248083	0.0598223	0.910164	0.780295	1.06165
KV5LYt	M3kvSi	Malignant neoplasm of cervix uteri	CD24 on sw mem	Weighted median	38	-0.0699023	0.0936137	0.455238	-0.253385	0.11358	0.932485	0.776169	1.12028
KV5LYt	M3kvSi	Malignant neoplasm of cervix uteri	CD24 on sw mem	Inverse variance weighted	38	-0.0775248	0.0564842	0.169906	-0.188234	0.0331841	0.925404	0.828421	1.03374
KV5LYt	M3kvSi	Malignant neoplasm of cervix uteri	CD24 on sw mem	Simple mode	38	0.0356779	0.161318	0.82618	-0.280505	0.351861	1.03632	0.755402	1.42171
KV5LYt	M3kvSi	Malignant neoplasm of cervix uteri	CD24 on sw mem	Weighted mode	38	-0.00661017	0.0931796	0.943827	-0.189242	0.176022	0.993412	0.827586	1.19246
kwaNQl	M3kvSi	Malignant neoplasm of cervix uteri	CD25 on resting Treg	MR Egger	20	0.0517104	0.129934	0.69533	-0.202961	0.306381	1.05307	0.81631	1.3585
kwaNQl	M3kvSi	Malignant neoplasm of cervix uteri	CD25 on resting Treg	Weighted median	20	0.0728651	0.129008	0.572203	-0.179991	0.325721	1.07559	0.835278	1.38503
kwaNQl	M3kvSi	Malignant neoplasm of cervix uteri	CD25 on resting Treg	Inverse variance weighted	20	0.0977078	0.0941378	0.299306	-0.0868023	0.282218	1.10264	0.916858	1.32607
kwaNQl	M3kvSi	Malignant neoplasm of cervix uteri	CD25 on resting Treg	Simple mode	20	0.472065	0.250543	0.0749366	-0.0189985	0.963128	1.6033	0.981181	2.61988
kwaNQl	M3kvSi	Malignant neoplasm of cervix uteri	CD25 on resting Treg	Weighted mode	20	0.101426	0.121579	0.414516	-0.13687	0.339721	1.10675	0.872083	1.40456
kxySws	M3kvSi	Malignant neoplasm of cervix uteri	CD28- CD8dim AC	MR Egger	28	-0.0672347	0.0990185	0.503131	-0.261311	0.126842	0.934976	0.770041	1.13524
kxySws	M3kvSi	Malignant neoplasm of cervix uteri	CD28- CD8dim AC	Weighted median	28	-0.0956949	0.110457	0.386294	-0.31219	0.1208	0.908741	0.731843	1.1284
kxySws	M3kvSi	Malignant neoplasm of cervix uteri	CD28- CD8dim AC	Inverse variance weighted	28	-0.102018	0.0692865	0.140911	-0.23782	0.0337836	0.903013	0.788345	1.03436
kxySws	M3kvSi	Malignant neoplasm of cervix uteri	CD28- CD8dim AC	Simple mode	28	-0.278052	0.168761	0.111023	-0.608822	0.0527188	0.757258	0.543991	1.05413
kxySws	M3kvSi	Malignant neoplasm of cervix uteri	CD28- CD8dim AC	Weighted mode	28	-0.0862591	0.103921	0.413793	-0.289945	0.117426	0.917356	0.748305	1.1246
l0bMiq	M3kvSi	Malignant neoplasm of cervix uteri	CD34 on HSC	MR Egger	12	-0.102032	0.0789813	0.225465	-0.256836	0.0527711	0.903	0.773495	1.05419
l0bMiq	M3kvSi	Malignant neoplasm of cervix uteri	CD34 on HSC	Weighted median	12	-0.0399444	0.0744303	0.591497	-0.185828	0.105939	0.960843	0.830417	1.11175
l0bMiq	M3kvSi	Malignant neoplasm of cervix uteri	CD34 on HSC	Inverse variance weighted	12	0.00160222	0.0557859	0.977087	-0.107738	0.110943	1.0016	0.897863	1.11733
l0bMiq	M3kvSi	Malignant neoplasm of cervix uteri	CD34 on HSC	Simple mode	12	-0.0187043	0.140479	0.896482	-0.294042	0.256634	0.98147	0.745245	1.29257
l0bMiq	M3kvSi	Malignant neoplasm of cervix uteri	CD34 on HSC	Weighted mode	12	-0.0429727	0.0680985	0.540906	-0.176446	0.0905003	0.957938	0.838244	1.09472
lhHrIR	M3kvSi	Malignant neoplasm of cervix uteri	CD25 on secreting Treg	MR Egger	14	-0.0962366	0.0660136	0.170557	-0.225623	0.0331501	0.908249	0.798019	1.03371
lhHrIR	M3kvSi	Malignant neoplasm of cervix uteri	CD25 on secreting Treg	Weighted median	14	-0.0323054	0.0857748	0.706448	-0.200424	0.135813	0.968211	0.818384	1.14547
lhHrIR	M3kvSi	Malignant neoplasm of cervix uteri	CD25 on secreting Treg	Inverse variance weighted	14	-0.0365654	0.061539	0.552389	-0.157182	0.084051	0.964095	0.854549	1.08768
lhHrIR	M3kvSi	Malignant neoplasm of cervix uteri	CD25 on secreting Treg	Simple mode	14	0.336218	0.183937	0.0905986	-0.0242988	0.696735	1.39964	0.975994	2.00719
lhHrIR	M3kvSi	Malignant neoplasm of cervix uteri	CD25 on secreting Treg	Weighted mode	14	-0.0195477	0.0649321	0.768139	-0.146815	0.107719	0.980642	0.863454	1.11374
LhYdTA	M3kvSi	Malignant neoplasm of cervix uteri	HLA DR+ T cell AC	MR Egger	30	-0.187717	0.083266	0.0321801	-0.350919	-0.024516	0.828849	0.704041	0.975782
LhYdTA	M3kvSi	Malignant neoplasm of cervix uteri	HLA DR+ T cell AC	Weighted median	30	-0.10539	0.0827663	0.202898	-0.267612	0.0568325	0.899974	0.765205	1.05848
LhYdTA	M3kvSi	Malignant neoplasm of cervix uteri	HLA DR+ T cell AC	Inverse variance weighted	30	-0.0584844	0.057797	0.311589	-0.171767	0.0547977	0.943193	0.842176	1.05633
LhYdTA	M3kvSi	Malignant neoplasm of cervix uteri	HLA DR+ T cell AC	Simple mode	30	-0.0974957	0.134045	0.472853	-0.360224	0.165233	0.907106	0.69752	1.17967
LhYdTA	M3kvSi	Malignant neoplasm of cervix uteri	HLA DR+ T cell AC	Weighted mode	30	-0.111829	0.0794629	0.169963	-0.267576	0.0439182	0.894197	0.765232	1.0449
lieEi5	M3kvSi	Malignant neoplasm of cervix uteri	CD28 on CD28+ DN (CD4-CD8-)	MR Egger	3	0.640567	1.79265	0.781518	-2.87302	4.15415	1.89756	0.056528	63.698
lieEi5	M3kvSi	Malignant neoplasm of cervix uteri	CD28 on CD28+ DN (CD4-CD8-)	Weighted median	3	-0.529258	0.511924	0.301201	-1.53263	0.474113	0.589042	0.215967	1.60659
lieEi5	M3kvSi	Malignant neoplasm of cervix uteri	CD28 on CD28+ DN (CD4-CD8-)	Inverse variance weighted	3	-0.599601	0.427048	0.160302	-1.43662	0.237414	0.549031	0.237731	1.26797
lieEi5	M3kvSi	Malignant neoplasm of cervix uteri	CD28 on CD28+ DN (CD4-CD8-)	Simple mode	3	-0.259673	0.691752	0.743448	-1.61551	1.09616	0.771304	0.19879	2.99266
lieEi5	M3kvSi	Malignant neoplasm of cervix uteri	CD28 on CD28+ DN (CD4-CD8-)	Weighted mode	3	-0.886102	0.57591	0.263757	-2.01489	0.242681	0.41226	0.133336	1.27466
Lj03ao	M3kvSi	Malignant neoplasm of cervix uteri	CD33 on CD33br HLA DR+	MR Egger	23	-0.0431778	0.0716923	0.553446	-0.183695	0.0973391	0.957741	0.83219	1.10223
Lj03ao	M3kvSi	Malignant neoplasm of cervix uteri	CD33 on CD33br HLA DR+	Weighted median	23	-0.0192251	0.0615653	0.754834	-0.139893	0.101443	0.980959	0.869451	1.10677
Lj03ao	M3kvSi	Malignant neoplasm of cervix uteri	CD33 on CD33br HLA DR+	Inverse variance weighted	23	-0.00493506	0.0462384	0.915003	-0.0955623	0.0856922	0.995077	0.908862	1.08947
Lj03ao	M3kvSi	Malignant neoplasm of cervix uteri	CD33 on CD33br HLA DR+	Simple mode	23	-0.0195108	0.116699	0.868749	-0.248241	0.20922	0.980678	0.780172	1.23272
Lj03ao	M3kvSi	Malignant neoplasm of cervix uteri	CD33 on CD33br HLA DR+	Weighted mode	23	-0.0264672	0.05355	0.626028	-0.131425	0.0784909	0.97388	0.876845	1.08165
LNmIRg	M3kvSi	Malignant neoplasm of cervix uteri	CD11c+ HLA DR++ monocyte AC	MR Egger	17	0.486805	0.190455	0.0219347	0.113514	0.860097	1.62711	1.12021	2.36339
LNmIRg	M3kvSi	Malignant neoplasm of cervix uteri	CD11c+ HLA DR++ monocyte AC	Weighted median	17	0.302148	0.167191	0.0707307	-0.0255464	0.629843	1.35276	0.974777	1.87732
LNmIRg	M3kvSi	Malignant neoplasm of cervix uteri	CD11c+ HLA DR++ monocyte AC	Inverse variance weighted	17	0.2205	0.121738	0.0700994	-0.0181063	0.459106	1.2467	0.982057	1.58266
LNmIRg	M3kvSi	Malignant neoplasm of cervix uteri	CD11c+ HLA DR++ monocyte AC	Simple mode	17	0.24472	0.317763	0.452443	-0.378097	0.867536	1.27726	0.685164	2.38104
LNmIRg	M3kvSi	Malignant neoplasm of cervix uteri	CD11c+ HLA DR++ monocyte AC	Weighted mode	17	0.3778	0.231587	0.12234	-0.076111	0.831711	1.45907	0.926713	2.29725
LoHeg9	M3kvSi	Malignant neoplasm of cervix uteri	DP (CD4+CD8+) %leukocyte	MR Egger	22	-0.178465	0.27037	0.516734	-0.70839	0.35146	0.836553	0.492436	1.42114
LoHeg9	M3kvSi	Malignant neoplasm of cervix uteri	DP (CD4+CD8+) %leukocyte	Weighted median	22	-0.0467803	0.172472	0.786211	-0.384825	0.291264	0.954297	0.68057	1.33812
LoHeg9	M3kvSi	Malignant neoplasm of cervix uteri	DP (CD4+CD8+) %leukocyte	Inverse variance weighted	22	-0.000724451	0.122287	0.995273	-0.240408	0.238959	0.999276	0.786307	1.26993
LoHeg9	M3kvSi	Malignant neoplasm of cervix uteri	DP (CD4+CD8+) %leukocyte	Simple mode	22	0.133192	0.257476	0.610355	-0.371462	0.637845	1.14247	0.689725	1.8924
LoHeg9	M3kvSi	Malignant neoplasm of cervix uteri	DP (CD4+CD8+) %leukocyte	Weighted mode	22	-0.0171294	0.193426	0.930273	-0.396245	0.361986	0.983016	0.672842	1.43618
loWapr	M3kvSi	Malignant neoplasm of cervix uteri	CD45RA on naive CD8br	MR Egger	22	-0.0602922	0.180328	0.741598	-0.413735	0.29315	0.941489	0.661176	1.34064
loWapr	M3kvSi	Malignant neoplasm of cervix uteri	CD45RA on naive CD8br	Weighted median	22	-0.0427704	0.149561	0.7749	-0.335911	0.25037	0.958131	0.714687	1.2845
loWapr	M3kvSi	Malignant neoplasm of cervix uteri	CD45RA on naive CD8br	Inverse variance weighted	22	-0.140279	0.096841	0.147464	-0.330087	0.0495297	0.869116	0.718861	1.05078
loWapr	M3kvSi	Malignant neoplasm of cervix uteri	CD45RA on naive CD8br	Simple mode	22	0.0828686	0.276802	0.767594	-0.459663	0.6254	1.0864	0.631496	1.86899
loWapr	M3kvSi	Malignant neoplasm of cervix uteri	CD45RA on naive CD8br	Weighted mode	22	0.171281	0.266894	0.527974	-0.351831	0.694394	1.18682	0.703399	2.0025
lSmZts	M3kvSi	Malignant neoplasm of cervix uteri	CD8br AC	MR Egger	21	-0.00378178	0.0802314	0.962897	-0.161035	0.153472	0.996225	0.851262	1.16587
lSmZts	M3kvSi	Malignant neoplasm of cervix uteri	CD8br AC	Weighted median	21	-0.00516071	0.069222	0.94057	-0.140836	0.130514	0.994853	0.868632	1.13941
lSmZts	M3kvSi	Malignant neoplasm of cervix uteri	CD8br AC	Inverse variance weighted	21	0.00103488	0.067005	0.987677	-0.130295	0.132365	1.00104	0.877837	1.14152
lSmZts	M3kvSi	Malignant neoplasm of cervix uteri	CD8br AC	Simple mode	21	0.285231	0.166891	0.102908	-0.0418756	0.612338	1.33007	0.958989	1.84474
lSmZts	M3kvSi	Malignant neoplasm of cervix uteri	CD8br AC	Weighted mode	21	-0.0169833	0.067793	0.804742	-0.149858	0.115891	0.98316	0.860831	1.12287
LUGKuJ	M3kvSi	Malignant neoplasm of cervix uteri	CD8 on naive CD8br	MR Egger	16	0.186581	0.252186	0.471613	-0.307703	0.680866	1.20512	0.735133	1.97559
LUGKuJ	M3kvSi	Malignant neoplasm of cervix uteri	CD8 on naive CD8br	Weighted median	16	0.0917777	0.179225	0.608593	-0.259502	0.443058	1.09612	0.771435	1.55746
LUGKuJ	M3kvSi	Malignant neoplasm of cervix uteri	CD8 on naive CD8br	Inverse variance weighted	16	0.0582163	0.13654	0.66984	-0.209402	0.325835	1.05994	0.811069	1.38519
LUGKuJ	M3kvSi	Malignant neoplasm of cervix uteri	CD8 on naive CD8br	Simple mode	16	-0.00545932	0.286251	0.985035	-0.566512	0.555594	0.994556	0.567501	1.74298
LUGKuJ	M3kvSi	Malignant neoplasm of cervix uteri	CD8 on naive CD8br	Weighted mode	16	0.0882329	0.168662	0.608523	-0.242345	0.41881	1.09224	0.784786	1.52015
Lvpe9i	M3kvSi	Malignant neoplasm of cervix uteri	CD45 on CD33- HLA DR-	MR Egger	14	0.097184	0.291668	0.744732	-0.474486	0.668854	1.10206	0.622205	1.952
Lvpe9i	M3kvSi	Malignant neoplasm of cervix uteri	CD45 on CD33- HLA DR-	Weighted median	14	0.096333	0.139656	0.490327	-0.177392	0.370058	1.10113	0.837451	1.44782
Lvpe9i	M3kvSi	Malignant neoplasm of cervix uteri	CD45 on CD33- HLA DR-	Inverse variance weighted	14	-0.0525168	0.136807	0.701072	-0.320659	0.215626	0.948838	0.725671	1.24064
Lvpe9i	M3kvSi	Malignant neoplasm of cervix uteri	CD45 on CD33- HLA DR-	Simple mode	14	0.059152	0.188281	0.758378	-0.309879	0.428183	1.06094	0.733536	1.53447
Lvpe9i	M3kvSi	Malignant neoplasm of cervix uteri	CD45 on CD33- HLA DR-	Weighted mode	14	0.116599	0.141294	0.424131	-0.160337	0.393535	1.12367	0.851856	1.48221
lW2R8L	M3kvSi	Malignant neoplasm of cervix uteri	HSC AC	MR Egger	19	-0.0153062	0.114106	0.894867	-0.238953	0.208341	0.98481	0.787452	1.23163
lW2R8L	M3kvSi	Malignant neoplasm of cervix uteri	HSC AC	Weighted median	19	-0.0100629	0.109717	0.926923	-0.225108	0.204982	0.989988	0.79843	1.2275
lW2R8L	M3kvSi	Malignant neoplasm of cervix uteri	HSC AC	Inverse variance weighted	19	-0.0541209	0.0780572	0.488091	-0.207113	0.0988713	0.947318	0.812928	1.10392
lW2R8L	M3kvSi	Malignant neoplasm of cervix uteri	HSC AC	Simple mode	19	-0.113549	0.175286	0.525296	-0.457109	0.230011	0.892661	0.633112	1.25861
lW2R8L	M3kvSi	Malignant neoplasm of cervix uteri	HSC AC	Weighted mode	19	-0.018923	0.103828	0.857421	-0.222425	0.184579	0.981255	0.800575	1.20271
lXnMl7	M3kvSi	Malignant neoplasm of cervix uteri	CM CD8br %T cell	MR Egger	22	0.0947755	0.241971	0.699436	-0.379488	0.569039	1.09941	0.684212	1.76657
lXnMl7	M3kvSi	Malignant neoplasm of cervix uteri	CM CD8br %T cell	Weighted median	22	0.284706	0.1775	0.108718	-0.0631935	0.632606	1.32937	0.938762	1.88251
lXnMl7	M3kvSi	Malignant neoplasm of cervix uteri	CM CD8br %T cell	Inverse variance weighted	22	0.198709	0.123234	0.106865	-0.0428304	0.440247	1.21983	0.958074	1.55309
lXnMl7	M3kvSi	Malignant neoplasm of cervix uteri	CM CD8br %T cell	Simple mode	22	0.187041	0.312209	0.555522	-0.424889	0.79897	1.20568	0.653843	2.22325
lXnMl7	M3kvSi	Malignant neoplasm of cervix uteri	CM CD8br %T cell	Weighted mode	22	0.353198	0.268259	0.202152	-0.17259	0.878985	1.42361	0.841483	2.40845
LxxAqM	M3kvSi	Malignant neoplasm of cervix uteri	EM CD4+ %CD4+	MR Egger	28	-0.0132436	0.0966981	0.892118	-0.202772	0.176285	0.986844	0.816464	1.19278
LxxAqM	M3kvSi	Malignant neoplasm of cervix uteri	EM CD4+ %CD4+	Weighted median	28	-0.0403969	0.101346	0.690186	-0.239036	0.158242	0.960408	0.787387	1.17145
LxxAqM	M3kvSi	Malignant neoplasm of cervix uteri	EM CD4+ %CD4+	Inverse variance weighted	28	-0.0315563	0.0723579	0.662754	-0.173378	0.110265	0.968936	0.84082	1.11657
LxxAqM	M3kvSi	Malignant neoplasm of cervix uteri	EM CD4+ %CD4+	Simple mode	28	-0.124488	0.173073	0.47815	-0.463711	0.214736	0.882949	0.628945	1.23953
LxxAqM	M3kvSi	Malignant neoplasm of cervix uteri	EM CD4+ %CD4+	Weighted mode	28	-0.0869815	0.0869473	0.326002	-0.257398	0.0834352	0.916694	0.77306	1.08701
lXZmxI	M3kvSi	Malignant neoplasm of cervix uteri	CD33 on CD14+ monocyte	MR Egger	21	-0.00769708	0.076461	0.92087	-0.157561	0.142167	0.992332	0.854225	1.15277
lXZmxI	M3kvSi	Malignant neoplasm of cervix uteri	CD33 on CD14+ monocyte	Weighted median	21	-0.03217	0.0616441	0.601763	-0.152992	0.0886524	0.968342	0.858136	1.0927
lXZmxI	M3kvSi	Malignant neoplasm of cervix uteri	CD33 on CD14+ monocyte	Inverse variance weighted	21	-0.0476065	0.04939	0.335102	-0.144411	0.0491979	0.953509	0.865532	1.05043
lXZmxI	M3kvSi	Malignant neoplasm of cervix uteri	CD33 on CD14+ monocyte	Simple mode	21	-0.176917	0.125019	0.172415	-0.421954	0.0681199	0.837849	0.655764	1.07049
lXZmxI	M3kvSi	Malignant neoplasm of cervix uteri	CD33 on CD14+ monocyte	Weighted mode	21	-0.0415536	0.0620296	0.510583	-0.163132	0.0800244	0.959298	0.849479	1.08331
mAPnG9	M3kvSi	Malignant neoplasm of cervix uteri	Naive CD4+ %T cell	MR Egger	34	-0.151525	0.105056	0.158928	-0.357434	0.054385	0.859397	0.699469	1.05589
mAPnG9	M3kvSi	Malignant neoplasm of cervix uteri	Naive CD4+ %T cell	Weighted median	34	-0.0184757	0.107704	0.863798	-0.229575	0.192623	0.981694	0.794872	1.21243
mAPnG9	M3kvSi	Malignant neoplasm of cervix uteri	Naive CD4+ %T cell	Inverse variance weighted	34	0.0410538	0.0747052	0.582633	-0.105369	0.187476	1.04191	0.899993	1.2062
mAPnG9	M3kvSi	Malignant neoplasm of cervix uteri	Naive CD4+ %T cell	Simple mode	34	0.127153	0.178084	0.480243	-0.221892	0.476198	1.13559	0.801002	1.60994
mAPnG9	M3kvSi	Malignant neoplasm of cervix uteri	Naive CD4+ %T cell	Weighted mode	34	-0.0253006	0.0974454	0.796756	-0.216294	0.165692	0.975017	0.805499	1.18021
MeT5s4	M3kvSi	Malignant neoplasm of cervix uteri	FSC-A on plasmacytoid DC	MR Egger	26	-0.0215628	0.0653279	0.74421	-0.149606	0.10648	0.978668	0.861048	1.11236
MeT5s4	M3kvSi	Malignant neoplasm of cervix uteri	FSC-A on plasmacytoid DC	Weighted median	26	-0.0471314	0.0670204	0.481906	-0.178491	0.0842284	0.953962	0.836531	1.08788
MeT5s4	M3kvSi	Malignant neoplasm of cervix uteri	FSC-A on plasmacytoid DC	Inverse variance weighted	26	-0.0222414	0.0487178	0.648005	-0.117728	0.0732455	0.978004	0.888938	1.07599
MeT5s4	M3kvSi	Malignant neoplasm of cervix uteri	FSC-A on plasmacytoid DC	Simple mode	26	-0.212681	0.143981	0.152125	-0.494883	0.0695223	0.808414	0.609642	1.072
MeT5s4	M3kvSi	Malignant neoplasm of cervix uteri	FSC-A on plasmacytoid DC	Weighted mode	26	-0.0418458	0.0547473	0.451817	-0.14915	0.0654589	0.959018	0.861439	1.06765
mFSOXf	M3kvSi	Malignant neoplasm of cervix uteri	CD45 on CD66b++ myelod cell	MR Egger	16	0.0301601	0.121046	0.806853	-0.20709	0.26741	1.03062	0.812947	1.30658
mFSOXf	M3kvSi	Malignant neoplasm of cervix uteri	CD45 on CD66b++ myelod cell	Weighted median	16	0.0659301	0.112111	0.556478	-0.153807	0.285667	1.06815	0.857438	1.33065
mFSOXf	M3kvSi	Malignant neoplasm of cervix uteri	CD45 on CD66b++ myelod cell	Inverse variance weighted	16	0.0643839	0.0791513	0.415973	-0.0907527	0.21952	1.0665	0.913244	1.24548
mFSOXf	M3kvSi	Malignant neoplasm of cervix uteri	CD45 on CD66b++ myelod cell	Simple mode	16	0.0652069	0.171729	0.709485	-0.271382	0.401796	1.06738	0.762325	1.49451
mFSOXf	M3kvSi	Malignant neoplasm of cervix uteri	CD45 on CD66b++ myelod cell	Weighted mode	16	0.0223202	0.108988	0.840485	-0.191296	0.235937	1.02257	0.825888	1.26609
mG5eKP	M3kvSi	Malignant neoplasm of cervix uteri	CD28 on CD45RA- CD4 not Treg	MR Egger	13	-0.108566	0.231359	0.648052	-0.562031	0.344898	0.89712	0.57005	1.41185
mG5eKP	M3kvSi	Malignant neoplasm of cervix uteri	CD28 on CD45RA- CD4 not Treg	Weighted median	13	-0.00657244	0.151543	0.965406	-0.303596	0.290451	0.993449	0.738159	1.33703
mG5eKP	M3kvSi	Malignant neoplasm of cervix uteri	CD28 on CD45RA- CD4 not Treg	Inverse variance weighted	13	0.0404878	0.113331	0.720903	-0.181641	0.262617	1.04132	0.833901	1.30033
mG5eKP	M3kvSi	Malignant neoplasm of cervix uteri	CD28 on CD45RA- CD4 not Treg	Simple mode	13	0.414799	0.229385	0.095669	-0.0347968	0.864394	1.51407	0.965802	2.37357
mG5eKP	M3kvSi	Malignant neoplasm of cervix uteri	CD28 on CD45RA- CD4 not Treg	Weighted mode	13	-0.0161814	0.153207	0.917631	-0.316468	0.284105	0.983949	0.728719	1.32857
mGf4Vm	M3kvSi	Malignant neoplasm of cervix uteri	HLA DR on CD33dim HLA DR+ CD11b+	MR Egger	23	-0.0986333	0.0749309	0.202253	-0.245498	0.0482313	0.906075	0.782315	1.04941
mGf4Vm	M3kvSi	Malignant neoplasm of cervix uteri	HLA DR on CD33dim HLA DR+ CD11b+	Weighted median	23	-0.0332432	0.0759604	0.661648	-0.182126	0.115639	0.967303	0.833497	1.12259
mGf4Vm	M3kvSi	Malignant neoplasm of cervix uteri	HLA DR on CD33dim HLA DR+ CD11b+	Inverse variance weighted	23	-0.0098535	0.051814	0.849176	-0.111409	0.091702	0.990195	0.894573	1.09604
mGf4Vm	M3kvSi	Malignant neoplasm of cervix uteri	HLA DR on CD33dim HLA DR+ CD11b+	Simple mode	23	0.0215349	0.119937	0.859148	-0.213542	0.256612	1.02177	0.807718	1.29254
mGf4Vm	M3kvSi	Malignant neoplasm of cervix uteri	HLA DR on CD33dim HLA DR+ CD11b+	Weighted mode	23	-0.0601063	0.0745158	0.428517	-0.206157	0.0859446	0.941664	0.813705	1.08975
miPrRE	M3kvSi	Malignant neoplasm of cervix uteri	SSC-A on myeloid DC	MR Egger	18	-0.0273945	0.045161	0.552629	-0.11591	0.061121	0.972977	0.890555	1.06303
miPrRE	M3kvSi	Malignant neoplasm of cervix uteri	SSC-A on myeloid DC	Weighted median	18	-0.0132834	0.0478221	0.781191	-0.107015	0.080448	0.986804	0.898512	1.08377
miPrRE	M3kvSi	Malignant neoplasm of cervix uteri	SSC-A on myeloid DC	Inverse variance weighted	18	-0.0214632	0.0389585	0.581686	-0.0978219	0.0548956	0.978766	0.90681	1.05643
[truncated: 1,657 more rows]
