# Supplementary material for: Causal role of immune cells on cervical cancer onset revealed by two-sample Mendelian randomization study
Source: Sci Rep. 2024 Jun 28;14:14890. doi: 10.1038/s41598-024-65957-7 (PMC11211447; doi:10.1038/s41598-024-65957-7)
Supplement: Supplementary file 13 — Supplementary Table 10. [file 41598_2024_65957_MOESM13_ESM.xlsx]

## Sheet: Supplementary Table 10
Supplementary Table 10 Heterogeneity of the causal effect of immune cell traits on malignant neoplasm of cervix uteri
id.exposure	id.outcome	outcome	exposure	method	Q	Q_df	Q_pval
09wMdK	M3kvSi	Malignant neoplasm of cervix uteri	DN (CD4-CD8-) NKT %T cell	MR Egger	15.9665	28	0.966313
09wMdK	M3kvSi	Malignant neoplasm of cervix uteri	DN (CD4-CD8-) NKT %T cell	Inverse variance weighted	16.033	29	0.975162
0BhOLs	M3kvSi	Malignant neoplasm of cervix uteri	CD62L- HLA DR++ monocyte %monocyte	MR Egger	17.0088	9	0.0485777
0BhOLs	M3kvSi	Malignant neoplasm of cervix uteri	CD62L- HLA DR++ monocyte %monocyte	Inverse variance weighted	17.0452	10	0.0733698
0bSkIc	M3kvSi	Malignant neoplasm of cervix uteri	FSC-A on B cell	MR Egger	17.6275	18	0.480435
0bSkIc	M3kvSi	Malignant neoplasm of cervix uteri	FSC-A on B cell	Inverse variance weighted	18.0015	19	0.522338
0dF0ya	M3kvSi	Malignant neoplasm of cervix uteri	TD CD8br AC	MR Egger	18.0761	15	0.258686
0dF0ya	M3kvSi	Malignant neoplasm of cervix uteri	TD CD8br AC	Inverse variance weighted	18.2412	16	0.309964
0Io0Yg	M3kvSi	Malignant neoplasm of cervix uteri	CCR7 on naive CD8br	MR Egger	13.4708	22	0.919193
0Io0Yg	M3kvSi	Malignant neoplasm of cervix uteri	CCR7 on naive CD8br	Inverse variance weighted	13.5243	23	0.939688
0l3jqA	M3kvSi	Malignant neoplasm of cervix uteri	CD25 on sw mem	MR Egger	21.1058	18	0.274108
0l3jqA	M3kvSi	Malignant neoplasm of cervix uteri	CD25 on sw mem	Inverse variance weighted	21.7448	19	0.29714
0MXiyr	M3kvSi	Malignant neoplasm of cervix uteri	CD20 on IgD- CD24-	MR Egger	27.7763	26	0.369552
0MXiyr	M3kvSi	Malignant neoplasm of cervix uteri	CD20 on IgD- CD24-	Inverse variance weighted	27.8384	27	0.419343
0Q2iJT	M3kvSi	Malignant neoplasm of cervix uteri	CD4+ %leukocyte	MR Egger	1.92041	11	0.998757
0Q2iJT	M3kvSi	Malignant neoplasm of cervix uteri	CD4+ %leukocyte	Inverse variance weighted	1.95232	12	0.999475
0T9ox6	M3kvSi	Malignant neoplasm of cervix uteri	HLA DR+ CD4+ %lymphocyte	MR Egger	17.5855	19	0.550262
0T9ox6	M3kvSi	Malignant neoplasm of cervix uteri	HLA DR+ CD4+ %lymphocyte	Inverse variance weighted	18.8716	20	0.530184
0TNZ0H	M3kvSi	Malignant neoplasm of cervix uteri	CD62L- HLA DR++ monocyte AC	MR Egger	13.4853	17	0.703142
0TNZ0H	M3kvSi	Malignant neoplasm of cervix uteri	CD62L- HLA DR++ monocyte AC	Inverse variance weighted	13.4877	18	0.761826
0vulmH	M3kvSi	Malignant neoplasm of cervix uteri	IgD- CD24- %B cell	MR Egger	15.4989	15	0.416113
0vulmH	M3kvSi	Malignant neoplasm of cervix uteri	IgD- CD24- %B cell	Inverse variance weighted	15.5444	16	0.485181
0wk4KS	M3kvSi	Malignant neoplasm of cervix uteri	BAFF-R on IgD+ CD38br	MR Egger	29.6674	25	0.236984
0wk4KS	M3kvSi	Malignant neoplasm of cervix uteri	BAFF-R on IgD+ CD38br	Inverse variance weighted	29.8078	26	0.275651
0Z25vE	M3kvSi	Malignant neoplasm of cervix uteri	CD25hi %CD4+	MR Egger	8.46423	24	0.998537
0Z25vE	M3kvSi	Malignant neoplasm of cervix uteri	CD25hi %CD4+	Inverse variance weighted	8.97192	25	0.998633
177juy	M3kvSi	Malignant neoplasm of cervix uteri	CD4 Treg %CD4	MR Egger	8.41124	14	0.866821
177juy	M3kvSi	Malignant neoplasm of cervix uteri	CD4 Treg %CD4	Inverse variance weighted	9.15294	15	0.869386
1A8SbW	M3kvSi	Malignant neoplasm of cervix uteri	CD64 on CD14+ CD16+ monocyte	MR Egger	9.99859	10	0.440617
1A8SbW	M3kvSi	Malignant neoplasm of cervix uteri	CD64 on CD14+ CD16+ monocyte	Inverse variance weighted	11.7021	11	0.386447
1ARe7X	M3kvSi	Malignant neoplasm of cervix uteri	Lymphocyte %leukocyte	MR Egger	29.6959	20	0.0749337
1ARe7X	M3kvSi	Malignant neoplasm of cervix uteri	Lymphocyte %leukocyte	Inverse variance weighted	29.6994	21	0.0981978
1eeHAs	M3kvSi	Malignant neoplasm of cervix uteri	CCR2 on CD14- CD16+ monocyte	MR Egger	16.5679	26	0.921556
1eeHAs	M3kvSi	Malignant neoplasm of cervix uteri	CCR2 on CD14- CD16+ monocyte	Inverse variance weighted	18.4818	27	0.888107
1guoEo	M3kvSi	Malignant neoplasm of cervix uteri	CD25 on IgD+ CD38dim	MR Egger	30.6309	21	0.0800245
1guoEo	M3kvSi	Malignant neoplasm of cervix uteri	CD25 on IgD+ CD38dim	Inverse variance weighted	33.7717	22	0.0518127
1o1Pxw	M3kvSi	Malignant neoplasm of cervix uteri	CD19 on B cell	MR Egger	21.6224	22	0.482609
1o1Pxw	M3kvSi	Malignant neoplasm of cervix uteri	CD19 on B cell	Inverse variance weighted	21.6615	23	0.540758
1Q2W7k	M3kvSi	Malignant neoplasm of cervix uteri	EM CD8br %T cell	MR Egger	9.28346	13	0.751214
1Q2W7k	M3kvSi	Malignant neoplasm of cervix uteri	EM CD8br %T cell	Inverse variance weighted	9.297	14	0.811567
1qLgaB	M3kvSi	Malignant neoplasm of cervix uteri	CD19 on IgD+ CD38-	MR Egger	32.9697	29	0.278963
1qLgaB	M3kvSi	Malignant neoplasm of cervix uteri	CD19 on IgD+ CD38-	Inverse variance weighted	33.0194	30	0.321703
1rpkYt	M3kvSi	Malignant neoplasm of cervix uteri	Unsw mem %B cell	MR Egger	26.5409	29	0.596459
1rpkYt	M3kvSi	Malignant neoplasm of cervix uteri	Unsw mem %B cell	Inverse variance weighted	26.5906	30	0.644679
1sBlNK	M3kvSi	Malignant neoplasm of cervix uteri	SSC-A on lymphocyte	MR Egger	26.2689	19	0.122869
1sBlNK	M3kvSi	Malignant neoplasm of cervix uteri	SSC-A on lymphocyte	Inverse variance weighted	27.1283	20	0.131694
1TXJhi	M3kvSi	Malignant neoplasm of cervix uteri	CD45RA+ CD8br %CD8br	MR Egger	14.2277	24	0.94134
1TXJhi	M3kvSi	Malignant neoplasm of cervix uteri	CD45RA+ CD8br %CD8br	Inverse variance weighted	14.2417	25	0.957355
24gxnF	M3kvSi	Malignant neoplasm of cervix uteri	HVEM on naive CD8br	MR Egger	31.7277	19	0.0335326
24gxnF	M3kvSi	Malignant neoplasm of cervix uteri	HVEM on naive CD8br	Inverse variance weighted	32.584	20	0.0374589
2AQNG3	M3kvSi	Malignant neoplasm of cervix uteri	CD86+ myeloid DC AC	MR Egger	10.5309	19	0.938611
2AQNG3	M3kvSi	Malignant neoplasm of cervix uteri	CD86+ myeloid DC AC	Inverse variance weighted	12.6205	20	0.893066
2Bu3Kz	M3kvSi	Malignant neoplasm of cervix uteri	Naive DN (CD4-CD8-) AC	MR Egger	14.0718	16	0.593362
2Bu3Kz	M3kvSi	Malignant neoplasm of cervix uteri	Naive DN (CD4-CD8-) AC	Inverse variance weighted	14.6349	17	0.621763
2e8Wd3	M3kvSi	Malignant neoplasm of cervix uteri	CD8 on TD CD8br	MR Egger	17.9215	15	0.266812
2e8Wd3	M3kvSi	Malignant neoplasm of cervix uteri	CD8 on TD CD8br	Inverse variance weighted	22.298	16	0.133828
2huin0	M3kvSi	Malignant neoplasm of cervix uteri	CD127 on CD28+ CD45RA- CD8br	MR Egger	13.9009	17	0.674102
2huin0	M3kvSi	Malignant neoplasm of cervix uteri	CD127 on CD28+ CD45RA- CD8br	Inverse variance weighted	16.2827	18	0.572824
2kmZcV	M3kvSi	Malignant neoplasm of cervix uteri	Transitional AC	MR Egger	18.4003	29	0.935704
2kmZcV	M3kvSi	Malignant neoplasm of cervix uteri	Transitional AC	Inverse variance weighted	18.4983	30	0.949896
2O4JeP	M3kvSi	Malignant neoplasm of cervix uteri	CD39+ activated Treg %activated Treg	MR Egger	1.58096	6	0.953936
2O4JeP	M3kvSi	Malignant neoplasm of cervix uteri	CD39+ activated Treg %activated Treg	Inverse variance weighted	1.95	7	0.962556
2pHVUS	M3kvSi	Malignant neoplasm of cervix uteri	TCRgd %lymphocyte	MR Egger	22.3206	18	0.218063
2pHVUS	M3kvSi	Malignant neoplasm of cervix uteri	TCRgd %lymphocyte	Inverse variance weighted	23.1816	19	0.229437
2PstsQ	M3kvSi	Malignant neoplasm of cervix uteri	CD20 on sw mem	MR Egger	28.0157	29	0.517074
2PstsQ	M3kvSi	Malignant neoplasm of cervix uteri	CD20 on sw mem	Inverse variance weighted	28.0384	30	0.5684
2q3MLl	M3kvSi	Malignant neoplasm of cervix uteri	CD38 on CD3- CD19-	MR Egger	7.27053	16	0.967687
2q3MLl	M3kvSi	Malignant neoplasm of cervix uteri	CD38 on CD3- CD19-	Inverse variance weighted	13.597	17	0.695392
2T8iEt	M3kvSi	Malignant neoplasm of cervix uteri	CD20 on CD24+ CD27+	MR Egger	34.2428	27	0.159101
2T8iEt	M3kvSi	Malignant neoplasm of cervix uteri	CD20 on CD24+ CD27+	Inverse variance weighted	36.4305	28	0.131959
2TiwXj	M3kvSi	Malignant neoplasm of cervix uteri	CD127 on CD4+	MR Egger	10.6902	6	0.0984345
2TiwXj	M3kvSi	Malignant neoplasm of cervix uteri	CD127 on CD4+	Inverse variance weighted	10.9042	7	0.142852
2UhXY3	M3kvSi	Malignant neoplasm of cervix uteri	HVEM on TD CD4+	MR Egger	18.0215	24	0.801966
2UhXY3	M3kvSi	Malignant neoplasm of cervix uteri	HVEM on TD CD4+	Inverse variance weighted	18.0437	25	0.840528
30Rezl	M3kvSi	Malignant neoplasm of cervix uteri	CD3- lymphocyte %leukocyte	MR Egger	20.2627	18	0.318223
30Rezl	M3kvSi	Malignant neoplasm of cervix uteri	CD3- lymphocyte %leukocyte	Inverse variance weighted	23.815	19	0.203344
36Pc0E	M3kvSi	Malignant neoplasm of cervix uteri	T cell %lymphocyte	MR Egger	11.2663	15	0.733501
36Pc0E	M3kvSi	Malignant neoplasm of cervix uteri	T cell %lymphocyte	Inverse variance weighted	11.7899	16	0.758313
371iDM	M3kvSi	Malignant neoplasm of cervix uteri	DN (CD4-CD8-) AC	MR Egger	9.54278	18	0.945813
371iDM	M3kvSi	Malignant neoplasm of cervix uteri	DN (CD4-CD8-) AC	Inverse variance weighted	10.1849	19	0.948237
3AjNo7	M3kvSi	Malignant neoplasm of cervix uteri	IgD+ CD24- AC	MR Egger	18.7775	20	0.536327
3AjNo7	M3kvSi	Malignant neoplasm of cervix uteri	IgD+ CD24- AC	Inverse variance weighted	19.9058	21	0.527233
3eehpL	M3kvSi	Malignant neoplasm of cervix uteri	BAFF-R on IgD+ CD24+	MR Egger	19.4111	16	0.247924
3eehpL	M3kvSi	Malignant neoplasm of cervix uteri	BAFF-R on IgD+ CD24+	Inverse variance weighted	19.5874	17	0.295877
3eWFFf	M3kvSi	Malignant neoplasm of cervix uteri	PB/PC %lymphocyte	MR Egger	13.9407	16	0.603129
3eWFFf	M3kvSi	Malignant neoplasm of cervix uteri	PB/PC %lymphocyte	Inverse variance weighted	14.0074	17	0.666577
3fiOBp	M3kvSi	Malignant neoplasm of cervix uteri	CD38 on IgD+ CD38dim	MR Egger	22.0852	21	0.394615
3fiOBp	M3kvSi	Malignant neoplasm of cervix uteri	CD38 on IgD+ CD38dim	Inverse variance weighted	23.0646	22	0.398089
3HDCWC	M3kvSi	Malignant neoplasm of cervix uteri	CD45 on HLA DR+ CD4+	MR Egger	26.341	15	0.034588
3HDCWC	M3kvSi	Malignant neoplasm of cervix uteri	CD45 on HLA DR+ CD4+	Inverse variance weighted	26.4202	16	0.0483952
3j1KFc	M3kvSi	Malignant neoplasm of cervix uteri	CD20- CD38- %lymphocyte	MR Egger	22.6476	21	0.363049
3j1KFc	M3kvSi	Malignant neoplasm of cervix uteri	CD20- CD38- %lymphocyte	Inverse variance weighted	22.6503	22	0.421697
42cJu5	M3kvSi	Malignant neoplasm of cervix uteri	CD4+ CD8dim %leukocyte	MR Egger	12.3307	12	0.419496
42cJu5	M3kvSi	Malignant neoplasm of cervix uteri	CD4+ CD8dim %leukocyte	Inverse variance weighted	13.0579	13	0.443353
43i9Zz	M3kvSi	Malignant neoplasm of cervix uteri	CD33 on CD33dim HLA DR+ CD11b+	MR Egger	14.2756	20	0.816252
43i9Zz	M3kvSi	Malignant neoplasm of cervix uteri	CD33 on CD33dim HLA DR+ CD11b+	Inverse variance weighted	14.2777	21	0.85738
4Agp2o	M3kvSi	Malignant neoplasm of cervix uteri	CD80 on granulocyte	MR Egger	28.7753	30	0.529421
4Agp2o	M3kvSi	Malignant neoplasm of cervix uteri	CD80 on granulocyte	Inverse variance weighted	28.7973	31	0.57979
4HjO62	M3kvSi	Malignant neoplasm of cervix uteri	BAFF-R on IgD- CD38-	MR Egger	10.3572	15	0.79669
4HjO62	M3kvSi	Malignant neoplasm of cervix uteri	BAFF-R on IgD- CD38-	Inverse variance weighted	10.3637	16	0.846958
4MVowz	M3kvSi	Malignant neoplasm of cervix uteri	CD11b on Mo MDSC	MR Egger	12.2817	14	0.583689
4MVowz	M3kvSi	Malignant neoplasm of cervix uteri	CD11b on Mo MDSC	Inverse variance weighted	13.0705	15	0.596852
4nJ7TC	M3kvSi	Malignant neoplasm of cervix uteri	CM DN (CD4-CD8-) %T cell	MR Egger	10.7503	14	0.705533
4nJ7TC	M3kvSi	Malignant neoplasm of cervix uteri	CM DN (CD4-CD8-) %T cell	Inverse variance weighted	11.1514	15	0.74179
4SEhH2	M3kvSi	Malignant neoplasm of cervix uteri	Activated & secreting Treg AC	MR Egger	36.1604	20	0.0147265
4SEhH2	M3kvSi	Malignant neoplasm of cervix uteri	Activated & secreting Treg AC	Inverse variance weighted	38.0598	21	0.0126822
4wZWHR	M3kvSi	Malignant neoplasm of cervix uteri	CD39+ CD4+ %T cell	MR Egger	34.0025	29	0.239168
4wZWHR	M3kvSi	Malignant neoplasm of cervix uteri	CD39+ CD4+ %T cell	Inverse variance weighted	36.9297	30	0.179201
52XDIC	M3kvSi	Malignant neoplasm of cervix uteri	CD3 on activated & secreting Treg	MR Egger	30.1926	20	0.0667925
52XDIC	M3kvSi	Malignant neoplasm of cervix uteri	CD3 on activated & secreting Treg	Inverse variance weighted	30.2316	21	0.0874317
56OSXV	M3kvSi	Malignant neoplasm of cervix uteri	IgD- CD27- %lymphocyte	MR Egger	12.3803	16	0.717409
56OSXV	M3kvSi	Malignant neoplasm of cervix uteri	IgD- CD27- %lymphocyte	Inverse variance weighted	12.6586	17	0.758726
58BNVZ	M3kvSi	Malignant neoplasm of cervix uteri	CD64 on CD14+ CD16- monocyte	MR Egger	41.1214	32	0.129541
58BNVZ	M3kvSi	Malignant neoplasm of cervix uteri	CD64 on CD14+ CD16- monocyte	Inverse variance weighted	44.6587	33	0.0846971
5ap1N3	M3kvSi	Malignant neoplasm of cervix uteri	NK %CD3- lymphocyte	MR Egger	21.6727	25	0.654565
5ap1N3	M3kvSi	Malignant neoplasm of cervix uteri	NK %CD3- lymphocyte	Inverse variance weighted	22.1119	26	0.68256
5c94uM	M3kvSi	Malignant neoplasm of cervix uteri	CD24 on transitional	MR Egger	15.2268	18	0.646339
5c94uM	M3kvSi	Malignant neoplasm of cervix uteri	CD24 on transitional	Inverse variance weighted	18.1545	19	0.512141
5D1btm	M3kvSi	Malignant neoplasm of cervix uteri	CCR7 on naive CD4+	MR Egger	27.6051	22	0.189139
5D1btm	M3kvSi	Malignant neoplasm of cervix uteri	CCR7 on naive CD4+	Inverse variance weighted	29.5363	23	0.163182
5iKpIM	M3kvSi	Malignant neoplasm of cervix uteri	BAFF-R on naive-mature B cell	MR Egger	21.2018	21	0.446682
5iKpIM	M3kvSi	Malignant neoplasm of cervix uteri	BAFF-R on naive-mature B cell	Inverse variance weighted	22.6943	22	0.419158
5M37tV	M3kvSi	Malignant neoplasm of cervix uteri	CD4 on secreting Treg	MR Egger	22.3699	26	0.668297
5M37tV	M3kvSi	Malignant neoplasm of cervix uteri	CD4 on secreting Treg	Inverse variance weighted	22.82	27	0.694643
5ns3nf	M3kvSi	Malignant neoplasm of cervix uteri	CD28- CD8br AC	MR Egger	10.407	12	0.580303
5ns3nf	M3kvSi	Malignant neoplasm of cervix uteri	CD28- CD8br AC	Inverse variance weighted	11.1359	13	0.599433
5RUeuc	M3kvSi	Malignant neoplasm of cervix uteri	Activated Treg AC	MR Egger	26.2694	13	0.0156388
5RUeuc	M3kvSi	Malignant neoplasm of cervix uteri	Activated Treg AC	Inverse variance weighted	27.648	14	0.0158377
5StScw	M3kvSi	Malignant neoplasm of cervix uteri	Basophil %CD33dim HLA DR- CD66b-	MR Egger	13.1301	18	0.783784
5StScw	M3kvSi	Malignant neoplasm of cervix uteri	Basophil %CD33dim HLA DR- CD66b-	Inverse variance weighted	13.4405	19	0.815277
5sv9dr	M3kvSi	Malignant neoplasm of cervix uteri	CD25 on IgD+ CD24-	MR Egger	27.4858	22	0.193354
5sv9dr	M3kvSi	Malignant neoplasm of cervix uteri	CD25 on IgD+ CD24-	Inverse variance weighted	27.9214	23	0.218767
5W6RL9	M3kvSi	Malignant neoplasm of cervix uteri	Sw mem %B cell	MR Egger	18.3764	11	0.0732468
5W6RL9	M3kvSi	Malignant neoplasm of cervix uteri	Sw mem %B cell	Inverse variance weighted	18.3803	12	0.104623
5yG9wQ	M3kvSi	Malignant neoplasm of cervix uteri	CD33 on basophil	MR Egger	29.5156	20	0.0780919
5yG9wQ	M3kvSi	Malignant neoplasm of cervix uteri	CD33 on basophil	Inverse variance weighted	29.582	21	0.100715
60EmJi	M3kvSi	Malignant neoplasm of cervix uteri	CD3 on HLA DR+ T cell	MR Egger	18.749	25	0.808996
60EmJi	M3kvSi	Malignant neoplasm of cervix uteri	CD3 on HLA DR+ T cell	Inverse variance weighted	18.7936	26	0.845025
61BodY	M3kvSi	Malignant neoplasm of cervix uteri	FSC-A on CD8br	MR Egger	24.1569	16	0.0861334
61BodY	M3kvSi	Malignant neoplasm of cervix uteri	FSC-A on CD8br	Inverse variance weighted	24.3742	17	0.10962
62NUOf	M3kvSi	Malignant neoplasm of cervix uteri	Naive-mature B cell %B cell	MR Egger	23.8207	26	0.586217
62NUOf	M3kvSi	Malignant neoplasm of cervix uteri	Naive-mature B cell %B cell	Inverse variance weighted	24.9061	27	0.579726
63Q5aR	M3kvSi	Malignant neoplasm of cervix uteri	CD25 on IgD- CD24-	MR Egger	23.3535	24	0.499016
63Q5aR	M3kvSi	Malignant neoplasm of cervix uteri	CD25 on IgD- CD24-	Inverse variance weighted	23.9077	25	0.524714
63ZXld	M3kvSi	Malignant neoplasm of cervix uteri	CD25 on CD39+ CD4 Treg	MR Egger	9.62458	15	0.842667
63ZXld	M3kvSi	Malignant neoplasm of cervix uteri	CD25 on CD39+ CD4 Treg	Inverse variance weighted	10.7966	16	0.821862
6aWZpV	M3kvSi	Malignant neoplasm of cervix uteri	CD28+ DN (CD4-CD8-) AC	MR Egger	8.31794	10	0.597812
6aWZpV	M3kvSi	Malignant neoplasm of cervix uteri	CD28+ DN (CD4-CD8-) AC	Inverse variance weighted	9.12841	11	0.610041
6b2yo7	M3kvSi	Malignant neoplasm of cervix uteri	BAFF-R on IgD- CD38br	MR Egger	15.0065	13	0.306949
6b2yo7	M3kvSi	Malignant neoplasm of cervix uteri	BAFF-R on IgD- CD38br	Inverse variance weighted	15.4929	14	0.345313
6BBE65	M3kvSi	Malignant neoplasm of cervix uteri	CD3 on CD39+ CD4+	MR Egger	19.3624	25	0.779421
6BBE65	M3kvSi	Malignant neoplasm of cervix uteri	CD3 on CD39+ CD4+	Inverse variance weighted	20.0703	26	0.788216
6CCDxC	M3kvSi	Malignant neoplasm of cervix uteri	IgD+ CD24- %B cell	MR Egger	19.8024	16	0.229255
6CCDxC	M3kvSi	Malignant neoplasm of cervix uteri	IgD+ CD24- %B cell	Inverse variance weighted	19.8181	17	0.28364
6jgJpM	M3kvSi	Malignant neoplasm of cervix uteri	HVEM on T cell	MR Egger	14.0937	23	0.924155
6jgJpM	M3kvSi	Malignant neoplasm of cervix uteri	HVEM on T cell	Inverse variance weighted	14.3297	24	0.938849
6jTOxn	M3kvSi	Malignant neoplasm of cervix uteri	CD24 on IgD+ CD38br	MR Egger	23.2366	23	0.44703
6jTOxn	M3kvSi	Malignant neoplasm of cervix uteri	CD24 on IgD+ CD38br	Inverse variance weighted	25.4013	24	0.384222
6kaF1t	M3kvSi	Malignant neoplasm of cervix uteri	CCR2 on CD14- CD16-	MR Egger	13.6925	15	0.54897
6kaF1t	M3kvSi	Malignant neoplasm of cervix uteri	CCR2 on CD14- CD16-	Inverse variance weighted	13.8357	16	0.61095
74TJKx	M3kvSi	Malignant neoplasm of cervix uteri	CD39+ secreting Treg %secreting Treg	MR Egger	25.9313	26	0.466886
74TJKx	M3kvSi	Malignant neoplasm of cervix uteri	CD39+ secreting Treg %secreting Treg	Inverse variance weighted	26.3712	27	0.498083
7a0IZh	M3kvSi	Malignant neoplasm of cervix uteri	CD25 on IgD- CD38-	MR Egger	13.1729	20	0.869844
7a0IZh	M3kvSi	Malignant neoplasm of cervix uteri	CD25 on IgD- CD38-	Inverse variance weighted	15.6073	21	0.791293
7CzKUk	M3kvSi	Malignant neoplasm of cervix uteri	FSC-A on HLA DR+ T cell	MR Egger	22.1418	16	0.138672
7CzKUk	M3kvSi	Malignant neoplasm of cervix uteri	FSC-A on HLA DR+ T cell	Inverse variance weighted	24.0575	17	0.117882
7E1BPL	M3kvSi	Malignant neoplasm of cervix uteri	CD66b on Gr MDSC	MR Egger	9.79605	19	0.957799
7E1BPL	M3kvSi	Malignant neoplasm of cervix uteri	CD66b on Gr MDSC	Inverse variance weighted	10.2915	20	0.962572
7EIJLa	M3kvSi	Malignant neoplasm of cervix uteri	HLA DR+ NK %NK	MR Egger	17.7907	21	0.662211
7EIJLa	M3kvSi	Malignant neoplasm of cervix uteri	HLA DR+ NK %NK	Inverse variance weighted	17.8698	22	0.713681
7H1sfK	M3kvSi	Malignant neoplasm of cervix uteri	CD45 on HLA DR+ NK	MR Egger	10.8415	10	0.37
7H1sfK	M3kvSi	Malignant neoplasm of cervix uteri	CD45 on HLA DR+ NK	Inverse variance weighted	12.0827	11	0.357463
7hZEtH	M3kvSi	Malignant neoplasm of cervix uteri	CD80 on monocyte	MR Egger	22.2001	21	0.388056
7hZEtH	M3kvSi	Malignant neoplasm of cervix uteri	CD80 on monocyte	Inverse variance weighted	25.9652	22	0.253177
7PiWA6	M3kvSi	Malignant neoplasm of cervix uteri	CD14 on CD33dim HLA DR+ CD11b+	MR Egger	11.9309	17	0.804305
7PiWA6	M3kvSi	Malignant neoplasm of cervix uteri	CD14 on CD33dim HLA DR+ CD11b+	Inverse variance weighted	11.9309	18	0.850786
7POqa1	M3kvSi	Malignant neoplasm of cervix uteri	CD28 on CD4 Treg	MR Egger	19.5946	22	0.608384
7POqa1	M3kvSi	Malignant neoplasm of cervix uteri	CD28 on CD4 Treg	Inverse variance weighted	20.1135	23	0.635057
7sPc6y	M3kvSi	Malignant neoplasm of cervix uteri	CCR2 on CD14+ CD16+ monocyte	MR Egger	32.4645	35	0.591118
7sPc6y	M3kvSi	Malignant neoplasm of cervix uteri	CCR2 on CD14+ CD16+ monocyte	Inverse variance weighted	32.4941	36	0.636109
7SyEmo	M3kvSi	Malignant neoplasm of cervix uteri	CD28+ CD45RA+ CD8dim %CD8dim	MR Egger	34.3745	25	0.100143
7SyEmo	M3kvSi	Malignant neoplasm of cervix uteri	CD28+ CD45RA+ CD8dim %CD8dim	Inverse variance weighted	34.4554	26	0.123937
7vU9B1	M3kvSi	Malignant neoplasm of cervix uteri	CD19 on IgD+ CD24-	MR Egger	36.739	23	0.0346182
7vU9B1	M3kvSi	Malignant neoplasm of cervix uteri	CD19 on IgD+ CD24-	Inverse variance weighted	38.2984	24	0.0323086
7Ye1NZ	M3kvSi	Malignant neoplasm of cervix uteri	Activated Treg %CD4 Treg	MR Egger	29.2044	26	0.301871
7Ye1NZ	M3kvSi	Malignant neoplasm of cervix uteri	Activated Treg %CD4 Treg	Inverse variance weighted	30.1363	27	0.308064
7YQLZ6	M3kvSi	Malignant neoplasm of cervix uteri	Naive DN (CD4-CD8-) %DN	MR Egger	20.1155	20	0.450724
7YQLZ6	M3kvSi	Malignant neoplasm of cervix uteri	Naive DN (CD4-CD8-) %DN	Inverse variance weighted	20.3524	21	0.499049
7ZVblN	M3kvSi	Malignant neoplasm of cervix uteri	HLA DR+ T cell%lymphocyte	MR Egger	21.9253	23	0.524763
7ZVblN	M3kvSi	Malignant neoplasm of cervix uteri	HLA DR+ T cell%lymphocyte	Inverse variance weighted	26.7716	24	0.315211
80WJqe	M3kvSi	Malignant neoplasm of cervix uteri	CD25hi CD45RA+ CD4 not Treg AC	MR Egger	19.6347	23	0.663833
80WJqe	M3kvSi	Malignant neoplasm of cervix uteri	CD25hi CD45RA+ CD4 not Treg AC	Inverse variance weighted	20.6019	24	0.662087
8ApghS	M3kvSi	Malignant neoplasm of cervix uteri	IgD- CD27- %B cell	MR Egger	11.419	13	0.575761
8ApghS	M3kvSi	Malignant neoplasm of cervix uteri	IgD- CD27- %B cell	Inverse variance weighted	11.6176	14	0.636985
8Az81n	M3kvSi	Malignant neoplasm of cervix uteri	CD25 on IgD+ CD38- unsw mem	MR Egger	20.6846	22	0.540298
8Az81n	M3kvSi	Malignant neoplasm of cervix uteri	CD25 on IgD+ CD38- unsw mem	Inverse variance weighted	20.9998	23	0.581098
8bvglJ	M3kvSi	Malignant neoplasm of cervix uteri	CD25 on memory B cell	MR Egger	16.0972	22	0.811031
8bvglJ	M3kvSi	Malignant neoplasm of cervix uteri	CD25 on memory B cell	Inverse variance weighted	17.1797	23	0.80034
8C7IQd	M3kvSi	Malignant neoplasm of cervix uteri	CD3 on CD4+	MR Egger	34.1201	26	0.132026
8C7IQd	M3kvSi	Malignant neoplasm of cervix uteri	CD3 on CD4+	Inverse variance weighted	34.3238	27	0.156835
8EEJM1	M3kvSi	Malignant neoplasm of cervix uteri	CD45 on CD14+ monocyte	MR Egger	23.4098	15	0.0758184
8EEJM1	M3kvSi	Malignant neoplasm of cervix uteri	CD45 on CD14+ monocyte	Inverse variance weighted	25.5175	16	0.0612072
8hYyBt	M3kvSi	Malignant neoplasm of cervix uteri	CD62L- CD86+ myeloid DC AC	MR Egger	10.0785	17	0.900285
8hYyBt	M3kvSi	Malignant neoplasm of cervix uteri	CD62L- CD86+ myeloid DC AC	Inverse variance weighted	10.3496	18	0.919895
8iRe8B	M3kvSi	Malignant neoplasm of cervix uteri	CD25++ CD8br %T cell	MR Egger	14.6869	15	0.474194
8iRe8B	M3kvSi	Malignant neoplasm of cervix uteri	CD25++ CD8br %T cell	Inverse variance weighted	15.9084	16	0.459371
8MdUY0	M3kvSi	Malignant neoplasm of cervix uteri	CD11c+ CD62L- monocyte AC	MR Egger	25.1184	20	0.196938
8MdUY0	M3kvSi	Malignant neoplasm of cervix uteri	CD11c+ CD62L- monocyte AC	Inverse variance weighted	25.1221	21	0.241914
8Mx7BW	M3kvSi	Malignant neoplasm of cervix uteri	CD33br HLA DR+ CD14dim AC	MR Egger	21.626	26	0.708974
8Mx7BW	M3kvSi	Malignant neoplasm of cervix uteri	CD33br HLA DR+ CD14dim AC	Inverse variance weighted	23.0091	27	0.684524
8MYd8b	M3kvSi	Malignant neoplasm of cervix uteri	CD25 on IgD- CD38dim	MR Egger	25.8827	18	0.10247
8MYd8b	M3kvSi	Malignant neoplasm of cervix uteri	CD25 on IgD- CD38dim	Inverse variance weighted	26.7477	19	0.110669
8OA2PM	M3kvSi	Malignant neoplasm of cervix uteri	HVEM on CD8br	MR Egger	16.5418	14	0.281421
8OA2PM	M3kvSi	Malignant neoplasm of cervix uteri	HVEM on CD8br	Inverse variance weighted	18.0601	15	0.259522
8ocdIr	M3kvSi	Malignant neoplasm of cervix uteri	CD27 on IgD+ CD38- unsw mem	MR Egger	15.7131	21	0.785548
8ocdIr	M3kvSi	Malignant neoplasm of cervix uteri	CD27 on IgD+ CD38- unsw mem	Inverse variance weighted	16.2699	22	0.80227
8ozpNu	M3kvSi	Malignant neoplasm of cervix uteri	IgD on IgD+ CD38-	MR Egger	15.1639	25	0.937467
8ozpNu	M3kvSi	Malignant neoplasm of cervix uteri	IgD on IgD+ CD38-	Inverse variance weighted	18.8964	26	0.840774
8pQfIc	M3kvSi	Malignant neoplasm of cervix uteri	CD11c on granulocyte	MR Egger	10.3986	20	0.960355
8pQfIc	M3kvSi	Malignant neoplasm of cervix uteri	CD11c on granulocyte	Inverse variance weighted	10.8485	21	0.965657
8V4DLG	M3kvSi	Malignant neoplasm of cervix uteri	PDL-1 on CD14- CD16+ monocyte	MR Egger	16.4797	16	0.420014
8V4DLG	M3kvSi	Malignant neoplasm of cervix uteri	PDL-1 on CD14- CD16+ monocyte	Inverse variance weighted	22.7279	17	0.158321
8VvcWo	M3kvSi	Malignant neoplasm of cervix uteri	CD127 on granulocyte	MR Egger	33.2706	29	0.266958
8VvcWo	M3kvSi	Malignant neoplasm of cervix uteri	CD127 on granulocyte	Inverse variance weighted	33.4879	30	0.301764
8XNKhS	M3kvSi	Malignant neoplasm of cervix uteri	CD19 on IgD+ CD24+	MR Egger	48.2669	31	0.0248062
8XNKhS	M3kvSi	Malignant neoplasm of cervix uteri	CD19 on IgD+ CD24+	Inverse variance weighted	50.8187	32	0.0185606
8XRJCK	M3kvSi	Malignant neoplasm of cervix uteri	HLA DR on CD14- CD16+ monocyte	MR Egger	23.4751	17	0.134414
8XRJCK	M3kvSi	Malignant neoplasm of cervix uteri	HLA DR on CD14- CD16+ monocyte	Inverse variance weighted	23.7715	18	0.162656
91DCJy	M3kvSi	Malignant neoplasm of cervix uteri	CD86+ plasmacytoid DC AC	MR Egger	26.0623	18	0.098343
91DCJy	M3kvSi	Malignant neoplasm of cervix uteri	CD86+ plasmacytoid DC AC	Inverse variance weighted	26.4866	19	0.117193
95k7d2	M3kvSi	Malignant neoplasm of cervix uteri	CD25 on IgD+ CD38-	MR Egger	29.2928	26	0.297934
95k7d2	M3kvSi	Malignant neoplasm of cervix uteri	CD25 on IgD+ CD38-	Inverse variance weighted	29.2939	27	0.346795
9Em2zI	M3kvSi	Malignant neoplasm of cervix uteri	IgD- CD38- %B cell	MR Egger	5.45747	10	0.858602
9Em2zI	M3kvSi	Malignant neoplasm of cervix uteri	IgD- CD38- %B cell	Inverse variance weighted	9.49873	11	0.575958
9GCT8B	M3kvSi	Malignant neoplasm of cervix uteri	CD62L on granulocyte	MR Egger	20.2165	14	0.123463
9GCT8B	M3kvSi	Malignant neoplasm of cervix uteri	CD62L on granulocyte	Inverse variance weighted	20.3747	15	0.158025
9J6cJ3	M3kvSi	Malignant neoplasm of cervix uteri	BAFF-R on CD24+ CD27+	MR Egger	14.0351	17	0.664618
9J6cJ3	M3kvSi	Malignant neoplasm of cervix uteri	BAFF-R on CD24+ CD27+	Inverse variance weighted	14.4676	18	0.69814
9JWN6D	M3kvSi	Malignant neoplasm of cervix uteri	CD27 on CD20-	MR Egger	8.66253	13	0.797926
9JWN6D	M3kvSi	Malignant neoplasm of cervix uteri	CD27 on CD20-	Inverse variance weighted	9.52374	14	0.796109
9M4RXa	M3kvSi	Malignant neoplasm of cervix uteri	CCR2 on myeloid DC	MR Egger	8.29574	12	0.761613
9M4RXa	M3kvSi	Malignant neoplasm of cervix uteri	CCR2 on myeloid DC	Inverse variance weighted	8.37547	13	0.818308
9oQc5F	M3kvSi	Malignant neoplasm of cervix uteri	SSC-A on NK	MR Egger	11.8152	21	0.944473
9oQc5F	M3kvSi	Malignant neoplasm of cervix uteri	SSC-A on NK	Inverse variance weighted	14.0959	22	0.898042
9q67Nr	M3kvSi	Malignant neoplasm of cervix uteri	CD8 on NKT	MR Egger	9.89701	16	0.871951
9q67Nr	M3kvSi	Malignant neoplasm of cervix uteri	CD8 on NKT	Inverse variance weighted	10.5782	17	0.877631
9ryeyc	M3kvSi	Malignant neoplasm of cervix uteri	SSC-A on HLA DR+ NK	MR Egger	21.1884	26	0.732173
9ryeyc	M3kvSi	Malignant neoplasm of cervix uteri	SSC-A on HLA DR+ NK	Inverse variance weighted	22.9945	27	0.685305
9xEsEY	M3kvSi	Malignant neoplasm of cervix uteri	CD4 on EM CD4+	MR Egger	20.9961	17	0.226463
9xEsEY	M3kvSi	Malignant neoplasm of cervix uteri	CD4 on EM CD4+	Inverse variance weighted	21.1078	18	0.27401
9yNQTs	M3kvSi	Malignant neoplasm of cervix uteri	CD4 on monocyte	MR Egger	11.6518	13	0.556383
9yNQTs	M3kvSi	Malignant neoplasm of cervix uteri	CD4 on monocyte	Inverse variance weighted	11.6693	14	0.632839
9yU9Ih	M3kvSi	Malignant neoplasm of cervix uteri	CD20 on IgD+ CD38br	MR Egger	19.7669	24	0.70995
9yU9Ih	M3kvSi	Malignant neoplasm of cervix uteri	CD20 on IgD+ CD38br	Inverse variance weighted	22.5075	25	0.606295
9zSAa1	M3kvSi	Malignant neoplasm of cervix uteri	CD45 on basophil	MR Egger	18.5348	15	0.235594
9zSAa1	M3kvSi	Malignant neoplasm of cervix uteri	CD45 on basophil	Inverse variance weighted	18.5494	16	0.292718
A3bt4S	M3kvSi	Malignant neoplasm of cervix uteri	EM CD8br %CD8br	MR Egger	8.97811	22	0.993445
A3bt4S	M3kvSi	Malignant neoplasm of cervix uteri	EM CD8br %CD8br	Inverse variance weighted	9.15601	23	0.995403
a5tKqO	M3kvSi	Malignant neoplasm of cervix uteri	CD8br NKT AC	MR Egger	18.5247	24	0.77684
a5tKqO	M3kvSi	Malignant neoplasm of cervix uteri	CD8br NKT AC	Inverse variance weighted	18.5948	25	0.816125
a69oGf	M3kvSi	Malignant neoplasm of cervix uteri	CD38 on IgD- CD38dim	MR Egger	15.529	18	0.625381
a69oGf	M3kvSi	Malignant neoplasm of cervix uteri	CD38 on IgD- CD38dim	Inverse variance weighted	16.1819	19	0.645108
a6XW0S	M3kvSi	Malignant neoplasm of cervix uteri	CD39 on granulocyte	MR Egger	25.8007	24	0.363353
a6XW0S	M3kvSi	Malignant neoplasm of cervix uteri	CD39 on granulocyte	Inverse variance weighted	27.9532	25	0.310011
a9Ypbl	M3kvSi	Malignant neoplasm of cervix uteri	Unsw Mem %lymphocyte	MR Egger	31.8062	20	0.045408
a9Ypbl	M3kvSi	Malignant neoplasm of cervix uteri	Unsw Mem %lymphocyte	Inverse variance weighted	34.8529	21	0.0293021
AapsUl	M3kvSi	Malignant neoplasm of cervix uteri	CD33 on Mo MDSC	MR Egger	10.1313	19	0.949633
AapsUl	M3kvSi	Malignant neoplasm of cervix uteri	CD33 on Mo MDSC	Inverse variance weighted	12.7161	20	0.889231
adaqq2	M3kvSi	Malignant neoplasm of cervix uteri	CD33br HLA DR+ CD14- %CD33br HLA DR+	MR Egger	14.3198	17	0.644348
adaqq2	M3kvSi	Malignant neoplasm of cervix uteri	CD33br HLA DR+ CD14- %CD33br HLA DR+	Inverse variance weighted	15.2203	18	0.646789
aDDXWr	M3kvSi	Malignant neoplasm of cervix uteri	IgD- CD24- AC	MR Egger	16.9508	16	0.388791
aDDXWr	M3kvSi	Malignant neoplasm of cervix uteri	IgD- CD24- AC	Inverse variance weighted	17.4687	17	0.423077
ADgq4T	M3kvSi	Malignant neoplasm of cervix uteri	Resting Treg %CD4	MR Egger	22.2167	31	0.87609
ADgq4T	M3kvSi	Malignant neoplasm of cervix uteri	Resting Treg %CD4	Inverse variance weighted	22.2261	32	0.901242
aDPS7H	M3kvSi	Malignant neoplasm of cervix uteri	PDL-1 on monocyte	MR Egger	11.2848	13	0.586975
aDPS7H	M3kvSi	Malignant neoplasm of cervix uteri	PDL-1 on monocyte	Inverse variance weighted	12.1323	14	0.595676
AGkdvU	M3kvSi	Malignant neoplasm of cervix uteri	CD45RA+ CD28- CD8br AC	MR Egger	699.238	710	0.606162
AGkdvU	M3kvSi	Malignant neoplasm of cervix uteri	CD45RA+ CD28- CD8br AC	Inverse variance weighted	700.353	711	0.604909
AilRzx	M3kvSi	Malignant neoplasm of cervix uteri	CM CD4+ %CD4+	MR Egger	32.6531	30	0.337791
AilRzx	M3kvSi	Malignant neoplasm of cervix uteri	CM CD4+ %CD4+	Inverse variance weighted	33.7296	31	0.336817
AJXlzW	M3kvSi	Malignant neoplasm of cervix uteri	CD3 on CD28+ CD45RA+ CD8br	MR Egger	28.2297	22	0.168194
AJXlzW	M3kvSi	Malignant neoplasm of cervix uteri	CD3 on CD28+ CD45RA+ CD8br	Inverse variance weighted	28.2698	23	0.205751
AlpNws	M3kvSi	Malignant neoplasm of cervix uteri	CD3 on CD28+ CD4+	MR Egger	25.4999	21	0.226164
AlpNws	M3kvSi	Malignant neoplasm of cervix uteri	CD3 on CD28+ CD4+	Inverse variance weighted	25.5441	22	0.271772
aOZIgl	M3kvSi	Malignant neoplasm of cervix uteri	CD28- DN (CD4-CD8-) AC	MR Egger	22.1731	29	0.812951
aOZIgl	M3kvSi	Malignant neoplasm of cervix uteri	CD28- DN (CD4-CD8-) AC	Inverse variance weighted	23.5357	30	0.792614
ARwB9l	M3kvSi	Malignant neoplasm of cervix uteri	CD25 on CD4+	MR Egger	17.5434	14	0.228374
ARwB9l	M3kvSi	Malignant neoplasm of cervix uteri	CD25 on CD4+	Inverse variance weighted	18.1162	15	0.256607
AtlIwn	M3kvSi	Malignant neoplasm of cervix uteri	CD28 on activated & secreting Treg	MR Egger	25.7353	22	0.26322
AtlIwn	M3kvSi	Malignant neoplasm of cervix uteri	CD28 on activated & secreting Treg	Inverse variance weighted	27.4802	23	0.236076
auaxI2	M3kvSi	Malignant neoplasm of cervix uteri	Im MDSC %CD33dim HLA DR- CD66b-	MR Egger	18.425	17	0.362518
auaxI2	M3kvSi	Malignant neoplasm of cervix uteri	Im MDSC %CD33dim HLA DR- CD66b-	Inverse variance weighted	24.5455	18	0.137956
AuqmWq	M3kvSi	Malignant neoplasm of cervix uteri	CD4 on CD4 Treg	MR Egger	35.6584	27	0.12296
AuqmWq	M3kvSi	Malignant neoplasm of cervix uteri	CD4 on CD4 Treg	Inverse variance weighted	35.7085	28	0.150172
av6wTa	M3kvSi	Malignant neoplasm of cervix uteri	CD4 on CD28+ CD4+	MR Egger	15.7353	19	0.674862
av6wTa	M3kvSi	Malignant neoplasm of cervix uteri	CD4 on CD28+ CD4+	Inverse variance weighted	15.7366	20	0.732826
Av9b7w	M3kvSi	Malignant neoplasm of cervix uteri	CD19 on transitional	MR Egger	33.4412	24	0.0951017
Av9b7w	M3kvSi	Malignant neoplasm of cervix uteri	CD19 on transitional	Inverse variance weighted	34.5286	25	0.0970837
b5Dw27	M3kvSi	Malignant neoplasm of cervix uteri	CD62L on monocyte	MR Egger	22.923	23	0.465275
b5Dw27	M3kvSi	Malignant neoplasm of cervix uteri	CD62L on monocyte	Inverse variance weighted	22.9766	24	0.521181
b97KRE	M3kvSi	Malignant neoplasm of cervix uteri	CD4+ %T cell	MR Egger	13.6938	20	0.845676
b97KRE	M3kvSi	Malignant neoplasm of cervix uteri	CD4+ %T cell	Inverse variance weighted	14.0101	21	0.869163
b9nZ0P	M3kvSi	Malignant neoplasm of cervix uteri	SSC-A on plasmacytoid DC	MR Egger	22.2808	24	0.562513
b9nZ0P	M3kvSi	Malignant neoplasm of cervix uteri	SSC-A on plasmacytoid DC	Inverse variance weighted	22.2818	25	0.619422
b9UJH2	M3kvSi	Malignant neoplasm of cervix uteri	CD45 on granulocyte	MR Egger	6.00545	13	0.945955
b9UJH2	M3kvSi	Malignant neoplasm of cervix uteri	CD45 on granulocyte	Inverse variance weighted	6.74895	14	0.943957
BbI6Q5	M3kvSi	Malignant neoplasm of cervix uteri	CD45RA on resting Treg	MR Egger	29.9657	27	0.315699
BbI6Q5	M3kvSi	Malignant neoplasm of cervix uteri	CD45RA on resting Treg	Inverse variance weighted	38.0163	28	0.0980902
BdMVRZ	M3kvSi	Malignant neoplasm of cervix uteri	CD4 on naive CD4+	MR Egger	16.8334	18	0.534583
BdMVRZ	M3kvSi	Malignant neoplasm of cervix uteri	CD4 on naive CD4+	Inverse variance weighted	17.6399	19	0.546602
BEAQEj	M3kvSi	Malignant neoplasm of cervix uteri	CD38 on CD20-	MR Egger	14.7964	17	0.610143
BEAQEj	M3kvSi	Malignant neoplasm of cervix uteri	CD38 on CD20-	Inverse variance weighted	20.4376	18	0.308728
bey5qH	M3kvSi	Malignant neoplasm of cervix uteri	TD DN (CD4-CD8-) %T cell	MR Egger	14.954	21	0.825252
bey5qH	M3kvSi	Malignant neoplasm of cervix uteri	TD DN (CD4-CD8-) %T cell	Inverse variance weighted	15.387	22	0.845101
BggUN0	M3kvSi	Malignant neoplasm of cervix uteri	CD20 on B cell	MR Egger	39.1208	21	0.00949425
BggUN0	M3kvSi	Malignant neoplasm of cervix uteri	CD20 on B cell	Inverse variance weighted	40.1291	22	0.0104422
BH1lHW	M3kvSi	Malignant neoplasm of cervix uteri	CD28 on CD39+ resting Treg	MR Egger	8.57656	20	0.987313
BH1lHW	M3kvSi	Malignant neoplasm of cervix uteri	CD28 on CD39+ resting Treg	Inverse variance weighted	8.57843	21	0.992161
BiB9oO	M3kvSi	Malignant neoplasm of cervix uteri	BAFF-R on IgD+ CD38-	MR Egger	19.3904	20	0.496592
BiB9oO	M3kvSi	Malignant neoplasm of cervix uteri	BAFF-R on IgD+ CD38-	Inverse variance weighted	19.8127	21	0.533151
Bm5lye	M3kvSi	Malignant neoplasm of cervix uteri	CD11b on basophil	MR Egger	19.2134	17	0.316424
Bm5lye	M3kvSi	Malignant neoplasm of cervix uteri	CD11b on basophil	Inverse variance weighted	21.7229	18	0.24452
BMBTHA	M3kvSi	Malignant neoplasm of cervix uteri	BAFF-R on IgD+	MR Egger	18.3084	22	0.687555
BMBTHA	M3kvSi	Malignant neoplasm of cervix uteri	BAFF-R on IgD+	Inverse variance weighted	18.77	23	0.714489
boVa1R	M3kvSi	Malignant neoplasm of cervix uteri	CD8 on CD39+ CD8br	MR Egger	27.6686	23	0.228572
boVa1R	M3kvSi	Malignant neoplasm of cervix uteri	CD8 on CD39+ CD8br	Inverse variance weighted	29.8863	24	0.18855
brIPtp	M3kvSi	Malignant neoplasm of cervix uteri	DN (CD4-CD8-) NKT AC	MR Egger	2.73064	8	0.950108
brIPtp	M3kvSi	Malignant neoplasm of cervix uteri	DN (CD4-CD8-) NKT AC	Inverse variance weighted	2.73518	9	0.973876
bsgeT1	M3kvSi	Malignant neoplasm of cervix uteri	DP (CD4+CD8+) AC	MR Egger	10.5198	16	0.838112
bsgeT1	M3kvSi	Malignant neoplasm of cervix uteri	DP (CD4+CD8+) AC	Inverse variance weighted	14.637	17	0.621609
BSOHIy	M3kvSi	Malignant neoplasm of cervix uteri	Mo MDSC AC	MR Egger	16.9436	17	0.458194
BSOHIy	M3kvSi	Malignant neoplasm of cervix uteri	Mo MDSC AC	Inverse variance weighted	16.9466	18	0.526777
bT484w	M3kvSi	Malignant neoplasm of cervix uteri	FSC-A on HLA DR+ CD4+	MR Egger	16.0036	15	0.381815
bT484w	M3kvSi	Malignant neoplasm of cervix uteri	FSC-A on HLA DR+ CD4+	Inverse variance weighted	16.2652	16	0.43461
BxQTEH	M3kvSi	Malignant neoplasm of cervix uteri	SSC-A on NKT	MR Egger	22.8408	18	0.196782
BxQTEH	M3kvSi	Malignant neoplasm of cervix uteri	SSC-A on NKT	Inverse variance weighted	22.8478	19	0.244114
bZScZq	M3kvSi	Malignant neoplasm of cervix uteri	CD19 on IgD+ CD38- naive	MR Egger	12.2679	17	0.783649
bZScZq	M3kvSi	Malignant neoplasm of cervix uteri	CD19 on IgD+ CD38- naive	Inverse variance weighted	16.175	18	0.580333
C0XaMo	M3kvSi	Malignant neoplasm of cervix uteri	FSC-A on monocyte	MR Egger	11.4515	17	0.832152
C0XaMo	M3kvSi	Malignant neoplasm of cervix uteri	FSC-A on monocyte	Inverse variance weighted	13.025	18	0.790083
C3lp6U	M3kvSi	Malignant neoplasm of cervix uteri	CD86 on granulocyte	MR Egger	21.041	19	0.334538
C3lp6U	M3kvSi	Malignant neoplasm of cervix uteri	CD86 on granulocyte	Inverse variance weighted	21.1226	20	0.389947
c8NrRk	M3kvSi	Malignant neoplasm of cervix uteri	Activated & secreting Treg %CD4+	MR Egger	22.5025	29	0.798804
c8NrRk	M3kvSi	Malignant neoplasm of cervix uteri	Activated & secreting Treg %CD4+	Inverse variance weighted	22.52	30	0.834468
c8W5RT	M3kvSi	Malignant neoplasm of cervix uteri	CD8dim NKT %lymphocyte	MR Egger	25.0628	24	0.402355
c8W5RT	M3kvSi	Malignant neoplasm of cervix uteri	CD8dim NKT %lymphocyte	Inverse variance weighted	28.9091	25	0.267735
C8wutY	M3kvSi	Malignant neoplasm of cervix uteri	CD8dim NKT %T cell	MR Egger	21.5457	17	0.202828
C8wutY	M3kvSi	Malignant neoplasm of cervix uteri	CD8dim NKT %T cell	Inverse variance weighted	24.4098	18	0.142055
CAJ6VN	M3kvSi	Malignant neoplasm of cervix uteri	PB/PC %B cell	MR Egger	24.5789	24	0.428923
CAJ6VN	M3kvSi	Malignant neoplasm of cervix uteri	PB/PC %B cell	Inverse variance weighted	24.6937	25	0.479638
CbLBre	M3kvSi	Malignant neoplasm of cervix uteri	NK %lymphocyte	MR Egger	24.5131	25	0.489911
CbLBre	M3kvSi	Malignant neoplasm of cervix uteri	NK %lymphocyte	Inverse variance weighted	24.5397	26	0.545135
cCERmb	M3kvSi	Malignant neoplasm of cervix uteri	CM CD8br AC	MR Egger	24.9526	23	0.352733
cCERmb	M3kvSi	Malignant neoplasm of cervix uteri	CM CD8br AC	Inverse variance weighted	29.5171	24	0.201277
CcrF55	M3kvSi	Malignant neoplasm of cervix uteri	CD25 on CD28+ CD4+	MR Egger	3.92341	3	0.269854
CcrF55	M3kvSi	Malignant neoplasm of cervix uteri	CD25 on CD28+ CD4+	Inverse variance weighted	3.93208	4	0.415275
CDX945	M3kvSi	Malignant neoplasm of cervix uteri	CD33 on CD33dim HLA DR+ CD11b-	MR Egger	14.2012	20	0.820149
CDX945	M3kvSi	Malignant neoplasm of cervix uteri	CD33 on CD33dim HLA DR+ CD11b-	Inverse variance weighted	14.3748	21	0.852969
Cgv9fj	M3kvSi	Malignant neoplasm of cervix uteri	CD33dim HLA DR+ CD11b+ %CD33dim HLA DR+	MR Egger	14.3899	22	0.887067
Cgv9fj	M3kvSi	Malignant neoplasm of cervix uteri	CD33dim HLA DR+ CD11b+ %CD33dim HLA DR+	Inverse variance weighted	16.5252	23	0.831879
cH2FKK	M3kvSi	Malignant neoplasm of cervix uteri	IgD- CD38dim AC	MR Egger	20.3679	15	0.158268
cH2FKK	M3kvSi	Malignant neoplasm of cervix uteri	IgD- CD38dim AC	Inverse variance weighted	22.5779	16	0.125492
cKvTvw	M3kvSi	Malignant neoplasm of cervix uteri	CD20- AC	MR Egger	30.3198	20	0.0648351
cKvTvw	M3kvSi	Malignant neoplasm of cervix uteri	CD20- AC	Inverse variance weighted	31.5531	21	0.0649334
Cmakp8	M3kvSi	Malignant neoplasm of cervix uteri	EM DN (CD4-CD8-) %DN	MR Egger	19.0117	26	0.835936
Cmakp8	M3kvSi	Malignant neoplasm of cervix uteri	EM DN (CD4-CD8-) %DN	Inverse variance weighted	19.3205	27	0.85803
CNQHtA	M3kvSi	Malignant neoplasm of cervix uteri	SSC-A on HLA DR+ T cell	MR Egger	24.3391	18	0.144229
CNQHtA	M3kvSi	Malignant neoplasm of cervix uteri	SSC-A on HLA DR+ T cell	Inverse variance weighted	29.0258	19	0.0655797
CoaUaq	M3kvSi	Malignant neoplasm of cervix uteri	HVEM on CD4+	MR Egger	14.3771	18	0.704198
CoaUaq	M3kvSi	Malignant neoplasm of cervix uteri	HVEM on CD4+	Inverse variance weighted	19.2014	19	0.443984
cpWMdF	M3kvSi	Malignant neoplasm of cervix uteri	CD27 on IgD+ CD24+	MR Egger	28.8316	29	0.473862
cpWMdF	M3kvSi	Malignant neoplasm of cervix uteri	CD27 on IgD+ CD24+	Inverse variance weighted	31.159	30	0.407621
cVFzZM	M3kvSi	Malignant neoplasm of cervix uteri	NKT %T cell	MR Egger	29.1324	30	0.51065
cVFzZM	M3kvSi	Malignant neoplasm of cervix uteri	NKT %T cell	Inverse variance weighted	32.7144	31	0.382755
cXzd1M	M3kvSi	Malignant neoplasm of cervix uteri	CD4 on CD45RA+ CD4+	MR Egger	26.0048	25	0.407345
cXzd1M	M3kvSi	Malignant neoplasm of cervix uteri	CD4 on CD45RA+ CD4+	Inverse variance weighted	28.2418	26	0.346662
cZaL7v	M3kvSi	Malignant neoplasm of cervix uteri	CD16-CD56 on NK	MR Egger	23.3276	26	0.614354
cZaL7v	M3kvSi	Malignant neoplasm of cervix uteri	CD16-CD56 on NK	Inverse variance weighted	30.2675	27	0.30227
czfNMV	M3kvSi	Malignant neoplasm of cervix uteri	B cell %lymphocyte	MR Egger	32.1349	32	0.460068
czfNMV	M3kvSi	Malignant neoplasm of cervix uteri	B cell %lymphocyte	Inverse variance weighted	32.4094	33	0.496344
czHhhB	M3kvSi	Malignant neoplasm of cervix uteri	Activated & resting Treg % CD4 Treg	MR Egger	20.7175	27	0.799341
czHhhB	M3kvSi	Malignant neoplasm of cervix uteri	Activated & resting Treg % CD4 Treg	Inverse variance weighted	22.0446	28	0.779221
d1R3KD	M3kvSi	Malignant neoplasm of cervix uteri	IgD+ CD38dim %lymphocyte	MR Egger	44.113	31	0.0596524
d1R3KD	M3kvSi	Malignant neoplasm of cervix uteri	IgD+ CD38dim %lymphocyte	Inverse variance weighted	44.3768	32	0.0715533
D3qkbL	M3kvSi	Malignant neoplasm of cervix uteri	CD28+ CD45RA- CD8dim %T cell	MR Egger	19.0227	26	0.83547
D3qkbL	M3kvSi	Malignant neoplasm of cervix uteri	CD28+ CD45RA- CD8dim %T cell	Inverse variance weighted	19.0232	27	0.869156
dAIHcB	M3kvSi	Malignant neoplasm of cervix uteri	CD24 on CD24+ CD27+	MR Egger	0.00137848	1	0.970383
dAIHcB	M3kvSi	Malignant neoplasm of cervix uteri	CD24 on CD24+ CD27+	Inverse variance weighted	1.84195	2	0.39813
dcglZQ	M3kvSi	Malignant neoplasm of cervix uteri	TD CD8br %CD8br	MR Egger	20.9156	21	0.464107
dcglZQ	M3kvSi	Malignant neoplasm of cervix uteri	TD CD8br %CD8br	Inverse variance weighted	23.299	22	0.385013
dDYNoJ	M3kvSi	Malignant neoplasm of cervix uteri	CD45 on CD33br HLA DR+ CD14dim	MR Egger	8.59325	13	0.802923
dDYNoJ	M3kvSi	Malignant neoplasm of cervix uteri	CD45 on CD33br HLA DR+ CD14dim	Inverse variance weighted	9.19838	14	0.818136
DfEAaR	M3kvSi	Malignant neoplasm of cervix uteri	HLA DR on HLA DR+ NK	MR Egger	23.475	25	0.54985
DfEAaR	M3kvSi	Malignant neoplasm of cervix uteri	HLA DR on HLA DR+ NK	Inverse variance weighted	24.6117	26	0.541031
dG3y5A	M3kvSi	Malignant neoplasm of cervix uteri	CD28+ CD45RA+ CD8br %T cell	MR Egger	96.4571	86	0.206819
dG3y5A	M3kvSi	Malignant neoplasm of cervix uteri	CD28+ CD45RA+ CD8br %T cell	Inverse variance weighted	100.184	87	0.157936
dl8yb6	M3kvSi	Malignant neoplasm of cervix uteri	CD28+ CD45RA- CD8br AC	MR Egger	26.26	27	0.504207
dl8yb6	M3kvSi	Malignant neoplasm of cervix uteri	CD28+ CD45RA- CD8br AC	Inverse variance weighted	27.9242	28	0.468471
DLe4wN	M3kvSi	Malignant neoplasm of cervix uteri	CD19 on IgD- CD38-	MR Egger	36.4347	20	0.0136667
DLe4wN	M3kvSi	Malignant neoplasm of cervix uteri	CD19 on IgD- CD38-	Inverse variance weighted	37.1349	21	0.0162437
dM3CK6	M3kvSi	Malignant neoplasm of cervix uteri	CD24+ CD27+ AC	MR Egger	28.5553	24	0.237319
dM3CK6	M3kvSi	Malignant neoplasm of cervix uteri	CD24+ CD27+ AC	Inverse variance weighted	29.9135	25	0.227543
DnYlfO	M3kvSi	Malignant neoplasm of cervix uteri	FSC-A on myeloid DC	MR Egger	11.8385	18	0.855462
DnYlfO	M3kvSi	Malignant neoplasm of cervix uteri	FSC-A on myeloid DC	Inverse variance weighted	12.4646	19	0.864816
DOf2kn	M3kvSi	Malignant neoplasm of cervix uteri	CD28 on activated Treg	MR Egger	13.9746	16	0.600603
DOf2kn	M3kvSi	Malignant neoplasm of cervix uteri	CD28 on activated Treg	Inverse variance weighted	14.3537	17	0.641928
DqmR4z	M3kvSi	Malignant neoplasm of cervix uteri	CD45RA- CD28- CD8br %CD8br	MR Egger	53.8701	47	0.228204
DqmR4z	M3kvSi	Malignant neoplasm of cervix uteri	CD45RA- CD28- CD8br %CD8br	Inverse variance weighted	54.216	48	0.249414
dR4M6n	M3kvSi	Malignant neoplasm of cervix uteri	CD20 on unsw mem	MR Egger	21.4731	20	0.369772
dR4M6n	M3kvSi	Malignant neoplasm of cervix uteri	CD20 on unsw mem	Inverse variance weighted	22.0566	21	0.396256
DRDzRc	M3kvSi	Malignant neoplasm of cervix uteri	CD25 on CD39+ resting Treg	MR Egger	18.5766	13	0.136829
DRDzRc	M3kvSi	Malignant neoplasm of cervix uteri	CD25 on CD39+ resting Treg	Inverse variance weighted	19.4729	14	0.147654
DrNZ7X	M3kvSi	Malignant neoplasm of cervix uteri	CD62L- myeloid DC %DC	MR Egger	15.1187	22	0.857092
DrNZ7X	M3kvSi	Malignant neoplasm of cervix uteri	CD62L- myeloid DC %DC	Inverse variance weighted	15.1546	23	0.889005
dskNL7	M3kvSi	Malignant neoplasm of cervix uteri	CD20 on IgD- CD38dim	MR Egger	35.0817	32	0.324085
dskNL7	M3kvSi	Malignant neoplasm of cervix uteri	CD20 on IgD- CD38dim	Inverse variance weighted	35.087	33	0.369407
Dtgy0O	M3kvSi	Malignant neoplasm of cervix uteri	BAFF-R on CD20-	MR Egger	8.92406	12	0.709402
Dtgy0O	M3kvSi	Malignant neoplasm of cervix uteri	BAFF-R on CD20-	Inverse variance weighted	10.3778	13	0.662789
dUMXsV	M3kvSi	Malignant neoplasm of cervix uteri	Memory B cell AC	MR Egger	10.0601	15	0.81594
dUMXsV	M3kvSi	Malignant neoplasm of cervix uteri	Memory B cell AC	Inverse variance weighted	10.2189	16	0.85495
dV7ttv	M3kvSi	Malignant neoplasm of cervix uteri	TD CD4+ AC	MR Egger	10.4673	9	0.313993
dV7ttv	M3kvSi	Malignant neoplasm of cervix uteri	TD CD4+ AC	Inverse variance weighted	11.4358	10	0.324589
DZTZIx	M3kvSi	Malignant neoplasm of cervix uteri	CD66b++ myeloid cell AC	MR Egger	16.952	14	0.258746
DZTZIx	M3kvSi	Malignant neoplasm of cervix uteri	CD66b++ myeloid cell AC	Inverse variance weighted	18.7057	15	0.227379
E0hmTX	M3kvSi	Malignant neoplasm of cervix uteri	CD16 on CD14+ CD16+ monocyte	MR Egger	16.3953	20	0.691819
E0hmTX	M3kvSi	Malignant neoplasm of cervix uteri	CD16 on CD14+ CD16+ monocyte	Inverse variance weighted	17.0534	21	0.707866
E0rH75	M3kvSi	Malignant neoplasm of cervix uteri	Myeloid DC AC	MR Egger	23.0107	21	0.343409
E0rH75	M3kvSi	Malignant neoplasm of cervix uteri	Myeloid DC AC	Inverse variance weighted	23.0111	22	0.401105
E2w2Zy	M3kvSi	Malignant neoplasm of cervix uteri	IgD on IgD+ CD24-	MR Egger	14.5276	27	0.97555
E2w2Zy	M3kvSi	Malignant neoplasm of cervix uteri	IgD on IgD+ CD24-	Inverse variance weighted	15.0949	28	0.977417
e5Ls6h	M3kvSi	Malignant neoplasm of cervix uteri	CD28 on CD39+ secreting Treg	MR Egger	22.9406	19	0.239969
e5Ls6h	M3kvSi	Malignant neoplasm of cervix uteri	CD28 on CD39+ secreting Treg	Inverse variance weighted	22.9962	20	0.288983
e6fKeG	M3kvSi	Malignant neoplasm of cervix uteri	CD45 on NK	MR Egger	12.3022	27	0.993028
e6fKeG	M3kvSi	Malignant neoplasm of cervix uteri	CD45 on NK	Inverse variance weighted	12.3707	28	0.995298
E7qM1t	M3kvSi	Malignant neoplasm of cervix uteri	Secreting Treg %CD4	MR Egger	16.8398	23	0.81704
E7qM1t	M3kvSi	Malignant neoplasm of cervix uteri	Secreting Treg %CD4	Inverse variance weighted	17.2225	24	0.839016
E7SwX2	M3kvSi	Malignant neoplasm of cervix uteri	CD19 on IgD- CD27-	MR Egger	39.9879	24	0.021451
E7SwX2	M3kvSi	Malignant neoplasm of cervix uteri	CD19 on IgD- CD27-	Inverse variance weighted	40.3584	25	0.0267843
e8ckzY	M3kvSi	Malignant neoplasm of cervix uteri	Granulocyte AC	MR Egger	39.1192	22	0.0136747
e8ckzY	M3kvSi	Malignant neoplasm of cervix uteri	Granulocyte AC	Inverse variance weighted	39.5546	23	0.0172318
eAjAHX	M3kvSi	Malignant neoplasm of cervix uteri	CD40 on CD14+ CD16- monocyte	MR Egger	12.9857	21	0.909124
eAjAHX	M3kvSi	Malignant neoplasm of cervix uteri	CD40 on CD14+ CD16- monocyte	Inverse variance weighted	17.2309	22	0.750491
eBxsWa	M3kvSi	Malignant neoplasm of cervix uteri	CD38 on IgD- CD38br	MR Egger	7.80963	12	0.799825
eBxsWa	M3kvSi	Malignant neoplasm of cervix uteri	CD38 on IgD- CD38br	Inverse variance weighted	7.89395	13	0.85044
ecPfiW	M3kvSi	Malignant neoplasm of cervix uteri	CD8 on CD28+ CD45RA+ CD8br	MR Egger	24.8959	20	0.205444
ecPfiW	M3kvSi	Malignant neoplasm of cervix uteri	CD8 on CD28+ CD45RA+ CD8br	Inverse variance weighted	26.2148	21	0.198378
EFMg1s	M3kvSi	Malignant neoplasm of cervix uteri	CD3 on NKT	MR Egger	9.60077	15	0.844073
EFMg1s	M3kvSi	Malignant neoplasm of cervix uteri	CD3 on NKT	Inverse variance weighted	10.6273	16	0.831888
EGZlHD	M3kvSi	Malignant neoplasm of cervix uteri	CD25++ CD8br AC	MR Egger	37.0647	25	0.0569253
EGZlHD	M3kvSi	Malignant neoplasm of cervix uteri	CD25++ CD8br AC	Inverse variance weighted	38.3427	26	0.0562628
EIdHq1	M3kvSi	Malignant neoplasm of cervix uteri	CD8 on CM CD8br	MR Egger	14.5558	12	0.266631
EIdHq1	M3kvSi	Malignant neoplasm of cervix uteri	CD8 on CM CD8br	Inverse variance weighted	14.6929	13	0.326912
eIhLwe	M3kvSi	Malignant neoplasm of cervix uteri	CD80 on plasmacytoid DC	MR Egger	37.9455	19	0.00603025
eIhLwe	M3kvSi	Malignant neoplasm of cervix uteri	CD80 on plasmacytoid DC	Inverse variance weighted	38.1158	20	0.0085714
EiZXsp	M3kvSi	Malignant neoplasm of cervix uteri	CD62L- monocyte %monocyte	MR Egger	13.3455	21	0.896042
EiZXsp	M3kvSi	Malignant neoplasm of cervix uteri	CD62L- monocyte %monocyte	Inverse variance weighted	13.5491	22	0.916708
eKC7wd	M3kvSi	Malignant neoplasm of cervix uteri	CD24 on IgD+ CD38- unsw mem	MR Egger	18.024	19	0.520837
eKC7wd	M3kvSi	Malignant neoplasm of cervix uteri	CD24 on IgD+ CD38- unsw mem	Inverse variance weighted	18.5653	20	0.55022
EmAYer	M3kvSi	Malignant neoplasm of cervix uteri	CD24 on IgD+ CD38-	MR Egger	18.0456	19	0.519391
EmAYer	M3kvSi	Malignant neoplasm of cervix uteri	CD24 on IgD+ CD38-	Inverse variance weighted	18.4079	20	0.560554
enEiIf	M3kvSi	Malignant neoplasm of cervix uteri	CD8 on HLA DR+ CD8br	MR Egger	21.0078	23	0.580609
enEiIf	M3kvSi	Malignant neoplasm of cervix uteri	CD8 on HLA DR+ CD8br	Inverse variance weighted	21.2329	24	0.624948
eNfSsl	M3kvSi	Malignant neoplasm of cervix uteri	SSC-A on HLA DR+ CD4+	MR Egger	19.2437	20	0.506042
eNfSsl	M3kvSi	Malignant neoplasm of cervix uteri	SSC-A on HLA DR+ CD4+	Inverse variance weighted	21.2773	21	0.442122
eODQHD	M3kvSi	Malignant neoplasm of cervix uteri	IgD+ CD24+ %lymphocyte	MR Egger	8.37826	13	0.818114
eODQHD	M3kvSi	Malignant neoplasm of cervix uteri	IgD+ CD24+ %lymphocyte	Inverse variance weighted	10.93	14	0.691525
ePYmzR	M3kvSi	Malignant neoplasm of cervix uteri	Activated & resting Treg AC	MR Egger	17.7638	17	0.403889
ePYmzR	M3kvSi	Malignant neoplasm of cervix uteri	Activated & resting Treg AC	Inverse variance weighted	20.1025	18	0.327081
EQGI5I	M3kvSi	Malignant neoplasm of cervix uteri	CD39 on CD39+ activated Treg	MR Egger	25.7114	20	0.175557
EQGI5I	M3kvSi	Malignant neoplasm of cervix uteri	CD39 on CD39+ activated Treg	Inverse variance weighted	26.5464	21	0.186375
eSTHcg	M3kvSi	Malignant neoplasm of cervix uteri	CD45 on CD33- HLA DR+	MR Egger	16.8131	22	0.773593
eSTHcg	M3kvSi	Malignant neoplasm of cervix uteri	CD45 on CD33- HLA DR+	Inverse variance weighted	17.7686	23	0.769916
EUnKrf	M3kvSi	Malignant neoplasm of cervix uteri	CD39+ CD8br %CD8br	MR Egger	13.5963	19	0.806697
EUnKrf	M3kvSi	Malignant neoplasm of cervix uteri	CD39+ CD8br %CD8br	Inverse variance weighted	14.144	20	0.823119
F0qcOL	M3kvSi	Malignant neoplasm of cervix uteri	CX3CR1 on CD14+ CD16+ monocyte	MR Egger	32.1727	32	0.458199
F0qcOL	M3kvSi	Malignant neoplasm of cervix uteri	CX3CR1 on CD14+ CD16+ monocyte	Inverse variance weighted	33.634	33	0.4366
F0qFQ9	M3kvSi	Malignant neoplasm of cervix uteri	CD19 on IgD- CD38br	MR Egger	9.81938	16	0.875889
F0qFQ9	M3kvSi	Malignant neoplasm of cervix uteri	CD19 on IgD- CD38br	Inverse variance weighted	10.8714	17	0.863172
F60EnW	M3kvSi	Malignant neoplasm of cervix uteri	CD19 on PB/PC	MR Egger	14.5403	21	0.845292
F60EnW	M3kvSi	Malignant neoplasm of cervix uteri	CD19 on PB/PC	Inverse variance weighted	14.5545	22	0.880638
f7k9Tf	M3kvSi	Malignant neoplasm of cervix uteri	CD25hi CD45RA+ CD4 not Treg %T cell	MR Egger	22.5458	25	0.604067
f7k9Tf	M3kvSi	Malignant neoplasm of cervix uteri	CD25hi CD45RA+ CD4 not Treg %T cell	Inverse variance weighted	23.1326	26	0.625438
F7W1zI	M3kvSi	Malignant neoplasm of cervix uteri	CD25hi CD45RA- CD4 not Treg %CD4+	MR Egger	17.9142	22	0.711064
F7W1zI	M3kvSi	Malignant neoplasm of cervix uteri	CD25hi CD45RA- CD4 not Treg %CD4+	Inverse variance weighted	17.9498	23	0.760205
f8u9RA	M3kvSi	Malignant neoplasm of cervix uteri	CM CD4+ %T cell	MR Egger	19.1359	22	0.636923
f8u9RA	M3kvSi	Malignant neoplasm of cervix uteri	CM CD4+ %T cell	Inverse variance weighted	20.6285	23	0.603764
fGDrND	M3kvSi	Malignant neoplasm of cervix uteri	HVEM on CD45RA- CD4+	MR Egger	13.4201	17	0.707643
fGDrND	M3kvSi	Malignant neoplasm of cervix uteri	HVEM on CD45RA- CD4+	Inverse variance weighted	13.5062	18	0.760669
fHDddv	M3kvSi	Malignant neoplasm of cervix uteri	CD39+ resting Treg %resting Treg	MR Egger	24.2842	26	0.559715
fHDddv	M3kvSi	Malignant neoplasm of cervix uteri	CD39+ resting Treg %resting Treg	Inverse variance weighted	25.855	27	0.526658
FhmZen	M3kvSi	Malignant neoplasm of cervix uteri	BAFF-R on IgD- CD38dim	MR Egger	1.37286	2	0.50337
FhmZen	M3kvSi	Malignant neoplasm of cervix uteri	BAFF-R on IgD- CD38dim	Inverse variance weighted	1.53846	3	0.673422
FipeHx	M3kvSi	Malignant neoplasm of cervix uteri	CD45 on lymphocyte	MR Egger	17.1034	22	0.757628
FipeHx	M3kvSi	Malignant neoplasm of cervix uteri	CD45 on lymphocyte	Inverse variance weighted	18.0584	23	0.754312
fIYNqY	M3kvSi	Malignant neoplasm of cervix uteri	CD45RA- CD4+ AC	MR Egger	14.3816	13	0.347527
fIYNqY	M3kvSi	Malignant neoplasm of cervix uteri	CD45RA- CD4+ AC	Inverse variance weighted	19.9307	14	0.132341
Fk3hew	M3kvSi	Malignant neoplasm of cervix uteri	CD19 on CD24+ CD27+	MR Egger	41.8416	27	0.0341181
Fk3hew	M3kvSi	Malignant neoplasm of cervix uteri	CD19 on CD24+ CD27+	Inverse variance weighted	43.4452	28	0.0315047
fkEruc	M3kvSi	Malignant neoplasm of cervix uteri	CD28- CD8br %T cell	MR Egger	11.6204	14	0.636762
fkEruc	M3kvSi	Malignant neoplasm of cervix uteri	CD28- CD8br %T cell	Inverse variance weighted	12.3283	15	0.654025
FkYZM8	M3kvSi	Malignant neoplasm of cervix uteri	IgD+ CD38dim AC	MR Egger	18.3011	23	0.74096
FkYZM8	M3kvSi	Malignant neoplasm of cervix uteri	IgD+ CD38dim AC	Inverse variance weighted	19.2136	24	0.740502
fLKkmA	M3kvSi	Malignant neoplasm of cervix uteri	CD19 on IgD+ CD38- unsw mem	MR Egger	20.4581	19	0.367498
fLKkmA	M3kvSi	Malignant neoplasm of cervix uteri	CD19 on IgD+ CD38- unsw mem	Inverse variance weighted	20.6036	20	0.420788
FoGiJj	M3kvSi	Malignant neoplasm of cervix uteri	CD45 on CD33dim HLA DR+ CD11b-	MR Egger	2.71386	8	0.951012
FoGiJj	M3kvSi	Malignant neoplasm of cervix uteri	CD45 on CD33dim HLA DR+ CD11b-	Inverse variance weighted	3.25299	9	0.953414
fQ3CGs	M3kvSi	Malignant neoplasm of cervix uteri	HVEM on EM CD4+	MR Egger	18.0015	20	0.587308
fQ3CGs	M3kvSi	Malignant neoplasm of cervix uteri	HVEM on EM CD4+	Inverse variance weighted	18.3202	21	0.628663
Fqz3mW	M3kvSi	Malignant neoplasm of cervix uteri	CD39+ CD8br %T cell	MR Egger	16.8421	18	0.533988
Fqz3mW	M3kvSi	Malignant neoplasm of cervix uteri	CD39+ CD8br %T cell	Inverse variance weighted	17.0317	19	0.587721
Ft90Ur	M3kvSi	Malignant neoplasm of cervix uteri	CD33 on CD66b++ myeloid cell	MR Egger	11.915	16	0.749809
Ft90Ur	M3kvSi	Malignant neoplasm of cervix uteri	CD33 on CD66b++ myeloid cell	Inverse variance weighted	11.9208	17	0.804907
ftfHQ8	M3kvSi	Malignant neoplasm of cervix uteri	HLA DR on CD33dim HLA DR+ CD11b-	MR Egger	21.1494	16	0.172839
ftfHQ8	M3kvSi	Malignant neoplasm of cervix uteri	HLA DR on CD33dim HLA DR+ CD11b-	Inverse variance weighted	21.2455	17	0.215503
ftSKBr	M3kvSi	Malignant neoplasm of cervix uteri	CD3 on Naive CD4+	MR Egger	17.5712	26	0.890812
ftSKBr	M3kvSi	Malignant neoplasm of cervix uteri	CD3 on Naive CD4+	Inverse variance weighted	18.6617	27	0.881999
fU0Rwq	M3kvSi	Malignant neoplasm of cervix uteri	IgD+ AC	MR Egger	11.0165	12	0.527503
fU0Rwq	M3kvSi	Malignant neoplasm of cervix uteri	IgD+ AC	Inverse variance weighted	11.4899	13	0.569852
FYk1PP	M3kvSi	Malignant neoplasm of cervix uteri	CD127- CD8br %CD8br	MR Egger	10.0667	12	0.610109
FYk1PP	M3kvSi	Malignant neoplasm of cervix uteri	CD127- CD8br %CD8br	Inverse variance weighted	11.1237	13	0.600458
g2g0lk	M3kvSi	Malignant neoplasm of cervix uteri	Leukocyte AC	MR Egger	3.48388	9	0.941995
g2g0lk	M3kvSi	Malignant neoplasm of cervix uteri	Leukocyte AC	Inverse variance weighted	5.29023	10	0.870967
g63g8L	M3kvSi	Malignant neoplasm of cervix uteri	CD45RA on naive CD4+	MR Egger	28.0636	31	0.617882
g63g8L	M3kvSi	Malignant neoplasm of cervix uteri	CD45RA on naive CD4+	Inverse variance weighted	29.1217	32	0.612977
gbCeaH	M3kvSi	Malignant neoplasm of cervix uteri	CD27 on CD24+ CD27+	MR Egger	18.2089	27	0.897005
gbCeaH	M3kvSi	Malignant neoplasm of cervix uteri	CD27 on CD24+ CD27+	Inverse variance weighted	19.0942	28	0.895206
GbWzyZ	M3kvSi	Malignant neoplasm of cervix uteri	CD123 on plasmacytoid DC	MR Egger	22.2361	16	0.13573
GbWzyZ	M3kvSi	Malignant neoplasm of cervix uteri	CD123 on plasmacytoid DC	Inverse variance weighted	23.0636	17	0.147192
Gdx88V	M3kvSi	Malignant neoplasm of cervix uteri	IgD on IgD+ CD38br	MR Egger	14.7767	23	0.902459
Gdx88V	M3kvSi	Malignant neoplasm of cervix uteri	IgD on IgD+ CD38br	Inverse variance weighted	15.206	24	0.914585
GebCio	M3kvSi	Malignant neoplasm of cervix uteri	CD45RA+ CD28- CD8br %T cell	MR Egger	215.754	200	0.211557
GebCio	M3kvSi	Malignant neoplasm of cervix uteri	CD45RA+ CD28- CD8br %T cell	Inverse variance weighted	215.765	201	0.225967
GeR7Yc	M3kvSi	Malignant neoplasm of cervix uteri	CD20- CD38- %B cell	MR Egger	12.9511	21	0.910329
GeR7Yc	M3kvSi	Malignant neoplasm of cervix uteri	CD20- CD38- %B cell	Inverse variance weighted	13.1377	22	0.929251
ggh4cl	M3kvSi	Malignant neoplasm of cervix uteri	CD14+ CD16- monocyte %monocyte	MR Egger	13.5999	22	0.91507
ggh4cl	M3kvSi	Malignant neoplasm of cervix uteri	CD14+ CD16- monocyte %monocyte	Inverse variance weighted	14.2262	23	0.92021
GGpyJh	M3kvSi	Malignant neoplasm of cervix uteri	CD62L- DC AC	MR Egger	18.6286	16	0.288391
GGpyJh	M3kvSi	Malignant neoplasm of cervix uteri	CD62L- DC AC	Inverse variance weighted	18.7948	17	0.340438
ggQkmj	M3kvSi	Malignant neoplasm of cervix uteri	CD38 on naive-mature B cell	MR Egger	14.965	24	0.921779
ggQkmj	M3kvSi	Malignant neoplasm of cervix uteri	CD38 on naive-mature B cell	Inverse variance weighted	15.1832	25	0.936994
GkQRrm	M3kvSi	Malignant neoplasm of cervix uteri	CD33- HLA DR+ AC	MR Egger	28.5575	34	0.731331
GkQRrm	M3kvSi	Malignant neoplasm of cervix uteri	CD33- HLA DR+ AC	Inverse variance weighted	28.9579	35	0.754116
GmrqBn	M3kvSi	Malignant neoplasm of cervix uteri	CD25 on activated Treg	MR Egger	13.4464	15	0.567863
GmrqBn	M3kvSi	Malignant neoplasm of cervix uteri	CD25 on activated Treg	Inverse variance weighted	16.0931	16	0.446485
GmTAwQ	M3kvSi	Malignant neoplasm of cervix uteri	Resting Treg AC	MR Egger	11.3371	23	0.979478
GmTAwQ	M3kvSi	Malignant neoplasm of cervix uteri	Resting Treg AC	Inverse variance weighted	12.1274	24	0.978435
GNF1v4	M3kvSi	Malignant neoplasm of cervix uteri	CD62L- monocyte AC	MR Egger	24.9909	18	0.125166
GNF1v4	M3kvSi	Malignant neoplasm of cervix uteri	CD62L- monocyte AC	Inverse variance weighted	24.995	19	0.160707
gpyNoD	M3kvSi	Malignant neoplasm of cervix uteri	CD4RA on TD CD4+	MR Egger	33.4546	31	0.348963
gpyNoD	M3kvSi	Malignant neoplasm of cervix uteri	CD4RA on TD CD4+	Inverse variance weighted	33.5152	32	0.393727
GS4A0b	M3kvSi	Malignant neoplasm of cervix uteri	CD33dim HLA DR- AC	MR Egger	17.436	22	0.738853
GS4A0b	M3kvSi	Malignant neoplasm of cervix uteri	CD33dim HLA DR- AC	Inverse variance weighted	19.8421	23	0.651417
GT9sMl	M3kvSi	Malignant neoplasm of cervix uteri	CD25hi CD45RA- CD4 not Treg %T cell	MR Egger	20.4115	26	0.771666
GT9sMl	M3kvSi	Malignant neoplasm of cervix uteri	CD25hi CD45RA- CD4 not Treg %T cell	Inverse variance weighted	20.4702	27	0.810456
gWf5tS	M3kvSi	Malignant neoplasm of cervix uteri	Activated Treg %CD4	MR Egger	15.1054	17	0.587887
gWf5tS	M3kvSi	Malignant neoplasm of cervix uteri	Activated Treg %CD4	Inverse variance weighted	15.1993	18	0.648239
Gx4yEk	M3kvSi	Malignant neoplasm of cervix uteri	CD3 on CD39+ CD8br	MR Egger	10.0842	14	0.756005
Gx4yEk	M3kvSi	Malignant neoplasm of cervix uteri	CD3 on CD39+ CD8br	Inverse variance weighted	11.2744	15	0.732912
gzhksD	M3kvSi	Malignant neoplasm of cervix uteri	CD8br and CD8dim %leukocyte	MR Egger	6.9623	12	0.860095
gzhksD	M3kvSi	Malignant neoplasm of cervix uteri	CD8br and CD8dim %leukocyte	Inverse variance weighted	7.36217	13	0.882536
h2BLCi	M3kvSi	Malignant neoplasm of cervix uteri	CD11c+ monocyte %monocyte	MR Egger	14.3082	18	0.708791
h2BLCi	M3kvSi	Malignant neoplasm of cervix uteri	CD11c+ monocyte %monocyte	Inverse variance weighted	15.0153	19	0.721626
H57ley	M3kvSi	Malignant neoplasm of cervix uteri	CD24 on IgD- CD38-	MR Egger	17.4588	27	0.919191
H57ley	M3kvSi	Malignant neoplasm of cervix uteri	CD24 on IgD- CD38-	Inverse variance weighted	18.9164	28	0.900695
H6fMsn	M3kvSi	Malignant neoplasm of cervix uteri	CD25 on CD24+ CD27+	MR Egger	23.2066	22	0.390142
H6fMsn	M3kvSi	Malignant neoplasm of cervix uteri	CD25 on CD24+ CD27+	Inverse variance weighted	24.0865	23	0.399032
HC5VCf	M3kvSi	Malignant neoplasm of cervix uteri	CD33 on Gr MDSC	MR Egger	10.1206	18	0.927898
HC5VCf	M3kvSi	Malignant neoplasm of cervix uteri	CD33 on Gr MDSC	Inverse variance weighted	10.2516	19	0.946463
hEkB0e	M3kvSi	Malignant neoplasm of cervix uteri	CD25 on naive-mature B cell	MR Egger	35.0341	21	0.0279926
hEkB0e	M3kvSi	Malignant neoplasm of cervix uteri	CD25 on naive-mature B cell	Inverse variance weighted	35.4766	22	0.0345232
HexKaK	M3kvSi	Malignant neoplasm of cervix uteri	HLA DR+ CD8br AC	MR Egger	38.3005	32	0.205175
HexKaK	M3kvSi	Malignant neoplasm of cervix uteri	HLA DR+ CD8br AC	Inverse variance weighted	39.2398	33	0.21031
hgQSDO	M3kvSi	Malignant neoplasm of cervix uteri	Activated & secreting Treg %CD4 Treg	MR Egger	22.485	35	0.949667
hgQSDO	M3kvSi	Malignant neoplasm of cervix uteri	Activated & secreting Treg %CD4 Treg	Inverse variance weighted	24.2638	36	0.931839
hhL30d	M3kvSi	Malignant neoplasm of cervix uteri	CX3CR1 on CD14- CD16+ monocyte	MR Egger	12.5338	16	0.706486
hhL30d	M3kvSi	Malignant neoplasm of cervix uteri	CX3CR1 on CD14- CD16+ monocyte	Inverse variance weighted	12.7896	17	0.750152
hMo2rz	M3kvSi	Malignant neoplasm of cervix uteri	IgD on unsw mem	MR Egger	11.35	20	0.936635
hMo2rz	M3kvSi	Malignant neoplasm of cervix uteri	IgD on unsw mem	Inverse variance weighted	11.362	21	0.955266
HoGZ5V	M3kvSi	Malignant neoplasm of cervix uteri	HVEM on naive CD4+	MR Egger	25.5285	16	0.061034
HoGZ5V	M3kvSi	Malignant neoplasm of cervix uteri	HVEM on naive CD4+	Inverse variance weighted	25.6339	17	0.0813943
HOp9Iy	M3kvSi	Malignant neoplasm of cervix uteri	CD86 on monocyte	MR Egger	7.65403	14	0.90656
HOp9Iy	M3kvSi	Malignant neoplasm of cervix uteri	CD86 on monocyte	Inverse variance weighted	7.65533	15	0.936857
hp9Zjf	M3kvSi	Malignant neoplasm of cervix uteri	EM DN (CD4-CD8-) %T cell	MR Egger	15.0538	21	0.820242
hp9Zjf	M3kvSi	Malignant neoplasm of cervix uteri	EM DN (CD4-CD8-) %T cell	Inverse variance weighted	17.9894	22	0.706616
HPylsF	M3kvSi	Malignant neoplasm of cervix uteri	CD40 on CD14- CD16+ monocyte	MR Egger	18.1554	25	0.835722
HPylsF	M3kvSi	Malignant neoplasm of cervix uteri	CD40 on CD14- CD16+ monocyte	Inverse variance weighted	18.228	26	0.867321
Hqc5Ux	M3kvSi	Malignant neoplasm of cervix uteri	BAFF-R on unsw mem	MR Egger	19.0476	22	0.64239
Hqc5Ux	M3kvSi	Malignant neoplasm of cervix uteri	BAFF-R on unsw mem	Inverse variance weighted	20.3532	23	0.620524
hqwtNU	M3kvSi	Malignant neoplasm of cervix uteri	CM DN (CD4-CD8-) AC	MR Egger	0.232217	2	0.890379
hqwtNU	M3kvSi	Malignant neoplasm of cervix uteri	CM DN (CD4-CD8-) AC	Inverse variance weighted	0.582304	3	0.900471
hr5yGD	M3kvSi	Malignant neoplasm of cervix uteri	BAFF-R on CD20- CD38-	MR Egger	9.63616	15	0.841981
hr5yGD	M3kvSi	Malignant neoplasm of cervix uteri	BAFF-R on CD20- CD38-	Inverse variance weighted	10.5529	16	0.836204
hXlV6C	M3kvSi	Malignant neoplasm of cervix uteri	NKT AC	MR Egger	20.6929	32	0.938166
hXlV6C	M3kvSi	Malignant neoplasm of cervix uteri	NKT AC	Inverse variance weighted	21.5398	33	0.937376
hzAMgG	M3kvSi	Malignant neoplasm of cervix uteri	CD39 on monocyte	MR Egger	19.7029	20	0.476645
hzAMgG	M3kvSi	Malignant neoplasm of cervix uteri	CD39 on monocyte	Inverse variance weighted	19.7273	21	0.538591
hzI40M	M3kvSi	Malignant neoplasm of cervix uteri	HLA DR on CD14+ monocyte	MR Egger	18.6848	19	0.477215
hzI40M	M3kvSi	Malignant neoplasm of cervix uteri	HLA DR on CD14+ monocyte	Inverse variance weighted	20.0219	20	0.456559
hZXpkq	M3kvSi	Malignant neoplasm of cervix uteri	CD25 on IgD+ CD38- naive	MR Egger	21.3994	23	0.55671
hZXpkq	M3kvSi	Malignant neoplasm of cervix uteri	CD25 on IgD+ CD38- naive	Inverse variance weighted	26.9077	24	0.308774
I0NVWl	M3kvSi	Malignant neoplasm of cervix uteri	CD4 Treg %T cell	MR Egger	7.71006	14	0.903878
I0NVWl	M3kvSi	Malignant neoplasm of cervix uteri	CD4 Treg %T cell	Inverse variance weighted	7.74554	15	0.933579
I2iazx	M3kvSi	Malignant neoplasm of cervix uteri	CD40 on monocytes	MR Egger	19.7358	27	0.841657
I2iazx	M3kvSi	Malignant neoplasm of cervix uteri	CD40 on monocytes	Inverse variance weighted	22.4868	28	0.758273
i4qgoM	M3kvSi	Malignant neoplasm of cervix uteri	CD8 on CD8br	MR Egger	21.3832	24	0.616027
i4qgoM	M3kvSi	Malignant neoplasm of cervix uteri	CD8 on CD8br	Inverse variance weighted	22.6503	25	0.597976
i4wd0f	M3kvSi	Malignant neoplasm of cervix uteri	IgD- CD38br %B cell	MR Egger	13.2365	16	0.655391
i4wd0f	M3kvSi	Malignant neoplasm of cervix uteri	IgD- CD38br %B cell	Inverse variance weighted	13.9233	17	0.672524
i961hq	M3kvSi	Malignant neoplasm of cervix uteri	CD3 on CM CD4+	MR Egger	18.0112	22	0.705325
i961hq	M3kvSi	Malignant neoplasm of cervix uteri	CD3 on CM CD4+	Inverse variance weighted	21.5303	23	0.548737
IAjeO1	M3kvSi	Malignant neoplasm of cervix uteri	CD20 on IgD+ CD38-	MR Egger	27.6411	23	0.22966
IAjeO1	M3kvSi	Malignant neoplasm of cervix uteri	CD20 on IgD+ CD38-	Inverse variance weighted	27.84	24	0.266847
IAuYCa	M3kvSi	Malignant neoplasm of cervix uteri	CD11c+ CD62L- monocyte %monocyte	MR Egger	8.80701	16	0.921148
IAuYCa	M3kvSi	Malignant neoplasm of cervix uteri	CD11c+ CD62L- monocyte %monocyte	Inverse variance weighted	9.5523	17	0.921328
iC75ar	M3kvSi	Malignant neoplasm of cervix uteri	CD20 on transitional	MR Egger	13.7187	20	0.844466
iC75ar	M3kvSi	Malignant neoplasm of cervix uteri	CD20 on transitional	Inverse variance weighted	18.1303	21	0.640742
ICbG6x	M3kvSi	Malignant neoplasm of cervix uteri	CD14- CD16+ monocyte %monocyte	MR Egger	20.7367	21	0.475121
ICbG6x	M3kvSi	Malignant neoplasm of cervix uteri	CD14- CD16+ monocyte %monocyte	Inverse variance weighted	22.6162	22	0.423663
IeJtk4	M3kvSi	Malignant neoplasm of cervix uteri	CD28- CD25++ CD8br %CD8br	MR Egger	17.6938	23	0.77388
IeJtk4	M3kvSi	Malignant neoplasm of cervix uteri	CD28- CD25++ CD8br %CD8br	Inverse variance weighted	18.4622	24	0.780028
IFCqqH	M3kvSi	Malignant neoplasm of cervix uteri	Transitional %B cell	MR Egger	5.10984	13	0.972695
IFCqqH	M3kvSi	Malignant neoplasm of cervix uteri	Transitional %B cell	Inverse variance weighted	5.12441	14	0.984005
IfogbP	M3kvSi	Malignant neoplasm of cervix uteri	CD16 on CD14- CD16+ monocyte	MR Egger	23.0148	18	0.190021
IfogbP	M3kvSi	Malignant neoplasm of cervix uteri	CD16 on CD14- CD16+ monocyte	Inverse variance weighted	23.059	19	0.234755
ijPxOb	M3kvSi	Malignant neoplasm of cervix uteri	CD3 on CD39+ secreting Treg	MR Egger	21.5551	25	0.661286
ijPxOb	M3kvSi	Malignant neoplasm of cervix uteri	CD3 on CD39+ secreting Treg	Inverse variance weighted	22.0569	26	0.685578
IJSgmI	M3kvSi	Malignant neoplasm of cervix uteri	DN (CD4-CD8-) NKT %lymphocyte	MR Egger	16.2624	27	0.94776
IJSgmI	M3kvSi	Malignant neoplasm of cervix uteri	DN (CD4-CD8-) NKT %lymphocyte	Inverse variance weighted	16.7874	28	0.952672
iJYaJu	M3kvSi	Malignant neoplasm of cervix uteri	CD3- lymphocyte %lymphocyte	MR Egger	5.92336	4	0.204946
iJYaJu	M3kvSi	Malignant neoplasm of cervix uteri	CD3- lymphocyte %lymphocyte	Inverse variance weighted	5.97991	5	0.308179
IKyS6n	M3kvSi	Malignant neoplasm of cervix uteri	TD DN (CD4-CD8-) %DN	MR Egger	15.1014	24	0.917756
IKyS6n	M3kvSi	Malignant neoplasm of cervix uteri	TD DN (CD4-CD8-) %DN	Inverse variance weighted	21.0999	25	0.687027
InJL6B	M3kvSi	Malignant neoplasm of cervix uteri	CD28- DN (CD4-CD8-) %T cell	MR Egger	8.74033	20	0.985724
InJL6B	M3kvSi	Malignant neoplasm of cervix uteri	CD28- DN (CD4-CD8-) %T cell	Inverse variance weighted	11.3182	21	0.956227
Ip4xIB	M3kvSi	Malignant neoplasm of cervix uteri	CD25 on B cell	MR Egger	23.7405	23	0.418292
Ip4xIB	M3kvSi	Malignant neoplasm of cervix uteri	CD25 on B cell	Inverse variance weighted	30.2087	24	0.177932
iPBqol	M3kvSi	Malignant neoplasm of cervix uteri	CD11c on myeloid DC	MR Egger	24.9577	28	0.630134
iPBqol	M3kvSi	Malignant neoplasm of cervix uteri	CD11c on myeloid DC	Inverse variance weighted	26.8167	29	0.581593
IpH1Ss	M3kvSi	Malignant neoplasm of cervix uteri	CD33dim HLA DR+ CD11b- %CD33dim HLA DR+	MR Egger	15.5983	22	0.835312
IpH1Ss	M3kvSi	Malignant neoplasm of cervix uteri	CD33dim HLA DR+ CD11b- %CD33dim HLA DR+	Inverse variance weighted	17.4785	23	0.78513
Ips18T	M3kvSi	Malignant neoplasm of cervix uteri	CD27 on PB/PC	MR Egger	14.2106	17	0.652145
Ips18T	M3kvSi	Malignant neoplasm of cervix uteri	CD27 on PB/PC	Inverse variance weighted	16.5199	18	0.556312
IQPuyL	M3kvSi	Malignant neoplasm of cervix uteri	CD16+ monocyte %monocyte	MR Egger	17.7873	20	0.601416
IQPuyL	M3kvSi	Malignant neoplasm of cervix uteri	CD16+ monocyte %monocyte	Inverse variance weighted	18.5952	21	0.611093
IqrP7u	M3kvSi	Malignant neoplasm of cervix uteri	IgD+ CD24+ AC	MR Egger	15.9801	21	0.77077
IqrP7u	M3kvSi	Malignant neoplasm of cervix uteri	IgD+ CD24+ AC	Inverse variance weighted	16.1824	22	0.806732
is7zao	M3kvSi	Malignant neoplasm of cervix uteri	CD3 on CD4 Treg	MR Egger	12.4388	9	0.189687
is7zao	M3kvSi	Malignant neoplasm of cervix uteri	CD3 on CD4 Treg	Inverse variance weighted	12.7604	10	0.23738
ISKyf0	M3kvSi	Malignant neoplasm of cervix uteri	CD33dim HLA DR+ CD11b+ AC	MR Egger	22.0776	24	0.574633
ISKyf0	M3kvSi	Malignant neoplasm of cervix uteri	CD33dim HLA DR+ CD11b+ AC	Inverse variance weighted	22.1616	25	0.626394
ITFpLA	M3kvSi	Malignant neoplasm of cervix uteri	CD8br NKT %lymphocyte	MR Egger	26.9397	25	0.358904
ITFpLA	M3kvSi	Malignant neoplasm of cervix uteri	CD8br NKT %lymphocyte	Inverse variance weighted	26.993	26	0.409702
iTYyuN	M3kvSi	Malignant neoplasm of cervix uteri	CD3 on HLA DR+ CD8br	MR Egger	16.5961	24	0.865368
iTYyuN	M3kvSi	Malignant neoplasm of cervix uteri	CD3 on HLA DR+ CD8br	Inverse variance weighted	16.864	25	0.886668
iWekWq	M3kvSi	Malignant neoplasm of cervix uteri	CD86+ myeloid DC %DC	MR Egger	16.5898	21	0.735651
iWekWq	M3kvSi	Malignant neoplasm of cervix uteri	CD86+ myeloid DC %DC	Inverse variance weighted	20.2652	22	0.566455
IwkdHJ	M3kvSi	Malignant neoplasm of cervix uteri	CD4 on resting Treg	MR Egger	3.57653	11	0.980711
IwkdHJ	M3kvSi	Malignant neoplasm of cervix uteri	CD4 on resting Treg	Inverse variance weighted	6.45621	12	0.891364
iWYdpL	M3kvSi	Malignant neoplasm of cervix uteri	FSC-A on lymphocyte	MR Egger	17.9962	15	0.262864
iWYdpL	M3kvSi	Malignant neoplasm of cervix uteri	FSC-A on lymphocyte	Inverse variance weighted	18.3504	16	0.303781
iy5G7y	M3kvSi	Malignant neoplasm of cervix uteri	CD20 on IgD- CD38-	MR Egger	30.7145	25	0.198647
iy5G7y	M3kvSi	Malignant neoplasm of cervix uteri	CD20 on IgD- CD38-	Inverse variance weighted	34.9376	26	0.113005
J2IDxn	M3kvSi	Malignant neoplasm of cervix uteri	CD64 on CD14- CD16+ monocyte	MR Egger	12.0186	18	0.846277
J2IDxn	M3kvSi	Malignant neoplasm of cervix uteri	CD64 on CD14- CD16+ monocyte	Inverse variance weighted	13.3284	19	0.821344
J3FV5Y	M3kvSi	Malignant neoplasm of cervix uteri	HLA DR on CD14- CD16-	MR Egger	29.8461	22	0.122252
J3FV5Y	M3kvSi	Malignant neoplasm of cervix uteri	HLA DR on CD14- CD16-	Inverse variance weighted	29.9704	23	0.150252
J5oSmB	M3kvSi	Malignant neoplasm of cervix uteri	CD62L- CD86+ myeloid DC %DC	MR Egger	13.9062	16	0.605701
J5oSmB	M3kvSi	Malignant neoplasm of cervix uteri	CD62L- CD86+ myeloid DC %DC	Inverse variance weighted	14.7485	17	0.613591
jbO4aF	M3kvSi	Malignant neoplasm of cervix uteri	CD27 on sw mem	MR Egger	21.6629	28	0.796653
jbO4aF	M3kvSi	Malignant neoplasm of cervix uteri	CD27 on sw mem	Inverse variance weighted	22.2131	29	0.811262
jdVGez	M3kvSi	Malignant neoplasm of cervix uteri	Memory B cell %B cell	MR Egger	15.8987	26	0.93861
jdVGez	M3kvSi	Malignant neoplasm of cervix uteri	Memory B cell %B cell	Inverse variance weighted	16.5807	27	0.940958
jeAMNS	M3kvSi	Malignant neoplasm of cervix uteri	CD62L- plasmacytoid DC AC	MR Egger	20.2503	22	0.567388
jeAMNS	M3kvSi	Malignant neoplasm of cervix uteri	CD62L- plasmacytoid DC AC	Inverse variance weighted	20.4633	23	0.613829
JEGSDx	M3kvSi	Malignant neoplasm of cervix uteri	CD19 on IgD- CD38dim	MR Egger	51.3179	25	0.00146116
JEGSDx	M3kvSi	Malignant neoplasm of cervix uteri	CD19 on IgD- CD38dim	Inverse variance weighted	51.8628	26	0.00187139
jeOWpA	M3kvSi	Malignant neoplasm of cervix uteri	CD28- CD127- CD25++ CD8br AC	MR Egger	16.4038	27	0.944807
jeOWpA	M3kvSi	Malignant neoplasm of cervix uteri	CD28- CD127- CD25++ CD8br AC	Inverse variance weighted	16.55	28	0.956957
jFpM1Z	M3kvSi	Malignant neoplasm of cervix uteri	CD4+ CD8dim %lymphocyte	MR Egger	17.1857	17	0.441858
jFpM1Z	M3kvSi	Malignant neoplasm of cervix uteri	CD4+ CD8dim %lymphocyte	Inverse variance weighted	19.4108	18	0.366947
jHda5f	M3kvSi	Malignant neoplasm of cervix uteri	CM CD8br %CD8br	MR Egger	37.3725	29	0.136934
jHda5f	M3kvSi	Malignant neoplasm of cervix uteri	CM CD8br %CD8br	Inverse variance weighted	37.4129	30	0.165413
jjDACX	M3kvSi	Malignant neoplasm of cervix uteri	CD28 on CD39+ CD8br	MR Egger	8.85753	18	0.962952
jjDACX	M3kvSi	Malignant neoplasm of cervix uteri	CD28 on CD39+ CD8br	Inverse variance weighted	8.86137	19	0.975712
JKqLCy	M3kvSi	Malignant neoplasm of cervix uteri	HVEM on CM CD8br	MR Egger	15.3266	16	0.500862
JKqLCy	M3kvSi	Malignant neoplasm of cervix uteri	HVEM on CM CD8br	Inverse variance weighted	16.3111	17	0.501895
JM0wsK	M3kvSi	Malignant neoplasm of cervix uteri	CD19 on memory B cell	MR Egger	35.8198	22	0.0317434
JM0wsK	M3kvSi	Malignant neoplasm of cervix uteri	CD19 on memory B cell	Inverse variance weighted	40.5298	23	0.0133951
jO1DvR	M3kvSi	Malignant neoplasm of cervix uteri	T cell AC	MR Egger	17.7187	15	0.277741
jO1DvR	M3kvSi	Malignant neoplasm of cervix uteri	T cell AC	Inverse variance weighted	17.7341	16	0.339693
jpnRkn	M3kvSi	Malignant neoplasm of cervix uteri	CD25 on IgD+	MR Egger	24.4393	25	0.494123
jpnRkn	M3kvSi	Malignant neoplasm of cervix uteri	CD25 on IgD+	Inverse variance weighted	25.0802	26	0.514438
JPtuSK	M3kvSi	Malignant neoplasm of cervix uteri	CD8dim NKT AC	MR Egger	31.7354	25	0.165812
JPtuSK	M3kvSi	Malignant neoplasm of cervix uteri	CD8dim NKT AC	Inverse variance weighted	32.6415	26	0.172754
JpWWAa	M3kvSi	Malignant neoplasm of cervix uteri	CD8br NKT %T cell	MR Egger	25.2652	25	0.447594
JpWWAa	M3kvSi	Malignant neoplasm of cervix uteri	CD8br NKT %T cell	Inverse variance weighted	25.5442	26	0.488366
jRUmNc	M3kvSi	Malignant neoplasm of cervix uteri	HLA DR on HSC	MR Egger	0.957469	4	0.916175
jRUmNc	M3kvSi	Malignant neoplasm of cervix uteri	HLA DR on HSC	Inverse variance weighted	0.957547	5	0.965917
JsBFZF	M3kvSi	Malignant neoplasm of cervix uteri	CD19 on unsw mem	MR Egger	32.7712	19	0.0255422
JsBFZF	M3kvSi	Malignant neoplasm of cervix uteri	CD19 on unsw mem	Inverse variance weighted	33.3225	20	0.03109
JsbPPH	M3kvSi	Malignant neoplasm of cervix uteri	CD11b on CD33br HLA DR+ CD14dim	MR Egger	10.4623	18	0.915766
JsbPPH	M3kvSi	Malignant neoplasm of cervix uteri	CD11b on CD33br HLA DR+ CD14dim	Inverse variance weighted	11.8518	19	0.891864
JsrUfq	M3kvSi	Malignant neoplasm of cervix uteri	CD39+ activated Treg %CD4 Treg	MR Egger	16.7714	20	0.667764
JsrUfq	M3kvSi	Malignant neoplasm of cervix uteri	CD39+ activated Treg %CD4 Treg	Inverse variance weighted	17.0117	21	0.710396
JuFjRs	M3kvSi	Malignant neoplasm of cervix uteri	CD28 on CD39+ activated Treg	MR Egger	13.3358	17	0.71343
JuFjRs	M3kvSi	Malignant neoplasm of cervix uteri	CD28 on CD39+ activated Treg	Inverse variance weighted	13.432	18	0.765299
JUGS5q	M3kvSi	Malignant neoplasm of cervix uteri	Lymphocyte AC	MR Egger	15.3504	17	0.570258
JUGS5q	M3kvSi	Malignant neoplasm of cervix uteri	Lymphocyte AC	Inverse variance weighted	15.7396	18	0.610716
jVpJSP	M3kvSi	Malignant neoplasm of cervix uteri	HLA DR on HLA DR+ CD4+	MR Egger	12.7277	19	0.852214
jVpJSP	M3kvSi	Malignant neoplasm of cervix uteri	HLA DR on HLA DR+ CD4+	Inverse variance weighted	13.0472	20	0.87535
jwGxo3	M3kvSi	Malignant neoplasm of cervix uteri	CD45 on Im MDSC	MR Egger	12.6875	8	0.123065
jwGxo3	M3kvSi	Malignant neoplasm of cervix uteri	CD45 on Im MDSC	Inverse variance weighted	12.6894	9	0.177171
jXSngK	M3kvSi	Malignant neoplasm of cervix uteri	CD28- CD8dim %CD8dim	MR Egger	17.3557	13	0.18355
jXSngK	M3kvSi	Malignant neoplasm of cervix uteri	CD28- CD8dim %CD8dim	Inverse variance weighted	17.4276	14	0.234108
K0cLMa	M3kvSi	Malignant neoplasm of cervix uteri	CD80 on CD62L+ myeloid DC	MR Egger	32.0468	24	0.125836
K0cLMa	M3kvSi	Malignant neoplasm of cervix uteri	CD80 on CD62L+ myeloid DC	Inverse variance weighted	32.1029	25	0.155057
k66U0U	M3kvSi	Malignant neoplasm of cervix uteri	Monocyte AC	MR Egger	28.4485	25	0.287626
k66U0U	M3kvSi	Malignant neoplasm of cervix uteri	Monocyte AC	Inverse variance weighted	29.6273	26	0.283338
kAYuWr	M3kvSi	Malignant neoplasm of cervix uteri	CCR2 on monocyte	MR Egger	21.3082	22	0.50177
kAYuWr	M3kvSi	Malignant neoplasm of cervix uteri	CCR2 on monocyte	Inverse variance weighted	21.8673	23	0.528273
kbAtxH	M3kvSi	Malignant neoplasm of cervix uteri	CD38 on IgD+ CD38br	MR Egger	19.6553	15	0.185559
kbAtxH	M3kvSi	Malignant neoplasm of cervix uteri	CD38 on IgD+ CD38br	Inverse variance weighted	23.0039	16	0.11363
KBC8uj	M3kvSi	Malignant neoplasm of cervix uteri	CD28 on resting Treg	MR Egger	5.99941	4	0.199192
KBC8uj	M3kvSi	Malignant neoplasm of cervix uteri	CD28 on resting Treg	Inverse variance weighted	6.03763	5	0.302574
KBievq	M3kvSi	Malignant neoplasm of cervix uteri	CD45 on Gr MDSC	MR Egger	16.9342	16	0.38987
KBievq	M3kvSi	Malignant neoplasm of cervix uteri	CD45 on Gr MDSC	Inverse variance weighted	17.12	17	0.446263
KBwYlJ	M3kvSi	Malignant neoplasm of cervix uteri	IgD+ CD38- %lymphocyte	MR Egger	22.4971	18	0.21066
KBwYlJ	M3kvSi	Malignant neoplasm of cervix uteri	IgD+ CD38- %lymphocyte	Inverse variance weighted	22.5527	19	0.257617
kCS1VP	M3kvSi	Malignant neoplasm of cervix uteri	T cell %leukocyte	MR Egger	13.9875	15	0.526477
kCS1VP	M3kvSi	Malignant neoplasm of cervix uteri	T cell %leukocyte	Inverse variance weighted	15.2173	16	0.508788
kDSdOT	M3kvSi	Malignant neoplasm of cervix uteri	CD20 on IgD+ CD38- unsw mem	MR Egger	27.6921	17	0.0486668
kDSdOT	M3kvSi	Malignant neoplasm of cervix uteri	CD20 on IgD+ CD38- unsw mem	Inverse variance weighted	36.0369	18	0.00697961
KE4U0C	M3kvSi	Malignant neoplasm of cervix uteri	CD19 on CD20-	MR Egger	11.4835	19	0.906502
KE4U0C	M3kvSi	Malignant neoplasm of cervix uteri	CD19 on CD20-	Inverse variance weighted	12.0617	20	0.913934
kEblba	M3kvSi	Malignant neoplasm of cervix uteri	CD11c+ monocyte AC	MR Egger	8.55934	13	0.805351
kEblba	M3kvSi	Malignant neoplasm of cervix uteri	CD11c+ monocyte AC	Inverse variance weighted	10.3623	14	0.735241
khxGsP	M3kvSi	Malignant neoplasm of cervix uteri	IgD+ CD38dim %B cell	MR Egger	9.92112	13	0.700372
khxGsP	M3kvSi	Malignant neoplasm of cervix uteri	IgD+ CD38dim %B cell	Inverse variance weighted	11.141	14	0.674929
kjff7D	M3kvSi	Malignant neoplasm of cervix uteri	CD62L- plasmacytoid DC %DC	MR Egger	9.56592	16	0.888293
kjff7D	M3kvSi	Malignant neoplasm of cervix uteri	CD62L- plasmacytoid DC %DC	Inverse variance weighted	9.8819	17	0.90849
KkFVJQ	M3kvSi	Malignant neoplasm of cervix uteri	CX3CR1 on CD14- CD16-	MR Egger	14.6222	17	0.622676
KkFVJQ	M3kvSi	Malignant neoplasm of cervix uteri	CX3CR1 on CD14- CD16-	Inverse variance weighted	15.9899	18	0.593251
KKTnlg	M3kvSi	Malignant neoplasm of cervix uteri	CCR2 on CD62L+ myeloid DC	MR Egger	9.45978	12	0.663238
KKTnlg	M3kvSi	Malignant neoplasm of cervix uteri	CCR2 on CD62L+ myeloid DC	Inverse variance weighted	9.45978	13	0.7374
KLlxGw	M3kvSi	Malignant neoplasm of cervix uteri	IgD- CD38br AC	MR Egger	10.0876	18	0.92901
KLlxGw	M3kvSi	Malignant neoplasm of cervix uteri	IgD- CD38br AC	Inverse variance weighted	10.8673	19	0.92822
KNfzt3	M3kvSi	Malignant neoplasm of cervix uteri	CD19 on CD20- CD38-	MR Egger	14.6716	17	0.619124
KNfzt3	M3kvSi	Malignant neoplasm of cervix uteri	CD19 on CD20- CD38-	Inverse variance weighted	14.6731	18	0.684279
Kooj8n	M3kvSi	Malignant neoplasm of cervix uteri	IgD- CD24- %lymphocyte	MR Egger	11.4076	22	0.968436
Kooj8n	M3kvSi	Malignant neoplasm of cervix uteri	IgD- CD24- %lymphocyte	Inverse variance weighted	11.4185	23	0.978498
KsAmaA	M3kvSi	Malignant neoplasm of cervix uteri	Transitional %lymphocyte	MR Egger	17.2645	24	0.837166
KsAmaA	M3kvSi	Malignant neoplasm of cervix uteri	Transitional %lymphocyte	Inverse variance weighted	17.2664	25	0.871905
KV5LYt	M3kvSi	Malignant neoplasm of cervix uteri	CD24 on sw mem	MR Egger	38.4313	36	0.35996
KV5LYt	M3kvSi	Malignant neoplasm of cervix uteri	CD24 on sw mem	Inverse variance weighted	38.5328	37	0.400087
kwaNQl	M3kvSi	Malignant neoplasm of cervix uteri	CD25 on resting Treg	MR Egger	17.1563	18	0.512382
kwaNQl	M3kvSi	Malignant neoplasm of cervix uteri	CD25 on resting Treg	Inverse variance weighted	17.4201	19	0.561429
kxySws	M3kvSi	Malignant neoplasm of cervix uteri	CD28- CD8dim AC	MR Egger	25.4362	26	0.494403
kxySws	M3kvSi	Malignant neoplasm of cervix uteri	CD28- CD8dim AC	Inverse variance weighted	25.678	27	0.53652
l0bMiq	M3kvSi	Malignant neoplasm of cervix uteri	CD34 on HSC	MR Egger	3.37215	10	0.971262
l0bMiq	M3kvSi	Malignant neoplasm of cervix uteri	CD34 on HSC	Inverse variance weighted	6.8079	11	0.81442
lhHrIR	M3kvSi	Malignant neoplasm of cervix uteri	CD25 on secreting Treg	MR Egger	13.7991	12	0.31372
lhHrIR	M3kvSi	Malignant neoplasm of cervix uteri	CD25 on secreting Treg	Inverse variance weighted	17.4662	13	0.178857
LhYdTA	M3kvSi	Malignant neoplasm of cervix uteri	HLA DR+ T cell AC	MR Egger	18.2998	28	0.918347
LhYdTA	M3kvSi	Malignant neoplasm of cervix uteri	HLA DR+ T cell AC	Inverse variance weighted	22.9484	29	0.778901
lieEi5	M3kvSi	Malignant neoplasm of cervix uteri	CD28 on CD28+ DN (CD4-CD8-)	MR Egger	0.0179227	1	0.893501
lieEi5	M3kvSi	Malignant neoplasm of cervix uteri	CD28 on CD28+ DN (CD4-CD8-)	Inverse variance weighted	0.525316	2	0.769005
Lj03ao	M3kvSi	Malignant neoplasm of cervix uteri	CD33 on CD33br HLA DR+	MR Egger	16.7465	21	0.726353
Lj03ao	M3kvSi	Malignant neoplasm of cervix uteri	CD33 on CD33br HLA DR+	Inverse variance weighted	17.2337	22	0.750332
LNmIRg	M3kvSi	Malignant neoplasm of cervix uteri	CD11c+ HLA DR++ monocyte AC	MR Egger	5.18149	15	0.990475
LNmIRg	M3kvSi	Malignant neoplasm of cervix uteri	CD11c+ HLA DR++ monocyte AC	Inverse variance weighted	8.48727	16	0.93302
LoHeg9	M3kvSi	Malignant neoplasm of cervix uteri	DP (CD4+CD8+) %leukocyte	MR Egger	12.1875	20	0.909471
LoHeg9	M3kvSi	Malignant neoplasm of cervix uteri	DP (CD4+CD8+) %leukocyte	Inverse variance weighted	12.7308	21	0.917759
loWapr	M3kvSi	Malignant neoplasm of cervix uteri	CD45RA on naive CD8br	MR Egger	21.4622	20	0.370391
loWapr	M3kvSi	Malignant neoplasm of cervix uteri	CD45RA on naive CD8br	Inverse variance weighted	21.7632	21	0.413263
lSmZts	M3kvSi	Malignant neoplasm of cervix uteri	CD8br AC	MR Egger	34.7388	19	0.0150129
lSmZts	M3kvSi	Malignant neoplasm of cervix uteri	CD8br AC	Inverse variance weighted	34.7636	20	0.0214002
LUGKuJ	M3kvSi	Malignant neoplasm of cervix uteri	CD8 on naive CD8br	MR Egger	16.9768	14	0.257416
LUGKuJ	M3kvSi	Malignant neoplasm of cervix uteri	CD8 on naive CD8br	Inverse variance weighted	17.4295	15	0.293846
Lvpe9i	M3kvSi	Malignant neoplasm of cervix uteri	CD45 on CD33- HLA DR-	MR Egger	19.1319	12	0.0853938
Lvpe9i	M3kvSi	Malignant neoplasm of cervix uteri	CD45 on CD33- HLA DR-	Inverse variance weighted	19.6786	13	0.103519
lW2R8L	M3kvSi	Malignant neoplasm of cervix uteri	HSC AC	MR Egger	14.6741	17	0.61894
lW2R8L	M3kvSi	Malignant neoplasm of cervix uteri	HSC AC	Inverse variance weighted	14.8916	18	0.669394
lXnMl7	M3kvSi	Malignant neoplasm of cervix uteri	CM CD8br %T cell	MR Egger	18.5281	20	0.55266
lXnMl7	M3kvSi	Malignant neoplasm of cervix uteri	CM CD8br %T cell	Inverse variance weighted	18.7772	21	0.599427
LxxAqM	M3kvSi	Malignant neoplasm of cervix uteri	EM CD4+ %CD4+	MR Egger	27.4458	26	0.386257
LxxAqM	M3kvSi	Malignant neoplasm of cervix uteri	EM CD4+ %CD4+	Inverse variance weighted	27.5358	27	0.435193
lXZmxI	M3kvSi	Malignant neoplasm of cervix uteri	CD33 on CD14+ monocyte	MR Egger	11.5703	19	0.903163
lXZmxI	M3kvSi	Malignant neoplasm of cervix uteri	CD33 on CD14+ monocyte	Inverse variance weighted	12.0378	20	0.914769
mAPnG9	M3kvSi	Malignant neoplasm of cervix uteri	Naive CD4+ %T cell	MR Egger	21.6852	32	0.915554
mAPnG9	M3kvSi	Malignant neoplasm of cervix uteri	Naive CD4+ %T cell	Inverse variance weighted	28.4827	33	0.69164
MeT5s4	M3kvSi	Malignant neoplasm of cervix uteri	FSC-A on plasmacytoid DC	MR Egger	27.3197	24	0.289772
MeT5s4	M3kvSi	Malignant neoplasm of cervix uteri	FSC-A on plasmacytoid DC	Inverse variance weighted	27.32	25	0.340089
mFSOXf	M3kvSi	Malignant neoplasm of cervix uteri	CD45 on CD66b++ myelod cell	MR Egger	12.3106	14	0.581376
mFSOXf	M3kvSi	Malignant neoplasm of cervix uteri	CD45 on CD66b++ myelod cell	Inverse variance weighted	12.4502	15	0.64468
mG5eKP	M3kvSi	Malignant neoplasm of cervix uteri	CD28 on CD45RA- CD4 not Treg	MR Egger	7.03303	11	0.796402
mG5eKP	M3kvSi	Malignant neoplasm of cervix uteri	CD28 on CD45RA- CD4 not Treg	Inverse variance weighted	7.57913	12	0.817095
mGf4Vm	M3kvSi	Malignant neoplasm of cervix uteri	HLA DR on CD33dim HLA DR+ CD11b+	MR Egger	20.7741	21	0.472809
mGf4Vm	M3kvSi	Malignant neoplasm of cervix uteri	HLA DR on CD33dim HLA DR+ CD11b+	Inverse variance weighted	23.3306	22	0.383265
miPrRE	M3kvSi	Malignant neoplasm of cervix uteri	SSC-A on myeloid DC	MR Egger	14.6952	16	0.547065
miPrRE	M3kvSi	Malignant neoplasm of cervix uteri	SSC-A on myeloid DC	Inverse variance weighted	14.7626	17	0.612574
MJ0HFw	M3kvSi	Malignant neoplasm of cervix uteri	CD8 on CD28- CD8br	MR Egger	18.6361	18	0.414546
MJ0HFw	M3kvSi	Malignant neoplasm of cervix uteri	CD8 on CD28- CD8br	Inverse variance weighted	21.4164	19	0.314256
mp26H3	M3kvSi	Malignant neoplasm of cervix uteri	HLA DR on CD14+ CD16- monocyte	MR Egger	23.732	20	0.254293
mp26H3	M3kvSi	Malignant neoplasm of cervix uteri	HLA DR on CD14+ CD16- monocyte	Inverse variance weighted	25.0611	21	0.244529
mpWL3x	M3kvSi	Malignant neoplasm of cervix uteri	HLA DR+ CD4+ %T cell	MR Egger	19.5482	23	0.668986
mpWL3x	M3kvSi	Malignant neoplasm of cervix uteri	HLA DR+ CD4+ %T cell	Inverse variance weighted	22.6218	24	0.542208
mqyiIJ	M3kvSi	Malignant neoplasm of cervix uteri	CD8dim %T cell	MR Egger	12.6493	17	0.759328
mqyiIJ	M3kvSi	Malignant neoplasm of cervix uteri	CD8dim %T cell	Inverse variance weighted	16.9552	18	0.526186
MSbuAV	M3kvSi	Malignant neoplasm of cervix uteri	FSC-A on CD4+	MR Egger	28.3191	23	0.203954
MSbuAV	M3kvSi	Malignant neoplasm of cervix uteri	FSC-A on CD4+	Inverse variance weighted	28.7595	24	0.229315
MThh03	M3kvSi	Malignant neoplasm of cervix uteri	CD28 on CD28+ CD4+	MR Egger	18.0677	24	0.799713
MThh03	M3kvSi	Malignant neoplasm of cervix uteri	CD28 on CD28+ CD4+	Inverse variance weighted	18.7098	25	0.810821
MvcdSI	M3kvSi	Malignant neoplasm of cervix uteri	CD45 on Mo MDSC	MR Egger	18.5527	15	0.234722
MvcdSI	M3kvSi	Malignant neoplasm of cervix uteri	CD45 on Mo MDSC	Inverse variance weighted	18.9524	16	0.271141
MwBoGz	M3kvSi	Malignant neoplasm of cervix uteri	CD4+ AC	MR Egger	26.3825	21	0.19224
MwBoGz	M3kvSi	Malignant neoplasm of cervix uteri	CD4+ AC	Inverse variance weighted	27.5633	22	0.190607
mWPSns	M3kvSi	Malignant neoplasm of cervix uteri	CD24+ CD27+ %B cell	MR Egger	14.6641	24	0.930203
mWPSns	M3kvSi	Malignant neoplasm of cervix uteri	CD24+ CD27+ %B cell	Inverse variance weighted	14.8656	25	0.944467
MXGz0z	M3kvSi	Malignant neoplasm of cervix uteri	CD45 on CD8br	MR Egger	11.5176	24	0.984817
MXGz0z	M3kvSi	Malignant neoplasm of cervix uteri	CD45 on CD8br	Inverse variance weighted	11.5478	25	0.989846
MXi0hv	M3kvSi	Malignant neoplasm of cervix uteri	CD16-CD56 on NKT	MR Egger	30.1624	26	0.260939
MXi0hv	M3kvSi	Malignant neoplasm of cervix uteri	CD16-CD56 on NKT	Inverse variance weighted	30.6013	27	0.287823
MYoiHs	M3kvSi	Malignant neoplasm of cervix uteri	PDL-1 on CD14+ CD16- monocyte	MR Egger	12.3575	13	0.498568
MYoiHs	M3kvSi	Malignant neoplasm of cervix uteri	PDL-1 on CD14+ CD16- monocyte	Inverse variance weighted	12.7052	14	0.549859
MyRdZK	M3kvSi	Malignant neoplasm of cervix uteri	HVEM on EM CD8br	MR Egger	7.8734	16	0.952546
MyRdZK	M3kvSi	Malignant neoplasm of cervix uteri	HVEM on EM CD8br	Inverse variance weighted	9.45661	17	0.924839
mz1o9v	M3kvSi	Malignant neoplasm of cervix uteri	Naive CD4+ AC	MR Egger	43.6528	23	0.00578919
mz1o9v	M3kvSi	Malignant neoplasm of cervix uteri	Naive CD4+ AC	Inverse variance weighted	46.283	24	0.00409297
mZxrHN	M3kvSi	Malignant neoplasm of cervix uteri	IgD+ %B cell	MR Egger	22.8711	15	0.0869147
mZxrHN	M3kvSi	Malignant neoplasm of cervix uteri	IgD+ %B cell	Inverse variance weighted	22.9974	16	0.113805
N3lFMF	M3kvSi	Malignant neoplasm of cervix uteri	CD45 on CD33dim HLA DR-	MR Egger	12.2387	16	0.727394
N3lFMF	M3kvSi	Malignant neoplasm of cervix uteri	CD45 on CD33dim HLA DR-	Inverse variance weighted	12.3902	17	0.775954
N4zpV1	M3kvSi	Malignant neoplasm of cervix uteri	CD62L on CD62L+ plasmacytoid DC	MR Egger	14.3459	13	0.349941
N4zpV1	M3kvSi	Malignant neoplasm of cervix uteri	CD62L on CD62L+ plasmacytoid DC	Inverse variance weighted	15.0825	14	0.372541
N90Y8B	M3kvSi	Malignant neoplasm of cervix uteri	IgD- CD38- %lymphocyte	MR Egger	33.4708	26	0.148873
N90Y8B	M3kvSi	Malignant neoplasm of cervix uteri	IgD- CD38- %lymphocyte	Inverse variance weighted	35.2585	27	0.132437
NahINm	M3kvSi	Malignant neoplasm of cervix uteri	CD45 on HLA DR+ T cell	MR Egger	14.944	16	0.528741
NahINm	M3kvSi	Malignant neoplasm of cervix uteri	CD45 on HLA DR+ T cell	Inverse variance weighted	15.1234	17	0.586591
napb1s	M3kvSi	Malignant neoplasm of cervix uteri	CD4 on CD39+ CD4+	MR Egger	29.3827	25	0.248236
napb1s	M3kvSi	Malignant neoplasm of cervix uteri	CD4 on CD39+ CD4+	Inverse variance weighted	31.7179	26	0.202614
nb9NCN	M3kvSi	Malignant neoplasm of cervix uteri	FSC-A on NKT	MR Egger	22.4965	18	0.210685
nb9NCN	M3kvSi	Malignant neoplasm of cervix uteri	FSC-A on NKT	Inverse variance weighted	22.5102	19	0.259606
nbzuLG	M3kvSi	Malignant neoplasm of cervix uteri	CD8br %T cell	MR Egger	9.78122	20	0.971968
nbzuLG	M3kvSi	Malignant neoplasm of cervix uteri	CD8br %T cell	Inverse variance weighted	11.9796	21	0.940168
NcnsVV	M3kvSi	Malignant neoplasm of cervix uteri	CD45RA on TD CD8br	MR Egger	8.62293	12	0.734755
NcnsVV	M3kvSi	Malignant neoplasm of cervix uteri	CD45RA on TD CD8br	Inverse variance weighted	8.69386	13	0.795652
NDALYu	M3kvSi	Malignant neoplasm of cervix uteri	CD20 on IgD+ CD24-	MR Egger	27.7311	21	0.147945
NDALYu	M3kvSi	Malignant neoplasm of cervix uteri	CD20 on IgD+ CD24-	Inverse variance weighted	30.2892	22	0.111603
NehIkN	M3kvSi	Malignant neoplasm of cervix uteri	PDL-1 on CD14+ CD16+ monocyte	MR Egger	30.7474	26	0.237812
NehIkN	M3kvSi	Malignant neoplasm of cervix uteri	PDL-1 on CD14+ CD16+ monocyte	Inverse variance weighted	31.8114	27	0.239143
nF4sUF	M3kvSi	Malignant neoplasm of cervix uteri	CD25++ CD8br %CD8br	MR Egger	25.696	20	0.176089
nF4sUF	M3kvSi	Malignant neoplasm of cervix uteri	CD25++ CD8br %CD8br	Inverse variance weighted	25.9463	21	0.208505
NFH1fK	M3kvSi	Malignant neoplasm of cervix uteri	CD45RA- CD4+ %T cell	MR Egger	24.2728	24	0.446091
NFH1fK	M3kvSi	Malignant neoplasm of cervix uteri	CD45RA- CD4+ %T cell	Inverse variance weighted	24.3886	25	0.497023
NFSScB	M3kvSi	Malignant neoplasm of cervix uteri	CD3 on CD39+ activated Treg	MR Egger	16.2072	24	0.880453
NFSScB	M3kvSi	Malignant neoplasm of cervix uteri	CD3 on CD39+ activated Treg	Inverse variance weighted	19.4217	25	0.776465
nGRYt9	M3kvSi	Malignant neoplasm of cervix uteri	CD19 on sw mem	MR Egger	40.2651	25	0.0273866
nGRYt9	M3kvSi	Malignant neoplasm of cervix uteri	CD19 on sw mem	Inverse variance weighted	40.3114	26	0.0363519
niup1f	M3kvSi	Malignant neoplasm of cervix uteri	CCR2 on CD62L+ plasmacytoid DC	MR Egger	16.1341	17	0.514351
niup1f	M3kvSi	Malignant neoplasm of cervix uteri	CCR2 on CD62L+ plasmacytoid DC	Inverse variance weighted	22.176	18	0.224266
NJvwi0	M3kvSi	Malignant neoplasm of cervix uteri	BAFF-R on sw mem	MR Egger	12.5819	17	0.763697
NJvwi0	M3kvSi	Malignant neoplasm of cervix uteri	BAFF-R on sw mem	Inverse variance weighted	12.6844	18	0.809972
NMpfGH	M3kvSi	Malignant neoplasm of cervix uteri	CD45RA+ CD8br %T cell	MR Egger	38.1962	31	0.174962
NMpfGH	M3kvSi	Malignant neoplasm of cervix uteri	CD45RA+ CD8br %T cell	Inverse variance weighted	38.9843	32	0.184434
NN85by	M3kvSi	Malignant neoplasm of cervix uteri	CD14+ CD16+ monocyte %monocyte	MR Egger	20.6293	22	0.54374
NN85by	M3kvSi	Malignant neoplasm of cervix uteri	CD14+ CD16+ monocyte %monocyte	Inverse variance weighted	21.7775	23	0.533716
NPBWa2	M3kvSi	Malignant neoplasm of cervix uteri	Naive DN (CD4-CD8-) %T cell	MR Egger	15.6526	18	0.616775
NPBWa2	M3kvSi	Malignant neoplasm of cervix uteri	Naive DN (CD4-CD8-) %T cell	Inverse variance weighted	17.3889	19	0.563537
NpvWSi	M3kvSi	Malignant neoplasm of cervix uteri	CD20 on IgD+	MR Egger	19.4988	17	0.300666
NpvWSi	M3kvSi	Malignant neoplasm of cervix uteri	CD20 on IgD+	Inverse variance weighted	20.0825	18	0.328193
nQwLdo	M3kvSi	Malignant neoplasm of cervix uteri	CD25 on CD45RA- CD4 not Treg	MR Egger	20.3014	24	0.679514
nQwLdo	M3kvSi	Malignant neoplasm of cervix uteri	CD25 on CD45RA- CD4 not Treg	Inverse variance weighted	22.4368	25	0.610412
NqzvuA	M3kvSi	Malignant neoplasm of cervix uteri	CD24 on unsw mem	MR Egger	26.6497	23	0.271166
NqzvuA	M3kvSi	Malignant neoplasm of cervix uteri	CD24 on unsw mem	Inverse variance weighted	27.1594	24	0.29708
nRhasx	M3kvSi	Malignant neoplasm of cervix uteri	CD4 on activated & secreting Treg	MR Egger	35.1904	30	0.235778
nRhasx	M3kvSi	Malignant neoplasm of cervix uteri	CD4 on activated & secreting Treg	Inverse variance weighted	35.3119	31	0.271606
nrQG8L	M3kvSi	Malignant neoplasm of cervix uteri	CD28- CD25++ CD8br AC	MR Egger	20.2242	23	0.628352
nrQG8L	M3kvSi	Malignant neoplasm of cervix uteri	CD28- CD25++ CD8br AC	Inverse variance weighted	21.3137	24	0.620155
nTYblf	M3kvSi	Malignant neoplasm of cervix uteri	Secreting Treg % CD4 Treg	MR Egger	22.991	29	0.776957
nTYblf	M3kvSi	Malignant neoplasm of cervix uteri	Secreting Treg % CD4 Treg	Inverse variance weighted	24.3177	30	0.757463
NuI2An	M3kvSi	Malignant neoplasm of cervix uteri	CD20 on IgD+ CD24+	MR Egger	27.3968	21	0.158102
NuI2An	M3kvSi	Malignant neoplasm of cervix uteri	CD20 on IgD+ CD24+	Inverse variance weighted	27.6363	22	0.188048
nvBOk7	M3kvSi	Malignant neoplasm of cervix uteri	CD45 on B cell	MR Egger	17.9326	13	0.160097
nvBOk7	M3kvSi	Malignant neoplasm of cervix uteri	CD45 on B cell	Inverse variance weighted	20.671	14	0.110367
NVqzeY	M3kvSi	Malignant neoplasm of cervix uteri	CD39+ secreting Treg %CD4 Treg	MR Egger	21.2196	20	0.384311
NVqzeY	M3kvSi	Malignant neoplasm of cervix uteri	CD39+ secreting Treg %CD4 Treg	Inverse variance weighted	24.3431	21	0.276732
nxofTM	M3kvSi	Malignant neoplasm of cervix uteri	CD24+ CD27+ %lymphocyte	MR Egger	29.4251	22	0.133118
nxofTM	M3kvSi	Malignant neoplasm of cervix uteri	CD24+ CD27+ %lymphocyte	Inverse variance weighted	29.5164	23	0.163792
NY9mUz	M3kvSi	Malignant neoplasm of cervix uteri	HLA DR+ NK %CD3- lymphocyte	MR Egger	27.0366	21	0.169643
NY9mUz	M3kvSi	Malignant neoplasm of cervix uteri	HLA DR+ NK %CD3- lymphocyte	Inverse variance weighted	27.0539	22	0.209185
NYc7OS	M3kvSi	Malignant neoplasm of cervix uteri	CD28+ CD45RA- CD8br %T cell	MR Egger	21.4171	24	0.614012
NYc7OS	M3kvSi	Malignant neoplasm of cervix uteri	CD28+ CD45RA- CD8br %T cell	Inverse variance weighted	22.9746	25	0.579047
nYHtnN	M3kvSi	Malignant neoplasm of cervix uteri	CD28 on CD45RA+ CD4+	MR Egger	8.7953	11	0.640781
nYHtnN	M3kvSi	Malignant neoplasm of cervix uteri	CD28 on CD45RA+ CD4+	Inverse variance weighted	9.38052	12	0.670131
nyrjMw	M3kvSi	Malignant neoplasm of cervix uteri	Naive CD8br %CD8br	MR Egger	35.569	34	0.394323
nyrjMw	M3kvSi	Malignant neoplasm of cervix uteri	Naive CD8br %CD8br	Inverse variance weighted	35.9156	35	0.425395
nyZarX	M3kvSi	Malignant neoplasm of cervix uteri	CD33 on CD33br HLA DR+ CD14-	MR Egger	13.7875	19	0.795937
nyZarX	M3kvSi	Malignant neoplasm of cervix uteri	CD33 on CD33br HLA DR+ CD14-	Inverse variance weighted	13.7954	20	0.840716
nyZjp6	M3kvSi	Malignant neoplasm of cervix uteri	HLA DR on plasmacytoid DC	MR Egger	23.8775	21	0.299034
nyZjp6	M3kvSi	Malignant neoplasm of cervix uteri	HLA DR on plasmacytoid DC	Inverse variance weighted	25.4641	22	0.2754
nzbQPe	M3kvSi	Malignant neoplasm of cervix uteri	CD38 on PB/PC	MR Egger	20.9891	13	0.0731453
nzbQPe	M3kvSi	Malignant neoplasm of cervix uteri	CD38 on PB/PC	Inverse variance weighted	21.0426	14	0.100546
nZwvS2	M3kvSi	Malignant neoplasm of cervix uteri	CD28+ CD45RA+ CD8dim %T cell	MR Egger	36.9536	36	0.424693
nZwvS2	M3kvSi	Malignant neoplasm of cervix uteri	CD28+ CD45RA+ CD8dim %T cell	Inverse variance weighted	36.9717	37	0.470381
nzzwFT	M3kvSi	Malignant neoplasm of cervix uteri	CX3CR1 on monocyte	MR Egger	22.1638	24	0.56949
nzzwFT	M3kvSi	Malignant neoplasm of cervix uteri	CX3CR1 on monocyte	Inverse variance weighted	22.1662	25	0.62613
O0j8YK	M3kvSi	Malignant neoplasm of cervix uteri	CD20- CD38- AC	MR Egger	15.5574	12	0.21236
O0j8YK	M3kvSi	Malignant neoplasm of cervix uteri	CD20- CD38- AC	Inverse variance weighted	15.5574	13	0.273857
o5f6SS	M3kvSi	Malignant neoplasm of cervix uteri	IgD+ CD38br %B cell	MR Egger	18.5108	23	0.729224
o5f6SS	M3kvSi	Malignant neoplasm of cervix uteri	IgD+ CD38br %B cell	Inverse variance weighted	19.6452	24	0.716764
o6y5Q1	M3kvSi	Malignant neoplasm of cervix uteri	BAFF-R on IgD- CD24-	MR Egger	20.6377	20	0.418725
o6y5Q1	M3kvSi	Malignant neoplasm of cervix uteri	BAFF-R on IgD- CD24-	Inverse variance weighted	20.6461	21	0.480732
OB4T6W	M3kvSi	Malignant neoplasm of cervix uteri	CD24 on IgD+ CD24+	MR Egger	25.076	23	0.346379
OB4T6W	M3kvSi	Malignant neoplasm of cervix uteri	CD24 on IgD+ CD24+	Inverse variance weighted	27.2835	24	0.291415
ockGyx	M3kvSi	Malignant neoplasm of cervix uteri	CD45 on NKT	MR Egger	10.1004	20	0.966315
ockGyx	M3kvSi	Malignant neoplasm of cervix uteri	CD45 on NKT	Inverse variance weighted	10.8973	21	0.964749
ocR0FT	M3kvSi	Malignant neoplasm of cervix uteri	CD25 on unsw mem	MR Egger	19.264	22	0.628973
ocR0FT	M3kvSi	Malignant neoplasm of cervix uteri	CD25 on unsw mem	Inverse variance weighted	19.341	23	0.681266
ocXkWL	M3kvSi	Malignant neoplasm of cervix uteri	CD3 on CD28- CD8br	MR Egger	13.5132	18	0.760226
ocXkWL	M3kvSi	Malignant neoplasm of cervix uteri	CD3 on CD28- CD8br	Inverse variance weighted	13.9035	19	0.789286
oeIbLi	M3kvSi	Malignant neoplasm of cervix uteri	CD64 on monocyte	MR Egger	31.0882	26	0.225001
oeIbLi	M3kvSi	Malignant neoplasm of cervix uteri	CD64 on monocyte	Inverse variance weighted	31.9304	27	0.234671
ojfa9F	M3kvSi	Malignant neoplasm of cervix uteri	CD11b on Gr MDSC	MR Egger	1.5851	1	0.208027
ojfa9F	M3kvSi	Malignant neoplasm of cervix uteri	CD11b on Gr MDSC	Inverse variance weighted	2.30973	2	0.3151
OJvY2C	M3kvSi	Malignant neoplasm of cervix uteri	CD28 on secreting Treg	MR Egger	12.1678	15	0.666287
OJvY2C	M3kvSi	Malignant neoplasm of cervix uteri	CD28 on secreting Treg	Inverse variance weighted	12.3078	16	0.722532
ok9W8V	M3kvSi	Malignant neoplasm of cervix uteri	Secreting Treg AC	MR Egger	26.6487	21	0.182787
ok9W8V	M3kvSi	Malignant neoplasm of cervix uteri	Secreting Treg AC	Inverse variance weighted	28.157	22	0.170535
OLOFlQ	M3kvSi	Malignant neoplasm of cervix uteri	FSC-A on T cell	MR Egger	23.8301	20	0.249894
OLOFlQ	M3kvSi	Malignant neoplasm of cervix uteri	FSC-A on T cell	Inverse variance weighted	24.0033	21	0.292897
oMCnrN	M3kvSi	Malignant neoplasm of cervix uteri	CD45 on HLA DR+ CD8br	MR Egger	20.1507	16	0.213511
oMCnrN	M3kvSi	Malignant neoplasm of cervix uteri	CD45 on HLA DR+ CD8br	Inverse variance weighted	20.1831	17	0.264969
oP0kJZ	M3kvSi	Malignant neoplasm of cervix uteri	CD62L on CD62L+ DC	MR Egger	25.3434	24	0.387299
oP0kJZ	M3kvSi	Malignant neoplasm of cervix uteri	CD62L on CD62L+ DC	Inverse variance weighted	25.3793	25	0.441283
oPDyfS	M3kvSi	Malignant neoplasm of cervix uteri	HLA DR+ CD8br %T cell	MR Egger	13.3768	28	0.991053
oPDyfS	M3kvSi	Malignant neoplasm of cervix uteri	HLA DR+ CD8br %T cell	Inverse variance weighted	15.6552	29	0.979205
opjsb6	M3kvSi	Malignant neoplasm of cervix uteri	CD45RA- CD4+ %CD4+	MR Egger	32.0732	28	0.271541
opjsb6	M3kvSi	Malignant neoplasm of cervix uteri	CD45RA- CD4+ %CD4+	Inverse variance weighted	34.7398	29	0.21321
oPvpO5	M3kvSi	Malignant neoplasm of cervix uteri	IgD+ CD38br %lymphocyte	MR Egger	21.6071	23	0.544065
oPvpO5	M3kvSi	Malignant neoplasm of cervix uteri	IgD+ CD38br %lymphocyte	Inverse variance weighted	22.6485	24	0.540618
oQbMkH	M3kvSi	Malignant neoplasm of cervix uteri	CD86 on CD62L+ myeloid DC	MR Egger	9.15035	20	0.981099
oQbMkH	M3kvSi	Malignant neoplasm of cervix uteri	CD86 on CD62L+ myeloid DC	Inverse variance weighted	9.81943	21	0.981162
ouWnj3	M3kvSi	Malignant neoplasm of cervix uteri	Naive CD8br AC	MR Egger	30.1476	25	0.21881
ouWnj3	M3kvSi	Malignant neoplasm of cervix uteri	Naive CD8br AC	Inverse variance weighted	30.1478	26	0.261534
OWUJ7q	M3kvSi	Malignant neoplasm of cervix uteri	BAFF-R on IgD- CD27-	MR Egger	15.1146	16	0.516259
OWUJ7q	M3kvSi	Malignant neoplasm of cervix uteri	BAFF-R on IgD- CD27-	Inverse variance weighted	15.1199	17	0.586848
oXIcv1	M3kvSi	Malignant neoplasm of cervix uteri	CD19 on IgD+	MR Egger	39.9863	25	0.0292594
oXIcv1	M3kvSi	Malignant neoplasm of cervix uteri	CD19 on IgD+	Inverse variance weighted	39.9997	26	0.0390146
Oxz2sj	M3kvSi	Malignant neoplasm of cervix uteri	CD3 on TD CD8br	MR Egger	29.465	21	0.103277
Oxz2sj	M3kvSi	Malignant neoplasm of cervix uteri	CD3 on TD CD8br	Inverse variance weighted	33.4797	22	0.0554372
P8E1Mp	M3kvSi	Malignant neoplasm of cervix uteri	EM CD4+ AC	MR Egger	19.4633	20	0.491921
P8E1Mp	M3kvSi	Malignant neoplasm of cervix uteri	EM CD4+ AC	Inverse variance weighted	20.8534	21	0.467927
p9h6yz	M3kvSi	Malignant neoplasm of cervix uteri	CD3 on activated Treg	MR Egger	17.4826	19	0.557211
p9h6yz	M3kvSi	Malignant neoplasm of cervix uteri	CD3 on activated Treg	Inverse variance weighted	17.5575	20	0.616533
pCZenZ	M3kvSi	Malignant neoplasm of cervix uteri	CD127 on CD28- CD8br	MR Egger	26.6955	18	0.0848857
pCZenZ	M3kvSi	Malignant neoplasm of cervix uteri	CD127 on CD28- CD8br	Inverse variance weighted	28.6415	19	0.0718375
pDxt6T	M3kvSi	Malignant neoplasm of cervix uteri	PDL-1 on CD14- CD16-	MR Egger	20.8248	26	0.750951
pDxt6T	M3kvSi	Malignant neoplasm of cervix uteri	PDL-1 on CD14- CD16-	Inverse variance weighted	20.8445	27	0.793518
pgkSoh	M3kvSi	Malignant neoplasm of cervix uteri	CCR2 on granulocyte	MR Egger	21.4492	14	0.090663
pgkSoh	M3kvSi	Malignant neoplasm of cervix uteri	CCR2 on granulocyte	Inverse variance weighted	21.453	15	0.122969
Pjn5Bm	M3kvSi	Malignant neoplasm of cervix uteri	CD14 on CD14+ CD16- monocyte	MR Egger	27.8225	14	0.0150195
Pjn5Bm	M3kvSi	Malignant neoplasm of cervix uteri	CD14 on CD14+ CD16- monocyte	Inverse variance weighted	29.0436	15	0.0158781
pJt7up	M3kvSi	Malignant neoplasm of cervix uteri	CD45RA- CD28- CD8br AC	MR Egger	362.894	331	0.109802
pJt7up	M3kvSi	Malignant neoplasm of cervix uteri	CD45RA- CD28- CD8br AC	Inverse variance weighted	363.378	332	0.113716
pKqQIi	M3kvSi	Malignant neoplasm of cervix uteri	CD4 on CD4+	MR Egger	22.0595	20	0.33729
pKqQIi	M3kvSi	Malignant neoplasm of cervix uteri	CD4 on CD4+	Inverse variance weighted	22.6173	21	0.364718
pMYG2M	M3kvSi	Malignant neoplasm of cervix uteri	CD27 on T cell	MR Egger	32.1939	19	0.0297186
pMYG2M	M3kvSi	Malignant neoplasm of cervix uteri	CD27 on T cell	Inverse variance weighted	32.405	20	0.0391696
pnRKUa	M3kvSi	Malignant neoplasm of cervix uteri	IgD+ CD38- %B cell	MR Egger	14.7314	20	0.791564
pnRKUa	M3kvSi	Malignant neoplasm of cervix uteri	IgD+ CD38- %B cell	Inverse variance weighted	14.7765	21	0.833997
pojPhf	M3kvSi	Malignant neoplasm of cervix uteri	CD33 on CD33br HLA DR+ CD14dim	MR Egger	22.445	25	0.609935
pojPhf	M3kvSi	Malignant neoplasm of cervix uteri	CD33 on CD33br HLA DR+ CD14dim	Inverse variance weighted	23.4781	26	0.60578
POLC3n	M3kvSi	Malignant neoplasm of cervix uteri	CD45RA- CD28- CD8br %T cell	MR Egger	182.998	173	0.286669
POLC3n	M3kvSi	Malignant neoplasm of cervix uteri	CD45RA- CD28- CD8br %T cell	Inverse variance weighted	183.005	174	0.304946
pOloHn	M3kvSi	Malignant neoplasm of cervix uteri	CD27 on CD20- CD38-	MR Egger	7.97349	18	0.979029
pOloHn	M3kvSi	Malignant neoplasm of cervix uteri	CD27 on CD20- CD38-	Inverse variance weighted	8.6959	19	0.978196
pPYcrF	M3kvSi	Malignant neoplasm of cervix uteri	CD45RA on CD39+ resting Treg	MR Egger	2.88531	6	0.823098
pPYcrF	M3kvSi	Malignant neoplasm of cervix uteri	CD45RA on CD39+ resting Treg	Inverse variance weighted	3.77984	7	0.804757
PsDvX0	M3kvSi	Malignant neoplasm of cervix uteri	CD38 on IgD+ CD24-	MR Egger	12.5154	15	0.639676
PsDvX0	M3kvSi	Malignant neoplasm of cervix uteri	CD38 on IgD+ CD24-	Inverse variance weighted	12.6354	16	0.699206
pvrJLm	M3kvSi	Malignant neoplasm of cervix uteri	HLA DR+ T cell%T cell	MR Egger	30.1646	29	0.405822
pvrJLm	M3kvSi	Malignant neoplasm of cervix uteri	HLA DR+ T cell%T cell	Inverse variance weighted	30.2363	30	0.453602
pWa8gL	M3kvSi	Malignant neoplasm of cervix uteri	CD25 on IgD+ CD38br	MR Egger	10.6507	11	0.472972
pWa8gL	M3kvSi	Malignant neoplasm of cervix uteri	CD25 on IgD+ CD38br	Inverse variance weighted	12.4574	12	0.40968
pweTeX	M3kvSi	Malignant neoplasm of cervix uteri	CD3 on CD45RA- CD4+	MR Egger	13.3487	25	0.971934
pweTeX	M3kvSi	Malignant neoplasm of cervix uteri	CD3 on CD45RA- CD4+	Inverse variance weighted	16.1397	26	0.932783
Pwm7fv	M3kvSi	Malignant neoplasm of cervix uteri	CD39+ resting Treg % CD4 Treg	MR Egger	28.8206	33	0.675395
Pwm7fv	M3kvSi	Malignant neoplasm of cervix uteri	CD39+ resting Treg % CD4 Treg	Inverse variance weighted	29.1474	34	0.704399
pwr7ID	M3kvSi	Malignant neoplasm of cervix uteri	CD62L- DC %DC	MR Egger	11.2822	20	0.938573
pwr7ID	M3kvSi	Malignant neoplasm of cervix uteri	CD62L- DC %DC	Inverse variance weighted	13.069	21	0.906188
pxJxoJ	M3kvSi	Malignant neoplasm of cervix uteri	CD123 on CD62L+ plasmacytoid DC	MR Egger	22.2361	16	0.135731
pxJxoJ	M3kvSi	Malignant neoplasm of cervix uteri	CD123 on CD62L+ plasmacytoid DC	Inverse variance weighted	23.0638	17	0.147186
PYi96z	M3kvSi	Malignant neoplasm of cervix uteri	BAFF-R on IgD+ CD38- unsw mem	MR Egger	18.3578	17	0.36661
PYi96z	M3kvSi	Malignant neoplasm of cervix uteri	BAFF-R on IgD+ CD38- unsw mem	Inverse variance weighted	18.4465	18	0.426625
pyqd1r	M3kvSi	Malignant neoplasm of cervix uteri	TD CD8br %T cell	MR Egger	24.4605	15	0.0576751
pyqd1r	M3kvSi	Malignant neoplasm of cervix uteri	TD CD8br %T cell	Inverse variance weighted	25.6773	16	0.0587412
pzVHOI	M3kvSi	Malignant neoplasm of cervix uteri	CD4+ CD8dim AC	MR Egger	11.4401	13	0.574
pzVHOI	M3kvSi	Malignant neoplasm of cervix uteri	CD4+ CD8dim AC	Inverse variance weighted	12.1118	14	0.597322
Q7c6Tv	M3kvSi	Malignant neoplasm of cervix uteri	TD CD4+ %T cell	MR Egger	37.6914	24	0.0372793
Q7c6Tv	M3kvSi	Malignant neoplasm of cervix uteri	TD CD4+ %T cell	Inverse variance weighted	37.7586	25	0.0488313
Q7cX52	M3kvSi	Malignant neoplasm of cervix uteri	CD28 on CD39+ CD4+	MR Egger	11.4591	15	0.719422
Q7cX52	M3kvSi	Malignant neoplasm of cervix uteri	CD28 on CD39+ CD4+	Inverse variance weighted	15.4493	16	0.492012
q8I77C	M3kvSi	Malignant neoplasm of cervix uteri	EM CD4+ %T cell	MR Egger	43.3173	18	0.000721597
q8I77C	M3kvSi	Malignant neoplasm of cervix uteri	EM CD4+ %T cell	Inverse variance weighted	44.1602	19	0.000897322
qa0WKi	M3kvSi	Malignant neoplasm of cervix uteri	CD14+ CD16- monocyte AC	MR Egger	25.9342	25	0.411119
qa0WKi	M3kvSi	Malignant neoplasm of cervix uteri	CD14+ CD16- monocyte AC	Inverse variance weighted	25.9519	26	0.465749
qCaw46	M3kvSi	Malignant neoplasm of cervix uteri	Myeloid DC %DC	MR Egger	20.7343	24	0.654348
qCaw46	M3kvSi	Malignant neoplasm of cervix uteri	Myeloid DC %DC	Inverse variance weighted	21.3748	25	0.671535
QEZV58	M3kvSi	Malignant neoplasm of cervix uteri	HLA DR on myeloid DC	MR Egger	16.061	13	0.24585
QEZV58	M3kvSi	Malignant neoplasm of cervix uteri	HLA DR on myeloid DC	Inverse variance weighted	17.9552	14	0.208827
QF6BGa	M3kvSi	Malignant neoplasm of cervix uteri	EM DN (CD4-CD8-) AC	MR Egger	22.5184	17	0.165595
QF6BGa	M3kvSi	Malignant neoplasm of cervix uteri	EM DN (CD4-CD8-) AC	Inverse variance weighted	22.9712	18	0.191699
QH2FJI	M3kvSi	Malignant neoplasm of cervix uteri	CD127 on T cell	MR Egger	12.0194	16	0.74264
QH2FJI	M3kvSi	Malignant neoplasm of cervix uteri	CD127 on T cell	Inverse variance weighted	12.2737	17	0.783287
qHeZ8i	M3kvSi	Malignant neoplasm of cervix uteri	CD3 on CD28+ DN (CD4-CD8-)	MR Egger	15.2953	14	0.358268
qHeZ8i	M3kvSi	Malignant neoplasm of cervix uteri	CD3 on CD28+ DN (CD4-CD8-)	Inverse variance weighted	16.4287	15	0.354149
qKFA5U	M3kvSi	Malignant neoplasm of cervix uteri	CD39+ resting Treg AC	MR Egger	19.0793	26	0.833064
qKFA5U	M3kvSi	Malignant neoplasm of cervix uteri	CD39+ resting Treg AC	Inverse variance weighted	19.1078	27	0.866038
Ql29c5	M3kvSi	Malignant neoplasm of cervix uteri	SSC-A on monocyte	MR Egger	14.408	20	0.809224
Ql29c5	M3kvSi	Malignant neoplasm of cervix uteri	SSC-A on monocyte	Inverse variance weighted	18.2712	21	0.631786
qmzDeH	M3kvSi	Malignant neoplasm of cervix uteri	FSC-A on HLA DR+ CD8br	MR Egger	22.5671	16	0.125806
qmzDeH	M3kvSi	Malignant neoplasm of cervix uteri	FSC-A on HLA DR+ CD8br	Inverse variance weighted	23.327	17	0.138903
QoN0td	M3kvSi	Malignant neoplasm of cervix uteri	Basophil AC	MR Egger	18.5583	21	0.613449
QoN0td	M3kvSi	Malignant neoplasm of cervix uteri	Basophil AC	Inverse variance weighted	20.2487	22	0.567485
QPBTaS	M3kvSi	Malignant neoplasm of cervix uteri	HLA DR++ monocyte %leukocyte	MR Egger	8.58042	6	0.198586
QPBTaS	M3kvSi	Malignant neoplasm of cervix uteri	HLA DR++ monocyte %leukocyte	Inverse variance weighted	8.58563	7	0.28379
QqinMO	M3kvSi	Malignant neoplasm of cervix uteri	Sw mem %lymphocyte	MR Egger	11.5798	16	0.772367
QqinMO	M3kvSi	Malignant neoplasm of cervix uteri	Sw mem %lymphocyte	Inverse variance weighted	11.5982	17	0.823833
QQuZOm	M3kvSi	Malignant neoplasm of cervix uteri	CD64 on CD14- CD16-	MR Egger	16.1473	14	0.304463
QQuZOm	M3kvSi	Malignant neoplasm of cervix uteri	CD64 on CD14- CD16-	Inverse variance weighted	16.4777	15	0.351035
qT3GAA	M3kvSi	Malignant neoplasm of cervix uteri	CD33- HLA DR- AC	MR Egger	19.2162	19	0.443049
qT3GAA	M3kvSi	Malignant neoplasm of cervix uteri	CD33- HLA DR- AC	Inverse variance weighted	19.3133	20	0.501555
qVJ5ug	M3kvSi	Malignant neoplasm of cervix uteri	HLA DR on B cell	MR Egger	18.0628	20	0.583273
qVJ5ug	M3kvSi	Malignant neoplasm of cervix uteri	HLA DR on B cell	Inverse variance weighted	18.0733	21	0.644364
QVJyq5	M3kvSi	Malignant neoplasm of cervix uteri	CD86+ plasmacytoid DC %DC	MR Egger	22.3566	24	0.557992
QVJyq5	M3kvSi	Malignant neoplasm of cervix uteri	CD86+ plasmacytoid DC %DC	Inverse variance weighted	22.3619	25	0.61477
QWmjKV	M3kvSi	Malignant neoplasm of cervix uteri	CD25hi %T cell	MR Egger	9.8646	16	0.873603
QWmjKV	M3kvSi	Malignant neoplasm of cervix uteri	CD25hi %T cell	Inverse variance weighted	11.5103	17	0.828842
qyIiJc	M3kvSi	Malignant neoplasm of cervix uteri	CD127 on CD28+ DN (CD4-CD8-)	MR Egger	16.2068	22	0.805492
qyIiJc	M3kvSi	Malignant neoplasm of cervix uteri	CD127 on CD28+ DN (CD4-CD8-)	Inverse variance weighted	17.6852	23	0.774331
qywU80	M3kvSi	Malignant neoplasm of cervix uteri	BAFF-R on B cell	MR Egger	20.7844	19	0.348837
qywU80	M3kvSi	Malignant neoplasm of cervix uteri	BAFF-R on B cell	Inverse variance weighted	21.9831	20	0.341426
QzW79J	M3kvSi	Malignant neoplasm of cervix uteri	CD33 on Im MDSC	MR Egger	33.0482	20	0.033332
QzW79J	M3kvSi	Malignant neoplasm of cervix uteri	CD33 on Im MDSC	Inverse variance weighted	34.0749	21	0.0355757
r4tr4u	M3kvSi	Malignant neoplasm of cervix uteri	CD28- CD127- CD25++ CD8br %CD8br	MR Egger	5.29332	16	0.994092
r4tr4u	M3kvSi	Malignant neoplasm of cervix uteri	CD28- CD127- CD25++ CD8br %CD8br	Inverse variance weighted	10.1702	17	0.896322
r4ytoo	M3kvSi	Malignant neoplasm of cervix uteri	IgD+ CD24+ %B cell	MR Egger	11.7468	18	0.860029
r4ytoo	M3kvSi	Malignant neoplasm of cervix uteri	IgD+ CD24+ %B cell	Inverse variance weighted	11.8573	19	0.891632
r8VzUj	M3kvSi	Malignant neoplasm of cervix uteri	IgD- CD38br %lymphocyte	MR Egger	12.9404	28	0.993162
r8VzUj	M3kvSi	Malignant neoplasm of cervix uteri	IgD- CD38br %lymphocyte	Inverse variance weighted	12.9675	29	0.995483
r9OHil	M3kvSi	Malignant neoplasm of cervix uteri	CD45 on CD4+	MR Egger	12.7056	11	0.313005
r9OHil	M3kvSi	Malignant neoplasm of cervix uteri	CD45 on CD4+	Inverse variance weighted	13.1785	12	0.356199
rDkUbI	M3kvSi	Malignant neoplasm of cervix uteri	CD39 on CD39+ secreting Treg	MR Egger	24.0073	21	0.292705
rDkUbI	M3kvSi	Malignant neoplasm of cervix uteri	CD39 on CD39+ secreting Treg	Inverse variance weighted	27.776	22	0.183224
reZZLP	M3kvSi	Malignant neoplasm of cervix uteri	IgD on IgD+ CD38- unsw mem	MR Egger	17.2876	15	0.301966
reZZLP	M3kvSi	Malignant neoplasm of cervix uteri	IgD on IgD+ CD38- unsw mem	Inverse variance weighted	19.9722	16	0.221477
rHJTsb	M3kvSi	Malignant neoplasm of cervix uteri	CD3 on CD45RA+ CD4+	MR Egger	30.2324	29	0.402472
rHJTsb	M3kvSi	Malignant neoplasm of cervix uteri	CD3 on CD45RA+ CD4+	Inverse variance weighted	31.6609	30	0.383462
rhRyRZ	M3kvSi	Malignant neoplasm of cervix uteri	CD3 on CM CD8br	MR Egger	6.51881	16	0.98146
rhRyRZ	M3kvSi	Malignant neoplasm of cervix uteri	CD3 on CM CD8br	Inverse variance weighted	7.02776	17	0.983187
rhtOcG	M3kvSi	Malignant neoplasm of cervix uteri	CD66b on CD66b++ myeloid cell	MR Egger	18.4803	24	0.77911
rhtOcG	M3kvSi	Malignant neoplasm of cervix uteri	CD66b on CD66b++ myeloid cell	Inverse variance weighted	19.0165	25	0.796327
rIkX4p	M3kvSi	Malignant neoplasm of cervix uteri	BAFF-R on IgD+ CD38- naive	MR Egger	24.7597	26	0.532611
rIkX4p	M3kvSi	Malignant neoplasm of cervix uteri	BAFF-R on IgD+ CD38- naive	Inverse variance weighted	29.267	27	0.34807
RjtFeg	M3kvSi	Malignant neoplasm of cervix uteri	CD25 on IgD- CD38br	MR Egger	16.2384	17	0.507002
RjtFeg	M3kvSi	Malignant neoplasm of cervix uteri	CD25 on IgD- CD38br	Inverse variance weighted	16.6673	18	0.546083
rnWWiO	M3kvSi	Malignant neoplasm of cervix uteri	HLA DR on CD14+ CD16+ monocyte	MR Egger	23.0358	17	0.14809
rnWWiO	M3kvSi	Malignant neoplasm of cervix uteri	HLA DR on CD14+ CD16+ monocyte	Inverse variance weighted	23.0362	18	0.189203
RNZ3vK	M3kvSi	Malignant neoplasm of cervix uteri	CD38 on transitional	MR Egger	24.5714	22	0.318008
RNZ3vK	M3kvSi	Malignant neoplasm of cervix uteri	CD38 on transitional	Inverse variance weighted	24.5886	23	0.371842
rQkyMx	M3kvSi	Malignant neoplasm of cervix uteri	FSC-A on CD14+ monocyte	MR Egger	12.9539	21	0.910229
rQkyMx	M3kvSi	Malignant neoplasm of cervix uteri	FSC-A on CD14+ monocyte	Inverse variance weighted	13.0532	22	0.931667
Rqmgtl	M3kvSi	Malignant neoplasm of cervix uteri	Sw mem AC	MR Egger	24.1349	21	0.286568
Rqmgtl	M3kvSi	Malignant neoplasm of cervix uteri	Sw mem AC	Inverse variance weighted	27.013	22	0.210734
rrbsw8	M3kvSi	Malignant neoplasm of cervix uteri	CD4 Treg AC	MR Egger	16.7177	19	0.608985
rrbsw8	M3kvSi	Malignant neoplasm of cervix uteri	CD4 Treg AC	Inverse variance weighted	19.3174	20	0.501287
RtnfOT	M3kvSi	Malignant neoplasm of cervix uteri	CD20 on CD20- CD38-	MR Egger	15.6117	14	0.337661
RtnfOT	M3kvSi	Malignant neoplasm of cervix uteri	CD20 on CD20- CD38-	Inverse variance weighted	16.2767	15	0.363907
RTytdh	M3kvSi	Malignant neoplasm of cervix uteri	SSC-A on granulocyte	MR Egger	32.0358	23	0.0994018
RTytdh	M3kvSi	Malignant neoplasm of cervix uteri	SSC-A on granulocyte	Inverse variance weighted	33.3137	24	0.0976254
rUkZWP	M3kvSi	Malignant neoplasm of cervix uteri	CD19 on IgD+ CD38dim	MR Egger	47.5298	22	0.00125118
rUkZWP	M3kvSi	Malignant neoplasm of cervix uteri	CD19 on IgD+ CD38dim	Inverse variance weighted	47.5673	23	0.00189973
rUo4t1	M3kvSi	Malignant neoplasm of cervix uteri	FSC-A on granulocyte	MR Egger	29.5686	19	0.0575522
rUo4t1	M3kvSi	Malignant neoplasm of cervix uteri	FSC-A on granulocyte	Inverse variance weighted	30.0016	20	0.0698281
rX5y0Q	M3kvSi	Malignant neoplasm of cervix uteri	CD11b on CD14+ monocyte	MR Egger	27.9838	18	0.0623022
rX5y0Q	M3kvSi	Malignant neoplasm of cervix uteri	CD11b on CD14+ monocyte	Inverse variance weighted	28.036	19	0.0827379
rX9etn	M3kvSi	Malignant neoplasm of cervix uteri	CD14 on Mo MDSC	MR Egger	12.1902	22	0.953326
rX9etn	M3kvSi	Malignant neoplasm of cervix uteri	CD14 on Mo MDSC	Inverse variance weighted	12.2065	23	0.967161
rxCZ9E	M3kvSi	Malignant neoplasm of cervix uteri	HLA DR++ monocyte %monocyte	MR Egger	22.5688	19	0.256866
rxCZ9E	M3kvSi	Malignant neoplasm of cervix uteri	HLA DR++ monocyte %monocyte	Inverse variance weighted	22.5714	20	0.310325
RxduvU	M3kvSi	Malignant neoplasm of cervix uteri	CD4 on activated Treg	MR Egger	29.8515	22	0.12212
RxduvU	M3kvSi	Malignant neoplasm of cervix uteri	CD4 on activated Treg	Inverse variance weighted	30.5225	23	0.134982
RxFNZi	M3kvSi	Malignant neoplasm of cervix uteri	DN (CD4-CD8-) %T cell	MR Egger	15.3991	13	0.283105
RxFNZi	M3kvSi	Malignant neoplasm of cervix uteri	DN (CD4-CD8-) %T cell	Inverse variance weighted	18.0873	14	0.202833
RzTud6	M3kvSi	Malignant neoplasm of cervix uteri	CD25 on CD39+ activated Treg	MR Egger	8.72658	10	0.558234
RzTud6	M3kvSi	Malignant neoplasm of cervix uteri	CD25 on CD39+ activated Treg	Inverse variance weighted	10.4742	11	0.488304
S1A8UF	M3kvSi	Malignant neoplasm of cervix uteri	CD11c on monocyte	MR Egger	19.0113	17	0.327882
S1A8UF	M3kvSi	Malignant neoplasm of cervix uteri	CD11c on monocyte	Inverse variance weighted	19.1223	18	0.38433
s1eCRM	M3kvSi	Malignant neoplasm of cervix uteri	CD28+ CD45RA+ CD8br %CD8br	MR Egger	42.6867	34	0.145838
s1eCRM	M3kvSi	Malignant neoplasm of cervix uteri	CD28+ CD45RA+ CD8br %CD8br	Inverse variance weighted	42.998	35	0.166049
s6qugj	M3kvSi	Malignant neoplasm of cervix uteri	CD62L- myeloid DC AC	MR Egger	21.1971	14	0.0966871
s6qugj	M3kvSi	Malignant neoplasm of cervix uteri	CD62L- myeloid DC AC	Inverse variance weighted	21.8496	15	0.111808
s9iK9S	M3kvSi	Malignant neoplasm of cervix uteri	CD24 on memory B cell	MR Egger	21.7852	29	0.828976
s9iK9S	M3kvSi	Malignant neoplasm of cervix uteri	CD24 on memory B cell	Inverse variance weighted	21.8448	30	0.859628
sd35Wl	M3kvSi	Malignant neoplasm of cervix uteri	CD4 on CD39+ secreting Treg	MR Egger	15.0101	20	0.775828
sd35Wl	M3kvSi	Malignant neoplasm of cervix uteri	CD4 on CD39+ secreting Treg	Inverse variance weighted	15.4483	21	0.799803
sddrSW	M3kvSi	Malignant neoplasm of cervix uteri	CD45 on CD33br HLA DR+ CD14-	MR Egger	15.8042	16	0.466706
sddrSW	M3kvSi	Malignant neoplasm of cervix uteri	CD45 on CD33br HLA DR+ CD14-	Inverse variance weighted	17.5054	17	0.420666
SdWrj8	M3kvSi	Malignant neoplasm of cervix uteri	Naive CD4+ %CD4+	MR Egger	50.7945	33	0.0246263
SdWrj8	M3kvSi	Malignant neoplasm of cervix uteri	Naive CD4+ %CD4+	Inverse variance weighted	52.6032	34	0.0217868
sfin8t	M3kvSi	Malignant neoplasm of cervix uteri	CD14- CD16- AC	MR Egger	25.4087	22	0.277931
sfin8t	M3kvSi	Malignant neoplasm of cervix uteri	CD14- CD16- AC	Inverse variance weighted	25.4165	23	0.329175
sfYKre	M3kvSi	Malignant neoplasm of cervix uteri	CD4 on CD39+ resting Treg	MR Egger	8.76224	12	0.723093
sfYKre	M3kvSi	Malignant neoplasm of cervix uteri	CD4 on CD39+ resting Treg	Inverse variance weighted	9.22845	13	0.755479
Sg9NdA	M3kvSi	Malignant neoplasm of cervix uteri	CD127 on CD28+ CD45RA+ CD8br	MR Egger	20.4187	19	0.369791
Sg9NdA	M3kvSi	Malignant neoplasm of cervix uteri	CD127 on CD28+ CD45RA+ CD8br	Inverse variance weighted	21.0203	20	0.395941
SgyjrL	M3kvSi	Malignant neoplasm of cervix uteri	CD8br %leukocyte	MR Egger	10.2245	14	0.74559
SgyjrL	M3kvSi	Malignant neoplasm of cervix uteri	CD8br %leukocyte	Inverse variance weighted	10.7555	15	0.769723
shbv85	M3kvSi	Malignant neoplasm of cervix uteri	CCR2 on CD14+ CD16- monocyte	MR Egger	22.2756	25	0.619783
shbv85	M3kvSi	Malignant neoplasm of cervix uteri	CCR2 on CD14+ CD16- monocyte	Inverse variance weighted	23.8026	26	0.58725
shhQUx	M3kvSi	Malignant neoplasm of cervix uteri	CD25 on activated & secreting Treg	MR Egger	16.8513	19	0.599939
shhQUx	M3kvSi	Malignant neoplasm of cervix uteri	CD25 on activated & secreting Treg	Inverse variance weighted	17.2521	20	0.63655
sI94Tx	M3kvSi	Malignant neoplasm of cervix uteri	CD14 on CD33br HLA DR+ CD14dim	MR Egger	11.7746	16	0.759347
sI94Tx	M3kvSi	Malignant neoplasm of cervix uteri	CD14 on CD33br HLA DR+ CD14dim	Inverse variance weighted	12.4687	17	0.770965
sjVb5V	M3kvSi	Malignant neoplasm of cervix uteri	CD39+ activated Treg AC	MR Egger	18.163	28	0.921968
sjVb5V	M3kvSi	Malignant neoplasm of cervix uteri	CD39+ activated Treg AC	Inverse variance weighted	20.7458	29	0.868241
SKGT0w	M3kvSi	Malignant neoplasm of cervix uteri	CD3 on naive CD8br	MR Egger	20.1551	23	0.632541
SKGT0w	M3kvSi	Malignant neoplasm of cervix uteri	CD3 on naive CD8br	Inverse variance weighted	20.1727	24	0.686914
sMEipT	M3kvSi	Malignant neoplasm of cervix uteri	CD11b on CD66b++ myeloid cell	MR Egger	8.14036	15	0.918032
sMEipT	M3kvSi	Malignant neoplasm of cervix uteri	CD11b on CD66b++ myeloid cell	Inverse variance weighted	8.74956	16	0.923368
SQsAMn	M3kvSi	Malignant neoplasm of cervix uteri	HLA DR on DC	MR Egger	13.055	17	0.7325
SQsAMn	M3kvSi	Malignant neoplasm of cervix uteri	HLA DR on DC	Inverse variance weighted	15.6622	18	0.616111
sQXM1Z	M3kvSi	Malignant neoplasm of cervix uteri	CD39 on CD39+ CD4+	MR Egger	23.4337	18	0.17447
sQXM1Z	M3kvSi	Malignant neoplasm of cervix uteri	CD39 on CD39+ CD4+	Inverse variance weighted	24.1357	19	0.190999
sRIkUg	M3kvSi	Malignant neoplasm of cervix uteri	CD3 on HLA DR+ CD4+	MR Egger	17.1796	24	0.8409
sRIkUg	M3kvSi	Malignant neoplasm of cervix uteri	CD3 on HLA DR+ CD4+	Inverse variance weighted	17.2002	25	0.874404
sRwgc9	M3kvSi	Malignant neoplasm of cervix uteri	PB/PC AC	MR Egger	21.3819	22	0.497256
sRwgc9	M3kvSi	Malignant neoplasm of cervix uteri	PB/PC AC	Inverse variance weighted	21.4535	23	0.553412
ssJAjq	M3kvSi	Malignant neoplasm of cervix uteri	CD28+ DN (CD4-CD8-) %DN	MR Egger	16.689	25	0.892762
ssJAjq	M3kvSi	Malignant neoplasm of cervix uteri	CD28+ DN (CD4-CD8-) %DN	Inverse variance weighted	19.5307	26	0.81326
stn6gl	M3kvSi	Malignant neoplasm of cervix uteri	CCR2 on monocyte	MR Egger	23.6727	23	0.422116
stn6gl	M3kvSi	Malignant neoplasm of cervix uteri	CCR2 on monocyte	Inverse variance weighted	23.7243	24	0.477448
su3zMj	M3kvSi	Malignant neoplasm of cervix uteri	CD45 on CD33br HLA DR+	MR Egger	15.3623	14	0.353844
su3zMj	M3kvSi	Malignant neoplasm of cervix uteri	CD45 on CD33br HLA DR+	Inverse variance weighted	16.1188	15	0.374202
sUplMg	M3kvSi	Malignant neoplasm of cervix uteri	CD28 on CD28+ CD45RA+ CD8br	MR Egger	13.8956	13	0.381237
sUplMg	M3kvSi	Malignant neoplasm of cervix uteri	CD28 on CD28+ CD45RA+ CD8br	Inverse variance weighted	15.1238	14	0.369743
SUxZ9f	M3kvSi	Malignant neoplasm of cervix uteri	CD28+ CD45RA- CD8dim AC	MR Egger	34.8738	34	0.42628
SUxZ9f	M3kvSi	Malignant neoplasm of cervix uteri	CD28+ CD45RA- CD8dim AC	Inverse variance weighted	36.7524	35	0.387626
svMrB6	M3kvSi	Malignant neoplasm of cervix uteri	Gr MDSC AC	MR Egger	16.1807	19	0.645191
svMrB6	M3kvSi	Malignant neoplasm of cervix uteri	Gr MDSC AC	Inverse variance weighted	16.2494	20	0.701034
SwNojI	M3kvSi	Malignant neoplasm of cervix uteri	Im MDSC AC	MR Egger	15.9006	20	0.722773
SwNojI	M3kvSi	Malignant neoplasm of cervix uteri	Im MDSC AC	Inverse variance weighted	16.4551	21	0.743558
swpzN9	M3kvSi	Malignant neoplasm of cervix uteri	IgD+ %Lymphocyte	MR Egger	12.5275	16	0.706941
swpzN9	M3kvSi	Malignant neoplasm of cervix uteri	IgD+ %Lymphocyte	Inverse variance weighted	13.1395	17	0.726801
swwiTw	M3kvSi	Malignant neoplasm of cervix uteri	CD25hi AC	MR Egger	25.9546	21	0.208184
swwiTw	M3kvSi	Malignant neoplasm of cervix uteri	CD25hi AC	Inverse variance weighted	26.3794	22	0.235751
sZPUBw	M3kvSi	Malignant neoplasm of cervix uteri	CD40 on CD14+ CD16+ monocyte	MR Egger	13.5989	19	0.806552
sZPUBw	M3kvSi	Malignant neoplasm of cervix uteri	CD40 on CD14+ CD16+ monocyte	Inverse variance weighted	13.7789	20	0.841528
t0RppT	M3kvSi	Malignant neoplasm of cervix uteri	HLA DR on CD33br HLA DR+ CD14-	MR Egger	32.6041	23	0.0882176
t0RppT	M3kvSi	Malignant neoplasm of cervix uteri	HLA DR on CD33br HLA DR+ CD14-	Inverse variance weighted	33.3814	24	0.0962775
tb9QFy	M3kvSi	Malignant neoplasm of cervix uteri	CD3 on EM CD8br	MR Egger	25.1425	18	0.121042
tb9QFy	M3kvSi	Malignant neoplasm of cervix uteri	CD3 on EM CD8br	Inverse variance weighted	25.1608	19	0.155317
tC9wQP	M3kvSi	Malignant neoplasm of cervix uteri	IgD on transitional	MR Egger	31.0945	30	0.410772
tC9wQP	M3kvSi	Malignant neoplasm of cervix uteri	IgD on transitional	Inverse variance weighted	31.955	31	0.418924
tCrbWT	M3kvSi	Malignant neoplasm of cervix uteri	CD33br HLA DR+ AC	MR Egger	19.2179	28	0.89128
tCrbWT	M3kvSi	Malignant neoplasm of cervix uteri	CD33br HLA DR+ AC	Inverse variance weighted	19.2984	29	0.913395
Tglucp	M3kvSi	Malignant neoplasm of cervix uteri	CCR2 on plasmacytoid DC	MR Egger	17.1855	17	0.441871
Tglucp	M3kvSi	Malignant neoplasm of cervix uteri	CCR2 on plasmacytoid DC	Inverse variance weighted	22.0342	18	0.230468
THFcqh	M3kvSi	Malignant neoplasm of cervix uteri	CD14- CD16+ monocyte AC	MR Egger	9.2283	16	0.903715
THFcqh	M3kvSi	Malignant neoplasm of cervix uteri	CD14- CD16+ monocyte AC	Inverse variance weighted	10.474	17	0.882566
thkj0S	M3kvSi	Malignant neoplasm of cervix uteri	CD39+ CD4+ AC	MR Egger	23.5579	27	0.654709
thkj0S	M3kvSi	Malignant neoplasm of cervix uteri	CD39+ CD4+ AC	Inverse variance weighted	23.6348	28	0.700656
tI7FbE	M3kvSi	Malignant neoplasm of cervix uteri	CD39 on CD39+ CD8br	MR Egger	23.6752	21	0.309059
tI7FbE	M3kvSi	Malignant neoplasm of cervix uteri	CD39 on CD39+ CD8br	Inverse variance weighted	24.4	22	0.326616
TIH8Dc	M3kvSi	Malignant neoplasm of cervix uteri	CD62L on CD62L+ myeloid DC	MR Egger	32.0308	13	0.0023772
TIH8Dc	M3kvSi	Malignant neoplasm of cervix uteri	CD62L on CD62L+ myeloid DC	Inverse variance weighted	32.8556	14	0.00302233
tlO82y	M3kvSi	Malignant neoplasm of cervix uteri	CD127 on CD45RA- CD4 not Treg	MR Egger	15.1075	14	0.370846
tlO82y	M3kvSi	Malignant neoplasm of cervix uteri	CD127 on CD45RA- CD4 not Treg	Inverse variance weighted	15.2624	15	0.43269
tLOS5F	M3kvSi	Malignant neoplasm of cervix uteri	HLA DR+ CD8br %lymphocyte	MR Egger	12.9886	28	0.992951
tLOS5F	M3kvSi	Malignant neoplasm of cervix uteri	HLA DR+ CD8br %lymphocyte	Inverse variance weighted	14.3321	29	0.989562
TmXqlt	M3kvSi	Malignant neoplasm of cervix uteri	HVEM on CM CD4+	MR Egger	17.3902	16	0.360791
TmXqlt	M3kvSi	Malignant neoplasm of cervix uteri	HVEM on CM CD4+	Inverse variance weighted	17.9709	17	0.390676
tpClb9	M3kvSi	Malignant neoplasm of cervix uteri	CD25 on CD39+ secreting Treg	MR Egger	10.6026	14	0.716933
tpClb9	M3kvSi	Malignant neoplasm of cervix uteri	CD25 on CD39+ secreting Treg	Inverse variance weighted	11.5797	15	0.710524
tpQV4f	M3kvSi	Malignant neoplasm of cervix uteri	CD28- CD8br %CD8br	MR Egger	20.5338	21	0.487711
tpQV4f	M3kvSi	Malignant neoplasm of cervix uteri	CD28- CD8br %CD8br	Inverse variance weighted	20.9132	22	0.526109
tq0AwE	M3kvSi	Malignant neoplasm of cervix uteri	HLA DR++ monocyte AC	MR Egger	13.645	21	0.884361
tq0AwE	M3kvSi	Malignant neoplasm of cervix uteri	HLA DR++ monocyte AC	Inverse variance weighted	13.7233	22	0.911008
TqRQZF	M3kvSi	Malignant neoplasm of cervix uteri	CD14+ CD16+ monocyte AC	MR Egger	10.0135	18	0.931464
TqRQZF	M3kvSi	Malignant neoplasm of cervix uteri	CD14+ CD16+ monocyte AC	Inverse variance weighted	10.0214	19	0.952416
tSLwWl	M3kvSi	Malignant neoplasm of cervix uteri	CD38 on IgD+	MR Egger	12.9317	13	0.453102
tSLwWl	M3kvSi	Malignant neoplasm of cervix uteri	CD38 on IgD+	Inverse variance weighted	13.5308	14	0.48522
tucO8W	M3kvSi	Malignant neoplasm of cervix uteri	CD28- CD8dim %T cell	MR Egger	27.9538	23	0.217535
tucO8W	M3kvSi	Malignant neoplasm of cervix uteri	CD28- CD8dim %T cell	Inverse variance weighted	28.8951	24	0.224105
TvsDdp	M3kvSi	Malignant neoplasm of cervix uteri	CD39+ CD4+ %CD4+	MR Egger	19.0672	23	0.697315
TvsDdp	M3kvSi	Malignant neoplasm of cervix uteri	CD39+ CD4+ %CD4+	Inverse variance weighted	27.0445	24	0.302383
txGySD	M3kvSi	Malignant neoplasm of cervix uteri	HLA DR+ NK AC	MR Egger	13.1499	16	0.66177
txGySD	M3kvSi	Malignant neoplasm of cervix uteri	HLA DR+ NK AC	Inverse variance weighted	13.1967	17	0.722922
u010OG	M3kvSi	Malignant neoplasm of cervix uteri	CD127 on CD8br	MR Egger	11.1263	22	0.9729
u010OG	M3kvSi	Malignant neoplasm of cervix uteri	CD127 on CD8br	Inverse variance weighted	11.1331	23	0.981789
U3WFgy	M3kvSi	Malignant neoplasm of cervix uteri	BAFF-R on IgD+ CD24-	MR Egger	16.6289	20	0.67692
U3WFgy	M3kvSi	Malignant neoplasm of cervix uteri	BAFF-R on IgD+ CD24-	Inverse variance weighted	16.9141	21	0.716299
U3ZeNB	M3kvSi	Malignant neoplasm of cervix uteri	Memory B cell %lymphocyte	MR Egger	22.7556	26	0.646735
U3ZeNB	M3kvSi	Malignant neoplasm of cervix uteri	Memory B cell %lymphocyte	Inverse variance weighted	24.2984	27	0.613719
uDs3La	M3kvSi	Malignant neoplasm of cervix uteri	CD8dim %leukocyte	MR Egger	14.942	16	0.528888
uDs3La	M3kvSi	Malignant neoplasm of cervix uteri	CD8dim %leukocyte	Inverse variance weighted	15.789	17	0.538841
UGSYOy	M3kvSi	Malignant neoplasm of cervix uteri	SSC-A on CD8br	MR Egger	15.8963	16	0.46022
UGSYOy	M3kvSi	Malignant neoplasm of cervix uteri	SSC-A on CD8br	Inverse variance weighted	16.059	17	0.519654
uGWmqx	M3kvSi	Malignant neoplasm of cervix uteri	IgD+ CD38br AC	MR Egger	17.2016	27	0.926032
uGWmqx	M3kvSi	Malignant neoplasm of cervix uteri	IgD+ CD38br AC	Inverse variance weighted	17.2136	28	0.944249
UjgxCV	M3kvSi	Malignant neoplasm of cervix uteri	CD4 on HLA DR+ CD4+	MR Egger	19.5077	19	0.424729
UjgxCV	M3kvSi	Malignant neoplasm of cervix uteri	CD4 on HLA DR+ CD4+	Inverse variance weighted	20.4598	20	0.429516
uK9VsM	M3kvSi	Malignant neoplasm of cervix uteri	SSC-A on CD14+ monocyte	MR Egger	38.4248	20	0.0078545
uK9VsM	M3kvSi	Malignant neoplasm of cervix uteri	SSC-A on CD14+ monocyte	Inverse variance weighted	42.3023	21	0.00385454
uLrUSt	M3kvSi	Malignant neoplasm of cervix uteri	HLA DR on HLA DR+ CD8br	MR Egger	20.1553	18	0.324143
uLrUSt	M3kvSi	Malignant neoplasm of cervix uteri	HLA DR on HLA DR+ CD8br	Inverse variance weighted	20.4157	19	0.369963
uoSQgG	M3kvSi	Malignant neoplasm of cervix uteri	CD27 on unsw mem	MR Egger	14.2546	28	0.985282
uoSQgG	M3kvSi	Malignant neoplasm of cervix uteri	CD27 on unsw mem	Inverse variance weighted	16.4665	29	0.969833
upi6mk	M3kvSi	Malignant neoplasm of cervix uteri	CD45RA+ CD8br AC	MR Egger	38.1231	25	0.0449968
upi6mk	M3kvSi	Malignant neoplasm of cervix uteri	CD45RA+ CD8br AC	Inverse variance weighted	38.2477	26	0.0574274
URiPDT	M3kvSi	Malignant neoplasm of cervix uteri	CD28- CD25++ CD8br %T cell	MR Egger	7.62658	6	0.266757
URiPDT	M3kvSi	Malignant neoplasm of cervix uteri	CD28- CD25++ CD8br %T cell	Inverse variance weighted	9.47023	7	0.220634
urJFxt	M3kvSi	Malignant neoplasm of cervix uteri	CD80 on myeloid DC	MR Egger	45.868	24	0.00459149
urJFxt	M3kvSi	Malignant neoplasm of cervix uteri	CD80 on myeloid DC	Inverse variance weighted	45.8885	25	0.0066116
uum76c	M3kvSi	Malignant neoplasm of cervix uteri	CD25 on IgD- CD27-	MR Egger	13.1688	19	0.829818
uum76c	M3kvSi	Malignant neoplasm of cervix uteri	CD25 on IgD- CD27-	Inverse variance weighted	15.7123	20	0.734302
Uxkbzr	M3kvSi	Malignant neoplasm of cervix uteri	CD20 on IgD- CD27-	MR Egger	25.0875	17	0.0927672
Uxkbzr	M3kvSi	Malignant neoplasm of cervix uteri	CD20 on IgD- CD27-	Inverse variance weighted	25.5664	18	0.110093
uzdPVL	M3kvSi	Malignant neoplasm of cervix uteri	IgD- CD38dim %lymphocyte	MR Egger	15.0435	21	0.820762
uzdPVL	M3kvSi	Malignant neoplasm of cervix uteri	IgD- CD38dim %lymphocyte	Inverse variance weighted	18.4527	22	0.678838
uZv632	M3kvSi	Malignant neoplasm of cervix uteri	CD27 on IgD- CD38-	MR Egger	15.6871	28	0.97023
uZv632	M3kvSi	Malignant neoplasm of cervix uteri	CD27 on IgD- CD38-	Inverse variance weighted	16.0187	29	0.975324
v0LOSR	M3kvSi	Malignant neoplasm of cervix uteri	TCRgd %T cell	MR Egger	19.0392	16	0.266634
v0LOSR	M3kvSi	Malignant neoplasm of cervix uteri	TCRgd %T cell	Inverse variance weighted	21.8048	17	0.192342
v5W2IS	M3kvSi	Malignant neoplasm of cervix uteri	CD28+ CD45RA- CD8br %CD8br	MR Egger	26.8482	24	0.311581
v5W2IS	M3kvSi	Malignant neoplasm of cervix uteri	CD28+ CD45RA- CD8br %CD8br	Inverse variance weighted	26.8549	25	0.363171
Vd7Gva	M3kvSi	Malignant neoplasm of cervix uteri	CD3- lymphocyte AC	MR Egger	16.4569	16	0.421554
Vd7Gva	M3kvSi	Malignant neoplasm of cervix uteri	CD3- lymphocyte AC	Inverse variance weighted	16.5346	17	0.486301
VddAI0	M3kvSi	Malignant neoplasm of cervix uteri	NKT %lymphocyte	MR Egger	26.4088	31	0.701513
VddAI0	M3kvSi	Malignant neoplasm of cervix uteri	NKT %lymphocyte	Inverse variance weighted	28.4201	32	0.648434
VeTMdS	M3kvSi	Malignant neoplasm of cervix uteri	CD28- DN (CD4-CD8-) %DN	MR Egger	16.689	25	0.892762
VeTMdS	M3kvSi	Malignant neoplasm of cervix uteri	CD28- DN (CD4-CD8-) %DN	Inverse variance weighted	19.5307	26	0.81326
VgIgEs	M3kvSi	Malignant neoplasm of cervix uteri	CD3 on CD28+ CD45RA- CD8br	MR Egger	15.958	16	0.455894
VgIgEs	M3kvSi	Malignant neoplasm of cervix uteri	CD3 on CD28+ CD45RA- CD8br	Inverse variance weighted	15.9751	17	0.525604
VGRf3H	M3kvSi	Malignant neoplasm of cervix uteri	CD16-CD56 on HLA DR+ NK	MR Egger	21.4748	22	0.491582
VGRf3H	M3kvSi	Malignant neoplasm of cervix uteri	CD16-CD56 on HLA DR+ NK	Inverse variance weighted	21.6206	23	0.543246
Vh3wkK	M3kvSi	Malignant neoplasm of cervix uteri	IgD+ CD38- AC	MR Egger	8.87435	15	0.883995
Vh3wkK	M3kvSi	Malignant neoplasm of cervix uteri	IgD+ CD38- AC	Inverse variance weighted	9.23155	16	0.903572
vhECoc	M3kvSi	Malignant neoplasm of cervix uteri	CD4 on CM CD4 +	MR Egger	15.3042	13	0.288747
vhECoc	M3kvSi	Malignant neoplasm of cervix uteri	CD4 on CM CD4 +	Inverse variance weighted	16.6546	14	0.275052
VjhX9A	M3kvSi	Malignant neoplasm of cervix uteri	CD25hi CD45RA- CD4 not Treg AC	MR Egger	20.8202	18	0.28858
VjhX9A	M3kvSi	Malignant neoplasm of cervix uteri	CD25hi CD45RA- CD4 not Treg AC	Inverse variance weighted	21.6369	19	0.3027
vlk1zh	M3kvSi	Malignant neoplasm of cervix uteri	IgD on IgD+	MR Egger	14.2306	19	0.770089
vlk1zh	M3kvSi	Malignant neoplasm of cervix uteri	IgD on IgD+	Inverse variance weighted	14.4703	20	0.805875
VoXk81	M3kvSi	Malignant neoplasm of cervix uteri	TCRgd AC	MR Egger	18.5125	17	0.357222
VoXk81	M3kvSi	Malignant neoplasm of cervix uteri	TCRgd AC	Inverse variance weighted	19.3497	18	0.370591
vp5jSH	M3kvSi	Malignant neoplasm of cervix uteri	CD39+ CD8br AC	MR Egger	19.3991	22	0.62057
vp5jSH	M3kvSi	Malignant neoplasm of cervix uteri	CD39+ CD8br AC	Inverse variance weighted	19.4936	23	0.672234
VRAMWJ	M3kvSi	Malignant neoplasm of cervix uteri	CD20- %lymphocyte	MR Egger	17.9326	15	0.266228
VRAMWJ	M3kvSi	Malignant neoplasm of cervix uteri	CD20- %lymphocyte	Inverse variance weighted	18.2662	16	0.308543
vRsgfY	M3kvSi	Malignant neoplasm of cervix uteri	CD45 on T cell	MR Egger	6.57562	13	0.922679
vRsgfY	M3kvSi	Malignant neoplasm of cervix uteri	CD45 on T cell	Inverse variance weighted	6.70546	14	0.94547
vsUJnr	M3kvSi	Malignant neoplasm of cervix uteri	IgD- CD38- AC	MR Egger	12.2942	12	0.422348
vsUJnr	M3kvSi	Malignant neoplasm of cervix uteri	IgD- CD38- AC	Inverse variance weighted	13.5123	13	0.409062
VuaWIZ	M3kvSi	Malignant neoplasm of cervix uteri	CD11c on CD62L+ myeloid DC	MR Egger	23.1722	24	0.509654
VuaWIZ	M3kvSi	Malignant neoplasm of cervix uteri	CD11c on CD62L+ myeloid DC	Inverse variance weighted	25.0862	25	0.457551
vuCIA1	M3kvSi	Malignant neoplasm of cervix uteri	BAFF-R on memory B cell	MR Egger	13.872	15	0.535259
vuCIA1	M3kvSi	Malignant neoplasm of cervix uteri	BAFF-R on memory B cell	Inverse variance weighted	13.8918	16	0.606777
Vun6VW	M3kvSi	Malignant neoplasm of cervix uteri	T/B	MR Egger	22.3044	26	0.67193
Vun6VW	M3kvSi	Malignant neoplasm of cervix uteri	T/B	Inverse variance weighted	22.3192	27	0.720985
vXP7Bg	M3kvSi	Malignant neoplasm of cervix uteri	CD25 on CD20- CD38-	MR Egger	11.4279	17	0.833474
vXP7Bg	M3kvSi	Malignant neoplasm of cervix uteri	CD25 on CD20- CD38-	Inverse variance weighted	15.2213	18	0.646718
Vy1ONN	M3kvSi	Malignant neoplasm of cervix uteri	CD20 on memory B cell	MR Egger	25.5431	26	0.488429
Vy1ONN	M3kvSi	Malignant neoplasm of cervix uteri	CD20 on memory B cell	Inverse variance weighted	26.6276	27	0.484019
vyKh0o	M3kvSi	Malignant neoplasm of cervix uteri	CD3 on T cell	MR Egger	30.776	29	0.376058
vyKh0o	M3kvSi	Malignant neoplasm of cervix uteri	CD3 on T cell	Inverse variance weighted	30.8113	30	0.424726
vyuYr1	M3kvSi	Malignant neoplasm of cervix uteri	HVEM on TD CD8br	MR Egger	30.8396	23	0.126784
vyuYr1	M3kvSi	Malignant neoplasm of cervix uteri	HVEM on TD CD8br	Inverse variance weighted	32.3227	24	0.11919
VzdwUW	M3kvSi	Malignant neoplasm of cervix uteri	B cell AC	MR Egger	30.7742	28	0.327198
VzdwUW	M3kvSi	Malignant neoplasm of cervix uteri	B cell AC	Inverse variance weighted	31.2626	29	0.353151
W2dMaV	M3kvSi	Malignant neoplasm of cervix uteri	CD4 on CD39+ activated Treg	MR Egger	20.5034	21	0.489605
W2dMaV	M3kvSi	Malignant neoplasm of cervix uteri	CD4 on CD39+ activated Treg	Inverse variance weighted	23.1778	22	0.391749
w4ecXb	M3kvSi	Malignant neoplasm of cervix uteri	CD39+ secreting Treg AC	MR Egger	15.1466	24	0.916397
w4ecXb	M3kvSi	Malignant neoplasm of cervix uteri	CD39+ secreting Treg AC	Inverse variance weighted	15.434	25	0.930644
w9AO7C	M3kvSi	Malignant neoplasm of cervix uteri	CD27 on memory B cell	MR Egger	22.6478	23	0.48149
w9AO7C	M3kvSi	Malignant neoplasm of cervix uteri	CD27 on memory B cell	Inverse variance weighted	23.155	24	0.510664
waE9dT	M3kvSi	Malignant neoplasm of cervix uteri	CM CD4+ AC	MR Egger	27.9246	26	0.362181
waE9dT	M3kvSi	Malignant neoplasm of cervix uteri	CM CD4+ AC	Inverse variance weighted	28.7267	27	0.374274
wBLA0t	M3kvSi	Malignant neoplasm of cervix uteri	TD CD4+ %CD4+	MR Egger	29.3407	19	0.0608115
wBLA0t	M3kvSi	Malignant neoplasm of cervix uteri	TD CD4+ %CD4+	Inverse variance weighted	31.4039	20	0.0500791
WDJ8JF	M3kvSi	Malignant neoplasm of cervix uteri	CD3 on CD39+ resting Treg	MR Egger	11.8156	18	0.85661
WDJ8JF	M3kvSi	Malignant neoplasm of cervix uteri	CD3 on CD39+ resting Treg	Inverse variance weighted	12.0042	19	0.885446
wfkhxN	M3kvSi	Malignant neoplasm of cervix uteri	CD25hi CD45RA+ CD4 not Treg %CD4+	MR Egger	23.0126	30	0.814743
wfkhxN	M3kvSi	Malignant neoplasm of cervix uteri	CD25hi CD45RA+ CD4 not Treg %CD4+	Inverse variance weighted	23.1986	31	0.841835
wgJ2O3	M3kvSi	Malignant neoplasm of cervix uteri	CD25 on IgD+ CD24+	MR Egger	23.2312	24	0.506185
wgJ2O3	M3kvSi	Malignant neoplasm of cervix uteri	CD25 on IgD+ CD24+	Inverse variance weighted	23.4945	25	0.54871
WHtYGB	M3kvSi	Malignant neoplasm of cervix uteri	CX3CR1 on CD14+ CD16- monocyte	MR Egger	13.5907	25	0.968406
WHtYGB	M3kvSi	Malignant neoplasm of cervix uteri	CX3CR1 on CD14+ CD16- monocyte	Inverse variance weighted	14.0584	26	0.972223
wiF7YR	M3kvSi	Malignant neoplasm of cervix uteri	DN (CD4-CD8-) %leukocyte	MR Egger	10.6447	18	0.90882
wiF7YR	M3kvSi	Malignant neoplasm of cervix uteri	DN (CD4-CD8-) %leukocyte	Inverse variance weighted	12.4359	19	0.866156
wiiNXN	M3kvSi	Malignant neoplasm of cervix uteri	CD33br HLA DR+ CD14dim %CD33br HLA DR+	MR Egger	23.4825	23	0.432909
wiiNXN	M3kvSi	Malignant neoplasm of cervix uteri	CD33br HLA DR+ CD14dim %CD33br HLA DR+	Inverse variance weighted	23.892	24	0.467786
WmtHRz	M3kvSi	Malignant neoplasm of cervix uteri	CD4 on TD CD4+	MR Egger	15.5431	22	0.837895
WmtHRz	M3kvSi	Malignant neoplasm of cervix uteri	CD4 on TD CD4+	Inverse variance weighted	16.5438	23	0.831019
Wp56ZG	M3kvSi	Malignant neoplasm of cervix uteri	CD4/CD8br	MR Egger	3.44813	12	0.991468
Wp56ZG	M3kvSi	Malignant neoplasm of cervix uteri	CD4/CD8br	Inverse variance weighted	4.65605	13	0.982005
wpXh1h	M3kvSi	Malignant neoplasm of cervix uteri	CD19 on IgD- CD24-	MR Egger	26.1365	21	0.201294
wpXh1h	M3kvSi	Malignant neoplasm of cervix uteri	CD19 on IgD- CD24-	Inverse variance weighted	26.7461	22	0.221028
wRILqG	M3kvSi	Malignant neoplasm of cervix uteri	CD45 on lymphocyte	MR Egger	27.9797	15	0.0216965
wRILqG	M3kvSi	Malignant neoplasm of cervix uteri	CD45 on lymphocyte	Inverse variance weighted	33.538	16	0.00626691
Ws628A	M3kvSi	Malignant neoplasm of cervix uteri	SSC-A on T cell	MR Egger	27.2906	20	0.127285
Ws628A	M3kvSi	Malignant neoplasm of cervix uteri	SSC-A on T cell	Inverse variance weighted	28.502	21	0.126481
wSOvar	M3kvSi	Malignant neoplasm of cervix uteri	IgD- CD38dim %B cell	MR Egger	31.4453	23	0.112241
wSOvar	M3kvSi	Malignant neoplasm of cervix uteri	IgD- CD38dim %B cell	Inverse variance weighted	31.7325	24	0.133766
wVM7io	M3kvSi	Malignant neoplasm of cervix uteri	CD14 on CD14+ CD16+ monocyte	MR Egger	7.89967	12	0.792921
wVM7io	M3kvSi	Malignant neoplasm of cervix uteri	CD14 on CD14+ CD16+ monocyte	Inverse variance weighted	8.4915	13	0.810173
wwGz2f	M3kvSi	Malignant neoplasm of cervix uteri	CD127 on CD45RA+ CD4+	MR Egger	28.0531	20	0.108147
wwGz2f	M3kvSi	Malignant neoplasm of cervix uteri	CD127 on CD45RA+ CD4+	Inverse variance weighted	29.22	21	0.108819
wwndiY	M3kvSi	Malignant neoplasm of cervix uteri	CD3 on secreting Treg	MR Egger	32.5402	18	0.0189594
wwndiY	M3kvSi	Malignant neoplasm of cervix uteri	CD3 on secreting Treg	Inverse variance weighted	32.5448	19	0.0271121
WwzfL3	M3kvSi	Malignant neoplasm of cervix uteri	FSC-A on HLA DR+ NK	MR Egger	14.9347	18	0.666446
WwzfL3	M3kvSi	Malignant neoplasm of cervix uteri	FSC-A on HLA DR+ NK	Inverse variance weighted	14.9648	19	0.724831
WXIzu6	M3kvSi	Malignant neoplasm of cervix uteri	CD3 on CD8br	MR Egger	21.6366	21	0.420704
WXIzu6	M3kvSi	Malignant neoplasm of cervix uteri	CD3 on CD8br	Inverse variance weighted	21.739	22	0.475559
X201a0	M3kvSi	Malignant neoplasm of cervix uteri	HLA DR on HLA DR+ T cell	MR Egger	19.1198	17	0.321701
X201a0	M3kvSi	Malignant neoplasm of cervix uteri	HLA DR on HLA DR+ T cell	Inverse variance weighted	20.367	18	0.312542
x4GOgE	M3kvSi	Malignant neoplasm of cervix uteri	Granulocyte %leukocyte	MR Egger	40.1803	23	0.0146692
x4GOgE	M3kvSi	Malignant neoplasm of cervix uteri	Granulocyte %leukocyte	Inverse variance weighted	40.5366	24	0.0187148
X8y9tt	M3kvSi	Malignant neoplasm of cervix uteri	CD25 on transitional	MR Egger	29.5209	20	0.0779977
X8y9tt	M3kvSi	Malignant neoplasm of cervix uteri	CD25 on transitional	Inverse variance weighted	29.6435	21	0.099389
XayNPo	M3kvSi	Malignant neoplasm of cervix uteri	BAFF-R on transitional	MR Egger	24.2745	22	0.333006
XayNPo	M3kvSi	Malignant neoplasm of cervix uteri	BAFF-R on transitional	Inverse variance weighted	24.3197	23	0.386288
XEe46g	M3kvSi	Malignant neoplasm of cervix uteri	Naive-mature B cell AC	MR Egger	17.3448	20	0.630486
XEe46g	M3kvSi	Malignant neoplasm of cervix uteri	Naive-mature B cell AC	Inverse variance weighted	17.9349	21	0.653122
xElMZw	M3kvSi	Malignant neoplasm of cervix uteri	Activated & resting Treg %CD4+	MR Egger	21.4831	24	0.610089
xElMZw	M3kvSi	Malignant neoplasm of cervix uteri	Activated & resting Treg %CD4+	Inverse variance weighted	21.5031	25	0.664247
XgSira	M3kvSi	Malignant neoplasm of cervix uteri	TD DN (CD4-CD8-) AC	MR Egger	19.8161	18	0.343266
XgSira	M3kvSi	Malignant neoplasm of cervix uteri	TD DN (CD4-CD8-) AC	Inverse variance weighted	20.1292	19	0.386844
XHgSzm	M3kvSi	Malignant neoplasm of cervix uteri	CD20 on IgD+ CD38dim	MR Egger	20.4255	25	0.724163
XHgSzm	M3kvSi	Malignant neoplasm of cervix uteri	CD20 on IgD+ CD38dim	Inverse variance weighted	20.5863	26	0.762989
Xi0PTp	M3kvSi	Malignant neoplasm of cervix uteri	IgD+ CD24- %lymphocyte	MR Egger	19.6091	19	0.418435
Xi0PTp	M3kvSi	Malignant neoplasm of cervix uteri	IgD+ CD24- %lymphocyte	Inverse variance weighted	20.9268	20	0.401451
xLBFIK	M3kvSi	Malignant neoplasm of cervix uteri	CD25 on CD45RA+ CD4 not Treg	MR Egger	12.6821	20	0.890604
xLBFIK	M3kvSi	Malignant neoplasm of cervix uteri	CD25 on CD45RA+ CD4 not Treg	Inverse variance weighted	12.6986	21	0.918815
xmg0wV	M3kvSi	Malignant neoplasm of cervix uteri	BAFF-R on IgD+ CD38dim	MR Egger	18.9637	23	0.703327
xmg0wV	M3kvSi	Malignant neoplasm of cervix uteri	BAFF-R on IgD+ CD38dim	Inverse variance weighted	19.2875	24	0.736489
XPuELD	M3kvSi	Malignant neoplasm of cervix uteri	CD127- CD8br %T cell	MR Egger	9.18656	12	0.686919
XPuELD	M3kvSi	Malignant neoplasm of cervix uteri	CD127- CD8br %T cell	Inverse variance weighted	9.37968	13	0.743702
xpw48J	M3kvSi	Malignant neoplasm of cervix uteri	CD80 on CD62L+ plasmacytoid DC	MR Egger	35.6084	19	0.0117866
xpw48J	M3kvSi	Malignant neoplasm of cervix uteri	CD80 on CD62L+ plasmacytoid DC	Inverse variance weighted	35.6119	20	0.0170774
XqisX8	M3kvSi	Malignant neoplasm of cervix uteri	CD25 on CD4 Treg	MR Egger	11.8015	20	0.922739
XqisX8	M3kvSi	Malignant neoplasm of cervix uteri	CD25 on CD4 Treg	Inverse variance weighted	11.8283	21	0.944138
XQtkhk	M3kvSi	Malignant neoplasm of cervix uteri	CD28+ DN (CD4-CD8-) %T cell	MR Egger	36.4985	21	0.0192068
XQtkhk	M3kvSi	Malignant neoplasm of cervix uteri	CD28+ DN (CD4-CD8-) %T cell	Inverse variance weighted	43.419	22	0.00418908
XQVCnq	M3kvSi	Malignant neoplasm of cervix uteri	CD33dim HLA DR+ CD11b- AC	MR Egger	24.5323	26	0.545557
XQVCnq	M3kvSi	Malignant neoplasm of cervix uteri	CD33dim HLA DR+ CD11b- AC	Inverse variance weighted	24.8867	27	0.580811
xRkh2J	M3kvSi	Malignant neoplasm of cervix uteri	DP (CD4+CD8+) %T cell	MR Egger	3.43855	6	0.752127
xRkh2J	M3kvSi	Malignant neoplasm of cervix uteri	DP (CD4+CD8+) %T cell	Inverse variance weighted	7.02699	7	0.426075
xuyEdI	M3kvSi	Malignant neoplasm of cervix uteri	Unsw mem AC	MR Egger	15.6915	18	0.614069
xuyEdI	M3kvSi	Malignant neoplasm of cervix uteri	Unsw mem AC	Inverse variance weighted	18.2495	19	0.505836
xWgFJg	M3kvSi	Malignant neoplasm of cervix uteri	Plasmacytoid DC %DC	MR Egger	15.3381	22	0.847324
xWgFJg	M3kvSi	Malignant neoplasm of cervix uteri	Plasmacytoid DC %DC	Inverse variance weighted	16.6398	23	0.826544
Xx8KUY	M3kvSi	Malignant neoplasm of cervix uteri	FSC-A on NK	MR Egger	15.2904	16	0.503483
Xx8KUY	M3kvSi	Malignant neoplasm of cervix uteri	FSC-A on NK	Inverse variance weighted	20.1074	17	0.268773
XXMwRS	M3kvSi	Malignant neoplasm of cervix uteri	CD127- CD8br AC	MR Egger	15.0802	11	0.178854
XXMwRS	M3kvSi	Malignant neoplasm of cervix uteri	CD127- CD8br AC	Inverse variance weighted	15.4554	12	0.217473
XYEan7	M3kvSi	Malignant neoplasm of cervix uteri	CD27 on IgD- CD38br	MR Egger	12.6201	13	0.477565
XYEan7	M3kvSi	Malignant neoplasm of cervix uteri	CD27 on IgD- CD38br	Inverse variance weighted	12.7914	14	0.543014
xzAd4m	M3kvSi	Malignant neoplasm of cervix uteri	CM DN (CD4-CD8-) %DN	MR Egger	12.901	14	0.534334
xzAd4m	M3kvSi	Malignant neoplasm of cervix uteri	CM DN (CD4-CD8-) %DN	Inverse variance weighted	13.0699	15	0.596901
xZRWhv	M3kvSi	Malignant neoplasm of cervix uteri	CD86 on myeloid DC	MR Egger	17.8869	20	0.59486
xZRWhv	M3kvSi	Malignant neoplasm of cervix uteri	CD86 on myeloid DC	Inverse variance weighted	18.1821	21	0.637453
Y3imkg	M3kvSi	Malignant neoplasm of cervix uteri	CD8dim AC	MR Egger	31.1164	25	0.185192
Y3imkg	M3kvSi	Malignant neoplasm of cervix uteri	CD8dim AC	Inverse variance weighted	31.3637	26	0.215003
Y4bjVH	M3kvSi	Malignant neoplasm of cervix uteri	CD33 on CD33dim HLA DR-	MR Egger	9.57953	17	0.920311
Y4bjVH	M3kvSi	Malignant neoplasm of cervix uteri	CD33 on CD33dim HLA DR-	Inverse variance weighted	9.72592	18	0.940486
yAnfkr	M3kvSi	Malignant neoplasm of cervix uteri	HLA DR on CD33- HLA DR+	MR Egger	13.7351	10	0.185422
yAnfkr	M3kvSi	Malignant neoplasm of cervix uteri	HLA DR on CD33- HLA DR+	Inverse variance weighted	13.7508	11	0.247093
YBbDvm	M3kvSi	Malignant neoplasm of cervix uteri	CD20- %B cell	MR Egger	20.7624	17	0.237097
YBbDvm	M3kvSi	Malignant neoplasm of cervix uteri	CD20- %B cell	Inverse variance weighted	20.8156	18	0.288818
yCOlwl	M3kvSi	Malignant neoplasm of cervix uteri	CD11b on CD33dim HLA DR-	MR Egger	16.7139	21	0.728297
yCOlwl	M3kvSi	Malignant neoplasm of cervix uteri	CD11b on CD33dim HLA DR-	Inverse variance weighted	16.7342	22	0.777857
YFEOg2	M3kvSi	Malignant neoplasm of cervix uteri	CD3 on resting Treg	MR Egger	34.0952	34	0.463164
YFEOg2	M3kvSi	Malignant neoplasm of cervix uteri	CD3 on resting Treg	Inverse variance weighted	34.1489	35	0.509022
yFf92g	M3kvSi	Malignant neoplasm of cervix uteri	CD8 on CD28+ CD45RA- CD8br	MR Egger	12.7451	12	0.387838
yFf92g	M3kvSi	Malignant neoplasm of cervix uteri	CD8 on CD28+ CD45RA- CD8br	Inverse variance weighted	12.9578	13	0.451073
Yg1YJV	M3kvSi	Malignant neoplasm of cervix uteri	HLA DR on CD33br HLA DR+ CD14dim	MR Egger	18.9795	18	0.393087
Yg1YJV	M3kvSi	Malignant neoplasm of cervix uteri	HLA DR on CD33br HLA DR+ CD14dim	Inverse variance weighted	18.984	19	0.457865
ygFG3c	M3kvSi	Malignant neoplasm of cervix uteri	CD33br HLA DR+ CD14- AC	MR Egger	16.0688	27	0.951624
ygFG3c	M3kvSi	Malignant neoplasm of cervix uteri	CD33br HLA DR+ CD14- AC	Inverse variance weighted	16.1198	28	0.964012
yH8kJs	M3kvSi	Malignant neoplasm of cervix uteri	CD8 on EM CD8br	MR Egger	30.8713	22	0.0987791
yH8kJs	M3kvSi	Malignant neoplasm of cervix uteri	CD8 on EM CD8br	Inverse variance weighted	31.2045	23	0.11785
yilAx4	M3kvSi	Malignant neoplasm of cervix uteri	B cell % CD3- lymphocyte	MR Egger	17.8651	27	0.90759
yilAx4	M3kvSi	Malignant neoplasm of cervix uteri	B cell % CD3- lymphocyte	Inverse variance weighted	18.1703	28	0.921779
yM03yd	M3kvSi	Malignant neoplasm of cervix uteri	CD3 on EM CD4+	MR Egger	9.9902	17	0.904021
yM03yd	M3kvSi	Malignant neoplasm of cervix uteri	CD3 on EM CD4+	Inverse variance weighted	10.0853	18	0.929087
Yqazo3	M3kvSi	Malignant neoplasm of cervix uteri	CD28- CD127- CD25++ CD8br %T cell	MR Egger	9.04932	16	0.911369
Yqazo3	M3kvSi	Malignant neoplasm of cervix uteri	CD28- CD127- CD25++ CD8br %T cell	Inverse variance weighted	11.2837	17	0.841439
YQP1x3	M3kvSi	Malignant neoplasm of cervix uteri	EM CD8br AC	MR Egger	18.4517	22	0.678894
YQP1x3	M3kvSi	Malignant neoplasm of cervix uteri	EM CD8br AC	Inverse variance weighted	18.6064	23	0.723815
ytqKeT	M3kvSi	Malignant neoplasm of cervix uteri	CD11c+ HLA DR++ monocyte %monocyte	MR Egger	11.6477	15	0.705473
ytqKeT	M3kvSi	Malignant neoplasm of cervix uteri	CD11c+ HLA DR++ monocyte %monocyte	Inverse variance weighted	11.7284	16	0.762452
YU98WO	M3kvSi	Malignant neoplasm of cervix uteri	DC AC	MR Egger	11.0804	19	0.921104
YU98WO	M3kvSi	Malignant neoplasm of cervix uteri	DC AC	Inverse variance weighted	11.4488	20	0.933745
yuBgOj	M3kvSi	Malignant neoplasm of cervix uteri	SSC-A on B cell	MR Egger	8.96357	11	0.625255
yuBgOj	M3kvSi	Malignant neoplasm of cervix uteri	SSC-A on B cell	Inverse variance weighted	9.70321	12	0.641979
YuIP97	M3kvSi	Malignant neoplasm of cervix uteri	CD28 on CD4+	MR Egger	15.6764	24	0.8994
YuIP97	M3kvSi	Malignant neoplasm of cervix uteri	CD28 on CD4+	Inverse variance weighted	18.1942	25	0.834035
YW9gGn	M3kvSi	Malignant neoplasm of cervix uteri	NK AC	MR Egger	7.4999	20	0.994693
YW9gGn	M3kvSi	Malignant neoplasm of cervix uteri	NK AC	Inverse variance weighted	7.52384	21	0.996856
YZwDOt	M3kvSi	Malignant neoplasm of cervix uteri	CD27 on IgD- CD38dim	MR Egger	16.2116	29	0.973058
YZwDOt	M3kvSi	Malignant neoplasm of cervix uteri	CD27 on IgD- CD38dim	Inverse variance weighted	17.0203	30	0.972331
Z1oz7X	M3kvSi	Malignant neoplasm of cervix uteri	CD20 on naive-mature B cell	MR Egger	21.4052	21	0.434448
Z1oz7X	M3kvSi	Malignant neoplasm of cervix uteri	CD20 on naive-mature B cell	Inverse variance weighted	21.4171	22	0.495105
z20jhp	M3kvSi	Malignant neoplasm of cervix uteri	IgD on IgD+ CD38dim	MR Egger	10.2979	20	0.962443
z20jhp	M3kvSi	Malignant neoplasm of cervix uteri	IgD on IgD+ CD38dim	Inverse variance weighted	10.8494	21	0.96564
Z6XlOW	M3kvSi	Malignant neoplasm of cervix uteri	Resting Treg % CD4 Treg	MR Egger	19.0863	28	0.895451
Z6XlOW	M3kvSi	Malignant neoplasm of cervix uteri	Resting Treg % CD4 Treg	Inverse variance weighted	19.6668	29	0.902982
zaeLGC	M3kvSi	Malignant neoplasm of cervix uteri	CD19 on IgD+ CD38br	MR Egger	17.491	19	0.556641
zaeLGC	M3kvSi	Malignant neoplasm of cervix uteri	CD19 on IgD+ CD38br	Inverse variance weighted	21.7995	20	0.351488
Zaxqdq	M3kvSi	Malignant neoplasm of cervix uteri	CD28+ CD45RA+ CD8br AC	MR Egger	44.9805	52	0.74402
Zaxqdq	M3kvSi	Malignant neoplasm of cervix uteri	CD28+ CD45RA+ CD8br AC	Inverse variance weighted	45.1138	53	0.770958
zBngoF	M3kvSi	Malignant neoplasm of cervix uteri	Naive CD8br %T cell	MR Egger	22.188	25	0.624863
zBngoF	M3kvSi	Malignant neoplasm of cervix uteri	Naive CD8br %T cell	Inverse variance weighted	22.291	26	0.672676
ZcyBP2	M3kvSi	Malignant neoplasm of cervix uteri	CD24 on IgD- CD38dim	MR Egger	6.18712	5	0.288435
ZcyBP2	M3kvSi	Malignant neoplasm of cervix uteri	CD24 on IgD- CD38dim	Inverse variance weighted	6.31705	6	0.388626
ZEnkCS	M3kvSi	Malignant neoplasm of cervix uteri	Plasmacytoid DC AC	MR Egger	24.381	28	0.661273
ZEnkCS	M3kvSi	Malignant neoplasm of cervix uteri	Plasmacytoid DC AC	Inverse variance weighted	25.3963	29	0.65753
ZgGRZb	M3kvSi	Malignant neoplasm of cervix uteri	CD28 on CD28+ CD45RA- CD8br	MR Egger	7.51236	15	0.941844
ZgGRZb	M3kvSi	Malignant neoplasm of cervix uteri	CD28 on CD28+ CD45RA- CD8br	Inverse variance weighted	8.03487	16	0.947822
ZgXA92	M3kvSi	Malignant neoplasm of cervix uteri	HLA DR+ CD4+ AC	MR Egger	15.2472	22	0.851414
ZgXA92	M3kvSi	Malignant neoplasm of cervix uteri	HLA DR+ CD4+ AC	Inverse variance weighted	15.4765	23	0.876748
ZH3mrS	M3kvSi	Malignant neoplasm of cervix uteri	CD45RA+ CD28- CD8br %CD8br	MR Egger	27.4795	28	0.492266
ZH3mrS	M3kvSi	Malignant neoplasm of cervix uteri	CD45RA+ CD28- CD8br %CD8br	Inverse variance weighted	27.8097	29	0.528105
ZiKevd	M3kvSi	Malignant neoplasm of cervix uteri	HLA DR on monocyte	MR Egger	15.1633	15	0.439718
ZiKevd	M3kvSi	Malignant neoplasm of cervix uteri	HLA DR on monocyte	Inverse variance weighted	16.7191	16	0.403992
zJHaHV	M3kvSi	Malignant neoplasm of cervix uteri	SSC-A on HLA DR+ CD8br	MR Egger	28.1597	22	0.17045
zJHaHV	M3kvSi	Malignant neoplasm of cervix uteri	SSC-A on HLA DR+ CD8br	Inverse variance weighted	30.3974	23	0.13833
zlpKsm	M3kvSi	Malignant neoplasm of cervix uteri	CD25 on CD39+ CD4+	MR Egger	13.3626	21	0.895394
zlpKsm	M3kvSi	Malignant neoplasm of cervix uteri	CD25 on CD39+ CD4+	Inverse variance weighted	13.7168	22	0.911225
Zmpa97	M3kvSi	Malignant neoplasm of cervix uteri	CD28+ CD45RA+ CD8dim AC	MR Egger	33.5626	47	0.929902
Zmpa97	M3kvSi	Malignant neoplasm of cervix uteri	CD28+ CD45RA+ CD8dim AC	Inverse variance weighted	33.5644	48	0.943403
zmXtKH	M3kvSi	Malignant neoplasm of cervix uteri	CD20 on IgD+ CD38- naive	MR Egger	23.5101	14	0.0524591
zmXtKH	M3kvSi	Malignant neoplasm of cervix uteri	CD20 on IgD+ CD38- naive	Inverse variance weighted	27.9897	15	0.0216337
zNCctF	M3kvSi	Malignant neoplasm of cervix uteri	CD28+ CD45RA- CD8dim %CD8dim	MR Egger	25.0266	26	0.517472
zNCctF	M3kvSi	Malignant neoplasm of cervix uteri	CD28+ CD45RA- CD8dim %CD8dim	Inverse variance weighted	25.3675	27	0.553876
ZP05E0	M3kvSi	Malignant neoplasm of cervix uteri	IgD on IgD+ CD24+	MR Egger	21.8138	26	0.698839
ZP05E0	M3kvSi	Malignant neoplasm of cervix uteri	IgD on IgD+ CD24+	Inverse variance weighted	24.8107	27	0.585067
zRuzTb	M3kvSi	Malignant neoplasm of cervix uteri	CD19 on naive-mature B cell	MR Egger	47.6759	26	0.00588823
zRuzTb	M3kvSi	Malignant neoplasm of cervix uteri	CD19 on naive-mature B cell	Inverse variance weighted	48.1652	27	0.0073585
zu1W1W	M3kvSi	Malignant neoplasm of cervix uteri	CD127 on CD28+ CD4+	MR Egger	12.2901	18	0.831903
zu1W1W	M3kvSi	Malignant neoplasm of cervix uteri	CD127 on CD28+ CD4+	Inverse variance weighted	16.3321	19	0.635019
zvMeq3	M3kvSi	Malignant neoplasm of cervix uteri	CD3 on TD CD4+	MR Egger	13.3421	21	0.896171
zvMeq3	M3kvSi	Malignant neoplasm of cervix uteri	CD3 on TD CD4+	Inverse variance weighted	13.4718	22	0.919161
ZwtJGf	M3kvSi	Malignant neoplasm of cervix uteri	Naive-mature B cell %lymphocyte	MR Egger	20.8789	19	0.343532
ZwtJGf	M3kvSi	Malignant neoplasm of cervix uteri	Naive-mature B cell %lymphocyte	Inverse variance weighted	20.9098	20	0.402457
zYyUya	M3kvSi	Malignant neoplasm of cervix uteri	SSC-A on CD4+	MR Egger	52.5098	28	0.00334889
zYyUya	M3kvSi	Malignant neoplasm of cervix uteri	SSC-A on CD4+	Inverse variance weighted	52.5099	29	0.00477973
ZZ1Z4S	M3kvSi	Malignant neoplasm of cervix uteri	CD20 on IgD- CD38br	MR Egger	13.6056	14	0.47949
ZZ1Z4S	M3kvSi	Malignant neoplasm of cervix uteri	CD20 on IgD- CD38br	Inverse variance weighted	13.6091	15	0.555361
zz3G5o	M3kvSi	Malignant neoplasm of cervix uteri	IgD- CD27- AC	MR Egger	17.1191	23	0.803366
zz3G5o	M3kvSi	Malignant neoplasm of cervix uteri	IgD- CD27- AC	Inverse variance weighted	17.2784	24	0.836548
