# Supplementary material for: Causal role of immune cells on cervical cancer onset revealed by two-sample Mendelian randomization study
Source: Sci Rep. 2024 Jun 28;14:14890. doi: 10.1038/s41598-024-65957-7 (PMC11211447; doi:10.1038/s41598-024-65957-7)
Supplement: Supplementary file 14 — Supplementary Table 11. [file 41598_2024_65957_MOESM14_ESM.xlsx]

## Sheet: Supplementary Table 11
Supplementary Table 11 Pleiotropy of the causal effect of immune cell traits on malignant neoplasm of cervix uteri
id.exposure	id.outcome	outcome	exposure	egger_intercept	se	pval
09wMdK	M3kvSi	Malignant neoplasm of cervix uteri	DN (CD4-CD8-) NKT %T cell	-0.0117346	0.0455079	0.798402
0BhOLs	M3kvSi	Malignant neoplasm of cervix uteri	CD62L- HLA DR++ monocyte %monocyte	-0.0158065	0.113959	0.892739
0bSkIc	M3kvSi	Malignant neoplasm of cervix uteri	FSC-A on B cell	0.02879	0.0470745	0.548461
0dF0ya	M3kvSi	Malignant neoplasm of cervix uteri	TD CD8br AC	-0.0236632	0.0639329	0.716463
0Io0Yg	M3kvSi	Malignant neoplasm of cervix uteri	CCR7 on naive CD8br	0.00866522	0.0374599	0.819204
0l3jqA	M3kvSi	Malignant neoplasm of cervix uteri	CD25 on sw mem	0.0338985	0.0459196	0.4699
0MXiyr	M3kvSi	Malignant neoplasm of cervix uteri	CD20 on IgD- CD24-	0.00740512	0.0307292	0.811461
0Q2iJT	M3kvSi	Malignant neoplasm of cervix uteri	CD4+ %leukocyte	-0.0134777	0.0754477	0.861471
0T9ox6	M3kvSi	Malignant neoplasm of cervix uteri	HLA DR+ CD4+ %lymphocyte	0.0527637	0.0465264	0.270876
0TNZ0H	M3kvSi	Malignant neoplasm of cervix uteri	CD62L- HLA DR++ monocyte AC	-0.00273777	0.0559967	0.961575
0vulmH	M3kvSi	Malignant neoplasm of cervix uteri	IgD- CD24- %B cell	-0.00967463	0.0460787	0.836525
0wk4KS	M3kvSi	Malignant neoplasm of cervix uteri	BAFF-R on IgD+ CD38br	0.0135899	0.0395143	0.73378
0Z25vE	M3kvSi	Malignant neoplasm of cervix uteri	CD25hi %CD4+	-0.0254236	0.0356812	0.483012
177juy	M3kvSi	Malignant neoplasm of cervix uteri	CD4 Treg %CD4	0.0427935	0.0496892	0.403625
1A8SbW	M3kvSi	Malignant neoplasm of cervix uteri	CD64 on CD14+ CD16+ monocyte	0.0955971	0.073244	0.221061
1ARe7X	M3kvSi	Malignant neoplasm of cervix uteri	Lymphocyte %leukocyte	0.0018436	0.0380404	0.961827
1eeHAs	M3kvSi	Malignant neoplasm of cervix uteri	CCR2 on CD14- CD16+ monocyte	0.0470608	0.0340181	0.178305
1guoEo	M3kvSi	Malignant neoplasm of cervix uteri	CD25 on IgD+ CD38dim	-0.0639063	0.0435507	0.157085
1o1Pxw	M3kvSi	Malignant neoplasm of cervix uteri	CD19 on B cell	0.00636894	0.0322189	0.845113
1Q2W7k	M3kvSi	Malignant neoplasm of cervix uteri	EM CD8br %T cell	-0.00444734	0.0382125	0.909126
1qLgaB	M3kvSi	Malignant neoplasm of cervix uteri	CD19 on IgD+ CD38-	-0.00662285	0.0316871	0.835903
1rpkYt	M3kvSi	Malignant neoplasm of cervix uteri	Unsw mem %B cell	-0.00615756	0.0276351	0.82524
1sBlNK	M3kvSi	Malignant neoplasm of cervix uteri	SSC-A on lymphocyte	0.0380025	0.0482023	0.440193
1TXJhi	M3kvSi	Malignant neoplasm of cervix uteri	CD45RA+ CD8br %CD8br	-0.00399785	0.0337855	0.906791
24gxnF	M3kvSi	Malignant neoplasm of cervix uteri	HVEM on naive CD8br	-0.0298508	0.0416852	0.482639
2AQNG3	M3kvSi	Malignant neoplasm of cervix uteri	CD86+ myeloid DC AC	-0.0514877	0.0356183	0.164599
2Bu3Kz	M3kvSi	Malignant neoplasm of cervix uteri	Naive DN (CD4-CD8-) AC	-0.0373965	0.0498386	0.463935
2e8Wd3	M3kvSi	Malignant neoplasm of cervix uteri	CD8 on TD CD8br	0.0911878	0.0476451	0.0749106
2huin0	M3kvSi	Malignant neoplasm of cervix uteri	CD127 on CD28+ CD45RA- CD8br	-0.0696584	0.045136	0.141167
2kmZcV	M3kvSi	Malignant neoplasm of cervix uteri	Transitional AC	0.00969366	0.0309651	0.756482
2O4JeP	M3kvSi	Malignant neoplasm of cervix uteri	CD39+ activated Treg %activated Treg	0.0482489	0.0794238	0.565794
2pHVUS	M3kvSi	Malignant neoplasm of cervix uteri	TCRgd %lymphocyte	0.0258935	0.0310738	0.415602
2PstsQ	M3kvSi	Malignant neoplasm of cervix uteri	CD20 on sw mem	0.00532137	0.0352916	0.881191
2q3MLl	M3kvSi	Malignant neoplasm of cervix uteri	CD38 on CD3- CD19-	-0.124099	0.0493384	0.0229582
2T8iEt	M3kvSi	Malignant neoplasm of cervix uteri	CD20 on CD24+ CD27+	-0.0585089	0.0445485	0.200109
2TiwXj	M3kvSi	Malignant neoplasm of cervix uteri	CD127 on CD4+	0.0406897	0.117418	0.740769
2UhXY3	M3kvSi	Malignant neoplasm of cervix uteri	HVEM on TD CD4+	0.00503688	0.0337401	0.882576
30Rezl	M3kvSi	Malignant neoplasm of cervix uteri	CD3- lymphocyte %leukocyte	0.0747245	0.0420651	0.0925726
36Pc0E	M3kvSi	Malignant neoplasm of cervix uteri	T cell %lymphocyte	-0.0565861	0.0782	0.48044
371iDM	M3kvSi	Malignant neoplasm of cervix uteri	DN (CD4-CD8-) AC	-0.0393219	0.0490717	0.4334
3AjNo7	M3kvSi	Malignant neoplasm of cervix uteri	IgD+ CD24- AC	-0.0374268	0.0352344	0.300794
3eehpL	M3kvSi	Malignant neoplasm of cervix uteri	BAFF-R on IgD+ CD24+	0.0163455	0.0428778	0.708061
3eWFFf	M3kvSi	Malignant neoplasm of cervix uteri	PB/PC %lymphocyte	-0.00778765	0.0301579	0.799522
3fiOBp	M3kvSi	Malignant neoplasm of cervix uteri	CD38 on IgD+ CD38dim	-0.0429306	0.044486	0.345508
3HDCWC	M3kvSi	Malignant neoplasm of cervix uteri	CD45 on HLA DR+ CD4+	0.00937892	0.0441547	0.834646
3j1KFc	M3kvSi	Malignant neoplasm of cervix uteri	CD20- CD38- %lymphocyte	0.00182262	0.0368719	0.961043
42cJu5	M3kvSi	Malignant neoplasm of cervix uteri	CD4+ CD8dim %leukocyte	-0.0525593	0.0624819	0.416688
43i9Zz	M3kvSi	Malignant neoplasm of cervix uteri	CD33 on CD33dim HLA DR+ CD11b+	0.0016689	0.0368507	0.964327
4Agp2o	M3kvSi	Malignant neoplasm of cervix uteri	CD80 on granulocyte	0.0044161	0.0298079	0.883214
4HjO62	M3kvSi	Malignant neoplasm of cervix uteri	BAFF-R on IgD- CD38-	0.00349893	0.0434333	0.936858
4MVowz	M3kvSi	Malignant neoplasm of cervix uteri	CD11b on Mo MDSC	-0.0365145	0.0411139	0.389474
4nJ7TC	M3kvSi	Malignant neoplasm of cervix uteri	CM DN (CD4-CD8-) %T cell	-0.0244812	0.0386538	0.536718
4SEhH2	M3kvSi	Malignant neoplasm of cervix uteri	Activated & secreting Treg AC	-0.0515033	0.0502495	0.317624
4wZWHR	M3kvSi	Malignant neoplasm of cervix uteri	CD39+ CD4+ %T cell	0.0414225	0.0262159	0.124942
52XDIC	M3kvSi	Malignant neoplasm of cervix uteri	CD3 on activated & secreting Treg	0.00715012	0.0444774	0.873896
56OSXV	M3kvSi	Malignant neoplasm of cervix uteri	IgD- CD27- %lymphocyte	-0.0348117	0.0659975	0.605105
58BNVZ	M3kvSi	Malignant neoplasm of cervix uteri	CD64 on CD14+ CD16- monocyte	-0.0484227	0.0291861	0.106866
5ap1N3	M3kvSi	Malignant neoplasm of cervix uteri	NK %CD3- lymphocyte	0.0228848	0.0345331	0.513592
5c94uM	M3kvSi	Malignant neoplasm of cervix uteri	CD24 on transitional	0.10496	0.0613425	0.104249
5D1btm	M3kvSi	Malignant neoplasm of cervix uteri	CCR7 on naive CD4+	0.0430559	0.0347064	0.227831
5iKpIM	M3kvSi	Malignant neoplasm of cervix uteri	BAFF-R on naive-mature B cell	-0.0453553	0.0373028	0.237527
5M37tV	M3kvSi	Malignant neoplasm of cervix uteri	CD4 on secreting Treg	-0.0230921	0.0344197	0.508202
5ns3nf	M3kvSi	Malignant neoplasm of cervix uteri	CD28- CD8br AC	-0.0738808	0.0865344	0.40995
5RUeuc	M3kvSi	Malignant neoplasm of cervix uteri	Activated Treg AC	0.0501943	0.0607697	0.423718
5StScw	M3kvSi	Malignant neoplasm of cervix uteri	Basophil %CD33dim HLA DR- CD66b-	-0.0247035	0.0443435	0.584324
5sv9dr	M3kvSi	Malignant neoplasm of cervix uteri	CD25 on IgD+ CD24-	-0.0236348	0.040025	0.560872
5W6RL9	M3kvSi	Malignant neoplasm of cervix uteri	Sw mem %B cell	0.00270883	0.0567506	0.962785
5yG9wQ	M3kvSi	Malignant neoplasm of cervix uteri	CD33 on basophil	0.00874789	0.0412423	0.834168
60EmJi	M3kvSi	Malignant neoplasm of cervix uteri	CD3 on HLA DR+ T cell	-0.00636638	0.0301321	0.83438
61BodY	M3kvSi	Malignant neoplasm of cervix uteri	FSC-A on CD8br	-0.0152385	0.0401697	0.709412
62NUOf	M3kvSi	Malignant neoplasm of cervix uteri	Naive-mature B cell %B cell	0.0300822	0.0288748	0.307089
63Q5aR	M3kvSi	Malignant neoplasm of cervix uteri	CD25 on IgD- CD24-	0.0273791	0.0367805	0.463867
63ZXld	M3kvSi	Malignant neoplasm of cervix uteri	CD25 on CD39+ CD4 Treg	-0.053787	0.0496831	0.296083
6aWZpV	M3kvSi	Malignant neoplasm of cervix uteri	CD28+ DN (CD4-CD8-) AC	-0.056107	0.0623229	0.389146
6b2yo7	M3kvSi	Malignant neoplasm of cervix uteri	BAFF-R on IgD- CD38br	0.0372904	0.0574467	0.527556
6BBE65	M3kvSi	Malignant neoplasm of cervix uteri	CD3 on CD39+ CD4+	0.0305991	0.0363693	0.408131
6CCDxC	M3kvSi	Malignant neoplasm of cervix uteri	IgD+ CD24- %B cell	-0.00483602	0.0429011	0.911651
6jgJpM	M3kvSi	Malignant neoplasm of cervix uteri	HVEM on T cell	-0.0192716	0.0396697	0.631704
6jTOxn	M3kvSi	Malignant neoplasm of cervix uteri	CD24 on IgD+ CD38br	-0.0477636	0.0326298	0.156782
6kaF1t	M3kvSi	Malignant neoplasm of cervix uteri	CCR2 on CD14- CD16-	0.0161192	0.0425849	0.710349
74TJKx	M3kvSi	Malignant neoplasm of cervix uteri	CD39+ secreting Treg %secreting Treg	0.0216757	0.0326825	0.513027
7a0IZh	M3kvSi	Malignant neoplasm of cervix uteri	CD25 on IgD- CD38-	0.0483912	0.0310146	0.13438
7CzKUk	M3kvSi	Malignant neoplasm of cervix uteri	FSC-A on HLA DR+ T cell	0.0403373	0.034284	0.256579
7E1BPL	M3kvSi	Malignant neoplasm of cervix uteri	CD66b on Gr MDSC	-0.0308359	0.0438061	0.490022
7EIJLa	M3kvSi	Malignant neoplasm of cervix uteri	HLA DR+ NK %NK	-0.0104393	0.0371142	0.781253
7H1sfK	M3kvSi	Malignant neoplasm of cervix uteri	CD45 on HLA DR+ NK	-0.0573168	0.0535687	0.309779
7hZEtH	M3kvSi	Malignant neoplasm of cervix uteri	CD80 on monocyte	-0.0756301	0.0400751	0.0730326
7PiWA6	M3kvSi	Malignant neoplasm of cervix uteri	CD14 on CD33dim HLA DR+ CD11b+	3.77333e-05	0.0521633	0.999431
7POqa1	M3kvSi	Malignant neoplasm of cervix uteri	CD28 on CD4 Treg	0.0218906	0.0303888	0.478893
7sPc6y	M3kvSi	Malignant neoplasm of cervix uteri	CCR2 on CD14+ CD16+ monocyte	0.00477066	0.0277002	0.864253
7SyEmo	M3kvSi	Malignant neoplasm of cervix uteri	CD28+ CD45RA+ CD8dim %CD8dim	0.00714041	0.0294339	0.810301
7vU9B1	M3kvSi	Malignant neoplasm of cervix uteri	CD19 on IgD+ CD24-	0.0354318	0.0358608	0.333417
7Ye1NZ	M3kvSi	Malignant neoplasm of cervix uteri	Activated Treg %CD4 Treg	0.0300489	0.0329892	0.370731
7YQLZ6	M3kvSi	Malignant neoplasm of cervix uteri	Naive DN (CD4-CD8-) %DN	-0.0156274	0.0322031	0.632753
7ZVblN	M3kvSi	Malignant neoplasm of cervix uteri	HLA DR+ T cell%lymphocyte	-0.0765172	0.034758	0.0380071
80WJqe	M3kvSi	Malignant neoplasm of cervix uteri	CD25hi CD45RA+ CD4 not Treg AC	-0.0401955	0.0408733	0.335635
8ApghS	M3kvSi	Malignant neoplasm of cervix uteri	IgD- CD27- %B cell	-0.0230802	0.0517951	0.663212
8Az81n	M3kvSi	Malignant neoplasm of cervix uteri	CD25 on IgD+ CD38- unsw mem	0.0180871	0.0322142	0.580156
8bvglJ	M3kvSi	Malignant neoplasm of cervix uteri	CD25 on memory B cell	0.0320466	0.0308012	0.309439
8C7IQd	M3kvSi	Malignant neoplasm of cervix uteri	CD3 on CD4+	0.014887	0.0377887	0.696827
8EEJM1	M3kvSi	Malignant neoplasm of cervix uteri	CD45 on CD14+ monocyte	-0.0609689	0.0524637	0.263346
8hYyBt	M3kvSi	Malignant neoplasm of cervix uteri	CD62L- CD86+ myeloid DC AC	-0.0219074	0.0420757	0.609315
8iRe8B	M3kvSi	Malignant neoplasm of cervix uteri	CD25++ CD8br %T cell	-0.0568051	0.0513975	0.286481
8MdUY0	M3kvSi	Malignant neoplasm of cervix uteri	CD11c+ CD62L- monocyte AC	-0.00220033	0.0406818	0.957403
8Mx7BW	M3kvSi	Malignant neoplasm of cervix uteri	CD33br HLA DR+ CD14dim AC	-0.0376282	0.0319956	0.250233
8MYd8b	M3kvSi	Malignant neoplasm of cervix uteri	CD25 on IgD- CD38dim	0.0362814	0.0467796	0.448066
8OA2PM	M3kvSi	Malignant neoplasm of cervix uteri	HVEM on CD8br	-0.0728272	0.0642453	0.27601
8ocdIr	M3kvSi	Malignant neoplasm of cervix uteri	CD27 on IgD+ CD38- unsw mem	0.0375369	0.0503061	0.463837
8ozpNu	M3kvSi	Malignant neoplasm of cervix uteri	IgD on IgD+ CD38-	0.0632424	0.0327349	0.0647737
8pQfIc	M3kvSi	Malignant neoplasm of cervix uteri	CD11c on granulocyte	-0.0261198	0.0389427	0.510068
8V4DLG	M3kvSi	Malignant neoplasm of cervix uteri	PDL-1 on CD14- CD16+ monocyte	-0.127989	0.0519646	0.0255002
8VvcWo	M3kvSi	Malignant neoplasm of cervix uteri	CD127 on granulocyte	0.0156063	0.0358592	0.666631
8XNKhS	M3kvSi	Malignant neoplasm of cervix uteri	CD19 on IgD+ CD24+	0.0437563	0.0341793	0.209972
8XRJCK	M3kvSi	Malignant neoplasm of cervix uteri	HLA DR on CD14- CD16+ monocyte	-0.0232431	0.0501642	0.648998
91DCJy	M3kvSi	Malignant neoplasm of cervix uteri	CD86+ plasmacytoid DC AC	-0.0305297	0.0563959	0.594906
95k7d2	M3kvSi	Malignant neoplasm of cervix uteri	CD25 on IgD+ CD38-	0.000904338	0.0299294	0.976126
9Em2zI	M3kvSi	Malignant neoplasm of cervix uteri	IgD- CD38- %B cell	-0.127306	0.063327	0.0721399
9GCT8B	M3kvSi	Malignant neoplasm of cervix uteri	CD62L on granulocyte	0.0192341	0.0581027	0.74552
9J6cJ3	M3kvSi	Malignant neoplasm of cervix uteri	BAFF-R on CD24+ CD27+	-0.025772	0.0391867	0.519556
9JWN6D	M3kvSi	Malignant neoplasm of cervix uteri	CD27 on CD20-	0.0342813	0.0369406	0.370312
9M4RXa	M3kvSi	Malignant neoplasm of cervix uteri	CCR2 on myeloid DC	0.0105611	0.0374008	0.782467
9oQc5F	M3kvSi	Malignant neoplasm of cervix uteri	SSC-A on NK	-0.055177	0.0365366	0.145898
9q67Nr	M3kvSi	Malignant neoplasm of cervix uteri	CD8 on NKT	-0.0350835	0.0425066	0.421301
9ryeyc	M3kvSi	Malignant neoplasm of cervix uteri	SSC-A on HLA DR+ NK	0.0396721	0.0295197	0.190586
9xEsEY	M3kvSi	Malignant neoplasm of cervix uteri	CD4 on EM CD4+	0.0113125	0.0376223	0.767299
9yNQTs	M3kvSi	Malignant neoplasm of cervix uteri	CD4 on monocyte	-0.00531425	0.0401203	0.89665
9yU9Ih	M3kvSi	Malignant neoplasm of cervix uteri	CD20 on IgD+ CD38br	0.051873	0.0313341	0.110847
9zSAa1	M3kvSi	Malignant neoplasm of cervix uteri	CD45 on basophil	0.00828204	0.0760587	0.914733
A3bt4S	M3kvSi	Malignant neoplasm of cervix uteri	EM CD8br %CD8br	-0.0120913	0.0286672	0.677278
a5tKqO	M3kvSi	Malignant neoplasm of cervix uteri	CD8br NKT AC	-0.00974918	0.0368254	0.79347
a69oGf	M3kvSi	Malignant neoplasm of cervix uteri	CD38 on IgD- CD38dim	0.0324108	0.0401108	0.429622
a6XW0S	M3kvSi	Malignant neoplasm of cervix uteri	CD39 on granulocyte	-0.051986	0.0367389	0.16991
a9Ypbl	M3kvSi	Malignant neoplasm of cervix uteri	Unsw Mem %lymphocyte	0.0758124	0.0547724	0.181569
AapsUl	M3kvSi	Malignant neoplasm of cervix uteri	CD33 on Mo MDSC	-0.0501155	0.0311715	0.124385
adaqq2	M3kvSi	Malignant neoplasm of cervix uteri	CD33br HLA DR+ CD14- %CD33br HLA DR+	0.0356886	0.0376088	0.355947
aDDXWr	M3kvSi	Malignant neoplasm of cervix uteri	IgD- CD24- AC	0.0346566	0.049567	0.494475
ADgq4T	M3kvSi	Malignant neoplasm of cervix uteri	Resting Treg %CD4	-0.00316885	0.0326993	0.923423
aDPS7H	M3kvSi	Malignant neoplasm of cervix uteri	PDL-1 on monocyte	0.0524724	0.0569958	0.374009
AGkdvU	M3kvSi	Malignant neoplasm of cervix uteri	CD45RA+ CD28- CD8br AC	0.0137142	0.012991	0.291478
AilRzx	M3kvSi	Malignant neoplasm of cervix uteri	CM CD4+ %CD4+	0.0231178	0.0232463	0.327948
AJXlzW	M3kvSi	Malignant neoplasm of cervix uteri	CD3 on CD28+ CD45RA+ CD8br	0.00870051	0.049198	0.861246
AlpNws	M3kvSi	Malignant neoplasm of cervix uteri	CD3 on CD28+ CD4+	0.0097799	0.0512709	0.850554
aOZIgl	M3kvSi	Malignant neoplasm of cervix uteri	CD28- DN (CD4-CD8-) AC	0.0375625	0.0321797	0.25261
ARwB9l	M3kvSi	Malignant neoplasm of cervix uteri	CD25 on CD4+	0.0285686	0.0422563	0.510006
AtlIwn	M3kvSi	Malignant neoplasm of cervix uteri	CD28 on activated & secreting Treg	0.0435616	0.0356672	0.234886
auaxI2	M3kvSi	Malignant neoplasm of cervix uteri	Im MDSC %CD33dim HLA DR- CD66b-	0.0976984	0.0411122	0.0295006
AuqmWq	M3kvSi	Malignant neoplasm of cervix uteri	CD4 on CD4 Treg	-0.00708709	0.0363765	0.846988
av6wTa	M3kvSi	Malignant neoplasm of cervix uteri	CD4 on CD28+ CD4+	0.00163418	0.0449382	0.971371
Av9b7w	M3kvSi	Malignant neoplasm of cervix uteri	CD19 on transitional	0.0340937	0.038593	0.385776
b5Dw27	M3kvSi	Malignant neoplasm of cervix uteri	CD62L on monocyte	-0.00738802	0.0319147	0.818979
b97KRE	M3kvSi	Malignant neoplasm of cervix uteri	CD4+ %T cell	0.0243198	0.0432396	0.580065
b9nZ0P	M3kvSi	Malignant neoplasm of cervix uteri	SSC-A on plasmacytoid DC	0.00109355	0.0334412	0.974184
b9UJH2	M3kvSi	Malignant neoplasm of cervix uteri	CD45 on granulocyte	0.0324526	0.0376364	0.404166
BbI6Q5	M3kvSi	Malignant neoplasm of cervix uteri	CD45RA on resting Treg	-0.115062	0.0427214	0.0120091
BdMVRZ	M3kvSi	Malignant neoplasm of cervix uteri	CD4 on naive CD4+	-0.0430959	0.0479907	0.381037
BEAQEj	M3kvSi	Malignant neoplasm of cervix uteri	CD38 on CD20-	-0.140491	0.0591512	0.0295757
bey5qH	M3kvSi	Malignant neoplasm of cervix uteri	TD DN (CD4-CD8-) %T cell	-0.0248154	0.0377123	0.517676
BggUN0	M3kvSi	Malignant neoplasm of cervix uteri	CD20 on B cell	-0.0463875	0.0630517	0.470049
BH1lHW	M3kvSi	Malignant neoplasm of cervix uteri	CD28 on CD39+ resting Treg	-0.00143065	0.0331267	0.965981
BiB9oO	M3kvSi	Malignant neoplasm of cervix uteri	BAFF-R on IgD+ CD38-	-0.0204988	0.0315454	0.523203
Bm5lye	M3kvSi	Malignant neoplasm of cervix uteri	CD11b on basophil	0.102256	0.0686229	0.154514
BMBTHA	M3kvSi	Malignant neoplasm of cervix uteri	BAFF-R on IgD+	-0.0223313	0.0328671	0.503945
boVa1R	M3kvSi	Malignant neoplasm of cervix uteri	CD8 on CD39+ CD8br	0.0746497	0.0549809	0.18772
brIPtp	M3kvSi	Malignant neoplasm of cervix uteri	DN (CD4-CD8-) NKT AC	0.00789454	0.117131	0.947918
bsgeT1	M3kvSi	Malignant neoplasm of cervix uteri	DP (CD4+CD8+) AC	-0.103182	0.0508513	0.0594266
BSOHIy	M3kvSi	Malignant neoplasm of cervix uteri	Mo MDSC AC	-0.00225438	0.0408644	0.956648
bT484w	M3kvSi	Malignant neoplasm of cervix uteri	FSC-A on HLA DR+ CD4+	-0.0202638	0.0409192	0.627624
BxQTEH	M3kvSi	Malignant neoplasm of cervix uteri	SSC-A on NKT	0.00226917	0.0306654	0.941828
bZScZq	M3kvSi	Malignant neoplasm of cervix uteri	CD19 on IgD+ CD38- naive	-0.057383	0.0290305	0.064536
C0XaMo	M3kvSi	Malignant neoplasm of cervix uteri	FSC-A on monocyte	0.041163	0.0328151	0.226673
C3lp6U	M3kvSi	Malignant neoplasm of cervix uteri	CD86 on granulocyte	0.012544	0.0462115	0.788974
c8NrRk	M3kvSi	Malignant neoplasm of cervix uteri	Activated & secreting Treg %CD4+	0.00362479	0.0273846	0.895609
c8W5RT	M3kvSi	Malignant neoplasm of cervix uteri	CD8dim NKT %lymphocyte	-0.0817037	0.0425726	0.0669306
C8wutY	M3kvSi	Malignant neoplasm of cervix uteri	CD8dim NKT %T cell	-0.0731191	0.0486394	0.151115
CAJ6VN	M3kvSi	Malignant neoplasm of cervix uteri	PB/PC %B cell	0.0118465	0.035379	0.740651
CbLBre	M3kvSi	Malignant neoplasm of cervix uteri	NK %lymphocyte	-0.00514277	0.0315178	0.871696
cCERmb	M3kvSi	Malignant neoplasm of cervix uteri	CM CD8br AC	-0.0986407	0.0480902	0.0518107
CcrF55	M3kvSi	Malignant neoplasm of cervix uteri	CD25 on CD28+ CD4+	0.0114271	0.140297	0.940215
CDX945	M3kvSi	Malignant neoplasm of cervix uteri	CD33 on CD33dim HLA DR+ CD11b-	0.0156754	0.0376261	0.681401
Cgv9fj	M3kvSi	Malignant neoplasm of cervix uteri	CD33dim HLA DR+ CD11b+ %CD33dim HLA DR+	-0.0485002	0.0331899	0.158071
cH2FKK	M3kvSi	Malignant neoplasm of cervix uteri	IgD- CD38dim AC	0.0703753	0.0551638	0.221446
cKvTvw	M3kvSi	Malignant neoplasm of cervix uteri	CD20- AC	-0.0289695	0.0321188	0.377818
Cmakp8	M3kvSi	Malignant neoplasm of cervix uteri	EM DN (CD4-CD8-) %DN	0.0161797	0.0291163	0.583173
CNQHtA	M3kvSi	Malignant neoplasm of cervix uteri	SSC-A on HLA DR+ T cell	0.0925444	0.0497086	0.0790501
CoaUaq	M3kvSi	Malignant neoplasm of cervix uteri	HVEM on CD4+	-0.091642	0.0417231	0.0414016
cpWMdF	M3kvSi	Malignant neoplasm of cervix uteri	CD27 on IgD+ CD24+	-0.0399229	0.0261691	0.137949
cVFzZM	M3kvSi	Malignant neoplasm of cervix uteri	NKT %T cell	-0.0562268	0.0297085	0.0680929
cXzd1M	M3kvSi	Malignant neoplasm of cervix uteri	CD4 on CD45RA+ CD4+	-0.0641982	0.0437763	0.154978
cZaL7v	M3kvSi	Malignant neoplasm of cervix uteri	CD16-CD56 on NK	-0.143269	0.0543848	0.0140134
czfNMV	M3kvSi	Malignant neoplasm of cervix uteri	B cell %lymphocyte	0.0161538	0.0308961	0.604685
czHhhB	M3kvSi	Malignant neoplasm of cervix uteri	Activated & resting Treg % CD4 Treg	-0.0336591	0.0292171	0.259406
d1R3KD	M3kvSi	Malignant neoplasm of cervix uteri	IgD+ CD38dim %lymphocyte	0.0117101	0.0271993	0.669789
D3qkbL	M3kvSi	Malignant neoplasm of cervix uteri	CD28+ CD45RA- CD8dim %T cell	0.000588973	0.0272097	0.982896
dAIHcB	M3kvSi	Malignant neoplasm of cervix uteri	CD24 on CD24+ CD27+	0.120651	0.0889309	0.404375
dcglZQ	M3kvSi	Malignant neoplasm of cervix uteri	TD CD8br %CD8br	-0.0637139	0.0412703	0.137569
dDYNoJ	M3kvSi	Malignant neoplasm of cervix uteri	CD45 on CD33br HLA DR+ CD14dim	-0.0288029	0.0370266	0.450555
DfEAaR	M3kvSi	Malignant neoplasm of cervix uteri	HLA DR on HLA DR+ NK	0.0348793	0.0327143	0.296532
dG3y5A	M3kvSi	Malignant neoplasm of cervix uteri	CD28+ CD45RA+ CD8br %T cell	0.050824	0.0278819	0.071804
dl8yb6	M3kvSi	Malignant neoplasm of cervix uteri	CD28+ CD45RA- CD8br AC	-0.0320789	0.024867	0.207984
DLe4wN	M3kvSi	Malignant neoplasm of cervix uteri	CD19 on IgD- CD38-	-0.0326486	0.0526636	0.542293
dM3CK6	M3kvSi	Malignant neoplasm of cervix uteri	CD24+ CD27+ AC	-0.0323916	0.0303163	0.295945
DnYlfO	M3kvSi	Malignant neoplasm of cervix uteri	FSC-A on myeloid DC	0.02284	0.0288641	0.439076
DOf2kn	M3kvSi	Malignant neoplasm of cervix uteri	CD28 on activated Treg	0.0207511	0.0337058	0.546783
DqmR4z	M3kvSi	Malignant neoplasm of cervix uteri	CD45RA- CD28- CD8br %CD8br	0.0145856	0.02655	0.585358
dR4M6n	M3kvSi	Malignant neoplasm of cervix uteri	CD20 on unsw mem	-0.0258782	0.0351039	0.469569
DRDzRc	M3kvSi	Malignant neoplasm of cervix uteri	CD25 on CD39+ resting Treg	-0.0546647	0.0690202	0.442568
DrNZ7X	M3kvSi	Malignant neoplasm of cervix uteri	CD62L- myeloid DC %DC	-0.00682504	0.036024	0.851471
dskNL7	M3kvSi	Malignant neoplasm of cervix uteri	CD20 on IgD- CD38dim	0.00150484	0.0216009	0.944893
Dtgy0O	M3kvSi	Malignant neoplasm of cervix uteri	BAFF-R on CD20-	-0.072858	0.0604279	0.251169
dUMXsV	M3kvSi	Malignant neoplasm of cervix uteri	Memory B cell AC	0.0129133	0.0324101	0.695924
dV7ttv	M3kvSi	Malignant neoplasm of cervix uteri	TD CD4+ AC	0.063385	0.0694616	0.385287
DZTZIx	M3kvSi	Malignant neoplasm of cervix uteri	CD66b++ myeloid cell AC	0.0638957	0.0530925	0.248747
E0hmTX	M3kvSi	Malignant neoplasm of cervix uteri	CD16 on CD14+ CD16+ monocyte	-0.0330349	0.0407221	0.426784
E0rH75	M3kvSi	Malignant neoplasm of cervix uteri	Myeloid DC AC	-0.000636137	0.0341373	0.985308
E2w2Zy	M3kvSi	Malignant neoplasm of cervix uteri	IgD on IgD+ CD24-	0.0242492	0.0321965	0.457869
e5Ls6h	M3kvSi	Malignant neoplasm of cervix uteri	CD28 on CD39+ secreting Treg	0.00812553	0.03787	0.832393
e6fKeG	M3kvSi	Malignant neoplasm of cervix uteri	CD45 on NK	0.00808797	0.0309068	0.795547
E7qM1t	M3kvSi	Malignant neoplasm of cervix uteri	Secreting Treg %CD4	0.0168269	0.0271977	0.542202
E7SwX2	M3kvSi	Malignant neoplasm of cervix uteri	CD19 on IgD- CD27-	-0.0207254	0.0439477	0.641477
e8ckzY	M3kvSi	Malignant neoplasm of cervix uteri	Granulocyte AC	-0.0245416	0.0495929	0.625605
eAjAHX	M3kvSi	Malignant neoplasm of cervix uteri	CD40 on CD14+ CD16- monocyte	-0.0868879	0.0421705	0.0519657
eBxsWa	M3kvSi	Malignant neoplasm of cervix uteri	CD38 on IgD- CD38br	0.0111717	0.0384715	0.776476
ecPfiW	M3kvSi	Malignant neoplasm of cervix uteri	CD8 on CD28+ CD45RA+ CD8br	-0.045788	0.044483	0.31561
EFMg1s	M3kvSi	Malignant neoplasm of cervix uteri	CD3 on NKT	0.0454084	0.0448187	0.32705
EGZlHD	M3kvSi	Malignant neoplasm of cervix uteri	CD25++ CD8br AC	-0.0467984	0.0504056	0.36206
EIdHq1	M3kvSi	Malignant neoplasm of cervix uteri	CD8 on CM CD8br	-0.0290507	0.0864019	0.742506
eIhLwe	M3kvSi	Malignant neoplasm of cervix uteri	CD80 on plasmacytoid DC	-0.0125432	0.0429455	0.773397
EiZXsp	M3kvSi	Malignant neoplasm of cervix uteri	CD62L- monocyte %monocyte	-0.0233552	0.0517619	0.656467
eKC7wd	M3kvSi	Malignant neoplasm of cervix uteri	CD24 on IgD+ CD38- unsw mem	0.0331637	0.0450739	0.470862
EmAYer	M3kvSi	Malignant neoplasm of cervix uteri	CD24 on IgD+ CD38-	0.0204132	0.033914	0.554348
enEiIf	M3kvSi	Malignant neoplasm of cervix uteri	CD8 on HLA DR+ CD8br	-0.0134308	0.0283075	0.639646
eNfSsl	M3kvSi	Malignant neoplasm of cervix uteri	SSC-A on HLA DR+ CD4+	0.0567532	0.0397969	0.169271
eODQHD	M3kvSi	Malignant neoplasm of cervix uteri	IgD+ CD24+ %lymphocyte	0.105696	0.0661667	0.134184
ePYmzR	M3kvSi	Malignant neoplasm of cervix uteri	Activated & resting Treg AC	0.0808553	0.054046	0.152975
EQGI5I	M3kvSi	Malignant neoplasm of cervix uteri	CD39 on CD39+ activated Treg	-0.0538796	0.0668525	0.429753
eSTHcg	M3kvSi	Malignant neoplasm of cervix uteri	CD45 on CD33- HLA DR+	0.0273876	0.0280172	0.338937
EUnKrf	M3kvSi	Malignant neoplasm of cervix uteri	CD39+ CD8br %CD8br	0.0316823	0.0428083	0.468288
F0qcOL	M3kvSi	Malignant neoplasm of cervix uteri	CX3CR1 on CD14+ CD16+ monocyte	0.0406111	0.0336858	0.236817
F0qFQ9	M3kvSi	Malignant neoplasm of cervix uteri	CD19 on IgD- CD38br	-0.0503284	0.0490692	0.320309
F60EnW	M3kvSi	Malignant neoplasm of cervix uteri	CD19 on PB/PC	0.00592855	0.0498044	0.906378
f7k9Tf	M3kvSi	Malignant neoplasm of cervix uteri	CD25hi CD45RA+ CD4 not Treg %T cell	-0.0267492	0.0349208	0.450851
F7W1zI	M3kvSi	Malignant neoplasm of cervix uteri	CD25hi CD45RA- CD4 not Treg %CD4+	0.0065774	0.0348389	0.851984
f8u9RA	M3kvSi	Malignant neoplasm of cervix uteri	CM CD4+ %T cell	0.0401736	0.032883	0.234746
fGDrND	M3kvSi	Malignant neoplasm of cervix uteri	HVEM on CD45RA- CD4+	-0.00973692	0.0331804	0.772727
fHDddv	M3kvSi	Malignant neoplasm of cervix uteri	CD39+ resting Treg %resting Treg	0.0428855	0.0342181	0.221251
FhmZen	M3kvSi	Malignant neoplasm of cervix uteri	BAFF-R on IgD- CD38dim	0.022996	0.0565095	0.72347
FipeHx	M3kvSi	Malignant neoplasm of cervix uteri	CD45 on lymphocyte	0.0342393	0.0350364	0.339071
fIYNqY	M3kvSi	Malignant neoplasm of cervix uteri	CD45RA- CD4+ AC	-0.0875853	0.0391068	0.0432258
Fk3hew	M3kvSi	Malignant neoplasm of cervix uteri	CD19 on CD24+ CD27+	0.0397186	0.0390444	0.318055
fkEruc	M3kvSi	Malignant neoplasm of cervix uteri	CD28- CD8br %T cell	-0.0558985	0.0664332	0.414252
FkYZM8	M3kvSi	Malignant neoplasm of cervix uteri	IgD+ CD38dim AC	-0.0280299	0.0293419	0.349366
fLKkmA	M3kvSi	Malignant neoplasm of cervix uteri	CD19 on IgD+ CD38- unsw mem	-0.0193233	0.0525821	0.717317
FoGiJj	M3kvSi	Malignant neoplasm of cervix uteri	CD45 on CD33dim HLA DR+ CD11b-	0.068039	0.0926635	0.483754
fQ3CGs	M3kvSi	Malignant neoplasm of cervix uteri	HVEM on EM CD4+	0.0188996	0.0334814	0.578703
Fqz3mW	M3kvSi	Malignant neoplasm of cervix uteri	CD39+ CD8br %T cell	-0.0206411	0.0474001	0.668401
Ft90Ur	M3kvSi	Malignant neoplasm of cervix uteri	CD33 on CD66b++ myeloid cell	-0.00377876	0.0495022	0.940099
ftfHQ8	M3kvSi	Malignant neoplasm of cervix uteri	HLA DR on CD33dim HLA DR+ CD11b-	0.0143093	0.0530813	0.790934
ftSKBr	M3kvSi	Malignant neoplasm of cervix uteri	CD3 on Naive CD4+	-0.0302958	0.0290121	0.305984
fU0Rwq	M3kvSi	Malignant neoplasm of cervix uteri	IgD+ AC	-0.024526	0.0356489	0.504543
FYk1PP	M3kvSi	Malignant neoplasm of cervix uteri	CD127- CD8br %CD8br	0.0410347	0.0399134	0.324183
g2g0lk	M3kvSi	Malignant neoplasm of cervix uteri	Leukocyte AC	0.118235	0.0879724	0.211844
g63g8L	M3kvSi	Malignant neoplasm of cervix uteri	CD45RA on naive CD4+	-0.0311946	0.0303255	0.3116
gbCeaH	M3kvSi	Malignant neoplasm of cervix uteri	CD27 on CD24+ CD27+	-0.0443606	0.0471479	0.355108
GbWzyZ	M3kvSi	Malignant neoplasm of cervix uteri	CD123 on plasmacytoid DC	0.029634	0.0384047	0.451584
Gdx88V	M3kvSi	Malignant neoplasm of cervix uteri	IgD on IgD+ CD38br	0.0245284	0.0374328	0.518797
GebCio	M3kvSi	Malignant neoplasm of cervix uteri	CD45RA+ CD28- CD8br %T cell	0.00240404	0.0229993	0.916856
GeR7Yc	M3kvSi	Malignant neoplasm of cervix uteri	CD20- CD38- %B cell	0.013836	0.0320289	0.670156
ggh4cl	M3kvSi	Malignant neoplasm of cervix uteri	CD14+ CD16- monocyte %monocyte	-0.023639	0.0298693	0.437153
GGpyJh	M3kvSi	Malignant neoplasm of cervix uteri	CD62L- DC AC	-0.0153707	0.0406885	0.71057
ggQkmj	M3kvSi	Malignant neoplasm of cervix uteri	CD38 on naive-mature B cell	0.0149018	0.0318974	0.644585
GkQRrm	M3kvSi	Malignant neoplasm of cervix uteri	CD33- HLA DR+ AC	-0.0202028	0.0319271	0.53111
GmrqBn	M3kvSi	Malignant neoplasm of cervix uteri	CD25 on activated Treg	0.10581	0.0650391	0.124585
GmTAwQ	M3kvSi	Malignant neoplasm of cervix uteri	Resting Treg AC	0.0357905	0.0402608	0.383224
GNF1v4	M3kvSi	Malignant neoplasm of cervix uteri	CD62L- monocyte AC	0.00204741	0.0378381	0.957444
gpyNoD	M3kvSi	Malignant neoplasm of cervix uteri	CD4RA on TD CD4+	-0.00650998	0.0274858	0.814332
GS4A0b	M3kvSi	Malignant neoplasm of cervix uteri	CD33dim HLA DR- AC	-0.0478047	0.0308188	0.135133
GT9sMl	M3kvSi	Malignant neoplasm of cervix uteri	CD25hi CD45RA- CD4 not Treg %T cell	0.00792106	0.0326913	0.81045
gWf5tS	M3kvSi	Malignant neoplasm of cervix uteri	Activated Treg %CD4	0.0118923	0.038815	0.763032
Gx4yEk	M3kvSi	Malignant neoplasm of cervix uteri	CD3 on CD39+ CD8br	0.0669598	0.061376	0.293704
gzhksD	M3kvSi	Malignant neoplasm of cervix uteri	CD8br and CD8dim %leukocyte	0.047311	0.074817	0.539017
h2BLCi	M3kvSi	Malignant neoplasm of cervix uteri	CD11c+ monocyte %monocyte	-0.0409524	0.0487021	0.411449
H57ley	M3kvSi	Malignant neoplasm of cervix uteri	CD24 on IgD- CD38-	0.037277	0.030876	0.237781
H6fMsn	M3kvSi	Malignant neoplasm of cervix uteri	CD25 on CD24+ CD27+	0.0229873	0.0251695	0.370986
HC5VCf	M3kvSi	Malignant neoplasm of cervix uteri	CD33 on Gr MDSC	-0.0159085	0.0439508	0.721595
hEkB0e	M3kvSi	Malignant neoplasm of cervix uteri	CD25 on naive-mature B cell	-0.0242128	0.047013	0.611916
HexKaK	M3kvSi	Malignant neoplasm of cervix uteri	HLA DR+ CD8br AC	0.0244754	0.0276284	0.382293
hgQSDO	M3kvSi	Malignant neoplasm of cervix uteri	Activated & secreting Treg %CD4 Treg	0.0381264	0.0285865	0.19091
hhL30d	M3kvSi	Malignant neoplasm of cervix uteri	CX3CR1 on CD14- CD16+ monocyte	0.0169744	0.033564	0.61994
hMo2rz	M3kvSi	Malignant neoplasm of cervix uteri	IgD on unsw mem	-0.00371175	0.0339507	0.914032
HoGZ5V	M3kvSi	Malignant neoplasm of cervix uteri	HVEM on naive CD4+	-0.0121106	0.0471284	0.800477
HOp9Iy	M3kvSi	Malignant neoplasm of cervix uteri	CD86 on monocyte	0.00170018	0.0472981	0.971833
hp9Zjf	M3kvSi	Malignant neoplasm of cervix uteri	EM DN (CD4-CD8-) %T cell	-0.0709349	0.0414011	0.101372
HPylsF	M3kvSi	Malignant neoplasm of cervix uteri	CD40 on CD14- CD16+ monocyte	-0.00951348	0.0353113	0.78982
Hqc5Ux	M3kvSi	Malignant neoplasm of cervix uteri	BAFF-R on unsw mem	-0.0387355	0.0339002	0.265474
hqwtNU	M3kvSi	Malignant neoplasm of cervix uteri	CM DN (CD4-CD8-) AC	-0.0726545	0.122793	0.614037
hr5yGD	M3kvSi	Malignant neoplasm of cervix uteri	BAFF-R on CD20- CD38-	-0.0496582	0.0518634	0.353504
hXlV6C	M3kvSi	Malignant neoplasm of cervix uteri	NKT AC	-0.0294653	0.0320188	0.364327
hzAMgG	M3kvSi	Malignant neoplasm of cervix uteri	CD39 on monocyte	0.00500292	0.0320806	0.877637
hzI40M	M3kvSi	Malignant neoplasm of cervix uteri	HLA DR on CD14+ monocyte	-0.0590861	0.0510981	0.261881
hZXpkq	M3kvSi	Malignant neoplasm of cervix uteri	CD25 on IgD+ CD38- naive	-0.0793758	0.0338205	0.0279059
I0NVWl	M3kvSi	Malignant neoplasm of cervix uteri	CD4 Treg %T cell	-0.00736042	0.0390737	0.853288
I2iazx	M3kvSi	Malignant neoplasm of cervix uteri	CD40 on monocytes	-0.0504265	0.0304031	0.108771
i4qgoM	M3kvSi	Malignant neoplasm of cervix uteri	CD8 on CD8br	0.0369151	0.0327949	0.27145
i4wd0f	M3kvSi	Malignant neoplasm of cervix uteri	IgD- CD38br %B cell	-0.0456135	0.0550414	0.419459
i961hq	M3kvSi	Malignant neoplasm of cervix uteri	CD3 on CM CD4+	-0.062688	0.0334171	0.0739969
IAjeO1	M3kvSi	Malignant neoplasm of cervix uteri	CD20 on IgD+ CD38-	0.0140759	0.0345965	0.687872
IAuYCa	M3kvSi	Malignant neoplasm of cervix uteri	CD11c+ CD62L- monocyte %monocyte	-0.0522157	0.0604835	0.400726
iC75ar	M3kvSi	Malignant neoplasm of cervix uteri	CD20 on transitional	0.056607	0.0269508	0.0485804
ICbG6x	M3kvSi	Malignant neoplasm of cervix uteri	CD14- CD16+ monocyte %monocyte	-0.049728	0.0362725	0.184864
IeJtk4	M3kvSi	Malignant neoplasm of cervix uteri	CD28- CD25++ CD8br %CD8br	-0.0304403	0.0347255	0.38977
IFCqqH	M3kvSi	Malignant neoplasm of cervix uteri	Transitional %B cell	-0.00657557	0.0544843	0.905784
IfogbP	M3kvSi	Malignant neoplasm of cervix uteri	CD16 on CD14- CD16+ monocyte	0.00774156	0.0416686	0.854688
ijPxOb	M3kvSi	Malignant neoplasm of cervix uteri	CD3 on CD39+ secreting Treg	-0.0282379	0.0398619	0.485253
IJSgmI	M3kvSi	Malignant neoplasm of cervix uteri	DN (CD4-CD8-) NKT %lymphocyte	-0.0339905	0.0469128	0.474962
iJYaJu	M3kvSi	Malignant neoplasm of cervix uteri	CD3- lymphocyte %lymphocyte	0.0413924	0.211814	0.85459
IKyS6n	M3kvSi	Malignant neoplasm of cervix uteri	TD DN (CD4-CD8-) %DN	-0.0799059	0.0326256	0.0219982
InJL6B	M3kvSi	Malignant neoplasm of cervix uteri	CD28- DN (CD4-CD8-) %T cell	0.0609149	0.0379398	0.124044
Ip4xIB	M3kvSi	Malignant neoplasm of cervix uteri	CD25 on B cell	-0.0871083	0.0347977	0.01985
iPBqol	M3kvSi	Malignant neoplasm of cervix uteri	CD11c on myeloid DC	-0.0383221	0.0281069	0.183607
IpH1Ss	M3kvSi	Malignant neoplasm of cervix uteri	CD33dim HLA DR+ CD11b- %CD33dim HLA DR+	0.0436571	0.0318381	0.184132
Ips18T	M3kvSi	Malignant neoplasm of cervix uteri	CD27 on PB/PC	-0.0552274	0.0363422	0.146978
IQPuyL	M3kvSi	Malignant neoplasm of cervix uteri	CD16+ monocyte %monocyte	-0.0386344	0.0429846	0.379455
IqrP7u	M3kvSi	Malignant neoplasm of cervix uteri	IgD+ CD24+ AC	0.0193316	0.0429778	0.657461
is7zao	M3kvSi	Malignant neoplasm of cervix uteri	CD3 on CD4 Treg	-0.0335637	0.0695814	0.641061
ISKyf0	M3kvSi	Malignant neoplasm of cervix uteri	CD33dim HLA DR+ CD11b+ AC	-0.0107357	0.0370412	0.774435
ITFpLA	M3kvSi	Malignant neoplasm of cervix uteri	CD8br NKT %lymphocyte	-0.00895577	0.040282	0.825866
iTYyuN	M3kvSi	Malignant neoplasm of cervix uteri	CD3 on HLA DR+ CD8br	-0.0196418	0.0379516	0.60951
iWekWq	M3kvSi	Malignant neoplasm of cervix uteri	CD86+ myeloid DC %DC	-0.0755837	0.0394254	0.0689272
IwkdHJ	M3kvSi	Malignant neoplasm of cervix uteri	CD4 on resting Treg	-0.0849807	0.0500781	0.117782
iWYdpL	M3kvSi	Malignant neoplasm of cervix uteri	FSC-A on lymphocyte	0.0192423	0.0354153	0.594883
iy5G7y	M3kvSi	Malignant neoplasm of cervix uteri	CD20 on IgD- CD38-	0.0847582	0.045716	0.0755719
J2IDxn	M3kvSi	Malignant neoplasm of cervix uteri	CD64 on CD14- CD16+ monocyte	-0.0491318	0.0429298	0.267421
J3FV5Y	M3kvSi	Malignant neoplasm of cervix uteri	HLA DR on CD14- CD16-	0.0121554	0.0401607	0.764985
J5oSmB	M3kvSi	Malignant neoplasm of cervix uteri	CD62L- CD86+ myeloid DC %DC	0.0346351	0.0377386	0.372371
jbO4aF	M3kvSi	Malignant neoplasm of cervix uteri	CD27 on sw mem	0.0356179	0.0480209	0.464436
jdVGez	M3kvSi	Malignant neoplasm of cervix uteri	Memory B cell %B cell	0.026402	0.0319696	0.416404
jeAMNS	M3kvSi	Malignant neoplasm of cervix uteri	CD62L- plasmacytoid DC AC	0.0174578	0.0378277	0.648964
JEGSDx	M3kvSi	Malignant neoplasm of cervix uteri	CD19 on IgD- CD38dim	0.0239492	0.0464834	0.610925
jeOWpA	M3kvSi	Malignant neoplasm of cervix uteri	CD28- CD127- CD25++ CD8br AC	0.00947284	0.0247822	0.705273
jFpM1Z	M3kvSi	Malignant neoplasm of cervix uteri	CD4+ CD8dim %lymphocyte	-0.0680123	0.0458425	0.156216
jHda5f	M3kvSi	Malignant neoplasm of cervix uteri	CM CD8br %CD8br	-0.00897022	0.0506838	0.860751
jjDACX	M3kvSi	Malignant neoplasm of cervix uteri	CD28 on CD39+ CD8br	0.00187761	0.0303007	0.951273
JKqLCy	M3kvSi	Malignant neoplasm of cervix uteri	HVEM on CM CD8br	0.0355727	0.0358507	0.335847
JM0wsK	M3kvSi	Malignant neoplasm of cervix uteri	CD19 on memory B cell	0.0802645	0.0471915	0.10307
jO1DvR	M3kvSi	Malignant neoplasm of cervix uteri	T cell AC	0.00560955	0.0491244	0.910601
jpnRkn	M3kvSi	Malignant neoplasm of cervix uteri	CD25 on IgD+	-0.0272546	0.0340435	0.430916
JPtuSK	M3kvSi	Malignant neoplasm of cervix uteri	CD8dim NKT AC	-0.031727	0.0375518	0.406188
JpWWAa	M3kvSi	Malignant neoplasm of cervix uteri	CD8br NKT %T cell	-0.0211026	0.0401618	0.603907
jRUmNc	M3kvSi	Malignant neoplasm of cervix uteri	HLA DR on HSC	-0.00268145	0.301944	0.99334
JsBFZF	M3kvSi	Malignant neoplasm of cervix uteri	CD19 on unsw mem	0.0239934	0.0424379	0.578433
JsbPPH	M3kvSi	Malignant neoplasm of cervix uteri	CD11b on CD33br HLA DR+ CD14dim	0.066635	0.0565306	0.253849
JsrUfq	M3kvSi	Malignant neoplasm of cervix uteri	CD39+ activated Treg %CD4 Treg	-0.0174177	0.0355306	0.629316
JuFjRs	M3kvSi	Malignant neoplasm of cervix uteri	CD28 on CD39+ activated Treg	0.0135183	0.0435968	0.760272
JUGS5q	M3kvSi	Malignant neoplasm of cervix uteri	Lymphocyte AC	-0.0248684	0.0398638	0.541017
jVpJSP	M3kvSi	Malignant neoplasm of cervix uteri	HLA DR on HLA DR+ CD4+	-0.0307914	0.0544742	0.57852
jwGxo3	M3kvSi	Malignant neoplasm of cervix uteri	CD45 on Im MDSC	-0.00258947	0.0737344	0.972845
jXSngK	M3kvSi	Malignant neoplasm of cervix uteri	CD28- CD8dim %CD8dim	0.00882547	0.0380357	0.820126
K0cLMa	M3kvSi	Malignant neoplasm of cervix uteri	CD80 on CD62L+ myeloid DC	0.00750755	0.0366357	0.839359
k66U0U	M3kvSi	Malignant neoplasm of cervix uteri	Monocyte AC	0.0288198	0.0283153	0.318514
kAYuWr	M3kvSi	Malignant neoplasm of cervix uteri	CCR2 on monocyte	0.0265997	0.0355719	0.462515
kbAtxH	M3kvSi	Malignant neoplasm of cervix uteri	CD38 on IgD+ CD38br	0.114258	0.0714735	0.130757
KBC8uj	M3kvSi	Malignant neoplasm of cervix uteri	CD28 on resting Treg	0.0149332	0.0935508	0.880911
KBievq	M3kvSi	Malignant neoplasm of cervix uteri	CD45 on Gr MDSC	-0.0236252	0.0563744	0.680732
KBwYlJ	M3kvSi	Malignant neoplasm of cervix uteri	IgD+ CD38- %lymphocyte	-0.00925449	0.0438746	0.835311
kCS1VP	M3kvSi	Malignant neoplasm of cervix uteri	T cell %leukocyte	-0.0397024	0.0358022	0.28492
kDSdOT	M3kvSi	Malignant neoplasm of cervix uteri	CD20 on IgD+ CD38- unsw mem	-0.175594	0.0775812	0.0369895
KE4U0C	M3kvSi	Malignant neoplasm of cervix uteri	CD19 on CD20-	0.0259586	0.034137	0.456335
kEblba	M3kvSi	Malignant neoplasm of cervix uteri	CD11c+ monocyte AC	0.079732	0.0593792	0.202326
khxGsP	M3kvSi	Malignant neoplasm of cervix uteri	IgD+ CD38dim %B cell	0.0411282	0.0372382	0.289416
kjff7D	M3kvSi	Malignant neoplasm of cervix uteri	CD62L- plasmacytoid DC %DC	0.0211794	0.0376775	0.581822
KkFVJQ	M3kvSi	Malignant neoplasm of cervix uteri	CX3CR1 on CD14- CD16-	-0.044537	0.0380817	0.258335
KKTnlg	M3kvSi	Malignant neoplasm of cervix uteri	CCR2 on CD62L+ myeloid DC	0.000147987	0.0600123	0.998073
KLlxGw	M3kvSi	Malignant neoplasm of cervix uteri	IgD- CD38br AC	-0.032296	0.0365743	0.388865
KNfzt3	M3kvSi	Malignant neoplasm of cervix uteri	CD19 on CD20- CD38-	0.00193346	0.0498868	0.969536
Kooj8n	M3kvSi	Malignant neoplasm of cervix uteri	IgD- CD24- %lymphocyte	0.00370826	0.035565	0.917902
KsAmaA	M3kvSi	Malignant neoplasm of cervix uteri	Transitional %lymphocyte	-0.00182201	0.0412462	0.965131
KV5LYt	M3kvSi	Malignant neoplasm of cervix uteri	CD24 on sw mem	0.00794956	0.025777	0.759558
kwaNQl	M3kvSi	Malignant neoplasm of cervix uteri	CD25 on resting Treg	0.017159	0.0334096	0.613782
kxySws	M3kvSi	Malignant neoplasm of cervix uteri	CD28- CD8dim AC	-0.0160439	0.0326287	0.627049
l0bMiq	M3kvSi	Malignant neoplasm of cervix uteri	CD34 on HSC	0.0795049	0.0428927	0.093495
lhHrIR	M3kvSi	Malignant neoplasm of cervix uteri	CD25 on secreting Treg	0.0709376	0.0397236	0.0994084
LhYdTA	M3kvSi	Malignant neoplasm of cervix uteri	HLA DR+ T cell AC	0.0615978	0.0285696	0.0398183
lieEi5	M3kvSi	Malignant neoplasm of cervix uteri	CD28 on CD28+ DN (CD4-CD8-)	-0.189344	0.265815	0.605968
Lj03ao	M3kvSi	Malignant neoplasm of cervix uteri	CD33 on CD33br HLA DR+	0.0248087	0.0355423	0.492831
LNmIRg	M3kvSi	Malignant neoplasm of cervix uteri	CD11c+ HLA DR++ monocyte AC	-0.083196	0.0457578	0.0890603
LoHeg9	M3kvSi	Malignant neoplasm of cervix uteri	DP (CD4+CD8+) %leukocyte	0.0446477	0.0605718	0.469619
loWapr	M3kvSi	Malignant neoplasm of cervix uteri	CD45RA on naive CD8br	-0.0251316	0.0474505	0.602193
lSmZts	M3kvSi	Malignant neoplasm of cervix uteri	CD8br AC	0.00397965	0.0342109	0.908614
LUGKuJ	M3kvSi	Malignant neoplasm of cervix uteri	CD8 on naive CD8br	-0.037077	0.0606851	0.551009
Lvpe9i	M3kvSi	Malignant neoplasm of cervix uteri	CD45 on CD33- HLA DR-	-0.0526847	0.0899723	0.569016
lW2R8L	M3kvSi	Malignant neoplasm of cervix uteri	HSC AC	-0.0186157	0.0399174	0.646881
lXnMl7	M3kvSi	Malignant neoplasm of cervix uteri	CM CD8br %T cell	0.0245426	0.0491732	0.623151
LxxAqM	M3kvSi	Malignant neoplasm of cervix uteri	EM CD4+ %CD4+	-0.00953826	0.0326575	0.772551
lXZmxI	M3kvSi	Malignant neoplasm of cervix uteri	CD33 on CD14+ monocyte	-0.0248741	0.0363791	0.50239
mAPnG9	M3kvSi	Malignant neoplasm of cervix uteri	Naive CD4+ %T cell	0.071836	0.0275529	0.0137508
MeT5s4	M3kvSi	Malignant neoplasm of cervix uteri	FSC-A on plasmacytoid DC	-0.000490194	0.0306102	0.987356
mFSOXf	M3kvSi	Malignant neoplasm of cervix uteri	CD45 on CD66b++ myelod cell	0.0189309	0.0506586	0.714228
mG5eKP	M3kvSi	Malignant neoplasm of cervix uteri	CD28 on CD45RA- CD4 not Treg	0.0392519	0.053116	0.47539
mGf4Vm	M3kvSi	Malignant neoplasm of cervix uteri	HLA DR on CD33dim HLA DR+ CD11b+	0.0531737	0.0332563	0.12478
miPrRE	M3kvSi	Malignant neoplasm of cervix uteri	SSC-A on myeloid DC	0.00783897	0.030188	0.798429
MJ0HFw	M3kvSi	Malignant neoplasm of cervix uteri	CD8 on CD28- CD8br	-0.130989	0.079934	0.118633
mp26H3	M3kvSi	Malignant neoplasm of cervix uteri	HLA DR on CD14+ CD16- monocyte	-0.0583164	0.0551031	0.302528
mpWL3x	M3kvSi	Malignant neoplasm of cervix uteri	HLA DR+ CD4+ %T cell	0.064942	0.0370431	0.0928973
mqyiIJ	M3kvSi	Malignant neoplasm of cervix uteri	CD8dim %T cell	-0.130353	0.0628188	0.0534739
MSbuAV	M3kvSi	Malignant neoplasm of cervix uteri	FSC-A on CD4+	0.0197176	0.0329714	0.555669
MThh03	M3kvSi	Malignant neoplasm of cervix uteri	CD28 on CD28+ CD4+	0.0261891	0.0326834	0.430821
MvcdSI	M3kvSi	Malignant neoplasm of cervix uteri	CD45 on Mo MDSC	0.0365271	0.0642597	0.578155
MwBoGz	M3kvSi	Malignant neoplasm of cervix uteri	CD4+ AC	-0.032424	0.0334435	0.343323
mWPSns	M3kvSi	Malignant neoplasm of cervix uteri	CD24+ CD27+ %B cell	0.0173122	0.0385663	0.657535
MXGz0z	M3kvSi	Malignant neoplasm of cervix uteri	CD45 on CD8br	-0.00493605	0.0284061	0.863506
MXi0hv	M3kvSi	Malignant neoplasm of cervix uteri	CD16-CD56 on NKT	-0.0255828	0.0415901	0.543824
MYoiHs	M3kvSi	Malignant neoplasm of cervix uteri	PDL-1 on CD14+ CD16- monocyte	0.0330508	0.0560541	0.565551
MyRdZK	M3kvSi	Malignant neoplasm of cervix uteri	HVEM on EM CD8br	-0.0591475	0.0470075	0.226351
mz1o9v	M3kvSi	Malignant neoplasm of cervix uteri	Naive CD4+ AC	0.0740154	0.0628738	0.251153
mZxrHN	M3kvSi	Malignant neoplasm of cervix uteri	IgD+ %B cell	-0.0165776	0.0576119	0.777479
N3lFMF	M3kvSi	Malignant neoplasm of cervix uteri	CD45 on CD33dim HLA DR-	-0.0238703	0.061314	0.702177
N4zpV1	M3kvSi	Malignant neoplasm of cervix uteri	CD62L on CD62L+ plasmacytoid DC	-0.0407828	0.0499199	0.428667
N90Y8B	M3kvSi	Malignant neoplasm of cervix uteri	IgD- CD38- %lymphocyte	-0.0446947	0.0379273	0.249298
NahINm	M3kvSi	Malignant neoplasm of cervix uteri	CD45 on HLA DR+ T cell	0.0190956	0.0450838	0.677527
napb1s	M3kvSi	Malignant neoplasm of cervix uteri	CD4 on CD39+ CD4+	-0.0618541	0.0438816	0.170987
nb9NCN	M3kvSi	Malignant neoplasm of cervix uteri	FSC-A on NKT	0.00577803	0.0552922	0.917928
nbzuLG	M3kvSi	Malignant neoplasm of cervix uteri	CD8br %T cell	0.0556409	0.0375272	0.153746
NcnsVV	M3kvSi	Malignant neoplasm of cervix uteri	CD45RA on TD CD8br	0.017672	0.0663538	0.794507
NDALYu	M3kvSi	Malignant neoplasm of cervix uteri	CD20 on IgD+ CD24-	0.0371004	0.0266556	0.178537
NehIkN	M3kvSi	Malignant neoplasm of cervix uteri	PDL-1 on CD14+ CD16+ monocyte	-0.0308372	0.0325105	0.351594
nF4sUF	M3kvSi	Malignant neoplasm of cervix uteri	CD25++ CD8br %CD8br	-0.0199387	0.0451745	0.663679
NFH1fK	M3kvSi	Malignant neoplasm of cervix uteri	CD45RA- CD4+ %T cell	0.00963646	0.0284806	0.738041
NFSScB	M3kvSi	Malignant neoplasm of cervix uteri	CD3 on CD39+ activated Treg	0.068732	0.0383355	0.0856018
nGRYt9	M3kvSi	Malignant neoplasm of cervix uteri	CD19 on sw mem	0.00930655	0.0548889	0.866727
niup1f	M3kvSi	Malignant neoplasm of cervix uteri	CCR2 on CD62L+ plasmacytoid DC	-0.0865077	0.0351939	0.0250011
NJvwi0	M3kvSi	Malignant neoplasm of cervix uteri	BAFF-R on sw mem	0.0142871	0.0446228	0.752738
NMpfGH	M3kvSi	Malignant neoplasm of cervix uteri	CD45RA+ CD8br %T cell	0.0232317	0.0290489	0.429946
NN85by	M3kvSi	Malignant neoplasm of cervix uteri	CD14+ CD16+ monocyte %monocyte	-0.0542282	0.0506068	0.295533
NPBWa2	M3kvSi	Malignant neoplasm of cervix uteri	Naive DN (CD4-CD8-) %T cell	-0.0539534	0.0409459	0.204138
NpvWSi	M3kvSi	Malignant neoplasm of cervix uteri	CD20 on IgD+	0.0200068	0.0280437	0.485268
nQwLdo	M3kvSi	Malignant neoplasm of cervix uteri	CD25 on CD45RA- CD4 not Treg	-0.052345	0.0358204	0.156899
NqzvuA	M3kvSi	Malignant neoplasm of cervix uteri	CD24 on unsw mem	-0.0198414	0.029916	0.513771
nRhasx	M3kvSi	Malignant neoplasm of cervix uteri	CD4 on activated & secreting Treg	0.0107403	0.0333709	0.7498
nrQG8L	M3kvSi	Malignant neoplasm of cervix uteri	CD28- CD25++ CD8br AC	0.0331251	0.0317347	0.30742
nTYblf	M3kvSi	Malignant neoplasm of cervix uteri	Secreting Treg % CD4 Treg	0.0337184	0.0292732	0.258789
NuI2An	M3kvSi	Malignant neoplasm of cervix uteri	CD20 on IgD+ CD24+	0.019709	0.0459962	0.672655
nvBOk7	M3kvSi	Malignant neoplasm of cervix uteri	CD45 on B cell	0.0555433	0.0394214	0.182315
NVqzeY	M3kvSi	Malignant neoplasm of cervix uteri	CD39+ secreting Treg %CD4 Treg	0.0661299	0.0385414	0.101647
nxofTM	M3kvSi	Malignant neoplasm of cervix uteri	CD24+ CD27+ %lymphocyte	0.00798552	0.0305666	0.79633
NY9mUz	M3kvSi	Malignant neoplasm of cervix uteri	HLA DR+ NK %CD3- lymphocyte	0.00497391	0.0429307	0.908865
NYc7OS	M3kvSi	Malignant neoplasm of cervix uteri	CD28+ CD45RA- CD8br %T cell	-0.033353	0.0267256	0.224077
nYHtnN	M3kvSi	Malignant neoplasm of cervix uteri	CD28 on CD45RA+ CD4+	0.0444485	0.0581026	0.460369
nyrjMw	M3kvSi	Malignant neoplasm of cervix uteri	Naive CD8br %CD8br	0.013764	0.0239131	0.568687
nyZarX	M3kvSi	Malignant neoplasm of cervix uteri	CD33 on CD33br HLA DR+ CD14-	-0.00350192	0.039291	0.929913
nyZjp6	M3kvSi	Malignant neoplasm of cervix uteri	HLA DR on plasmacytoid DC	0.0444141	0.0375981	0.250695
nzbQPe	M3kvSi	Malignant neoplasm of cervix uteri	CD38 on PB/PC	-0.00958856	0.0526594	0.858324
nZwvS2	M3kvSi	Malignant neoplasm of cervix uteri	CD28+ CD45RA+ CD8dim %T cell	0.0030666	0.02308	0.895038
nzzwFT	M3kvSi	Malignant neoplasm of cervix uteri	CX3CR1 on monocyte	-0.00232075	0.0477026	0.9616
O0j8YK	M3kvSi	Malignant neoplasm of cervix uteri	CD20- CD38- AC	0.000410205	0.0680321	0.995288
o5f6SS	M3kvSi	Malignant neoplasm of cervix uteri	IgD+ CD38br %B cell	0.0523539	0.0491548	0.297892
o6y5Q1	M3kvSi	Malignant neoplasm of cervix uteri	BAFF-R on IgD- CD24-	0.00305356	0.0339263	0.929178
OB4T6W	M3kvSi	Malignant neoplasm of cervix uteri	CD24 on IgD+ CD24+	-0.0394564	0.027729	0.16818
ockGyx	M3kvSi	Malignant neoplasm of cervix uteri	CD45 on NKT	0.039231	0.0439456	0.382624
ocR0FT	M3kvSi	Malignant neoplasm of cervix uteri	CD25 on unsw mem	0.00736566	0.0265531	0.784068
ocXkWL	M3kvSi	Malignant neoplasm of cervix uteri	CD3 on CD28- CD8br	-0.0317956	0.0508958	0.539994
oeIbLi	M3kvSi	Malignant neoplasm of cervix uteri	CD64 on monocyte	-0.0357168	0.042557	0.408968
ojfa9F	M3kvSi	Malignant neoplasm of cervix uteri	CD11b on Gr MDSC	-0.511018	0.755801	0.621514
OJvY2C	M3kvSi	Malignant neoplasm of cervix uteri	CD28 on secreting Treg	0.0130084	0.034762	0.713482
ok9W8V	M3kvSi	Malignant neoplasm of cervix uteri	Secreting Treg AC	-0.0423611	0.0388544	0.287955
OLOFlQ	M3kvSi	Malignant neoplasm of cervix uteri	FSC-A on T cell	-0.0122536	0.0321327	0.70697
oMCnrN	M3kvSi	Malignant neoplasm of cervix uteri	CD45 on HLA DR+ CD8br	0.00587313	0.0365783	0.874447
oP0kJZ	M3kvSi	Malignant neoplasm of cervix uteri	CD62L on CD62L+ DC	-0.00717823	0.0388827	0.855084
oPDyfS	M3kvSi	Malignant neoplasm of cervix uteri	HLA DR+ CD8br %T cell	-0.0438104	0.0290247	0.142394
opjsb6	M3kvSi	Malignant neoplasm of cervix uteri	CD45RA- CD4+ %CD4+	0.0486059	0.0318568	0.138287
oPvpO5	M3kvSi	Malignant neoplasm of cervix uteri	IgD+ CD38br %lymphocyte	-0.0351556	0.0344492	0.318103
oQbMkH	M3kvSi	Malignant neoplasm of cervix uteri	CD86 on CD62L+ myeloid DC	0.0304188	0.0371882	0.423013
ouWnj3	M3kvSi	Malignant neoplasm of cervix uteri	Naive CD8br AC	0.000342848	0.0280076	0.99033
OWUJ7q	M3kvSi	Malignant neoplasm of cervix uteri	BAFF-R on IgD- CD27-	0.00285075	0.0393962	0.943212
oXIcv1	M3kvSi	Malignant neoplasm of cervix uteri	CD19 on IgD+	-0.0032624	0.0355687	0.927651
Oxz2sj	M3kvSi	Malignant neoplasm of cervix uteri	CD3 on TD CD8br	-0.101314	0.0598948	0.105523
P8E1Mp	M3kvSi	Malignant neoplasm of cervix uteri	EM CD4+ AC	-0.0535997	0.0454607	0.252221
p9h6yz	M3kvSi	Malignant neoplasm of cervix uteri	CD3 on activated Treg	-0.0106638	0.0389558	0.787237
pCZenZ	M3kvSi	Malignant neoplasm of cervix uteri	CD127 on CD28- CD8br	-0.0486915	0.042508	0.267018
pDxt6T	M3kvSi	Malignant neoplasm of cervix uteri	PDL-1 on CD14- CD16-	0.00440421	0.031371	0.889433
pgkSoh	M3kvSi	Malignant neoplasm of cervix uteri	CCR2 on granulocyte	0.0024471	0.0489803	0.960859
Pjn5Bm	M3kvSi	Malignant neoplasm of cervix uteri	CD14 on CD14+ CD16- monocyte	-0.0571044	0.0728512	0.446188
pJt7up	M3kvSi	Malignant neoplasm of cervix uteri	CD45RA- CD28- CD8br AC	-0.0124904	0.0187952	0.506801
pKqQIi	M3kvSi	Malignant neoplasm of cervix uteri	CD4 on CD4+	-0.0318299	0.04476	0.485219
pMYG2M	M3kvSi	Malignant neoplasm of cervix uteri	CD27 on T cell	0.0156958	0.0444707	0.728014
pnRKUa	M3kvSi	Malignant neoplasm of cervix uteri	IgD+ CD38- %B cell	0.00641222	0.0302048	0.834028
pojPhf	M3kvSi	Malignant neoplasm of cervix uteri	CD33 on CD33br HLA DR+ CD14dim	0.0323919	0.0318691	0.319172
POLC3n	M3kvSi	Malignant neoplasm of cervix uteri	CD45RA- CD28- CD8br %T cell	0.00183794	0.0221139	0.933858
pOloHn	M3kvSi	Malignant neoplasm of cervix uteri	CD27 on CD20- CD38-	0.0271482	0.0319409	0.406516
pPYcrF	M3kvSi	Malignant neoplasm of cervix uteri	CD45RA on CD39+ resting Treg	0.0643274	0.0680139	0.380766
PsDvX0	M3kvSi	Malignant neoplasm of cervix uteri	CD38 on IgD+ CD24-	-0.0149355	0.0431074	0.733801
pvrJLm	M3kvSi	Malignant neoplasm of cervix uteri	HLA DR+ T cell%T cell	-0.0071438	0.0272086	0.794749
pWa8gL	M3kvSi	Malignant neoplasm of cervix uteri	CD25 on IgD+ CD38br	-0.0827498	0.0615642	0.205974
pweTeX	M3kvSi	Malignant neoplasm of cervix uteri	CD3 on CD45RA- CD4+	-0.0546267	0.0326987	0.107273
Pwm7fv	M3kvSi	Malignant neoplasm of cervix uteri	CD39+ resting Treg % CD4 Treg	0.0151039	0.0264195	0.571402
pwr7ID	M3kvSi	Malignant neoplasm of cervix uteri	CD62L- DC %DC	0.0500604	0.0374507	0.196328
pxJxoJ	M3kvSi	Malignant neoplasm of cervix uteri	CD123 on CD62L+ plasmacytoid DC	0.0296327	0.038398	0.451525
PYi96z	M3kvSi	Malignant neoplasm of cervix uteri	BAFF-R on IgD+ CD38- unsw mem	0.0138183	0.0482286	0.777945
pyqd1r	M3kvSi	Malignant neoplasm of cervix uteri	TD CD8br %T cell	-0.0446979	0.0517439	0.401284
pzVHOI	M3kvSi	Malignant neoplasm of cervix uteri	CD4+ CD8dim AC	-0.0364121	0.0444273	0.427222
Q7c6Tv	M3kvSi	Malignant neoplasm of cervix uteri	TD CD4+ %T cell	0.0070128	0.0338927	0.837824
Q7cX52	M3kvSi	Malignant neoplasm of cervix uteri	CD28 on CD39+ CD4+	-0.0895785	0.0448445	0.0642373
q8I77C	M3kvSi	Malignant neoplasm of cervix uteri	EM CD4+ %T cell	0.0380258	0.0642509	0.561323
qa0WKi	M3kvSi	Malignant neoplasm of cervix uteri	CD14+ CD16- monocyte AC	-0.00353052	0.0269641	0.896875
qCaw46	M3kvSi	Malignant neoplasm of cervix uteri	Myeloid DC %DC	-0.0314301	0.039271	0.431366
QEZV58	M3kvSi	Malignant neoplasm of cervix uteri	HLA DR on myeloid DC	-0.0691605	0.0558547	0.237529
QF6BGa	M3kvSi	Malignant neoplasm of cervix uteri	EM DN (CD4-CD8-) AC	-0.0331505	0.0567005	0.566456
QH2FJI	M3kvSi	Malignant neoplasm of cervix uteri	CD127 on T cell	-0.032957	0.0653601	0.620967
qHeZ8i	M3kvSi	Malignant neoplasm of cervix uteri	CD3 on CD28+ DN (CD4-CD8-)	0.0458234	0.0449913	0.325721
qKFA5U	M3kvSi	Malignant neoplasm of cervix uteri	CD39+ resting Treg AC	0.00641175	0.0379581	0.86717
Ql29c5	M3kvSi	Malignant neoplasm of cervix uteri	SSC-A on monocyte	-0.0952347	0.0484531	0.0633963
qmzDeH	M3kvSi	Malignant neoplasm of cervix uteri	FSC-A on HLA DR+ CD8br	0.0340078	0.0463304	0.473553
QoN0td	M3kvSi	Malignant neoplasm of cervix uteri	Basophil AC	-0.0371595	0.028581	0.20764
QPBTaS	M3kvSi	Malignant neoplasm of cervix uteri	HLA DR++ monocyte %leukocyte	-0.00504563	0.0835312	0.953795
QqinMO	M3kvSi	Malignant neoplasm of cervix uteri	Sw mem %lymphocyte	0.00542052	0.0399077	0.893653
QQuZOm	M3kvSi	Malignant neoplasm of cervix uteri	CD64 on CD14- CD16-	0.0327247	0.0611447	0.600909
qT3GAA	M3kvSi	Malignant neoplasm of cervix uteri	CD33- HLA DR- AC	-0.0168065	0.0542438	0.76006
qVJ5ug	M3kvSi	Malignant neoplasm of cervix uteri	HLA DR on B cell	-0.00403602	0.0394077	0.919445
QVJyq5	M3kvSi	Malignant neoplasm of cervix uteri	CD86+ plasmacytoid DC %DC	0.00289565	0.0397426	0.942521
QWmjKV	M3kvSi	Malignant neoplasm of cervix uteri	CD25hi %T cell	-0.0538442	0.0419724	0.217819
qyIiJc	M3kvSi	Malignant neoplasm of cervix uteri	CD127 on CD28+ DN (CD4-CD8-)	-0.0538197	0.0442625	0.236901
qywU80	M3kvSi	Malignant neoplasm of cervix uteri	BAFF-R on B cell	-0.0414707	0.0396155	0.308314
QzW79J	M3kvSi	Malignant neoplasm of cervix uteri	CD33 on Im MDSC	-0.0393591	0.0499321	0.439793
r4tr4u	M3kvSi	Malignant neoplasm of cervix uteri	CD28- CD127- CD25++ CD8br %CD8br	0.081	0.0366788	0.0421568
r4ytoo	M3kvSi	Malignant neoplasm of cervix uteri	IgD+ CD24+ %B cell	0.0182312	0.0548443	0.743415
r8VzUj	M3kvSi	Malignant neoplasm of cervix uteri	IgD- CD38br %lymphocyte	0.00476502	0.0289385	0.870395
r9OHil	M3kvSi	Malignant neoplasm of cervix uteri	CD45 on CD4+	-0.046378	0.0724763	0.535334
rDkUbI	M3kvSi	Malignant neoplasm of cervix uteri	CD39 on CD39+ secreting Treg	-0.055896	0.0307856	0.0837303
reZZLP	M3kvSi	Malignant neoplasm of cervix uteri	IgD on IgD+ CD38- unsw mem	-0.086917	0.0569492	0.147762
rHJTsb	M3kvSi	Malignant neoplasm of cervix uteri	CD3 on CD45RA+ CD4+	0.0337145	0.0288009	0.251288
rhRyRZ	M3kvSi	Malignant neoplasm of cervix uteri	CD3 on CM CD8br	-0.0371467	0.0520694	0.48587
rhtOcG	M3kvSi	Malignant neoplasm of cervix uteri	CD66b on CD66b++ myeloid cell	0.0288563	0.0394045	0.471072
rIkX4p	M3kvSi	Malignant neoplasm of cervix uteri	BAFF-R on IgD+ CD38- naive	0.0765767	0.036069	0.0434298
RjtFeg	M3kvSi	Malignant neoplasm of cervix uteri	CD25 on IgD- CD38br	-0.0280407	0.0428191	0.521317
rnWWiO	M3kvSi	Malignant neoplasm of cervix uteri	HLA DR on CD14+ CD16+ monocyte	-0.000752038	0.0430248	0.986258
RNZ3vK	M3kvSi	Malignant neoplasm of cervix uteri	CD38 on transitional	0.00541291	0.0436164	0.902361
rQkyMx	M3kvSi	Malignant neoplasm of cervix uteri	FSC-A on CD14+ monocyte	-0.0119664	0.0379806	0.755821
Rqmgtl	M3kvSi	Malignant neoplasm of cervix uteri	Sw mem AC	0.0527371	0.0333257	0.128487
rrbsw8	M3kvSi	Malignant neoplasm of cervix uteri	CD4 Treg AC	-0.0679769	0.0421598	0.12337
RtnfOT	M3kvSi	Malignant neoplasm of cervix uteri	CD20 on CD20- CD38-	-0.0339014	0.0439	0.452811
RTytdh	M3kvSi	Malignant neoplasm of cervix uteri	SSC-A on granulocyte	0.0409066	0.0427063	0.348095
rUkZWP	M3kvSi	Malignant neoplasm of cervix uteri	CD19 on IgD+ CD38dim	-0.00573978	0.0435376	0.896313
rUo4t1	M3kvSi	Malignant neoplasm of cervix uteri	FSC-A on granulocyte	0.0256856	0.0486946	0.603964
rX5y0Q	M3kvSi	Malignant neoplasm of cervix uteri	CD11b on CD14+ monocyte	0.00820335	0.0447608	0.856634
rX9etn	M3kvSi	Malignant neoplasm of cervix uteri	CD14 on Mo MDSC	0.00446208	0.0349644	0.899611
rxCZ9E	M3kvSi	Malignant neoplasm of cervix uteri	HLA DR++ monocyte %monocyte	0.00224027	0.0481109	0.963346
RxduvU	M3kvSi	Malignant neoplasm of cervix uteri	CD4 on activated Treg	0.0284057	0.0403923	0.489279
RxFNZi	M3kvSi	Malignant neoplasm of cervix uteri	DN (CD4-CD8-) %T cell	-0.0996973	0.0661799	0.155858
RzTud6	M3kvSi	Malignant neoplasm of cervix uteri	CD25 on CD39+ activated Treg	-0.0550046	0.041608	0.215619
S1A8UF	M3kvSi	Malignant neoplasm of cervix uteri	CD11c on monocyte	-0.0122724	0.0389639	0.756619
s1eCRM	M3kvSi	Malignant neoplasm of cervix uteri	CD28+ CD45RA+ CD8br %CD8br	0.0132172	0.0265447	0.621745
s6qugj	M3kvSi	Malignant neoplasm of cervix uteri	CD62L- myeloid DC AC	0.0403571	0.0614744	0.522156
s9iK9S	M3kvSi	Malignant neoplasm of cervix uteri	CD24 on memory B cell	0.00660843	0.0270505	0.808719
sd35Wl	M3kvSi	Malignant neoplasm of cervix uteri	CD4 on CD39+ secreting Treg	0.0202203	0.0305459	0.51555
sddrSW	M3kvSi	Malignant neoplasm of cervix uteri	CD45 on CD33br HLA DR+ CD14-	0.098484	0.0755082	0.210589
SdWrj8	M3kvSi	Malignant neoplasm of cervix uteri	Naive CD4+ %CD4+	0.041032	0.0378517	0.286212
sfin8t	M3kvSi	Malignant neoplasm of cervix uteri	CD14- CD16- AC	0.0025677	0.0313185	0.935399
sfYKre	M3kvSi	Malignant neoplasm of cervix uteri	CD4 on CD39+ resting Treg	-0.0328089	0.0480506	0.507702
Sg9NdA	M3kvSi	Malignant neoplasm of cervix uteri	CD127 on CD28+ CD45RA+ CD8br	-0.0354475	0.0473777	0.463507
SgyjrL	M3kvSi	Malignant neoplasm of cervix uteri	CD8br %leukocyte	0.046471	0.0637725	0.478199
shbv85	M3kvSi	Malignant neoplasm of cervix uteri	CCR2 on CD14+ CD16- monocyte	0.0300694	0.0243334	0.228048
shhQUx	M3kvSi	Malignant neoplasm of cervix uteri	CD25 on activated & secreting Treg	0.0224513	0.0354658	0.534253
sI94Tx	M3kvSi	Malignant neoplasm of cervix uteri	CD14 on CD33br HLA DR+ CD14dim	0.050343	0.0604261	0.417034
sjVb5V	M3kvSi	Malignant neoplasm of cervix uteri	CD39+ activated Treg AC	0.0381017	0.0237084	0.119253
SKGT0w	M3kvSi	Malignant neoplasm of cervix uteri	CD3 on naive CD8br	0.00486034	0.0365976	0.895503
sMEipT	M3kvSi	Malignant neoplasm of cervix uteri	CD11b on CD66b++ myeloid cell	0.0473784	0.0607018	0.447233
SQsAMn	M3kvSi	Malignant neoplasm of cervix uteri	HLA DR on DC	-0.0736968	0.0456415	0.124784
sQXM1Z	M3kvSi	Malignant neoplasm of cervix uteri	CD39 on CD39+ CD4+	-0.0269545	0.0367072	0.472218
sRIkUg	M3kvSi	Malignant neoplasm of cervix uteri	CD3 on HLA DR+ CD4+	0.00521564	0.0363532	0.887116
sRwgc9	M3kvSi	Malignant neoplasm of cervix uteri	PB/PC AC	-0.0076266	0.0284946	0.791462
ssJAjq	M3kvSi	Malignant neoplasm of cervix uteri	CD28+ DN (CD4-CD8-) %DN	-0.0530127	0.0314481	0.104293
stn6gl	M3kvSi	Malignant neoplasm of cervix uteri	CCR2 on monocyte	-0.011997	0.0535416	0.824682
su3zMj	M3kvSi	Malignant neoplasm of cervix uteri	CD45 on CD33br HLA DR+	-0.0314435	0.0378708	0.420313
sUplMg	M3kvSi	Malignant neoplasm of cervix uteri	CD28 on CD28+ CD45RA+ CD8br	0.0518518	0.0483718	0.303243
SUxZ9f	M3kvSi	Malignant neoplasm of cervix uteri	CD28+ CD45RA- CD8dim AC	-0.038008	0.0280847	0.184879
svMrB6	M3kvSi	Malignant neoplasm of cervix uteri	Gr MDSC AC	-0.012494	0.0476444	0.795964
SwNojI	M3kvSi	Malignant neoplasm of cervix uteri	Im MDSC AC	0.0322253	0.0432727	0.465113
swpzN9	M3kvSi	Malignant neoplasm of cervix uteri	IgD+ %Lymphocyte	0.0241034	0.0308115	0.445471
swwiTw	M3kvSi	Malignant neoplasm of cervix uteri	CD25hi AC	-0.0297288	0.0507127	0.563976
sZPUBw	M3kvSi	Malignant neoplasm of cervix uteri	CD40 on CD14+ CD16+ monocyte	-0.0221953	0.0523154	0.676142
t0RppT	M3kvSi	Malignant neoplasm of cervix uteri	HLA DR on CD33br HLA DR+ CD14-	0.0332123	0.0448503	0.466481
tb9QFy	M3kvSi	Malignant neoplasm of cervix uteri	CD3 on EM CD8br	-0.00490941	0.0428344	0.91002
tC9wQP	M3kvSi	Malignant neoplasm of cervix uteri	IgD on transitional	-0.0303832	0.0333449	0.369464
tCrbWT	M3kvSi	Malignant neoplasm of cervix uteri	CD33br HLA DR+ AC	0.00720977	0.0254015	0.778627
Tglucp	M3kvSi	Malignant neoplasm of cervix uteri	CCR2 on plasmacytoid DC	-0.0741302	0.0338481	0.04275
THFcqh	M3kvSi	Malignant neoplasm of cervix uteri	CD14- CD16+ monocyte AC	-0.0440775	0.0394919	0.280855
thkj0S	M3kvSi	Malignant neoplasm of cervix uteri	CD39+ CD4+ AC	0.00798327	0.0287877	0.78365
tI7FbE	M3kvSi	Malignant neoplasm of cervix uteri	CD39 on CD39+ CD8br	0.0416284	0.051919	0.431652
TIH8Dc	M3kvSi	Malignant neoplasm of cervix uteri	CD62L on CD62L+ myeloid DC	-0.055192	0.0953899	0.572751
tlO82y	M3kvSi	Malignant neoplasm of cervix uteri	CD127 on CD45RA- CD4 not Treg	0.0126601	0.0334196	0.710502
tLOS5F	M3kvSi	Malignant neoplasm of cervix uteri	HLA DR+ CD8br %lymphocyte	-0.0383656	0.0330989	0.256198
TmXqlt	M3kvSi	Malignant neoplasm of cervix uteri	HVEM on CM CD4+	-0.028968	0.0396299	0.47537
tpClb9	M3kvSi	Malignant neoplasm of cervix uteri	CD25 on CD39+ secreting Treg	0.0318526	0.032224	0.339698
tpQV4f	M3kvSi	Malignant neoplasm of cervix uteri	CD28- CD8br %CD8br	0.0281159	0.0456479	0.54456
tq0AwE	M3kvSi	Malignant neoplasm of cervix uteri	HLA DR++ monocyte AC	0.0107004	0.0382303	0.782298
TqRQZF	M3kvSi	Malignant neoplasm of cervix uteri	CD14+ CD16+ monocyte AC	0.00371922	0.0418708	0.930201
tSLwWl	M3kvSi	Malignant neoplasm of cervix uteri	CD38 on IgD+	-0.0466259	0.0602396	0.452773
tucO8W	M3kvSi	Malignant neoplasm of cervix uteri	CD28- CD8dim %T cell	-0.0325633	0.0370018	0.387937
TvsDdp	M3kvSi	Malignant neoplasm of cervix uteri	CD39+ CD4+ %CD4+	0.0885853	0.0313642	0.0096147
txGySD	M3kvSi	Malignant neoplasm of cervix uteri	HLA DR+ NK AC	-0.0101661	0.0469772	0.831407
u010OG	M3kvSi	Malignant neoplasm of cervix uteri	CD127 on CD8br	-0.00317413	0.0386528	0.935295
U3WFgy	M3kvSi	Malignant neoplasm of cervix uteri	BAFF-R on IgD+ CD24-	-0.0176902	0.0331264	0.599213
U3ZeNB	M3kvSi	Malignant neoplasm of cervix uteri	Memory B cell %lymphocyte	-0.0322268	0.0259456	0.225291
uDs3La	M3kvSi	Malignant neoplasm of cervix uteri	CD8dim %leukocyte	-0.0418362	0.0454597	0.371087
UGSYOy	M3kvSi	Malignant neoplasm of cervix uteri	SSC-A on CD8br	0.0152915	0.037909	0.692013
uGWmqx	M3kvSi	Malignant neoplasm of cervix uteri	IgD+ CD38br AC	0.00314056	0.0286651	0.913568
UjgxCV	M3kvSi	Malignant neoplasm of cervix uteri	CD4 on HLA DR+ CD4+	0.0468483	0.0486495	0.347656
uK9VsM	M3kvSi	Malignant neoplasm of cervix uteri	SSC-A on CD14+ monocyte	-0.0763561	0.0537479	0.170827
uLrUSt	M3kvSi	Malignant neoplasm of cervix uteri	HLA DR on HLA DR+ CD8br	0.0233228	0.0483639	0.635449
uoSQgG	M3kvSi	Malignant neoplasm of cervix uteri	CD27 on unsw mem	-0.0627554	0.0421958	0.148127
upi6mk	M3kvSi	Malignant neoplasm of cervix uteri	CD45RA+ CD8br AC	-0.00967902	0.0338678	0.777395
URiPDT	M3kvSi	Malignant neoplasm of cervix uteri	CD28- CD25++ CD8br %T cell	-0.0999075	0.0829561	0.273806
urJFxt	M3kvSi	Malignant neoplasm of cervix uteri	CD80 on myeloid DC	0.00450699	0.0435509	0.918436
uum76c	M3kvSi	Malignant neoplasm of cervix uteri	CD25 on IgD- CD27-	0.0730261	0.0457888	0.127246
Uxkbzr	M3kvSi	Malignant neoplasm of cervix uteri	CD20 on IgD- CD27-	-0.037192	0.0652901	0.576371
uzdPVL	M3kvSi	Malignant neoplasm of cervix uteri	IgD- CD38dim %lymphocyte	0.0534772	0.0289631	0.0789789
uZv632	M3kvSi	Malignant neoplasm of cervix uteri	CD27 on IgD- CD38-	-0.0220312	0.0382595	0.569326
v0LOSR	M3kvSi	Malignant neoplasm of cervix uteri	TCRgd %T cell	0.0497317	0.0326215	0.146904
v5W2IS	M3kvSi	Malignant neoplasm of cervix uteri	CD28+ CD45RA- CD8br %CD8br	0.00212323	0.0273045	0.938663
Vd7Gva	M3kvSi	Malignant neoplasm of cervix uteri	CD3- lymphocyte AC	-0.0134988	0.0491001	0.786894
VddAI0	M3kvSi	Malignant neoplasm of cervix uteri	NKT %lymphocyte	-0.0398362	0.0280891	0.166105
VeTMdS	M3kvSi	Malignant neoplasm of cervix uteri	CD28- DN (CD4-CD8-) %DN	0.0530127	0.0314481	0.104293
VgIgEs	M3kvSi	Malignant neoplasm of cervix uteri	CD3 on CD28+ CD45RA- CD8br	-0.00774847	0.0593585	0.897769
VGRf3H	M3kvSi	Malignant neoplasm of cervix uteri	CD16-CD56 on HLA DR+ NK	-0.0106534	0.0279074	0.706316
Vh3wkK	M3kvSi	Malignant neoplasm of cervix uteri	IgD+ CD38- AC	-0.0357387	0.0597975	0.558981
vhECoc	M3kvSi	Malignant neoplasm of cervix uteri	CD4 on CM CD4 +	-0.058663	0.0547741	0.303651
VjhX9A	M3kvSi	Malignant neoplasm of cervix uteri	CD25hi CD45RA- CD4 not Treg AC	0.0503338	0.059904	0.411795
vlk1zh	M3kvSi	Malignant neoplasm of cervix uteri	IgD on IgD+	-0.0195536	0.039937	0.630014
VoXk81	M3kvSi	Malignant neoplasm of cervix uteri	TCRgd AC	0.0367181	0.0418754	0.392795
vp5jSH	M3kvSi	Malignant neoplasm of cervix uteri	CD39+ CD8br AC	-0.0118762	0.0386408	0.761469
VRAMWJ	M3kvSi	Malignant neoplasm of cervix uteri	CD20- %lymphocyte	0.0206002	0.0389972	0.605055
vRsgfY	M3kvSi	Malignant neoplasm of cervix uteri	CD45 on T cell	-0.01514	0.0420159	0.724379
vsUJnr	M3kvSi	Malignant neoplasm of cervix uteri	IgD- CD38- AC	-0.0714652	0.0655414	0.296955
VuaWIZ	M3kvSi	Malignant neoplasm of cervix uteri	CD11c on CD62L+ myeloid DC	-0.0462504	0.0334302	0.17925
vuCIA1	M3kvSi	Malignant neoplasm of cervix uteri	BAFF-R on memory B cell	-0.00593581	0.0422174	0.890056
Vun6VW	M3kvSi	Malignant neoplasm of cervix uteri	T/B	-0.00409593	0.0336813	0.904144
vXP7Bg	M3kvSi	Malignant neoplasm of cervix uteri	CD25 on CD20- CD38-	-0.0762745	0.0391619	0.0681639
Vy1ONN	M3kvSi	Malignant neoplasm of cervix uteri	CD20 on memory B cell	-0.0284015	0.0272721	0.307272
vyKh0o	M3kvSi	Malignant neoplasm of cervix uteri	CD3 on T cell	0.00491484	0.0269644	0.856638
vyuYr1	M3kvSi	Malignant neoplasm of cervix uteri	HVEM on TD CD8br	0.0517561	0.049212	0.303864
VzdwUW	M3kvSi	Malignant neoplasm of cervix uteri	B cell AC	-0.0230397	0.0345624	0.510477
W2dMaV	M3kvSi	Malignant neoplasm of cervix uteri	CD4 on CD39+ activated Treg	-0.0706327	0.0431912	0.116877
w4ecXb	M3kvSi	Malignant neoplasm of cervix uteri	CD39+ secreting Treg AC	0.0195602	0.0364808	0.59677
w9AO7C	M3kvSi	Malignant neoplasm of cervix uteri	CD27 on memory B cell	-0.0219041	0.0307557	0.483506
waE9dT	M3kvSi	Malignant neoplasm of cervix uteri	CM CD4+ AC	-0.0326858	0.0378208	0.395366
wBLA0t	M3kvSi	Malignant neoplasm of cervix uteri	TD CD4+ %CD4+	0.0719002	0.0622041	0.26206
WDJ8JF	M3kvSi	Malignant neoplasm of cervix uteri	CD3 on CD39+ resting Treg	-0.0186176	0.0428716	0.669257
wfkhxN	M3kvSi	Malignant neoplasm of cervix uteri	CD25hi CD45RA+ CD4 not Treg %CD4+	-0.0127095	0.029465	0.669304
wgJ2O3	M3kvSi	Malignant neoplasm of cervix uteri	CD25 on IgD+ CD24+	0.0141366	0.0275491	0.612544
WHtYGB	M3kvSi	Malignant neoplasm of cervix uteri	CX3CR1 on CD14+ CD16- monocyte	0.0280147	0.0409657	0.500355
wiF7YR	M3kvSi	Malignant neoplasm of cervix uteri	DN (CD4-CD8-) %leukocyte	-0.0407392	0.0304397	0.197441
wiiNXN	M3kvSi	Malignant neoplasm of cervix uteri	CD33br HLA DR+ CD14dim %CD33br HLA DR+	-0.0206135	0.0325484	0.532774
WmtHRz	M3kvSi	Malignant neoplasm of cervix uteri	CD4 on TD CD4+	-0.0369675	0.0369545	0.328018
Wp56ZG	M3kvSi	Malignant neoplasm of cervix uteri	CD4/CD8br	-0.0566616	0.051555	0.293307
wpXh1h	M3kvSi	Malignant neoplasm of cervix uteri	CD19 on IgD- CD24-	-0.0312064	0.0445874	0.491675
wRILqG	M3kvSi	Malignant neoplasm of cervix uteri	CD45 on lymphocyte	0.172463	0.0999084	0.104842
Ws628A	M3kvSi	Malignant neoplasm of cervix uteri	SSC-A on T cell	0.0350405	0.0371897	0.357328
wSOvar	M3kvSi	Malignant neoplasm of cervix uteri	IgD- CD38dim %B cell	0.0161784	0.0352984	0.651016
wVM7io	M3kvSi	Malignant neoplasm of cervix uteri	CD14 on CD14+ CD16+ monocyte	0.0563918	0.0733024	0.456589
wwGz2f	M3kvSi	Malignant neoplasm of cervix uteri	CD127 on CD45RA+ CD4+	0.0493692	0.0541285	0.372593
wwndiY	M3kvSi	Malignant neoplasm of cervix uteri	CD3 on secreting Treg	0.00266108	0.0531729	0.960637
WwzfL3	M3kvSi	Malignant neoplasm of cervix uteri	FSC-A on HLA DR+ NK	-0.00694102	0.0399914	0.864146
WXIzu6	M3kvSi	Malignant neoplasm of cervix uteri	CD3 on CD8br	-0.00958386	0.030404	0.755708
X201a0	M3kvSi	Malignant neoplasm of cervix uteri	HLA DR on HLA DR+ T cell	0.0367929	0.0349388	0.307049
x4GOgE	M3kvSi	Malignant neoplasm of cervix uteri	Granulocyte %leukocyte	-0.0194624	0.0430909	0.655746
X8y9tt	M3kvSi	Malignant neoplasm of cervix uteri	CD25 on transitional	-0.0139643	0.0484487	0.776137
XayNPo	M3kvSi	Malignant neoplasm of cervix uteri	BAFF-R on transitional	-0.00734537	0.0363055	0.841525
XEe46g	M3kvSi	Malignant neoplasm of cervix uteri	Naive-mature B cell AC	-0.0221702	0.0288607	0.451356
xElMZw	M3kvSi	Malignant neoplasm of cervix uteri	Activated & resting Treg %CD4+	0.00479521	0.0338815	0.888633
XgSira	M3kvSi	Malignant neoplasm of cervix uteri	TD DN (CD4-CD8-) AC	-0.0222609	0.0417469	0.600394
XHgSzm	M3kvSi	Malignant neoplasm of cervix uteri	CD20 on IgD+ CD38dim	-0.0123748	0.0308597	0.691825
Xi0PTp	M3kvSi	Malignant neoplasm of cervix uteri	IgD+ CD24- %lymphocyte	0.0629841	0.0557409	0.272564
xLBFIK	M3kvSi	Malignant neoplasm of cervix uteri	CD25 on CD45RA+ CD4 not Treg	0.00362629	0.0282493	0.89914
xmg0wV	M3kvSi	Malignant neoplasm of cervix uteri	BAFF-R on IgD+ CD38dim	-0.0189653	0.0333321	0.574885
XPuELD	M3kvSi	Malignant neoplasm of cervix uteri	CD127- CD8br %T cell	0.0287107	0.065332	0.668139
xpw48J	M3kvSi	Malignant neoplasm of cervix uteri	CD80 on CD62L+ plasmacytoid DC	0.00176185	0.0409214	0.966107
XqisX8	M3kvSi	Malignant neoplasm of cervix uteri	CD25 on CD4 Treg	-0.00462675	0.0282641	0.871613
XQtkhk	M3kvSi	Malignant neoplasm of cervix uteri	CD28+ DN (CD4-CD8-) %T cell	-0.110643	0.0554473	0.0591285
XQVCnq	M3kvSi	Malignant neoplasm of cervix uteri	CD33dim HLA DR+ CD11b- AC	0.0162754	0.0273376	0.556758
xRkh2J	M3kvSi	Malignant neoplasm of cervix uteri	DP (CD4+CD8+) %T cell	-0.241861	0.127677	0.107009
xuyEdI	M3kvSi	Malignant neoplasm of cervix uteri	Unsw mem AC	0.0706504	0.0441739	0.127143
xWgFJg	M3kvSi	Malignant neoplasm of cervix uteri	Plasmacytoid DC %DC	-0.0358186	0.0313945	0.266171
Xx8KUY	M3kvSi	Malignant neoplasm of cervix uteri	FSC-A on NK	-0.0867716	0.0395356	0.0432828
XXMwRS	M3kvSi	Malignant neoplasm of cervix uteri	CD127- CD8br AC	0.0283991	0.0542889	0.611272
XYEan7	M3kvSi	Malignant neoplasm of cervix uteri	CD27 on IgD- CD38br	0.0487405	0.117776	0.685738
xzAd4m	M3kvSi	Malignant neoplasm of cervix uteri	CM DN (CD4-CD8-) %DN	-0.0173215	0.0421507	0.687335
xZRWhv	M3kvSi	Malignant neoplasm of cervix uteri	CD86 on myeloid DC	-0.0252195	0.0464153	0.592898
Y3imkg	M3kvSi	Malignant neoplasm of cervix uteri	CD8dim AC	0.0183079	0.0410778	0.659658
Y4bjVH	M3kvSi	Malignant neoplasm of cervix uteri	CD33 on CD33dim HLA DR-	0.0161823	0.0422953	0.706756
yAnfkr	M3kvSi	Malignant neoplasm of cervix uteri	HLA DR on CD33- HLA DR+	-0.00575983	0.0539091	0.917026
YBbDvm	M3kvSi	Malignant neoplasm of cervix uteri	CD20- %B cell	0.00884177	0.0423781	0.837209
yCOlwl	M3kvSi	Malignant neoplasm of cervix uteri	CD11b on CD33dim HLA DR-	-0.00669056	0.0469526	0.888046
YFEOg2	M3kvSi	Malignant neoplasm of cervix uteri	CD3 on resting Treg	-0.00746796	0.0322707	0.818379
yFf92g	M3kvSi	Malignant neoplasm of cervix uteri	CD8 on CD28+ CD45RA- CD8br	-0.024173	0.0540082	0.662429
Yg1YJV	M3kvSi	Malignant neoplasm of cervix uteri	HLA DR on CD33br HLA DR+ CD14dim	0.00267176	0.0409817	0.948738
ygFG3c	M3kvSi	Malignant neoplasm of cervix uteri	CD33br HLA DR+ CD14- AC	0.00585633	0.0259236	0.822975
yH8kJs	M3kvSi	Malignant neoplasm of cervix uteri	CD8 on EM CD8br	-0.0228199	0.0468277	0.630854
yilAx4	M3kvSi	Malignant neoplasm of cervix uteri	B cell % CD3- lymphocyte	-0.0162629	0.0294366	0.58517
yM03yd	M3kvSi	Malignant neoplasm of cervix uteri	CD3 on EM CD4+	0.0120147	0.0389639	0.76156
Yqazo3	M3kvSi	Malignant neoplasm of cervix uteri	CD28- CD127- CD25++ CD8br %T cell	0.0520823	0.0348423	0.154427
YQP1x3	M3kvSi	Malignant neoplasm of cervix uteri	EM CD8br AC	-0.00952594	0.0242185	0.697859
ytqKeT	M3kvSi	Malignant neoplasm of cervix uteri	CD11c+ HLA DR++ monocyte %monocyte	0.0103493	0.0364302	0.780228
YU98WO	M3kvSi	Malignant neoplasm of cervix uteri	DC AC	0.0275134	0.0453338	0.551097
yuBgOj	M3kvSi	Malignant neoplasm of cervix uteri	SSC-A on B cell	0.043619	0.0507182	0.408128
YuIP97	M3kvSi	Malignant neoplasm of cervix uteri	CD28 on CD4+	0.0494297	0.0311514	0.125656
YW9gGn	M3kvSi	Malignant neoplasm of cervix uteri	NK AC	-0.00609087	0.0393658	0.878589
YZwDOt	M3kvSi	Malignant neoplasm of cervix uteri	CD27 on IgD- CD38dim	0.0232112	0.025811	0.375912
Z1oz7X	M3kvSi	Malignant neoplasm of cervix uteri	CD20 on naive-mature B cell	0.00254919	0.0236306	0.915118
z20jhp	M3kvSi	Malignant neoplasm of cervix uteri	IgD on IgD+ CD38dim	-0.0255365	0.034386	0.466331
Z6XlOW	M3kvSi	Malignant neoplasm of cervix uteri	Resting Treg % CD4 Treg	-0.027464	0.0360471	0.452495
zaeLGC	M3kvSi	Malignant neoplasm of cervix uteri	CD19 on IgD+ CD38br	0.0804524	0.0387593	0.0517407
Zaxqdq	M3kvSi	Malignant neoplasm of cervix uteri	CD28+ CD45RA+ CD8br AC	-0.00762134	0.0208771	0.716549
zBngoF	M3kvSi	Malignant neoplasm of cervix uteri	Naive CD8br %T cell	-0.00840741	0.0262057	0.75101
ZcyBP2	M3kvSi	Malignant neoplasm of cervix uteri	CD24 on IgD- CD38dim	0.0238643	0.0736457	0.759022
ZEnkCS	M3kvSi	Malignant neoplasm of cervix uteri	Plasmacytoid DC AC	-0.0301588	0.0299314	0.322276
ZgGRZb	M3kvSi	Malignant neoplasm of cervix uteri	CD28 on CD28+ CD45RA- CD8br	0.0402028	0.0556175	0.480895
ZgXA92	M3kvSi	Malignant neoplasm of cervix uteri	HLA DR+ CD4+ AC	-0.0134061	0.0279965	0.636771
ZH3mrS	M3kvSi	Malignant neoplasm of cervix uteri	CD45RA+ CD28- CD8br %CD8br	-0.0158708	0.0276209	0.570155
ZiKevd	M3kvSi	Malignant neoplasm of cervix uteri	HLA DR on monocyte	0.0620645	0.0500282	0.233811
zJHaHV	M3kvSi	Malignant neoplasm of cervix uteri	SSC-A on HLA DR+ CD8br	-0.0521859	0.0394684	0.199678
zlpKsm	M3kvSi	Malignant neoplasm of cervix uteri	CD25 on CD39+ CD4+	-0.0268249	0.0450724	0.558102
Zmpa97	M3kvSi	Malignant neoplasm of cervix uteri	CD28+ CD45RA+ CD8dim AC	0.00101667	0.0239883	0.966374
zmXtKH	M3kvSi	Malignant neoplasm of cervix uteri	CD20 on IgD+ CD38- naive	0.110263	0.0675114	0.124695
zNCctF	M3kvSi	Malignant neoplasm of cervix uteri	CD28+ CD45RA- CD8dim %CD8dim	-0.0161722	0.0276979	0.564334
ZP05E0	M3kvSi	Malignant neoplasm of cervix uteri	IgD on IgD+ CD24+	0.0594828	0.03436	0.0952754
zRuzTb	M3kvSi	Malignant neoplasm of cervix uteri	CD19 on naive-mature B cell	-0.0210541	0.0407585	0.609832
zu1W1W	M3kvSi	Malignant neoplasm of cervix uteri	CD127 on CD28+ CD4+	0.0680571	0.0338515	0.0596088
zvMeq3	M3kvSi	Malignant neoplasm of cervix uteri	CD3 on TD CD4+	0.0117449	0.0326039	0.722274
ZwtJGf	M3kvSi	Malignant neoplasm of cervix uteri	Naive-mature B cell %lymphocyte	0.0106073	0.0632189	0.868524
zYyUya	M3kvSi	Malignant neoplasm of cervix uteri	SSC-A on CD4+	0.00042799	0.0502388	0.993263
ZZ1Z4S	M3kvSi	Malignant neoplasm of cervix uteri	CD20 on IgD- CD38br	-0.00202404	0.0342723	0.953741
zz3G5o	M3kvSi	Malignant neoplasm of cervix uteri	IgD- CD27- AC	-0.0211091	0.0528919	0.693502
